# Supplementary material for: De Novo Transcriptome Sequencing and Analysis for Venturia inaequalis, the Devastating Apple Scab Pathogen
Source: PLoS One. 2013 Jan 17;8(1):e53937. doi: 10.1371/journal.pone.0053937 (PMC3547962; doi:10.1371/journal.pone.0053937)
Supplement: File S1 — 155 experimentally validated nucleotide sequences for V. inaequalis available at GenBank. (TXT) [file pone.0053937.s001.txt]

>gi|158516730|gb|EU189192.1| Venturia inaequalis isolate MNH 135 cellophane-induced protein 1 precursor (CIN1) gene, complete cds
ATGCAGTATTCCAGCCTCCTCGCAACGATTGTTGCTCTCTCGTGAGTCCTTGGCACCATCGTTGTAGTACCACTCTGAATACTAACTTGCCTAGTGCAACAACCACGTCCGCTTTGCCAGCTGCGGCTGCCGACGTTTTCGACCCTCCTACACAGTACGGCTACGACGGAAAGCCTCTTGATGCCAGCTTCTGCAGGACCGCTGGCAGTCGAGAGAAGGACTGCCGGAAAGACGTCCAGGCTTGTGACAAGAAATATGACGACCAGGTAGGTTTCGAATTTTTTAAAGTTTGAACCTGAGCTAACAGATAGGAGGGACGTGAAACCGCCTGCGCCAAGGGCATTCGAGAGAAATACAAGCCAGCCGTCGTCTACGGCTACGACGGCAAGCCTCTTGACCTCGGTTTCTGCACGCTTGCTGGAATCCGAGAGGTCGATTGCCGAAAGGATGCCCAGACTTGTGATAAGAAATACGAGAGCGATGTATATACCCTTCTTTCTGCAGGGTCAGCCTATGCTAATGAGTTGAAAGAAATGCTTGAATGCTATCAAAGAGAAATACAAGCCCGTCGTCGACCCTAACCCACCTGCCTATGGCTACGACGGAAAGCCTCTTGATGCCAGCTTCTGTAGGAGCTTCGGCGCCAAAGAGAACGAGTGCCGAAAGGACGTCTTGGCTTGTGATAAGAAATTCGACAATGAGGTATGTTTCCAATCCTATGGCGAGTGGTGCTGGGGCTGGCAGAAGCTAGGGACGCGAGTCCGCCTGCTCGAAGGCCATCCGAGAGAAATACAAGCCCTTCTACGTCGCACCTCCTCCTGTCTATGGCTACGACGGAAAGCCTCTTGATGCCAGCTTCTGTAGGAGTTTCGGCGCCAAGGAGAATGAGTGCCGAAAGGATATCTTAGCCTGTGACAAAAAATTCGACAATGAGGTATGTTTCCAAACCTATGGCGAGTGGTGCTGGGGCTGACAGAAGCTAGGGACGCGAGTCCGCCTGCTCGAAGGCCATCCGAGAGAAATACAAGCCCTTCTACGTCGCACCTCCTCCTGTCTATGGCTACGACGGAAAGCCTCTTGATGCCAGCTTCTGTAGGAGTTTCGGCGCCAAGGAGAATGAGTGCCGAAAGGATATCTTAGCCTGTGACAAAAAATTCGACAATGAGGTATGTTTCCAAACCTATGGCGAGTGGTGCTGGGGCTGACAGAAGCTAGGGACGCGAGTCCGCCTGCTCGAAGGCCATCAGAGAGAAATACAAGCCCTTCTACGTCGCACCCCCTGTATATGGCTACGACGGAAAGCCTCTTGACGCAAGCTTCTGTAAGGGTGCCGGCAGCAAGGAGAACGAGTGCAAAAAGGATATCTTGGCTTGTGACAAAAAATACGACAACGAGGTAGACATCTATCCGTCCTTCCTAAGCCTCACGCCTGGACTAACAGACATCAGGGACGCGAGACCGCCTGCGCGAAGGCCATCAGAGAAAAATACAAGACTTCCACAACGACCCCTGTCAACTATGGCTACGATGGAAAGCCCCTTGACGCCAGCTTCTGTAAGAAGTTCCCCTCCCGAGAGGCTGAGTGCCGAAAGGATGTGGAGAACTGCGATCGTAAATTTGACGACCAGGTATGTTTCTATTTTTGAGGCTAGAATCTAGGCTAACAGATACGAGGGACGTGAAACCAAGTGCTCCAAGGACATCAAAGAGAAATACAAGGAGGAGAAGAAGGCCGACGAGAAGAAGGAGAAGGATGGTAAGAGACAGCCAACCAACGCCGACTTCTGCAAGAGGGCAGGTACAAGCGTGTTGGAGGCTGAGTGCCGGAAGGCAGTGAAGGAGTGCGATAAGAAATATCAAAACATCGGCCACGAGAAGGTAAGTGCAGCGTTGAACCAACTCGCTTCGGGTTCGAGCTAACATAAAGTGCAGGAGTGCTCGCGTGATTTGGAGGACAAATACACCAAGGGCAGCAGTTCATACGGATCCGGATCGGGATCCTATGGTCCAGGAGGATACTAG
>gi|2905758|gb|AF047029.1| Venturia inaequalis cytochrome b (cytb) mRNA, mitochondrial gene encoding mitochondrial protein, complete cds
AGCTTATATAAAAAAATCTCACTTTTTCAATTTGATATGCGAATTTTAAAAAGTCATCCACTATTGAGATTAGCCAATTCTTATATAATTGATTCCCCACAACCCTCTAACATAAGTTACCTGTGAAATTTCGGTTCTTTATTAGCATTCTGTTTAGTTATACAAATTATAACTGGTGTTACTTTAGCAATGCACTACAATCCTAGTGTGCTAGAAGCATTTAATTCCGTTGAGCATATTATGCGAGACGTTAACAATGGATGATTAATACGATATTTACACGCTAATACTGCTTCAGCTTTCTTCTTCATAGTCTATTTGCATATGGGAAGAGGGCTATATTACGGTTCTTATAGAGCACCTAGAACGTTAGTATGAACTTTAGGTGTAATTATCTTTATATTAATGATAGTTACAGCCTTCCTGGGTTATGTTTTACCTTATGGTCAAATGAGCCTATGGGGTGCAACTGTCATCACAAACCTTATGAGTGCTATACCGTGAATAGGACAAGATATAGTCGAATTTCTGTGGGGAGGCTTTTCAGTGAACAACGCTACTTTAAACAGATTTTTTGCACTACATTTTGTACTACCTTTCGTATTAGCAGCACTAGCTTTAATGCACTTAATTGCATTACATGACAGTGCGGGATCGGGTAACCCTTTAGGTGTGTCAGGTAACTTTGACAGACTACCCTTTGCTCCTTATTTCATATTTAAAGATTTAATAACTATCTTTTTATTTATATTAGGATTATCTATCTTTGTTTTCTTCGCACCTAATATATTAGGTGATAGTGAAAATTACGTGGTTGCTAACCCTATGCAAACACCACCTGCCATAGTACCGGAGTGATATCTTCTTCCTTTTTATGCTATATTAAGATCTATACCTAATAAATTGTTAGGTGTTATAGCTATGTTTGCAGCTATAGTGATCTTATTAGTTATGCCATTTACTGATTTAGGTAGAAGTAGAGGTATACAATTTAGACCATTAAGTAAAATAGCTTACTATTTCTTTATAGCTAATTTTTTAATTTTAATGAAATTAGGTGCTAAACATGTTGAATCTCCATTTATTGAGTTTGGACAAATTAGTACTGTTTTATACTTTTCTCACTTTGTGATTATTGTACCTCTTGTATCATTAATAGAGAATACTTTAGTGGACTTACATCTTCATAATACTTTATCACTTAAAAATGTTTTTTAATGTCGGATAAAAGGGCAGATAACAATGGTAATGGGAAATGATGAATAT
>gi|372468008|gb|JQ026122.1| Venturia inaequalis isolate Vi29 internal transcribed spacer 1, partial sequence; 5.8S ribosomal RNA gene, complete sequence; and internal transcribed spacer 2, partial sequence
CAAGTCATTATGGGTTAGCCTTCGCGCATCCCCACCCTCTGTAACCGCGGCCCGGATTCGGCGCCTGGGGCACCACCCCCCGTTTGCGAGGGGCCCCGCTGCCGAATTAGCCAACCCTGCCTGGAAAATTGAAGTCTGAGAACAAGTTAAATAAAACAAAACTTTCAACAACGGATCTCTTGGTTCTGGCAACGATGAAGAACGCAGCGAAATGCGATAAGTAATGTGAATTGCAGAATTCAGTGAATCATCGAGATCTTTGAACGCACATTGCGCCCCCTGGTATTCCGGGGCACACCTGTTCGAGCGCCATTAGGGACCTGGAGCCCTGCTCTGTGATGGGCCCCGTCCTCGCGGACCCGAAACCCGGGGGCGCCGTCGCCCGGCCTGAGCGTAGAGAGAAATCCCTCGGTCGGGGGCTGTCGCAGCGCCCGGAACTATTCTTACAGAGTCCGACCAGGGACGCCTCAGCAGGGATCTCAAATAAAGGGAATATTATGTACTCGCTCACCCACACGGGAATCCTCCCTTGGGTCTGCAAACGAATGAAGGAAAACGA
>gi|372468006|gb|JQ026120.1| Venturia inaequalis isolate Vi23 internal transcribed spacer 1, partial sequence; 5.8S ribosomal RNA gene and internal transcribed spacer 2, complete sequence; and 28S ribosomal RNA gene, partial sequence
AAGAAAAAAAAAGGAATTAATGGGTTAGCCTTCGGGCGCATCCCCTACCCTCTGTAACACAGCGGCCCGGATTCGGCGCCTGGCGGGGACCACCCCCCGTTCGCGGGGGGCCCCGCCTGCCGGAATTAGCCAACCCTGCCTGGAAAATTGAAGTCTGAGAACAAGTTAAATAAAACAAAACTTTCAACAACGGATCTCTTGGTTCTGGCAACGATGAAGAACGCAGCGAAATGCGATAAGTAATGTGAATTGCAGAATTCAGTGAATCATCGAATCTTTGAACGCACATTGCGCCCCCTGGTATTCCGGGGGGCACACCTGTTCGAGCGCCATTTCTACCCTGGAGCCCTGCTCTGTGATGGGCCCCGTCCTCGCGGACGGGCCCGAAACCCGTGGGCGCCGTCGTCCGGCCCTGAGCGTACAAGAGAAATCCCTCGCTCGGAGTGTCTGTCGGCCGGGCCGCCCCGAAACCTATATTTACAAGGTTGGGCCTCGGATCAGGTGGGGATACCCGCTGAACTTAAAGCATATCAATAACCGAAGAGGGTTCCTTGGCACCCCCGG
>gi|372468004|gb|JQ026118.1| Venturia inaequalis isolate Vi26 18S ribosomal RNA gene, partial sequence; internal transcribed spacer 1, 5.8S ribosomal RNA gene, and internal transcribed spacer 2, complete sequence; and 28S ribosomal RNA gene, partial sequence
CAACTTCCGTAGGTGAAACTGCGGAAGGATCATTAATGGGTTAGCCTTCGGGCGCATCCCCACCCTCTGTAACCGCGGCCCGGATTCGGCGCCTGGCGGGACCACCCCCCGTTTGCGAGGGGCCCCGCCTGCCGGAATTAGCCAACCCTGCCTGGAAAATTGAAGTCTGAGAACAAGTTAAATAAAACAAAACTTTCAACAACGGATCTCTTGGTTCTGGCAACGATGAAGAACGCAGCGAAATGCGATAAGTAATGTGAATTGCAGAATTCAGTGAATCATCGAATCTTTGAACGCACATTGCGCCCCCTGGTATTCCGGGGGGCACACCTGTTCGAGCGCCATTTCTACCCTGGAGCCCTGCTCTGTGATGGGCCCCGTCCTCGCGGACGGGCCCGAAACCCGTGGGCGCCGTCGTCCGGCCCTGAGCGTAGCAAGAGAAATCCCTCGCTCGGAGTGTCTGTCGGCAGGCCGCCCCGAAACCCATATTTACAAGGTTGGCCTCGGATCAGGTGGGGATACCCGCGAACTA
>gi|372468002|gb|JQ026116.1| Venturia inaequalis isolate Vi16 18S ribosomal RNA gene, partial sequence; internal transcribed spacer 1, 5.8S ribosomal RNA gene, and internal transcribed spacer 2, complete sequence; and 28S ribosomal RNA gene, partial sequence
AACTTCCGTAGGTGGGAACTGCGGAAGGATCATTAATGGGTTAGCCTTCGGGCGCATCCCCACCCTCTGTAACCGCGGCCCGGATTCGGCGCCTGGCGGGGACCACCCCCCGTTCGCGGGGGGCCCCGCCTGCCGGAATTAGCCAACCCTGCCTGGAAAATTGAAGTCTGAGAACAAGTTAAATAAAACAAAACTTTCAACAACGGATCTCTTGGTTCTGGCAACGATGAAGAACGCAGCGAAATGCGATAAGTAATGTGACTTGCAGAATTCAGTGAATCATCGAATCTTTGAACGCACATTGCGCCCCCTGGTATTCCGGGGGGCACACCTGTTCGAGCGCCATTTCTACCCTGGAGCCCTGCTCTGTGATGGGCCCCGTCCTCGCGGACGGGCCCGAAACCCGTGGGCGCCGTCGTCCGGCCCTGAGCGTAGCAAGAGAAATCCCTCGCTCGGAGTGTCTGTCGGCCGGCCGCCCCGAAACCTATATTTACAAGGTTGGCCTCGGATCAGGTGGGGAACCCGCGACTAAATCCCGCCCCCCCCCCCGAACCCA
>gi|372468000|gb|JQ026114.1| Venturia inaequalis isolate Vi10 internal transcribed spacer 1, partial sequence; 5.8S ribosomal RNA gene and internal transcribed spacer 2, complete sequence; and 28S ribosomal RNA gene, partial sequence
AAGGAAATTATGAGTTTTCTTCGGTGCGCATCCCCCCCTCTGTAACCGCGGCCCGGATTCTTCGCCTGGTAGTACCACCCCCCGTTTGCGAGGGGCCCCGCCTGCCGGAATTTTACTACCCTGCCTGGAAAATTGTCTCTTGGATCAAGTTTCATTGAACAAACTTTCAAATGGGATCTCTTGGTTCTGTGCACAATGAATAAATCATCGAATCGTTAAACGCAATGGGAATTGTATAGTATTCCGAATCATACATCTGTTTGAGCGTCTTGCGCCCCCTGTAATTCCGTTTTTTACACTTGTTGTGGGGCTTTTTCTACCCTGAAACCCTGCTCTGTGATTTTAAATAATTAATGATGAACTTATGAATGGGTTAATACTGGGGGGTATAATGGATTACATCCCTCAACAATCCAAAAATAATCCCCCCCTAATAATTTGGAATGATTGCTTTTTACTTCCATTTAGGACTAACTTATCCAATCCACCTCCCATCCAAAGGGAATAACCGCTGAACTTAAACATATCAAAACTCCGAGAGAAACGAGGGCGGAATAGGCTGAGTTACCCGTTGAAGAACCCGCCTAATTACCTGGGTTAAAATGATTTAAAAGCTTAATTAACAATTCAAATTTAAGCGTAATAAATACAGTGGATCCCCTA
>gi|372468007|gb|JQ026121.1| Venturia inaequalis isolate Vi25 18S ribosomal RNA gene, partial sequence; internal transcribed spacer 1, 5.8S ribosomal RNA gene, and internal transcribed spacer 2, complete sequence; and 28S ribosomal RNA gene, partial sequence
CTTCCGTAGGTGAAACCTGCGGAAGGATCATTAATGGGTTAGCCTTCGGGCGCATCCCCACCCTCTGTAACCGCGGCCCGGATTCGGCGCCTGGCGGGACCACCCCCCGTTTGCGAGGGGCCCCGCCTGCCGGAATTAGCCAACCCTGCCTGGAAAATTGAAGTCTGAGAACAAGTTAAATAAAACAAAACTTTCAACAACGGATCTCTTGGTTCTGGCAACGATGAAGAACGCAGCGAAATGCGATAAGTAATGTGAATTGCAGAATTCAGTGAATCATCGAATCTTTGAACGCACATTGCGCCCCCTGGTATTCCGGGGGGCACACCTGTTCGAGCGCCATTTCTACCCTGGAGCCCTGCTCTGTGATGGGCCCCGTCCTCGCGGACGGGCCCGAAACCCGTGGGCGCCGTCGTCCGGCCCTGAGCGTAGCAAGAGAAATCCCTCGCTCGGAGTGTCTGTCGGCAGGCACGCCCCGAAACCCATATTTATCAAGGTTGGCCTCGGATCAGGTGGGGATACCCGCCGAATTTA
>gi|372468005|gb|JQ026119.1| Venturia inaequalis isolate Vi22 internal transcribed spacer 1, partial sequence; 5.8S ribosomal RNA gene and internal transcribed spacer 2, complete sequence; and 28S ribosomal RNA gene, partial sequence
GGGAGAAAGGAAATTAATGGGTTAGCCTTCGGGCGCATCCCCACCCTCTGTAACCGCGGCCCGGATTCGGCGCCTGGCGGGACCACCCCCCGTTTGCGAGGGGCCCCGCCTGCCGGAATTAGCCAACCCTGCCTGGAAAATTGAAGTCTGAGAACAAGTTAAATAAAACAAAACTTTCAACAACGGATCTCTTGGTTCTGGCAACGATGAAGAACGCAGCGAAATGCGATAAGTAATGTGAATTGCAGAATTCAGTGAATCATCGAATCTTTGAACGCACATTGCGCCCCCTGGTATTCCGGGGGGCACACCTGTTCGAGCGCCATTTCTACCCTGGAGCCCTGCTCTGTGATGGGCCCCGTCCTCGCGGACGGGCCCGAAACCCGTGGGCGCCGTCGTCCGGCCCTGAGCGTAGCAAGAGAAATCCCTCGCTCGGAGTGTCTGTCGGCAGGCCGCCCCGAAACCCATATTTACAAGGTTGGCCTCGGATCAGGTGGGGATACCCGCTGAACTTAAGCATATCATTAAGCGGAGGAG
>gi|372468003|gb|JQ026117.1| Venturia inaequalis isolate Vi24 18S ribosomal RNA gene, partial sequence; internal transcribed spacer 1, 5.8S ribosomal RNA gene, and internal transcribed spacer 2, complete sequence; and 28S ribosomal RNA gene, partial sequence
CCTCTGTAAGGTGACACTGCGGAAGGATCATTAATGGGTTAGCCTTCGGGCGCATCCCCACCCTCTGTAACCGCGGCCCGGATTCGGCGCCTGGCGGGACCACCCCCCGTTTGCGAGGGGCCCCGCCTGCCGGAATTAGCCAACCCTGCCTGGAAAATTGAAGTCTGAGAACAAGTTAAATAAAACAAAACTTTCAACAACGGATCTCTTGGTTCTGGCAACGATGAAGAACGCAGCGAAATGCGATAAGTAATGTGAATTGCAGAATTCAGTGAATCATCGAATCTTTGAACGCACATTGCGCCCCCTGGTATTCCGGGGGGCACACCTGTTCGAGCGCCATTTCTACCCTGGAGCCCTGCTCTGTGATGGGCCCCGTCCTCGCGGACGGGCCCGAAACCCGTGGGCGCCGTCGTCCGGCCCTGAGCGTAGCAAGAGAAATCCCTCGCTCGGAGTGTCTGTCGGCAGGCCGCCCCGAAACCCATATTTACAAGGTTGGCCTCGGATCAGGTGGGGATACCCGCGAACTAACCA
>gi|372468001|gb|JQ026115.1| Venturia inaequalis isolate Vi11 internal transcribed spacer 1, partial sequence; 5.8S ribosomal RNA gene and internal transcribed spacer 2, complete sequence; and 28S ribosomal RNA gene, partial sequence
CTCTGGCGCCCGCCTTTCTCTCGTCTCTTTGAACGGTTTTTTTTTTAATCGCGGATGGCGCTCTAGGGTCCCGCCTTCGCTCTGGGGACCGTGCGCGAGCGAGAGAGATAAGATCTCTGGCCACACACCTTGTAACAGTCCGATAGGCAGCAGTACCTCTCAGTTGAGGCCACAGCTGACTAGCGCTCTGCTGAGATGAGTAGAGACAGTAATAACAAACTTCACACGATCTCTGGTCGGCACGATGAGACGCAGCGACATGCGATAGTAATGGAGTGCAGATTCAGTGAATCATCGAATCTTGAACGCACATGCGCCCTAAGTATTCCGGGGGCACTCCTTTCGAGCGACATATGTACCCTGGAGCAATGCTTTGTGATGGCCCCCGTCCTCGCGGACGGGCCCGAAACCCGTGGGCGCCGTCGTCCGGCCCTGAGCGTAGCAAGAGAAATCCCTCGATCGGAGTGTCTGTCGGCAGGCCGCCCCGAAACCCATATTTACAAGGTGGCCTCGGATCAGGTGGGGATACCCGCTGACTATG
>gi|289188346|gb|GU349022.1| Venturia inaequalis strain CBS 594.70 translation elongation factor 1 alpha gene, partial sequence
GCGCCATTCTCATCATTGCCGCTGGTACTGGTGAGTTCGAGGCTGGTATCTCCAAGGATGGTCAGACTCGTGAGCACGCCCTGCTCGCCTACACCTTGGGTGTCAAGCAGCTCATCGTCGCCATCAACAAGATGGACACCACCAAGTGGTCCGAGGAGCGATTCAACGAAATCATCAAGGAGACATCCTCCTTCATCAAGAAGGTTGGTTACAACCCAAAGCACGTCCCATTCGTGCCAATCTCCGGTTTCAACGGTGACAACATGATCGACAACTCCAGCAACTGCCCATGGTACAAGGGTTGGGAGAAGGAGACCAAGTCCAAGGTCACCGGAAAGACCCTCCTCGAGGCCATTGATGCCATCGACCCACCATCCCGTCCATCCGACAAGCCCCTCCGTCTTCCTCTCCAGGATGTCTACAAGATCGGTGGTATTGGAACAGTGCCAGTCGGTCGTGTCGAGACCGGTGTCATCAAGGCCGGTATGGTCGTTACCTTCGCCCCAGCTGGTGTCACCACTGAAGTCAAGTCCGTCGAGATGCACCACGAGCAGCTCGTTGAGGGTCTCCCAGGTGACAACGTCGGATTCAACGTCAAGAACGTTTCCGTCAAGGAAATTCGTCGTGGTAACGTCGCCGGTGACTCCAAGAACGACCCTCCAAAGGGTGCCGAGTCCTTCAACGCCCAGGTCATCGTCCTCAACCACCCAGGTCAGGTCGGTGCTGGTTACGCTCCAGTCTTGGATTGCCACACTGCCCACATTGCTTGCAAGTTTGCTGAGCTTTTGGAGAAGATCGATCGCCGTACTGGTAAAGCCACCGAAACCAGCCCCAAGTTCATCAAGTCTGGTGACGCCGCCATTGTCAAGATGATTCCTTCCAAGCCAATGTGTGTTGAGGCTTTCACTGACTACCCACCA
>gi|289065682|gb|GU357756.1| Venturia inaequalis strain CBS 815.69 RNA polymerase II largest subunit gene, partial sequence
GGCATTTTGGTCACATTGAGCTGTCAACTCCCGTTTTCCACGTTGGTATGGGAGCATTCGGCACTCGTTTGCTGACCCATTGCTAACCCGACATAGGTTTCATTCGAAAGATTCAAAAAGTCCTCGAGACTATCTGTAACAAATGCGGCAAGATCAAGGTTGACGAGAGCAACCCTGCATACAAGGAAGCGCTCAAAAACAGAAACCCAAAGCGACGATTCGATGCTATCCACAAGCTTTGCAAGCCCAAGATGATGTGCGATGCCGACCCGAACGAAGACGAGGCTCAAGAGGCTGGCAAAGGAGGAAAGCAGAAGGATCCCTCGCTTGGTCATGGTGGCTGTGGAAATCAACAACCAGAGATTCGAAAGGATGGATTGAAATTGATGGCCACCTATAAAGCCTCCAAGGACGACGAGAAGGAAGGCGCCGCAGAACCCGAAAAACGCCCCATCAAACCCGAAGAATGCATCTCAATCATGCAAACCATGAGCGATGAAGACATTCGGATTCTTGGTTTCAACACTGAATTCGCGAGACCTGAGTGGATGATCATTCGCAATTTGCTTGTGCCTCCACCACCTGTCCGACCTAGTGTCTCTGTAGACGGCACAGGACAGGGTATGCGTGGCGAGGACGATCTGACGCACAAGCTGGGTGATATCATTCGAGCCAATCAAAACGTGAAAAAATGCACCCAAGAAGGCTCTCCTCAGCACGTCGTCGTCGAATTCGAGGCGCTTCTACAGTATCACGTCTCCACCTACAT
>gi|284192868|gb|GU301878.1| Venturia inaequalis strain CBS 815.69 28S ribosomal RNA gene, partial sequence
GTTAACGGCGAGTGAAGCGGCAACAGCTCAAATTTGAAATCTGGCGCAAGCCCGAGTTGTAATTTGCAGAGGATGTTTCGGGTGAAGCCACGGTCCAAGTCCCTTGGAACAGGACGTCATAGAGGGTGAGAACCCCGTACCTGGCCGTCGGTGCCCCCCGCTGTGAAACTCCTTCGACGAGTCGAGTTGTTTGGGAATGCAGCTCTAAATTGGTGGTAAATTCCATCTAAAGCTAAATACCGGCCAGAGACCGATAGCGCACAAGTAGAGTGATCGAAAGATGAAAAGCACTTTGAAAAGAGAGTTAAAAAGTACGTGAAATTGTTGAAAGGGAAGCGCTTGCGGCCAGACTTGCCCGCGGTTGCTCAGCCCGCCTTTTGGCGGGTGCACTCTTCCGCGGTCAGGCCAGCATCGGTTTGGGCGGTCGGATAAAGGCGCCGGGAACGTGGCCTCCCCTCGGGGAGGTGTTATAGCCCGGCGCGCAATGCGGCCAGCCCGGACCGAGGTTCGCGCTTTGCTAGGATGCTGGCGTAATGGCCGTAAGCGGCCCGTCTTGAAACACGGACCAAGGAGTCTAACATCTATGCGAGTGTTTGGGTGTCAAACCCCGTGCGCGTAATGAAAGTGAACGGAGGTGGAAACCGCAAGGTGCACCATCGACCGATCCTGATGTCTTCGGAAGGGGCCGAGAGTAGTAGCTGGTTCCTGCCGAAGTTTCCCTCAGGATAGCAGTAACGTTTTCAGTTTTATGAGGTAAAGCGAATGATTAGAGGCCTGGGGGTTGAAACTAACCTTCACCTATTCTCAAACTTTAAATATGTAAGAAGTCCTTGTTACTTAGTTGAACGTGGACATTTGAATGCACCGTTACTAGTGGGCCATTTTTGGTAAGCAGAACTGGCGATGCGGGATGAACCGAACGGGGGGTTAAGGTGCCGGAATGCACGCTCATCAGACACCACAAAAGGTGTTGGTTCATCTAGACAGCAGGACGGTGGCCATGGAAGTCGGAATCCGCTAAGGACGTGTGTAACAACTCACCTGCCGAATGAACCAGCCCTGAAAATGGATGGCGCTCAAGCGTGCTACCCATACCCCCCCTCCGCGGCAGGCTTTATGCCGCGGAGAGTAGGCAGG
>gi|284192755|gb|GU348998.1| Spilocaea pomi strain CBS 176.42 28S ribosomal RNA gene, partial sequence
CTCAGTAACGGCGAGTGAAGCGGCAACAGCTCAAATTTGAAATCTGGCGCAAGCCCGAGTTGTAATTTGCAGAGGATGTTTCGGGTGAAGCCACGGTCCAAGTCCCTTGGAACAGGACGTCATAGAGGGTGAGAACCCCGTACCTGGCCGTCGGTGCCCCCCGCTGTGAAACTCCTTCGACGAGTCGAGTTGTTTGGGAATGCAGCTCTAAATTGGTGGTAAATTCCATCTAAAGCTAAATACCGGCCAGAGACCGATAGCGCACAAGTAGAGTGATCGAAAGATGAAAAGCACTTTGAAAAGAGAGTTAAAAAGTACGTGAAATTGTTGAAAGGGAAGCGCTTGCGGCCAGACTTGCCCGCGGTTGCTCAGCCCGCCTTTTGGCGGGTGCACTCTTCCGCGGTCAGGCCAGCATCGGTTTGGGCGGTCGGATAAAGGCGTCGGGAACGTGGCCTCCCCTCGGGGAGGTGTTATAGCCCGGCGCGCAATGCGGCCAGCCCGGACCGAGGTTCGCGCTTTGCTAGGATGCTGGCGTAATGGCCGTAAGCGGCCCGTCTTGAAACACGGACCAAGGAGTCTAACATCTATGCGAGTGTTTGGGTGTCAAACCCGTGCGCGTAATGAAAGTGAACGGAGGTGGGAACCGCAAGGTGCACCATCGACCGATCCTGATGTCTTCGGAAGGATTTGAGTAAGAGCATAGCTGTTGGGACCCGAAAGATGGTGAACTATGCGTGAATAGGGTGAAGCCAGAGGAAACTCTGGTGGAGGCTCGCAGCGGTTCTGACGTGCAAATCGATCGTCAAATTTGCGTATAGGGGCGAAAGACTAATCGAACCATTTGCAAACAGCAATACTAGATGGCCAAAGGGCGGAGAGCCTTAGTCCCCACGGGGGCCACACTGCCAAACTGCGGGGAACGCCCACAGCCGGACGCCACCGCCCCCCCGCCGCGAGGTGGGAGGGGCACCCCGTTTACTCGGGGGCATGGTAACAGCGCGCCCGGCGGGTCGATCCGCAGCCGTCCCCCGATCCGTCGGGGGGTGGTTCACAGACTAGACGGCGGTGGGCGCGGCGAGCGCTTAAGATATAGTCGAT
>gi|289188413|gb|GU349089.1| Spilocaea pomi strain CBS 176.42 translation elongation factor 1 alpha gene, partial sequence
CTGCTTGCCTACACCTTGGGTGTCAAGCAGCTCATCGTCGCCATCAACAAGATGGACACCACCAAGTGGTCCGAGGAGCGATTCAACGAAATCATCAAGGAGACATCCTCCTTCATCAAGAAGGTTGGTTACAACCCAAAGCACGTCCCATTCGTGCCAATCTCCGGTTTCAACGGTGACAACATGATCGACAACTCCAGCAACTGCCCATGGTACAAGGGTTGGGAGAAGGAGACCAAGTCCAAGGTCACCGGAAAGACCCTCCTCGAGGCCATTGATGCCATCGACCCACCATCCCGTCCATCCGACAAGCCCCTCCGTCTTCCTCTCCAGGATGTCTACAAGATCGGTGGTATTGGAACAGTGCCAGTCGGTCGTGTCGAGACCGGTGTCATCAAGGCCGGTATGGTCGTTACCTTCGCCCCAGCTGGTGTCACCACTGAAGTCAAGTCCGTCGAGATGCACCACGAGCAGCTCGTCGAGGGTCTCCCAGGTGACAACGTCGGATTCAACGTCAAGAACGTTTCCGTCAAGGAAATTCGTCGTGGTAACGTCGCCGGTGACTCCAAGAACGACCCTCCAAAGGGTGCCGAGTCCTTCAACGCCCAGGTCATCGTCCTCAACCACCCAGGTCAGGTCGGTGCTGGTTACGCTCCAGTCTTGGATTGCCACACTGCCCACATTGCTTGCAAATTTGCTGAGCTTTTGGAGAAGATCGATCGCCGTACTGGTAAAGCCACCGAAACCAGCCCCAAGTTCATCAAGTCTGGTGACGCTGCCATTGTCAAGATGATTCCCTCCAAGCCAATGTGTGTTGAG
>gi|289188347|gb|GU349023.1| Venturia inaequalis strain CBS 815.69 translation elongation factor 1 alpha gene, partial sequence
GTCAGACTCGTGAGCACGCCCTGCTCGCCTACACCTTGGGTGTCAAGCAGCTCATCGTCGCCATCAACAAGATGGACACCACCAAGTGGTCCGAGGAGCGATTCAACGAAATCATCAAGGAGACATCCTCCTTCATCAAGAAGGTTGGTTACAACCCAAAGCACGTCCCATTCGTGCCAATCTCCGGTTTCAACGGTGACAACATGATCGACAACTCCAGCAACTGCCCATGGTACAAGGGTTGGGAGAAGGAGACCAAGTCCAAGGTCACCGGAAAGACCCTCCTCGAGGCCATTGATGCCATCGACCCACCATCCCGTCCATCCGACAAGCCCCTCCGTCTTCCTCTCCAGGATGTCTACAAGATCGGTGGTATTGGAACAGTGCCAGTCGGTCGTGTCGAGACCGGTGTCATCAAGGCCGGTATGGTCGTTACCTTCGCCCCAGCTGGTGTCACCACTGAAGTCAAGTCCGTCGAGATGCACCACGAGCAGCTCGTTGAGGGTCTCCCAGGTGACAACGTCGGATTCAACGTCAAGAACGTTTCCGTCAAGGAAATTCGTCGTGGTAACGTCGCCGGTGACTCCAAGAACGACCCTCCAAAGGGTGCCGAGTCCTTCAACGCCCAGGTCATCGTCCTCAACCACCCAGGTCAGGTCGGTGCTGGTTACGCTCCAGTCTTGGATTGCCACACTGCCCACATTGCTTGCAAGTTTGCTGAGCTTTTGGAGAAGATCGATCGCCGTACTGGTAAAGCCACCGAAACCAGCCCCAAGTTCATCAAGTCTGGTGACGCCGCC
>gi|289065683|gb|GU357757.1| Venturia inaequalis strain CBS 594.70 RNA polymerase II largest subunit gene, partial sequence
GGTCACATTGAGCTGTCAACTCCCGTTTTCCACGTTGGTATGGGAGCATTCGGCACTCGTTTGCTGACCCATTGCTAACCCGACATAGGTTTCATTCGAAAGATTCAAAAAGTCCTCGAGACTATCTGTAACAAATGCGGCAAGATCAAGGTTGACGAGAGCAACCCTGCATACAAGGAAGCGCTCAAAAACAGAAACCCAAAGCGACGATTCGATGCTATCCACAAGCTTTGCAAGCCCAAGATGATGTGCGATGCCGACCCGAACGAAGACGAGGCTCAAGAGGCTGGCAAAGGAGGAAAGCAGAAGGATCCCTCGCTTGGTCATGGTGGCTGTGGAAATCAACAACCAGAGATTCGAAAGGATGGATTGAAATTGATGGCCACCTATAAAGCCTCCAAGGACGACGAGAAGGAAGGCGCCGCAGAACCCGAAAAACGCCCCATCAAACCCGAAGAATGCATCTCAATCATGCAAACCATGAGCGATGAAGACATTCGGATTCTTGGTTTCAACACTGAATTCGCGAGACCTGAGTGGATGATCATTCGCAATTTGCTTGTGCCTCCACCACCTGTCCGACCTAGTGTCTCTGTAGACGGCACAGGACAGGGTATGCGTGGCGAGGACGATCTGACGCACAAGCTGGGTGATATCATTCGAGCCAATCAAAACGTGAAAAAATGCACCCAAGAAGGCTCTCCTCAGCACGTCGTCGTCGAATTCGAGGCGCTTCTACAGTATCACGTCGCCACCTACATGGA
>gi|284192869|gb|GU301879.1| Venturia inaequalis strain CBS 594.70 28S ribosomal RNA gene, partial sequence
AGTAACGGCGAGTGAAGCGGCAACAGCTCAAATTTGAAATCTGGCGCAAGCCCGAGTTGTAATTTGCAGAGGATGTTTCGGGTGAAGCCACGGTCCAAGTCCCTTGGAACAGGACGTCATAGAGGGTGAGAACCCCGTACCTGGCCGTCGGTGCCCCCCGCTGTGAAACTCCTTCGACGAGTCGAGTTGTTTGGGAATGCAGCTCTAAATTGGTGGTAAATTCCATCTAAAGCTAAATACCGGCCAGAGACCGATAGCGCACAAGTAGAGTGATCGAAAGATGAAAAGCACTTTGAAAAGAGAGTTAAAAAGTACGTGAAATTGTTGAAAGGGAAGCGCTTGCGGCCAGACTTGCCCGCGGTTGCTCAGCCCGCCTTTTGGCGGGTGCACTCTTCCGCGGTCAGGCCAGCATCGGTTTGGGCGGTCGGATAAAGGCGTCGGGAACGTGGCCTCCCCTCGGGGAGGTGTTATAGCCCGGCGCGCAATGCGGCCAGCCCGGACCGAGGTTCGCGCTTTGCTAGGATGCTGGCGTAATGGCCGTAAGCGGCCCGTCTTGAAACACGGACCAAGGAGTCTAACATCTATGCGAGTGTTTGGGTGTCAAACCCGTGCGCGTAATGAAAGTGAACGGAGGTGGGAACCGCAAGGTGCACCATCGACCGATCCTGATGTCTTCGGAAGGATTTGAGTAGAGCATAGCTGTTGGGACCCCGAAAGATGGTGAACTATGCGTGATAGGGGTGGTTCACAGACTAGACGGCGGTGGGCGCGGCGAGCGCTTAAGATATAGTCGATCCAGCCCCTCAAGGGGCCGAGAGTAGTAGCTGGTTCCTGCCGAAGTTTCCCTCAGGATAGCAGTAACGTTTTCAGTTTTATGAGGTAAAGCGAATGATTAGAGGCCTGGGGGTTGAAACTAACCTTCACCTATTCTCAAACTTTAAATATGTAAGAAGTCCTTGTTACTTAGTTGAACGTGGACATTTGAATGCACCGTTACTAGTGGGCCATTTTTGGTAAGCAGAACTGGCGATGCGGGATGAACCGAACGGGGGGTTAAGGTGCCGGAATGCACGCTCATCAGACACCACAAAAGGTGTTGGTTCATCTAGACAGCAGGACGGTGGCCATGGAAGTCGGAATCCGCTAAGGAGTGTGTAACAACTCACCTGCCGAATGAACCAGCCCTGAAAATGGATGGCGCTCAAGCGTGCTACCCATACCCCCCCTCCGCGGCAGGCTTTATGCCGCGGAGAGTAGGCAGG
>gi|209167947|gb|EU744581.1| Spilocaea pomi CBS 180.47 glyceraldehyde-3-phosphate dehydrogenase (GAPDH) gene, partial sequence
GTGAGTGCCTCCGCCTTCTTTGAGCAGCTTCAGAGCCCATTGCTAACCATCTCGCAGTATCGAGCATGAGGACATTAACATCGTTGCTGTCAACGACCCCTTCATTGACCCCACCTACGCGGCATACATGTAATTACAAACATTGGGTTTTCACCAGGGCAAAGCTTATGACATGCTTCTTAGGTTGAAATATGACTCTACCCATGGCCAGTTCAAGGGTGAGATCAAGGTCACCGGCAGCGACTTGACCGTCAACGGCAAGACCATCCGTTTCTACCAGGAGCGCGACCCGGCCAACATCAAATGGTCTGAGACCGGTGCTTATTACGTTGTTGAGTCGACAGGTCAGAATTTTCACGATGATCATACCACCATTATATCTAACCAAAACGACCAGGTGTTTTCACCACCACCGAGAAGGCCAAGGCCCATTTGCAGGGTGGCGCGAAGAAGGTCGTTATCTCAGCTCCTTCCGCTGATGCGCCAATGTTCGTCATGGGTGTGAATGAGAAGACCTACGACCCAAAGATCGAGGTTGTCTCCAACGCATCCTGCACAACCAGTTAGTTTCCTCTGCCACTGGTACGTNTACGTTCATACAGACTACTGACTTTTTGTGAAAGACTGCTTGGCTCCTCTCGCCAAGGTTATCCACGACAAATACACCATCATTGAGGGCTTGATGACCACCATCCACTCCTACACCGCTACCCAAAAGACCGTCGATGGCCCGTCCGCCAAGGACTGGCGTGGTGGACGTACTGCTGCTCAGAACATCATTCCTAGCAGTACCGGTGCCGCCAAGGCTGTCGGAAAGGTTATCCCAGATCTCAACGGCAAGCTCACTGGCATGTCCATGCGTGTCCCAACTGCCAACGTCTCCGTCGTCGATTTGACCGTACGCATCGAAAAGGGTGCTAGCTACGACGAGATCAAGGCCACGATAAAGGCTGCTTCAGAGGGAGAATTGAAGGGTATGCTGCATAGAAACTTTTGATTCGATTGTCAGGCTAACAAAAGCGCAGGCATTCTCGGATACACCGAGGATGAGGTTGTCTCTACTGACATGAACGGTGACCTTCACTCCAGCATTTTCGATGCCAAGGCAGGTATCAGCTTGAACAACAACTTCGTCAAGCTTGTCTCATGGTACGACAACGAGTGGGGTTACTCTCGCCGTGTCCTCGATCTTTTGGGTAAGTCATACANAGATGTTATTTTCACAATGGCACAACGA
>gi|209167945|gb|EU744579.1| Venturia inaequalis CBS 813.69 glyceraldehyde-3-phosphate dehydrogenase (GAPDH) gene, partial sequence
GCTCGCATGCGTGAGTGCCTCCGCCTTCATTGAGCAGCTTCAGAGCCCATTGCTAACCTTCTCGCAGTATCGAGCATGAGGATATCAACATCGTTGCTGTCAACGACCCCTTCATTGACCCCACCTACGCGGCATACATGTAATTACAAACATTGGGTTTTCACTGGGGCAAAGCTTACGACATGCTTCTTAGGTTGAAATATGACTCTACCCATGGCCAGTTCAAGGGTGAGATCAAGGTCACCGGCAGCGACTTGACCGTCAACGGCAAGACCATCCGTTTCTACCAGGAGCGCGACCCGGCCAACATCAAATGGTCTGAGACCGGTGCTTATTACGTTGTTGAGTCGACAGGTCAGAACCTTCACGATAATCCTATCACCATTATATCTAACCAAAATGATCAGGTGTTTTCACCACCACCGAGAAGGCCAAGGCCCATTTGCAGGGTGGCGCGAAGAAGGTCGTTATCTCAGCTCCCTCCGCTGATGCGCCAATGTTCGTCATGGGTGTCAACGAGAAGACCTACGACCCAAAGATCGAGGTTGTCTCCAACGCATCCTGCACAACCAGTTAGTTTCCTCTGCCACTGCTACGTCTACGTCCGTACAGACTACTGACTATTTGTGAAGACTGCTTGGCTCCTCTCGCCAAGGTTATCCACGACAAATACACCATCATTGAGGGCTTGATGACCACCATCCACTCCTACACCGCTACCCAAAAGACCGTCGATGGCCCATCCGCCAAGGACTGGCGTGGTGGACGTACTGCTGCTCAGAACATCATTCCTAGCAGTACTGGTGCCGCCAAGGCTGTCGGCAAAGTTATCCCAGATCTCAACGGCAAGCTCACTGGCATGTCCATGCGTGTCCCAACTGCCAACGTCTCCGTCGTCGATTTGACCGTACGCATCGAAAAGGGTGCTAGCTACGACGAGATCAAGGCCACGATAAAGGCTGCTTCAGAGGGAGAATTGAAGGGTATGCTGCGTAGAAACTTTTGATTCGATCGTCAGGCTAACAAAAGCGCAGGCATTCTCGGATACACCGAGGACGAGGTTGTCTCTACTGACATGAACGGTGACCTTCACTCCAGCATTTTCGATGCCAAGGCAGGTATCAGCTTGAACAACAACTTCGTCAAGCTTGTCTCATGGTACGACAACGAGTGGGGTTACTCTCGCCGTGTCCTCGATCTTTTGGGTAAGTCATATTGCGATGTATTTTCACAATAGCACAACGAG
>gi|209167943|gb|EU744577.1| Venturia inaequalis CBS 476.61 glyceraldehyde-3-phosphate dehydrogenase (GAPDH) gene, partial sequence
GCTCGCATGCGTGAGTGCCTCCGCCTTCATTGAGCAGCTTCAGAGCCCATTGCTAACCTTCTCGCAGTATCGAGCATGAGGATATCAACATCGTTGCTGTCAACGACCCCTTCATTGACCCCACCTACGCGGCATACATGTAATTACAAACATTGGGTTTTCACTGGGGCAAAGCTTACGACATGCTTCTTAGGTTGAAATATGACTCTACCCATGGCCAGTTCAAGGGTGAGATCAAGGTCACCGGCAGCGACTTGACCGTCAACGGCAAGACCATCCGTTTCTACCAGGAGCGCGACCCGGCCAACATCAAATGGTCTGAGACCGGTGCTTATTACGTTGTTGAGTCGACAGGTCAGAACCTTCACGATAATCCTATCACCATTATATCTAACCAAAATGATCAGGTGTTTTCACCACCACCGAGAAGGCCAAGGCCCATTTGCAGGGTGGCGCGAAGAAGGTCGTTATCTCAGCTCCCTCCGCTGATGCGCCAATGTTCGTCATGGGTGTCAACGAGAAGACCTACGACCCAAAGATCGAGGTTGTCTCCAACGCATCCTGCACAACCAGTTAGTTTCCTCTGCCACTGCTACGTCTACGTCCGTACAGACTACTGACTATTTGTGAAGACTGCTTGGCTCCTCTCGCCAAGGTTATCCACGACAAATACACCATCATTGAGGGCTTGATGACCACCATCCACTCCTACACCGCTACCCAAAAGACCGTCGATGGCCCATCCGCCAAGGACTGGCGTGGTGGACGTACTGCTGCTCAGAACATCATTCCTAGCAGTACTGGTGCCGCCAAGGCTGTCGGCAAAGTTATCCCAGATCTCAACGGCAAGCTCACTGGCATGTCCATGCGTGTCCCAACTGCCAACGTCTCCGTCGTCGATTTGACCGTACGCATCGAAAAGGGTGCTAGCTACGACGAGATCAAGGCCACGATAAAGGCTGCTTCAGAGGGAGAATTGAAGGGTATGCTGCGTAGAAACTTTTGATTCGATCGTCAGGCTAACAAAAGCGCAGGCATTCTCGGATACACCGAGGACGAGGTTGTCTCTACTGACATGAACGGTGACCTTCACTCCAGCATTTTCGATGCCAAGGCAGGTATCAGCTTGAACAACAACTTCGTCAAGCTTGTCTCATGGTACGACAACGAGTGGGGTTACTCTCGCCGTGTCCTCGATCTTTTGGGTAAGTCATATTGCGATGTTATTTTCACAATAGCACAACGAG
>gi|167460230|gb|EU282480.1| Venturia inaequalis strain CBS 593.70 18S ribosomal RNA gene, partial sequence; internal transcribed spacer 1, 5.8S ribosomal RNA gene, and internal transcribed spacer 2, complete sequence; and 28S ribosomal RNA gene, partial sequence
CTGCGGAAGGATTATTATGGGTTACCTTCGGGCGCATCCCCACCCTCTGTAACCGCGGCCCGGATTCGGCGCCTGGCGGGACCACCCCCCGTTTGCGAGGGGCCCCGCCTGCCGGAATTAGCCAACCCTGCCTGGAAAATTGAAGTCTGAGAACAAGTTAAATAAAACAAAACTTTCAACAACGGATCTCTTGGTTCTGGCAACGATGAAGAACGCAGCGAAATGCGATAAGTAATGTGAATTGCAGAATTCAGTGAATCATCGAATCTTTGAACGCACATTGCGCCCCCTGGTATTCCGGGGGGCACACCTGTTCGAGCGCCATTTCTACCCTGGAGCCCTGCTCTGTGATGGGCCCCGTCCTCGCGGACGGGCCCGAAACCCGTGGGCGCCGTCGTCCGGCCCTGAGCGTAGCAAGAGAAATCCCTCGCTCGGAGTGTCTGTCGGCAGGCCGCCCCGAAACCCATATTTACAAGGTTGGCCTCGGATCAGGTGGGGATACCCGCTGAACTTAAGCATATCAATTAAGCGGAGGAA
>gi|167460228|gb|EU282478.1| Venturia inaequalis strain CBS 476.61 18S ribosomal RNA gene, partial sequence; internal transcribed spacer 1, 5.8S ribosomal RNA gene, and internal transcribed spacer 2, complete sequence; and 28S ribosomal RNA gene, partial sequence
CTGCGGAAGGATCATTAATGGGTTAGCCTTCGGGCGCATCCCCACCCTCTGTAACCGCGGCCCGGATTCGGCTCCTGGCGGGGACCACCCCCCGTTCGCGGGGGGCCCCGCCTGCCGGAATTAGCCAACCCTGCCTGGAAAATTGAAGTCTGAGAACAAGTTAAATAAAACAAAACTTTCAACAACGGATCTCTTGGTTCTGGCAACGATGAAGAACGCAGCGAAATGCGATAAGTAATGTGAATTGCAGAATTCAGTGAATCATCGAATCTTTGAACGCACATTGCGCCCCCTGGTATTCCGGGGGGCACACCTGTTCGAGCGCCATTTCTACCCTGGAGCCCTGCTCTGTGATGGGCCCCGTCCTCGCGGACGGGCCCGAAACCCGTGGGCGCCGTCGTCCGGCCCTGAGCGTAGCAAGAGAAATCCCTCGCTCGGAGTGTCTGTCGGCCGGCCGCCCCGAAACCTATATTTACAAGGTTGGCCTCGGATCAGGTGGGGATACCCGCTGAACTTAAGCATATCAATAAGCGGAGGAA
>gi|157325633|gb|EU035437.1| Venturia inaequalis strain CBS 309.31 18S ribosomal RNA gene, partial sequence; internal transcribed spacer 1, 5.8S ribosomal RNA gene, and internal transcribed spacer 2, complete sequence; and 28S ribosomal RNA gene, partial sequence
CTAAGTGGAAGTGGGCGGGGGGCAACCCCCGCTTAAGATATAGTCGGGCCCTCTGGGAGACCAGAGGAACCCCCGCGTTGCCGCCGCAACGCGGGGCACCAAACCGTTCCGTAGGTGAACCTGCGGAAGGATCATTAATGGGTTAGCCTTCGGGCGCATCCCCACCCTCTGTAACCGCGGCCCGGATTCGGCGCCTGGCGGGACCACCCCCCGTTTGCGAGGGGCCCCGCCTGCCGGAATTAGCCAACCCTGCCTGGAAAATTGAAGTCTGAGAACAAGTTAAATAAAACAAAACTTTCAACAACGGATCTCTTGGTTCTGGCAACGATGAAGAACGCAGCGAAATGCGATAAGTAATGTGAATTGCAGAATTCAGTGAATCATCGAATCTTTGAACGCACATTGCGCCCCCTGGTATTCCGGGGGGCACACCTGTTCGAGCGCCATTTCTACCCTGGAGCCCTGCTCTGTGATGGGCCCCGTCCTCGCGGACGGGCCCGAAACCCGTGGGCGCCGTCGTCCGGCCCTGAGCGTAGCAAGAGAAATCCCTCGCTCGGAGTGTCTGTCGGCAGGCCGCCCCGAAACCCATATTTACAAGGTTGGCCTCGGATCAGGTGGGGATACCCGCTGAACTTAAGCATATCAATAAGCGGAGGAAAAGAAACCAACAGGGATTGCCTCAGTAACGGCGAGTGAAGCGGCAACAGCTCAAATTTGAAATCTGGCGCAAGCCCGAGTTGTAATTTGCAGAGGATGTTTCGGGTGAAGCCACGGTCCAAGTCCCTTGGAACAGGACGTCATAGAGGGTGAGAACCCCGTACCTGGCCGTCGGTGCCCCCCGCTGTGAAACTCCTTCGACGAGTCGAGTTGTTTGGGAATGCAGCTCTAAATTGGTGGTAAATTCCATCTAAAGCTAAATACCGGCCAGAGACCGATAGCGCACAAGTAGAGTGATCGAAAGATGAAAAGCACTTTGAAAAGAGAGTTAAAAAGTACGTGAAATTGTTGAAAGGGAAGCGCTTGCGGCCAGACTTGCCCGCGGTTGCTCAGCCCGCCTTTTGGCGGGTGCACTCTTCCGCGGTCAGGCCAGCATCGGTTTGGGCGGTCGGATAAAGGCGTCGGGAACGTGGCCTCCCCTCGGGGAGGTGTTATAGCCCGGCGCGCAATGCGGCCAGCCCGGACCGAGGTTCGCGCTTTGCTAGGATGCTGGCGTAATGGCCGTAAGCGGCCCGTCTTGAAACACGGACCAAGGAGTCTAACATCTATGCGAGTGTTTGGGTGTCAAACCCGTGCGCGTAATGAAAGTGAACGGAGGTGGGAACCGCAAGGTGCACCATCGACCGATCCTGATGTCTTCGGAAGGATTTGAGTAAGAGCATAGCTGTTGGGACCCGAAAGATGGTGAACTATGCGTGAATAGGGTGAAGCCAGAGGAAACTCTGGTGGAGGCTCGCAGCGGTTCTGACGTGCAAATCGATCGTCAAATTTGCGTATAGGGGCGAAAGACTAATCGAACCATTT
>gi|209167944|gb|EU744578.1| Venturia inaequalis CBS 593.70 glyceraldehyde-3-phosphate dehydrogenase (GAPDH) gene, partial sequence
GCTCGCATGCGTGAGTGCCTCCGCCTTCATTGAGCAGCTTCAGAGCCCATTGCTAACCTTCTCGCAGTATCGAGCATGAGGATATCAACATCGTTGCTGTCAACGACCCCTTCATTGACCCCACCTACGCGGCATACATGTAATTACAAACATTGGGTTTTCACTGGGGCAAAGCTTACGACATGCTTCTTAGGTTGAAATATGACTCTACCCATGGCCAGTTCAAGGGTGAGATCAAGGTCACCGGCAGCGACTTGACCGTCAACGGCAAGACCATCCGTTTCTACCAGGAGCGCGACCCGGCCAACATCAAATGGTCTGAGACCGGTGCTTATTACGTTGTTGAGTCGACAGGTCAGAACCTTCACGATAATCCTATCACCATTATATCTAACCAAAATGATCAGGTGTTTTCACCACCACCGAGAAGGCCAAGGCCCATTTGCAGGGTGGCGCGAAGAAGGTCGTTATCTCAGCTCCCTCCGCTGATGCGCCAATGTTCGTCATGGGTGTCAACGAGAAGACCTACGACCCAAAGATCGAGGTTGTCTCCAACGCATCCTGCACAACCAGTTAGTTTCCTCTGCCACTGCTACGTCTACGTCCGTACAGACTACTGACTATTTGTGAAGACTGCTTGGCTCCTCTCGCCAAGGTTATCCACGACAAATACACCATCATTGAGGGCTTGATGACCACCATCCACTCCTACACCGCTACCCAAAAGACCGTCGATGGCCCATCCGCCAAGGACTGGCGTGGTGGACGTACTGCTGCTCAGAACATCATTCCTAGCAGTACTGGTGCCGCCAAGGCTGTCGGCAAAGTTATCCCAGATCTCAACGGCAAGCTCACTGGCATGTCCATGCGTGTCCCAACTGCCAACGTCTCCGTCGTCGATTTGACCGTACGCATCGAAAAGGGTGCTAGCTACGACGAGATCAAGGCCACGATAAAGGCTGCTTCAGAGGGAGAATTGAAGGGTATGCTGCGTAGAAACTTTTGATTCGATCGTCAGGCTAACAAAAGCGCAGGCATTCTCGGATACACCGAGGACGAGGTTGTCTCTACTGACATGAACGGTGACCTTCACTCCAGCATTTTCGATGCCAAGGCAGGTATCAGCTTGAACAACAACTTCGTCAAGCTTGTCTCATGGTACGACAACGAGTGGGGTTACTCTCGCCGTGTCCTCGATCTTTTGGGTAAGTCATATGGAGATGTTATTTTCACAATAGCACAACGAG
>gi|209167942|gb|EU744576.1| Venturia inaequalis CBS 595.70 glyceraldehyde-3-phosphate dehydrogenase (GAPDH) gene, partial sequence
CTCGCATGCGTGAGTGCCTCCGCCTTCATTGAGCAGCTTCAGAGCCCATTGCTAACCTTCTCGCAGTATCGAGCATGAGGATATCAACATCGTTGCTGTCAACGACCCCTTCATTGACCCCACCTACGCGGCATACATGTAATTACAAACATTGGGTTTTCACTGGGGCAAAGCTTACGACATGCTTCTTAGGTTGAAATATGACTCTACCCATGGCCAGTTCAAGGGTGAGATCAAGGTCACCGGCAGCGACTTGACCGTCAACGGCAAGACCATCCGTTTCTACCAGGAGCGCGACCCGGCCAACATCAAATGGTCTGAGACCGGTGCTTATTACGTTGTTGAGTCGACAGGTCAGAACCTTCACGATAATCCTATCACCATTATATCTAACCAAAATGATCAGGTGTTTTCACCACCACCGAGAAGGCCAAGGCCCATTTGCAGGGTGGCGCGAAGAAGGTCGTTATCTCAGCTCCCTCCGCTGATGCGCCAATGTTCGTCATGGGTGTCAACGAGAAGACCTACGACCCAAAGATCGAGGTTGTCTCCAACGCATCCTGCACAACCAGTTAGTTTCCTCTGCCACTGCTACGTCTACGTCCGTACAGACTACTGACTATTTGTGAAGACTGCTTGGCTCCTCTCGCCAAGGTTATCCACGACAAATACACCATCATTGAGGGCTTGATGACCACCATCCACTCCTACACCGCTACCCAAAAGACCGTCGATGGCCCATCCGCCAAGGACTGGCGTGGTGGACGTACTGCTGCTCAGAACATCATTCCTAGCAGTACTGGTGCCGCCAAGGCTGTCGGCAAAGTTATCCCAGATCTCAACGGCAAGCTCACTGGCATGTCCATGCGTGTCCCAACTGCCAACGTCTCCGTCGTCGATTTGACCGTACGCATCGAAAAGGGTGCTAGCTACGACGAGATCAAGGCCACGATAAAGGCTGCTTCAGAGGGAGAATTGAAGGGTATGCTGCGTAGAAACTTTTGATTCGATCGTCAGGCTAACAAAAGCGCAGGCATTCTCGGATACACCGAGGACGAGGTTGTCTCTACTGACATGAACGGTGACCTTCACTCCAGCATTTTCGATGCCAAGGCAGGTATCAGCTTGAACAACAACTTCGTCAAGCTTGTCTCATGGTACGACAACGAGTGGGGTTACTCTCGCCGTGTCCTCGATCTTTTGGGTAAGTCATATGGAGATGTATTTCACAATAGCACAACGAG
>gi|167460231|gb|EU282481.1| Spilocaea pomi strain CBS 180.47 18S ribosomal RNA gene, partial sequence; and internal transcribed spacer 1, 5.8S ribosomal RNA gene, internal transcribed spacer 2, and 28S ribosomal RNA gene, complete sequence
CTGCGGAAGGATCATTAATGGGTTAGCCTTCGGGCGCATCCCCACCTCATGAAAAAAAGGCCCGGATTCGGTTCCCTGGCGGGAACACCCCCCGTTCGCGAGGGGCCCCGCCTGCCGGAATTAGCCAACCCTGCCTGGAAAATTGAAGTCTGAGAACAAGTTAAATAAAACAAAACTTTCAACAACGGATCTCTTGGTTCTGGCAACGATGAAGAACGCAGCGAAATGCGATAAGTAATGTGAATTGCAGAATTCAGTGAATCATCGAATCTTTGAACGCACATTGCGCCCCCTGGTATTCCGGGGGGCACACCTGTTCGAGCGCCATTTCTACCCTGGAGCCCTGCTCTGTGATGGGCCCCGTCCTCGCGGACGGGCCCGAAACCCGTGGGCGCCGTCGTCCGGCCCTGAGCGTAGCAAGAGAAATCCCTCGCTCGGAGTGTCTGTCGGCCGGCCGCCCCGAAACCCATATTTACAAGGTTGGCCTCGGATCAGGTGGGGATACCCGCTGAACTTAAGCATATCAATAAGCGGAGGAACTGGGTTTAGCCTTTGGGGACATCCTC
>gi|167460229|gb|EU282479.1| Venturia inaequalis strain CBS 813.69 18S ribosomal RNA gene, partial sequence; internal transcribed spacer 1, 5.8S ribosomal RNA gene, and internal transcribed spacer 2, complete sequence; and 28S ribosomal RNA gene, partial sequence
CTGCGGAAGGAATATTATGGGTTACCTTCGGGCGCATCCCCACCCTCTGTAACCGCGGCCCGGATTCGGCGCCTGGCGGGGACCACCCCCCGTTCGCGGGGGGCCCCGCCTGCCGGAATTAGCCAACCCTGCCTGGAAAATTGAAGTCTGAGAACAAGTTAAATAAAACAAAACTTTCAACAACGGATCTCTTGGTTCTGGCAACGATGAAGAACGCAGCGAAATGCGATAAGTAATGTGAATTGCAGAATTCAGTGAATCATCGAATCTTTGAACGCACATTGCGCCCCCTGGTATTCCGGGGGGCACACCTGTTCGAGCGCCATTTCTACCCTGGAGCCCTGCTCTGTGATGGGCCCCGTCCTCGCGGACGGGCCCGAAACCCGTGGGCGCCGTCGTCCGGCCCTGAGCGTAGCAAGAGAAATCCCTCGCTCGGAGTGTCTGTCGGCCGGCCGCCCCGAAACCTATATTTACAAGGTTGGCCTCGGATCAGGTGGGGATACCCGCTGAACTTAAGCATATCAATTAAGCGGAGGAA
>gi|167460227|gb|EU282477.1| Venturia inaequalis strain CBS 595.70 18S ribosomal RNA gene, partial sequence; internal transcribed spacer 1, 5.8S ribosomal RNA gene, and internal transcribed spacer 2, complete sequence; and 28S ribosomal RNA gene, partial sequence
CTGCGGAAGGAATATTAATGGGTTACCTTCGGGCGCATCCCCACCCTCTGTAACCGCGGCCCGGATTCGGCGCCTGGCGGGGACCACCCCCCGTTCGCGGGGGGCCCCGCCTGCCGGAATTAGCCAACCCTGCCTGGAAAATTGAAGTCTGAGAACAAGTTAAATAAAACAAAACTTTCAACAACGGATCTCTTGGTTCTGGCAACGATGAAGAACGCAGCGAAATGCGATAAGTAATGTGAATTGCAGAATTCAGTGAATCATCGAATCTTTGAACGCACATTGCGCCCCCTGGTATTCCGGGGGGCACACCTGTTCGAGCGCCATTTCTACCCTGGAGCCCTGCTCTGTGATGGGCCCCGTCCTCGCGGACGGGCCCGAAACCCGTGGGCGCCGTCGTCCGGCCCTGAGCGTAGCAAGAGAAATCCCTCGCTCGGAGTGTCTGTCGGCCGGCCGCCCCGAAACCTATATTTACAAGGTTGGCCTCGGATCAGGTGGGGATACCCGCTGAACTTAAGCATATCAATAAGCGGAGGAA
>gi|157325656|gb|EU035460.1| Venturia inaequalis strain CBS 535.76 18S ribosomal RNA gene, partial sequence; internal transcribed spacer 1, 5.8S ribosomal RNA gene, and internal transcribed spacer 2, complete sequence; and 28S ribosomal RNA gene, partial sequence
CTTCCGTAGGTGAACCTGCGGAAGGATCATTAATGGGTTAGCCTTCGGGCGCATCCCCACCCTCTGTAACCGCGGCCCGGATTCGGCGCCTGGCGGGACCACCCCCCGTTTGCGAGGGGCCCCGCCTGCCGGAATTAGCCAACCCTGCCTGGAAAATTGAAGTCTGAGAACAAGTTAAATAACACAAAACTTTCAACAACGGATCTCTTGGTTCTGGCAACGATGAAGAACGCAGCGAAATGCGATAAGTAATGTGAATTGCAGAATTCAGTGAATCATCGAATCTTTGAACGCACATTGCGCCCCCTGGTATTCCGGGGGGCACACCTGTTCGAGCGCCATTTCTACCCTGGAGCCCTGCTCTGTGATGGGCCCCGTCCTCGCGGACGGGCCCGAAACCCGTGGGCGCCGTCGTCCGGCCCTGAGCGTAGCAAGAGAAATCCCTCGCTCGGAGTGTCTGTCGGCAGGCCGCCCCGAAACCCATATTTACAAGGTTGGCCTCGGATCAGGTGGGGATACCCGCTGAACTTAAGCATATCAATAAGCGGAGGAAAAGAAACCAACAGGGATTGCCTCAGTAACGGCGAGTGAAGCGGCAACAGCTCAAATTTGAAATCTGGCGCAAGCCCGAGTTGTAATTTGCAGAGGATGTTTCGGGTGAAGCCACGGTCCAAGTCCCTTGGAACAGGACGTCATAGAGGGTGAGAACCCCGTACCTGGCCGTCGGTGCCCCCCGCTGTGAAACTCCTTCGACGAGTCGAGTTGTTTGGGAATGCAGCTCTAAATTGGTGGTAAATTCCATCTAAAGCTAAATACCGGCCAGAGACCGATAGCGCACAAGTAGAGTGATCGAAAGATGAAAAGCACTTTGAAAAGAGAGTTAAAAAGTACGTGAAATTGTTGAAAGGGAAGCGCTTGCGGCCAGACTTGCCCGCGGTTGCTCAGCCCGCCTTTTGGCGGGTGCACTCTTCCGCGGTCAGGCCAGCATCGGTTTGGGCGGTCGGATAAAGGCGTCGGGAACGTGGCCTCCCCTCGGGGAGGTGTTATAGCCCGGCGCGCAATGCGGCCAGCCCGGACCGAGGTTCGCGCTTTGCTAGGATGCTGGCGTAATGGCCGTAAGCGGCCCGTCTTGAAACACGGACCAAGGAGTCTAACATCTATGCGAGTGTTTGGGTGTCAAACCCGTGCGCGTAATGAAAGTGAACGGAGGTGGGAACCGCAAGGTGCACCATCGACCGATCCTGATGTCTTCGGAAGGATTTGAGTAAGAGCATAGCTGTTGGGACCCGAAAGATGGTGAACTATGCGTGAATAGGGTGAAGCCAGAGGAAACTCTGGTGGAGGCTCGCAGCGGTTCTGACGTGCAAATCGATCGTCAAATTTGCGTATAGGGGCGAAAGACTAATCGAACCATTT
>gi|37723095|gb|AY152606.1| Venturia inaequalis strain CBS595.70 28S ribosomal RNA gene, partial sequence
AGACCGATAGCGAACAAGTAGAGTGATCGAAAGATGAAAAGCACTTTGAAAAGAGAGTTAAAAAGTACGTGAAATTGTTGAAAGGGAAGCGCTTGCGGCCAGACTTGCCCGCGGTTGCTCAGCCCGCCTTTTGGCGGGTGCACTCTTCCGCGGTCAGGCCAGCATCGGTTTGGGCGGTCGGATAAAGGCGCCGGGAACGTGGCCTCCCCTCGGGGAGGTGTTATAGCCCGGCGCGCAATGCGGCCAGCCCGGACCGAGGTTCGCGCTTTGCTAGGATGCTGGCGTAATGGCCGTAAGCGGCCCGTCTTGAAACACGGACCAAG
>gi|289657895|gb|GU456288.1| Venturia inaequalis strain CBS 476.61 translation elongation factor-1 alpha (TEF1) gene, partial cds
ACGCCCTGCTCGCCTACACCTTGGGTGTCAAGCAGCTCATCGTCGCCATCAACAAGATGGACACCACCAAGTGGTCCGAGGAGCGATTCAACGAAATCATCAAGGAGACATCCTCCTTCATCAAGAAGGTTGGTTACAACCCAAAGCACGTCCCATTCGTGCCAATCTCCGGTTTCAACGGTGACAACATGATCGACAACTCCAGCAACTGCCCATGGTACAAGGGTTGGGAGAAGGAGACCAAGTCCAAGGTCACCGGAAAGACCCTCCTCGAGGCCATTGATGCCATCGACCCACCATCCCGTCCATCCGACAAGCCCCTCCGTCTTCCTCTCCAGGATGTCTACAAGATCGGTGGTATTGGAACAGTGCCAGTCGGTCGTGTCGAGACCGGTGTCATCAAGGCCGGTATGGTCGTTACCTTCGCCCCAGCTGGTGTCACCACTGAAGTCAAGTCCGTCGAGATGCACCACGAGCAGCTCGTTGAGGGTCTCCCAGGTGACAACGTCGGATTCAACGTCAAGAACGTTTCCGTCAAGGAAATTCGTCGTGGTAACGTCGCCGGTGACTCCAAGAACGACCCTCCAAAGGGTGCCGAGTCCTTCAACGCCCAGGTCATCGTCCTCAACCACCCAGGTCAGGTCGGTGCTGGTTACGCTCCAGTCTTGGATTGCCACACTGCCCACATTGCTTGCAAGTTTGCTGAGCTTTTGGAGAAGATCGATCGCCGTACTGGTAAAGCCACCGAAACCAGCCCCAAGTTCATCAAGTCTGGTGACGCCGCCAT
>gi|351290392|gb|HQ434467.1| Venturia inaequalis isolate HIR-2 beta-tubulin gene, partial cds
GGTCTCCGACACCGTCGTTGAGCCATACAACGCTACTTTGTCCGTCCACCAGCTTGTTGAGAACTCTGACGCGACATTCTGCATTGACAACGAGGCTTTGTACGACATTTGCATGCGCACATTGAAGCTCAACAACCCGTCATACGGTGACCTCAACCACTTGGTTTCCGCTGTCATGTCTGGTGTCACCACTTGCTTGCGTTTCCCCGGTCAGCTTAACTCGGATCTCCGCAAATTGGCTGTCAACATGGTGCCATTCCCACGTCTACATTTCTTCATGGTCGGCTTCGCTCCTCTCACCAGCCGTGGCGCACACTCCTTCCGTGCTGTCACCGTTCCTGAGCTCACCCAGCAAATGTTCGACCCAA
>gi|351290143|gb|HQ434379.1| Venturia inaequalis isolate HIR-2 translation elongation factor 1 alpha (EF 1-a) gene, partial cds
TCGAGAAGGTAAGGCATTTCTTCACTTTGTTATCACCCTCACTGCGATGGCAACGCAAATTTTGCACTGTGGCAGCCCAACCCGGATTTCATTTCGAAACCTGCCCCTCCAAAATTACAGTGTCCCGCACTTCCCCGCTATTCACGCACCGCCACTCAAGGCAGCCCAACTTTTTCCGGTCCCATCTTTCACTATGACGACGCTAACGGTTACAATAGGAAGCCGCCGAGTTGGGCAAAGGTTCCTTCAAGTACGCATGGGTTTTGGACAAACTCAAGGCTGAGCGTGAA
>gi|351290390|gb|HQ434466.1| Venturia inaequalis isolate Ibaraki 1 beta-tubulin gene, partial cds
GGTCTCCGACACCGTCGTTGAGCCATACAACGCTACTTTGTCCGTCCACCAGCTTGTTGAGAACTCTGACGCGACATTCTGCATTGACAACGAGGCTTTGTACGACATTTGCATGCGCACATTGAAGCTCAACAACCCGTCATACGGTGACCTCAACCACTTGGTTTCCGCTGTCATGTCTGGTGTCACCACTTGCTTGCGTTTCCCCGGTCAGCTTAACTCGGATCTCCGCAAATTGGCTGTCAACATGGTGCCATTCCCACGTCTACATTTCTTCATGGTCGGCTTCGCTCCTCTCACCAGCCGTGGCGCACACTCCTTCCGTGCTGTCACCGTTCCTGAGCTCACCCAGCAAATGTTCGACCCAA
>gi|351290141|gb|HQ434378.1| Venturia inaequalis isolate Ibaraki 1 translation elongation factor 1 alpha (EF 1-a) gene, partial cds
TCGAGAAGGTAAGGCATTTATTCACTTTGTTATCACCCTCACTGCGCTGGCAACGCAAATTTTGCACTGTGGCAGCCCAACCCGGATTTCATTTCGAAACTTGCCCCTCCAAAATTACAGTGTCCCGCACTTCCCCGCTATTCACGTACCGCCACTCAAGGCAGCCCAACTTTCTCCGGTCCCATCTTTCACTATGACGATGCTAACGATTGCAATAGGAAGCCGCCGAGTTGGGCAAAGGTTCCTTCAAGTACGCATGGGTTTTGGACAAACTCAAGGCTGAGCGTGAA
>gi|351290262|gb|HQ434422.1| Venturia inaequalis isolate Ibaraki 1 internal transcribed spacer 1, partial sequence; 5.8S ribosomal RNA gene, complete sequence; and internal transcribed spacer 2, partial sequence
ATGGGTTAGCCTTCGGGCGCATCCCCACCCTCTGTAACCGCGGCCCGGATTCGGCGCCTGGCGGGACCACCCCCCGTTTGCGAGGGGCCCCGCCTGCCGGAATTAGCCAACCCTGCCTGGAAAATTGAAGTCTGAGAACAAGTTAAATAAAACAAAACTTTCAACAACGGATCTCTTGGTTCTGGCAACGATGAAGAACGCAGCGAAATGCGATAAGTAATGTGAATTGCAGAATTCAGTGAATCATCGAATCTTTGAACGCACATTGCGCCCCCTGGTATTCCGGGGGGCACACCTGTTCGAGCGCCATTTCTACCCTGGAGCCCTGCTCTGTGATGGGCCCCGTCCTCGCGGACGGGCCCGAAACCCGTGGGCGCCGTCGTCCGGCCCTGAGCGTAGCAAGAGAAATCCCTCGCTCGGAGTGTCTGTCGGCAGGCCGCCCCGAAACCCATATTTACAAG
>gi|351290263|gb|HQ434423.1| Venturia inaequalis isolate HIR-2 internal transcribed spacer 1, partial sequence; 5.8S ribosomal RNA gene, complete sequence; and internal transcribed spacer 2, partial sequence
ATGGGTTAGCCTTCGGGCGCATCCCCACCCTCTGTAACCGCGGCCCGGATTCGGCGCCTGGCGGGACCACCCCCCGTTTGCGAGGGGCCCCGCCTGCCGGAATTAGCCAACCCTGCCTGGAAAATTGAAGTCTGAGAACAAGTTAAATAAAACAAAACTTTCAACAACGGATCTCTTGGTTCTGGCAACGATGAAGAACGCAGCGAAATGCGATAAGTAATGTGAATTGCAGAATTCAGTGAATCATCGAATCTTTGAACGCACATTGCGCCCCCTGGTATTCCGGGGGGCACACCTGTTCGAGCGCCATTTCTACCCTGGAGCCCTGCTCTGTGATGGGCCCCGTCCTCGCGGACGGGCCCGAAACCCGTGGGCGCCGTCGTCCGGGCCTGAGCGTAGCAAGAGAAATCCCTCGCTCGGAGTGTCTGTCGGCAGGCCGCCCCGAAACCCATATTTACAAG
>gi|349502664|gb|JN159972.1| Venturia inaequalis cellophane-induced protein 1-like 1 (Cin1L1) gene, complete cds
ATGCAATTCATCAACAGTCTCACCGCAGCCCTGGTGGCATTCAAGTCAGTAAATATTGTATATGATCGTCATGCCGCAGCACTAACATCTTCTAGCGGTGTCGTATCGGCCATGCCAACAGCCATCGCTGATGGCGCAGAGGTCGCAGAGGTCGCAAAGGTCGCAGAGGTCGCAGAGGTCGCAACTAACGCCAACGTTGCCGATCCACCCCGCAATTACGGGGGCTCAGGTTATGGAAGCTCGGGTTATGGCATTTCGAGCTATGGGACCTCGAGCTACGGGACTGCGAGCTATGGAAGCGACTATAATGGAGGTTCCGACTATGGCGACCGTTTCGACCCCAGTCGAGGCGATCGAGATTATGGCAGCGAACGCCGCGGGAAAAAACTGGACGACAGCTTCTGCAAGAAGTACGGATCCGAGAAAGATGAGTGCAAGGAACGCGTCAAAAAATGCGACAAGAAAACCGCAGACTTCAGCGAGGATGAGAGAAAATGCCGAGAAAAGGTCGAACGCCACTTTGAGGACGAAAAGCGCAAGGGTAATAACCGCGGCTATTGA
>gi|349502666|gb|JN159973.1| Venturia inaequalis cellophane-induced protein 1-like 2 (Cin1L2) gene, complete cds
ATGCGTTTCGCTGCAATCATCTCAATGGCCTTTGCCACCTTCAGGTTAGCAGTTCTCCAACTCCGCTTGGTTACAAAAGTTGAACTCAGCTAACCCTATCTCCTAGCATGACCAGTGCCATGGCCCTTCCAAACGAAGCAACCTTCGAAGTCAGCAAAGACGACCCAAAGAAGACGGACAAGTTGCCAGTTGGAACTGGTGCTCAGGGCGTCGGCGCAGTCAACGGGTATGTAATTCGACATCGCTTCTCCAGCCACTCTACTAATTAATATCTAGTGATCTCCACCACGTCAAGACCTCCTACTGCAAGGCTCTCACCGACGCTAAAAAGAGATCTCCATGCCTCAAGGCTTTGGAAGCTTGTGAGAAGGAGAGGACCGAGAACAAGGAGGAGGCTTGCCAGAACAAAGTCAAGAAGAACTACCACAACTAG
>gi|349502662|gb|JN159971.1| Venturia inaequalis cellophane-induced protein 1 (Cin1) gene, complete cds
ATGCAGTATTCCAGCCTCCTCGCAACGATTGTTGCTCTCTCGTGAGTCCTTGGCACCATCGTTGTAGTACCACTCTGAATACTAACTTGCCTAGTGCAACAACCACGTCCGCTTTGCCAGCTGCGGCTGCCGACGTTTTCGACCCTCCTACACAGTACGGCTACGACGGAAAGCCTCTTGATGCCAGCTTCTGCAGGACCGCTGGCAGTCGAGAGAAGGATTGCCGGAAAGACGTCCAGGCTTGTGACAAGAAATATGACGACCAGGTAGGTTTCGAATTTTTTAAAGTTTGAACCTGAGCTAACAGATAGGAGGGACGTGAAACCGCCTGCGCCAAGGGCATTCGAGAGAAATACAAGCCAGCCGTCGTCTACGGCTACGACGGCAAGCCTCTTGACCTCGGTTTCTGCACGCTTGCTGGAATCCGAGAGGTCGATTGCCGAAAGGATGCCCAGACTTGTGATAAGAAATACGAGAGCGATGTATATACCCTTCTTTCTGCAGGGTCAGCCTATGCTAATGAGTTGAAAGAAATGCTTGAATGCTATCAAAGAGAAATACAAGCCCGTCGTCGACCCTAACCCACCTGCCTATGGCTACGACGGAAAGCCTCTTGATGCCAGCTTCTGTAGGAGCTTCGGCGCCAAAGAGAACGAGTGCCGAAAGGACGTCTTGGCTTGTGATAAGAAATTCGACAATGAGGTATGTTTCCAATCCTATGGCGAGTGGTGCTGGGGCTGACAGAAGCTAGGGACGCGAGTCCGCCTGCTCGAAGGCCATCCGAGAGAAATACAAGCCCTTCTACGTCGCACCTCCTCCTGTCTATGGCTACGACGGAAAGCCTCTTGATGCCAGCTTCTGTAGGAGTTTCGGCGCCAAGGAGAATGAGTGCCGAAAGGATATCTTAGCCTGTGACAAAAAATTCGACAATGAGGTATGTTTCCAAACCTATGGCGAGTGGTGCTGGGGCTGACAGAAGCTAGGGACGCGAGTCCGCCTGCTCGAAGGCCATCAGAGAGAAATACAAGCCCTTCTACGTCGCACCTCCTGTATATGGCTACGACGGAAAGCCTCTTGACGCAAGCTTCTGTAAGGGTGCCGGCAGCAAGGAGAACGAGTGCAAAAAGGATATCTTGGCTTGTGACAAAAAATACGACAACGAGGTAGACATCTATCCGTCCTTCCTAAGCCTCACGCCTGGACTAACAGACATCAGGGACGCGAGACCGCCTGCGCGAAGGCCATCAGAGAAAAATACAAGACTTCCACAACGACCCCTGTCAACTATGGCTACGATGGAAAGCCCCTTGACGCCAGCTTCTGTAAGAAGTTCCCCTCCCGAGAGGCTGAGTGCCGAAAGGATGTGGAGAACTGCGATCGTAAATTTGACGACCAGGTATGTTTCTATTTTTGAGGCTTGAATCTAGGCTAACAGATACGAGGGACGTGAAACCAAGTGCTCCAAGGACATCAAAGAGAAATACAAGGAGGAGAAGAAGGCCGACGAGAAGAAGGAGAAGGATGGTAAGAGACAGCCAACCAACGCCGACTTCTGCAAGAGGGCAGGTACAAGCGTGTTGGAGGCTGAGTGCCGAAAGGCAGTGAAGGAGTGCGATAAGAAATATCAAAACATCGGCCACGAGAAGGTAAGTGCAGCGTTGAACCAACTCGCTTCGGGTTCGAGCTAACATAAAGTGCAGGAGTGCTCGCGTGATTTGGAGGACAAATACACCAAGGGCAGCAGTTCATACGGATCCGGATCGGGATCCTATGGTCCAGGAGGATACTAG
>gi|123229585|gb|EF114738.1| Venturia inaequalis isolate veincv 18S small subunit ribosomal RNA gene, partial sequence
ATGCATGTCTAAGTATAAGCAACTATACTGTGAAACTGCGAATGGCTCATTAAATCAGTTATCGTTTATTTGATAGTACCTTACTACTTGGATAACCGTGGTAATTCTAGAGCTAATACATGCGAAAAACCCCGACTTCGGAAGGGGTGTATTTATTAGATAAAAAACCAATGCCCTTCGGGGCTTCCTGGTGATTCATAATAACTTAACGAATCGCATGGCCTTGCGCCGGCGATGGTTCATTCAAATTTCTGCCCTATCAACTTTCGATTGTAGAGTAGTGGTCTACAATGGTTTCAACGGGTAACGGGGAATTAGGGTTCGACTCCGGAGAGGGAGCCTGAGAAACGGCTACCACATCCAAGGAAGGCAGCAGGCGCGCAAATTACCCAATCCCGACACGGGGAGGTAGTGACAATAAATACTGATACAGGGCTCTTTTGGGTCTTGTAATTGGAATGAGTACAATTTAAATCCCTTAACGAGGAACAACTGGAGGGCAAGTCTGGTGCCAGCAGCCGCGGTAATTCCAGCTCCAGAAGCGTATATTAAAGTTGTTGCAGTTAAAAAGCTCGTAGTTGAATTTTGGGCCTGGCTGGCCGGTCCGCCTCACCGCGTGCACTGGTCCGGCCGGGCCTTTCCTCCTGGGGATCCGCATGCCCTTCACTGGGTGTGTTGGGGAACCAGGACTTTTACTTTGAAAAAATTAGAGTGTTCAAAGCAGGCCTTTGCTCGAATACATTAGCATGGAATAATAGAATAGGACGGCTTTCCTATTTTGTTGGTTTCTAGGGAAGCCGTAATGATTAATAGGGATAGTCGGGGGCATCAGTATTCAATTGTCAGAGGTGAAATTCTTGGATTTATTGAAGACTAACTACTGCGAAAGCATTTGCCAAGGATGTTTTCATTAATCAGTGAACGAAAGTTAGGGGATCGAAGACGATCAGATACCGTCGTAGTCTTAACCATAAACTATGCCGACTAGGGATCGGGCGATGTTACTATCTTGACTCGCTCGGCACCTTACGAGAAATCAAAGTTTTTGGGTTCTGGGGGGAGTATGGTCGCAAGGC
>gi|123229557|gb|EF114712.1| Venturia inaequalis isolate ATCC 60070 28S large subunit ribosomal RNA gene, partial sequence
TAACGGCGAGTGAAGCGGCAACAGCTCAAATTTGAAATCTGGCGCAAGCCCGAGTTGTAATTTGCAGAGGATGTTTCGGGTGAAGCCACGGTCCAAGTCCCTTGGAACAGGACGTCATAGAGGGTGAGAACCCCGTACCTGGCCGTCGGTGCCCCCCGCTGTGAAACTCCTTCGACGAGTCGAGTTGTTTGGGAATGCAGCTCTAAATTGGTGGTAAATTCCATCTAAAGCTAAATACCGGCCAGAGACCGATAGCGCACAAGTAGAGTGATCGAAAGATGAAAAGCACTTTGAAAAGAGAGTTAAAAAGTACGTGAAATTGTTGAAAGGGAAGCGCTTGCGGCCAGACTTGCCCGCGGTTGCTCAGCCCGCCTTTTGGCGGGTGCACTCTTCCGCGGTCAGGCCAGCATCGGTTTGGGCGGTCGGATAAAGGCGCCGGGAACGTGGCCTCCCCTCGGGGAGGTGTTATAGCCCGGCGCGCAATGCGGCCAGCCCGGACCGAGGTTCGCGCTTTGCTAGGATGCTGGCGTAATGGCCGTAAGCGGCCGTCTTGAAACACGGACCAAGGAGTCTAACATCTATGCGAGTGTTTGGGTGTCAAACCCGTGCGCGTAATGAAAGTGAACGGAGGTGGGAACCGCAAGGTGCACCATCGACCGATCCTGATGTCTTCGGAAGGATTTGAGTAAGAGCATAGCTGTTGGGACCCGAAAGATGGTGAACTATGCGTGAATAGGGTGAAGCCAGAGGAAACTCTGGTGGAGGCTCGCAGCGGTTCTGACGTGCAAATCGATCGTCAAATTTGCGTATAGGGGCGAAAGACTAATCGAACC
>gi|123229584|gb|EF114737.1| Venturia inaequalis isolate ATCC 60070 18S small subunit ribosomal RNA gene, partial sequence
ATGCATGTCTAAGTATAAGCAACTATACTGTGAAACTGCGAATGGCTCATTAAATCAGTTATCGTTTATTTGATAGTACCTTACTACTTGGATAACCGTGGTAATTCTAGAGCTAATACATGCGAAAAACCCCGACTTCGGAAGGGGTGTATTTATTAGATAAAAAACCAATGCCCTTCGGGGCTTCCTGGTGATTCATAATAACTTAACGAATCGCATGGCCTTGCGCCGGCGATGGTTCATTCAAATTTCTGCCCTATCAACTTTCGATTGTAGAGTAGTGGTCTACAATGGTTTCAACGGGTAACGGGGAATTAGGGTTCGACTCCGGAGAGGGAGCCTGAGAAACGGCTACCACATCCAAGGAAGGCAGCAGGCGCGCAAATTACCCAATCCCGACACGGGGAGGTAGTGACAATAAATACTGATACAGGGCTCTTTTGGGTCTTGTAATTGGAATGAGTACAATTTAAATCCCTTAACGAGGAACAACTGGAGGGCAAGTCTGGTGCCAGCAGCCGCGGTAATTCCAGCTCCAGAAGCGTATATTAAAGTTGTTGCAGTTAAAAAGCTCGTAGTTGAATTTTGGGCCTGGCTGGCCGGTCCGCCTCACCGCGTGCACTGGTCCGGCCGGGCCTTTCCTCCTGGGGATCCGCATGCCCTTCACTGGGTGTGTTGGGGAACCAGGACTTTTACTTTGAAAAAATTAGAGTGTTCAAAGCAGGCCTTTGCTCGAATACATTAGCATGGAATAATAGAATAGGACGGCTTTCCTATTTTGTTGGTTTCTAGGGAAGCCGTAATGATTAATAGGGATAGTCGGGGGCATCAGTATTCAATTGTCAGAGGTGAAATTCTTGGATTTATTGAAGACTAACTACTGCGAAAGCATTTGCCAAGGATGTTTTCATTAATCAGTGAACGAAAGTTAGGGGATCGAAGACGATCAGATACCGTCGTAGTCTTAACCATAAACTATGCCGACTAGGGATCGGGCGATGTTACTATCTTGACTCGCTCGGCACCTTACGAGAAATCAAAGTTTTTGGGTTCTGGGGGGAGTATGGTCGCAAGGC
>gi|123229558|gb|EF114713.1| Venturia inaequalis isolate veincv 28S large subunit ribosomal RNA gene, partial sequence
TAACGGCGAGTGAAGCGGCAACAGCTCAAATTTGAAATCTGGCGCAAGCCCGAGTTGTAATTTGCAGAGGATGTTTCGGGTGAAGCCACGGTCCAAGTCCCTTGGAACAGGACGTCATAGAGGGTGAGAACCCCGTACCTGGCCGTCGGTGCCCCCCGCTGTGAAACTCCTTCGACGAGTCGAGTTGTTTGGGAATGCAGCTCTAAATTGGTGGTAAATTCCATCTAAAGCTAAATACCGGCCAGAGACCGATAGCGCACAAGTAGAGTGATCGAAAGATGAAAAGCACTTTGAAAAGAGAGTTAAAAAGTACGTGAAATTGTTGAAAGGGAAGCGCTTGCGGCCAGACTTGCCCGCGGTTGCTCAGCCCGCCTTTTGGCGGGTGCACTCTTCCGCGGTCAGGCCAGCATCGGTTTGGGCGGTCGGATAAAGGCGTCGGGAACGTGGCCTCCCCTCGGGGAGGTGTTATAGCCCGGCGCGCAATGCGGCCAGCCCGGACCGAGGTTCGCGCTTTGCTAGGATGCTGGCGTAATGGCCGTAAGCGGCCGTCTTGAAACACGGACCAAGGAGTCTAACATCTATGCGAGTGTTTGGGTGTCAAACCCGTGCGCGTAATGAAAGTGAACGGAGGTGGGAACCGCAAGGTGCACCATCGACCGATCCTGATGTCTTCGGAAGGATNTGAGTAAGAGCATAGCTGTTGGGACCCGAAAGATGGTGAACTATGCGTGAATAGGGTGAAGCCAGAGGAAACTCTGGTGGAGGCTCGCAGCGGTTCTGACGTGCAAATCGATCGTCANATTTGCGTATAGGGGCGAAAGACTAATCGAACC
>gi|57544870|gb|AY671913.1| Venturia inaequalis isolate R4 internal transcribed spacer 1, 5.8S ribosomal RNA gene, and internal transcribed spacer 2, complete sequence
TGGGTTAGCCTTCGGGCGCATCCCCACCCTCTGTAACCGCGGCCCGGATTCGGCGCCTGGCGGGACCACCCCCCGTTTGCGAGGGGCCCCGCCTGCCGGAATTAGCCAACCCTGCCTGGAAAATTGAAGTCTGAGAACAAGTTAAATAAAACAAAACTTTCAACAACGGATCTCTTGGTTCTGGCAACGATGAAGAACGCAGCGAAATGCGATAAGTAATGTGAATTGCAGAATTCAGTGAATCATCGAATCTTTGAACGCACATTGCGCCCCCTGGTATTCCGGGGGGCACACCTGTTCGAGCGCCATTTCTACCCTGGAGCCCTGCTCTGTGATGGGCCCCGTCCTCGCGGACGGGCCCGAAACCCGTGGGCGCCGTCGTCCGGCCCTGAGCGTAGCAAGAGAAATCCCTCGCTCGGAGTGTCTGTCGGCCAGCCGCCCCGAACCCATATTTACAAG
>gi|283993224|gb|GU296205.1| Venturia inaequalis strain CBS 594.70 18S small subunit ribosomal RNA gene, partial sequence
AAACTGCGAATGGCTCATTAAATCAGTTATCGTTTATTTGATAGTACCTTACTACTTGGATAACCGTGGTAATTCTAGAGCTAATACATGCGAAAAACCCCGACTTCGGAAGGGGTGTATTTATTAGATAAAAAACCAATGCCCTTCGGGGCTTCCTGGTGATTCATAATAACTTAACGAATCGCATGGCCTTGCGCCGGCGATGGTTCATTCAAATTTCTGCCCTATCAACTTTCGATTGTAGAGTAGTGGTCTACAATGGTTTCAACGGGTAACGGGGAATTAGGGTTCGACTCCGGAGAGGGAGCCTGAGAAACGGCTACCACATCCAAGGAAGGCAGCAGGCGCGCAAATTACCCAATCCCGACACGGGGAGGTAGTGACAATAAATACTGATACAGGGCTCTTTTGGGTCTTGTAATTGGAATGAGTACAATTTAAATCCCTTAACGAGGAACAACTGGAGGGCAAGTCTGGTGCCAGCAGCCGCGGTAATTCCAGCTCCAGAAGCGTATATTAAAGTTGTTGCAGTTAAAAAGCTCGTAGTTGAATTTTGGGCCTGGCTGGCCGGTCCGCCTCACCGCGTGCACTGGTCCGGCCGGGCCTTTCCTCCTGGGGATCCGCATGCCCTTCACTGGGTGTGTTGGGGAACCAGGACTTTTACTTTGAAAAAATTAGAGTGTTCAAAGCAGGCCTTTGCTCGAATACATTAGCATGGAATAATAGAATAGGACGGCTTTCCTATTTTGTTGGTTTCTAGGGAAGCCGTAATGATTAATAGGGATAGTCGGGGGCATCAGTATTCAATTGTCAGAGGTGAAATTCTTGGATTTATTGAAGACTAACTACTGCGAAAGCATTTGCCAAGGATGTTTTCATTAATCAGTGAACGAAAGTTAGGGGATCGAAGACGATCAGATACCGTCGTAGTCTTAACCATAAACTATGCCGACTAGGGATCGGGCGATGTTACTATCTTGACTCGCTCGGCACCTTACGAGAAATCAAAGTTTTTGGGTC
>gi|289623165|gb|GU456336.1| Venturia inaequalis strain CBS 476.61 28S large subunit ribosomal RNA gene, partial sequence
CTCAGTAACGGCGAGTGAAGCGGCAACAGCTCAAATTTGAAATCTGGCGCAAGCCCGAGTTGTAATTTGCAGAGGATGTTTCGGGTGAAGCCACGGTCCAAGTCCCTTGGAACAGGACGTCATAGAGGGTGAGAACCCCGTACCTGGCCGTCGGTGCCCCCCGCTGTGAAACTCCTTCGACGAGTCGAGTTGTTTGGGAATGCAGCTCTAAATTGGTGGTAAATTCCATCTAAAGCTAAATACCGGCCAGAGACCGATAGCGCACAAGTAGAGTGATCGAAAGATGAAAAGCACTTTGAAAAGAGAGTTAAAAAGTACGTGAAATTGTTGAAAGGGAAGCGCTTGCGGCCAGACTTGCCCGCGGTTGCTCAGCCCGCCTTTTGGCGGGTGCACTCTTCCGCGGTCAGGCCAGCATCGGTTTGGGCGGTCGGATAAAGGCGCCGGGAACGTGGCCTCCCCTCGGGGAGGTGTTATAGCCCGGCGCGCAATGCGGCCAGCCCGGACCGAGGTTCGCGCTTTGCTAGGATGCTGGCGTAATGGCCGTAAGCGGCCCGTCTTGAAACACGGACCAAGGAGTCTAACATCTATGCGAGTGTTTGGGTGTCAAACCCGTGCGCGTAATGAAAGTGAACGGAGGTGGGAACCGCAAGGTGCACCATCGACCGATCCTGATGTCTTCGGAAGGATTTGAGTAAGAGCATAGCTGTTGGGACCCGAAAGATGGTGAACTATGCGTGAATAGGGTGAAGCCAGAGGAAACTCTGGTGGAGGCTCGCAGCGGTTCTGACGTGCAAATCGATCGTCAAATTTGCGTATAGGGGCGAAAGACTAATCGAACCATTTGCAAACAGCAATACTAGATGGTCAAAGGGCGGAGAGCCTTAGTCCCCACGGGGGCCACACTGCCAAACTGCGGGGAACGCCCACAGCCGGACGCCACCGCCCCCCCGCCGCAAGGTGGGAGGGGCACCCCGTTTACTCGGGGGTAAGGTAACAGCGCGCCCGGCGGGTCGATCCGCAGCCGTCCCCCGATCCGTCGGGGGGTGGTTCACAGACTAGACGGCAGTGGGCGCGGCGAGCGCTTAAGATATAGTCGATC
>gi|283993223|gb|GU296204.1| Venturia inaequalis strain CBS 815.69 18S small subunit ribosomal RNA gene, partial sequence
AAACTGCGAATGGCTCATTAAATCAGTTATCGTTTATTTGATAGTACCTTACTACTTGGATAACCGTGGTAATTCTAGAGCTAATACATGCGAAAAACCCCGACTTCGGAAGGGGTGTATTTATTAGATAAAAAACCAATGCCCTTCGGGGCTTCCTGGTGATTCATAATAACTTAACGAATCGCATGGCCTTGCGCCGGCGATGGTTCATTCAAATTTCTGCCCTATCAACTTTCGATTGTAGAGTAGTGGTCTACAATGGTTTCAACGGGTAACGGGGAATTAGGGTTCGACTCCGGAGAGGGAGCCTGAGAAACGGCTACCACATCCAAGGAAGGCAGCAGGCGCGCAAATTACCCAATCCCGACACGGGGAGGTAGTGACAATAAATACTGATACAGGGCTCTTTTGGGTCTTGTAATTGGAATGAGTACAATTTAAATCCCTTAACGAGGAACAACTGGAGGGCAAGTCTGGTGCCAGCAGCCGCGGTAATTCCAGCTCCAGAAGCGTATATTAAAGTTGTTGCAGTTAAAAAGCTCGTAGTTGAATTTTGGGCCTGGCTGGCCGGTCCGCCTCACCGCGTGCACTGGTCCGGCCGGGCCTTTCCTCCTGGGGATCCGCATGCCCTTCACTGGGTGTGTTGGGGAACCAGGACTTTTACTTTGAAAAAATTAGAGTGTTCAAAGCAGGCCTTTGCTCGAATACATTAGCATGGAATAATAGAATAGGACGGCTTTCCTATTTTGTTGGTTTCTAGGGAAGCCGTAATGATTAATAGGGATAGTCGGGGGCATCAGTATTCAATTGTCAGAGGTGAAATTCTTGGATTTATTGAAGACTAACTACTGCGAAAGCATTTGCCAAGGATGTTTTCATTAATCAGTGAACGAAAGTTAGGGGATCGAAGACGATCAGATACCGTCGTAGTCTTAACCATAAACTATGCCGACTAGGGATCGGGCGATGTTACTATCTTGACTCGCTCGGCACCTTACGAGAAATCAAAGTTTTTGGGTCTGG
>gi|339779443|gb|JF421968.1| Venturia inaequalis isolate Vi39 18S ribosomal RNA gene, partial sequence; internal transcribed spacer 1 and 5.8S ribosomal RNA gene, complete sequence; and internal transcribed spacer 2, partial sequence
AGTCGGTAACAGGTTTGCGAGGACAGTGATCCCTCTGCGAGACGCTTACCGAAGCCTTTGCAGCCCCGCAAGGGGTGTGCCCGCCGCGACTGGAAATAATGGTTGGGTCATGCAGGTCGGCGCCCCCGGGCGCCGGCGACACTTTCGAATTGCGGGGACGTCCTCCGTCGACCCTACCAAACCAGGCCGGACAACCGGCCAGGTGGCCTCTGCTAGCGGCAGAGGGGATGGTAACAACGGGCTCGACGAGGGCAATCCGCAGCCAACTCCCGCCGGCCGGGAAGGGGTTCACAGACTAAGTGGAAGTGGGCGGGGGGCAACCCCCGCTTAAGATATAGTCGGGCCCTCTGGGAGACCAGAGGAACCCCCGCGTTGCCGCCGCAACTCGGGGCACCAAACCGTTCCGTAGGTGAACCTGCGGAAGGATCATTAATGGGTTAGCCTTCGGGCGCATCCCCACCCTCTGTAACCGCGGCCCGGATTCGGCGCCTGGCGGGACCACCCCCCGTTTGCGAGGGGCCCCGCCTGCCGGAATTAGCCAACCCTGCCTGGAAAATTGAAGTCTGAGAACAAGTTAAATAAAACAAAACTTTCAACAACGGATCTCTTGGTTCTGGCAACGATGAAAAACGCACGAAATGCGATAAGTAATGTGAATTGCAAATTCAGTGAATCATCGATCTTTGACGCACATTGCGCCCCTGGTATTCCGGGGGCACACCTGTTCGAGCGCCATTTCTACCCTGGAGCCTGCTCTGTGATGGGCCCGTCCTCCCGGACGGGCCCAACCCTGGCCGCTTCTCCGGCCTAATTACA
>gi|339779441|gb|JF421966.1| Venturia inaequalis isolate Vi30 18S ribosomal RNA gene, intron
TTTTCTCCGAGAAAAAAAAAAAGACCTTTGTTCCCCCCGTAAAAGAAGATGTGCCCACCGCGACTGGATAATGGTTGGGTCATAGGCAGGTTTGGCGCCCCCGGGCGCCGGCACCTTTCAATTGCGGGGACGTCCTCCGTCACCCTACCAAACCAGCCGGACACCGGCCAGGTGGCCTCTGCTACGGCAAGGGATGGTACACGGGCTCACAAGGGCATCCGCACCACTCCCGCCGGCCGGGAAGGGGTTCACAGACTAATGGAAGTGGGCGGGGGGCAACCCCCGTTTAAATATATCGGGCCCTCTGGAACCAGAACCTCCCGTTGCCGCCCACG
>gi|339779442|gb|JF421967.1| Venturia inaequalis isolate Vi35 18S ribosomal RNA gene, intron
GATTTCTTGCGAGAAAAAATTACCGAACCTTTGTCCCCCCCGCAGGAGGAGTGCCCGCCGCGACTGGAAATAATGGTTGGGTCATGCGGTCGGCCCCCCCGGGCGCCGGCGACACTTTCGAATTGCGGGGACGTCCTCCGTCGACCCTACCAAACCAGGCCGGACAACCGGCCAGGTGGCCTCTGCTAGCGGCAGAGGGGATGGTAACAACGGGCTCGACAGGGAATCCCACCACTCCCGCCGGCCGGGAAGGGGTTCACAGACTATGGAAGTGGGCGGGGGGCAACCCCCGCTTAAATATATCGGGCCCTCTGGGAACCAAGAACCCCCGCGTTGCCGCCGCA
>gi|339779440|gb|JF421965.1| Venturia inaequalis 18S ribosomal RNA gene, partial sequence
GGTCGTAACAGGTTTCCGAGGACAGTGATCCCTCTGCGAGACGCTTACCGAAGCCTTTGCAGCCCCGCAAGGGGTGTGCCCGCCGCGACTGGAAATAATGGTTGGGTCATGCAGGTCGGCGCCCCCGGGCGCCGGCGACACTTTCGAATTGCGGGGACGTCCTCCGTCGACCCTACCAAACCAGGCCGGACAACCGGCCAGGTGGCCTCTGCTAGCGGCAGAGGGGATGGTAACAACGGGCTCGACGAGGGCAATCCGCAGCCAACTCCCGCCGGCCGGGAAGGGGTTCACAGACTAAGTGGAAGTGGGCGGGGGGCAACCCCCTCTTAGATATGGCGGCCCTCTGGAAACAAAACCCCGCGTTGCCCCCCAATCGGGAGACAAAC
>gi|325588361|gb|JF498587.1| Venturia inaequalis isolate Vi36 18S ribosomal RNA gene, partial sequence; internal transcribed spacer 1 and 5.8S ribosomal RNA gene, complete sequence; and internal transcribed spacer 2 gene, partial sequence
CGAATGAGTCGTACAAGGTTTCCGAGGCGTGATCCTCTCCGCGAGACAGACTTACCGAAGCCTTTGCAGCCCCGTAAGGGGTGTGCCCGCCGCGACTGGAAATAATGGTTGGGTCATGCAGGTCGGCGCCCCCGGGCGCCGGCGACACTTTCGAATTGCGGGGACGTCCTCCGTCAACCCTACCAAACCAGGCCGGACAACCGGCCAGGTGGCCTCTGCTAGCGGCAGAGGGGATGGTAACAACGGGCTCGACGAGGGCAATCCGCAGCCAACTCCCGCCGGCCGGGAAGGGGTTCACAGACTAAGTGGAAGTGGGCGGGGGGCAACCCCCGTTTAAGATATAGTCGGGCCCTCTGGGAGACCAGAGGAACCTCCGCGTTGCCGCCGCAGCGCGGGGCACCAAACCGTTCCGTAGGTGAACCTGCGGAAGGATCATTAATGGGTTAGCCTTCGGGCGCATCCCCACCCTCTGTAACCGCGGCCCGGATTCGGCGCCTGGCGGGGACCACCCCCCGTTCGCGGGGGGCCCCGCCTGCCGGAATTAGCCAACCCTGCCTGGAAAATTGAAGTCTGAGAACAAGTTAAATAAAGCAAAACTTTCAACAACGGATCTCTTGGTTCTGGGCACGATGAAAACGCACCGAAATGCGATAAGTAATGTGAATTGCAAATTCTGAATCATCAATCTTTGAACGCACATTGCGCCCCCTGGTATTCCAGGGGGCACCCTGTTCCAGCGCCATTTCTACCCTGGAGCCCTGCCCTGTGAGGGGCCC
>gi|325588359|gb|JF498585.1| Venturia inaequalis isolate Vi61 18S ribosomal RNA gene and internal transcribed spacer 1, partial sequence
CGGAGAGGAGGTCGTAACAGGTTTCCGAGGACAGTGATCCTCTTCCGCGAGACGACATTACCGAAGCCTTTGCAGCCCCGTAAGGGGTGTGCCCGCCGCGACTGGAAATAATGGTTGGGTCATGCAGGTCGGCGCCCCCGGGCGCCGGCGACACTTTCGAATTGCGGGGACGTCCTCCGTCAACCCTACCAAACCAGGCCGGACAACCGGCCAGGTGGCCTCTGCTAGCGGCAGAGGGGATGGTAACAACGGGCTCGACGAGGGCAATCCGCAGCCAACTCCCGCCGGCCGGGAAGGGGTTCACAGACTAAGTGGAAGTGGGCGGGGGGCAACCCCCGTTTAAGATATAGTCGGGCCCTCTGGGAGAGGAGAGGAACCTCCGCGTTGCCGCCACACGCGGGGCACCAAACCGTTCCGTAGTGAACCTGCGGAGAGGATCATTAATGGGTCACCTTCGGCGCATCCCCACCCTCTGTAACCCCCCCGGATTCGGAGCAGAGAAGAAAC
>gi|325588357|gb|JF498583.1| Venturia inaequalis isolate Vi7 18S ribosomal RNA gene, partial sequence; internal transcribed spacer 1 and 5.8S ribosomal RNA gene, complete sequence; and internal transcribed spacer 2, partial sequence
AGGACATTATGGGTTAGCCTTCGGGCGCATCATCCCTCCTCTGTAACAAGCGGCCCGGATTCGGCTCCCTGGCGGGGACCACCCCCCGTTCGCGGGGGGCCCCGCCTGCCGGAATTAGCCAACCCTGCCTGGAAAATTGAAATCTGAGAACAAGTTAAATAAAACAAAACTTTCAACAACGGATCTCTTGGTTCTGGCAACGATGAAGAACGCAGCGAAATGAGGATAAGTAACGTGAATTGCAGAATTCAGTGAATCATCGAATCTTTGAACGCACATTGCGCCCCCTGGTATTCCGGGGGGCACACCTGTTCAGCGCAATTTCTTCTTTTGTTTCCCGGGCACTGAAGGGCCCCTT
>gi|325588355|gb|JF498581.1| Venturia inaequalis isolate Vi15 internal transcribed spacer 1, partial sequence; 5.8S ribosomal RNA gene and internal transcribed spacer 2, complete sequence; and 28S ribosomal RNA gene, partial sequence
GGGGGAGGTCATTATGGGTTCGCCTTCGGGCGCATCCTACCTCTGATGAGCACGCGGCCCGGATTCGGCTGCCTGGCGGGAACAACCCCCGGTTGGCAGGGGGCCCCGCCGGCCGAATTTACCCAACCTTGCCGGGAAAATTGAATTCGAAGACCAGGTTAATTAAAACAAACTTTTCACCACCGAATCTCTGGTTTCTGGCACCAATAAGAACCGCACCAAATTGCAATAATTATGGTGAATGGCAAATTTCATGGAATCATCAAATCTTTAACCCCACATGGCGCCCCCCTACCCGGAAGCCTGGCTCTGTAATGGGCCCCGTCTTCCCGAACGGGCCCAAAACCCGTGGGCGCCGTCTTCCGGCCTTGACCGTACCAGAAAAATTCCTTCGTTCGAATGGTTGGCCTCGAATCAGGTGGGAATACCCGTTAACCTTAACCTATTCAATAACCGAAGGA
>gi|325588353|gb|JF498579.1| Venturia inaequalis isolate Vi59 18S ribosomal RNA gene, partial sequence; internal transcribed spacer 1, complete sequence; and 5.8S ribosomal RNA gene, partial sequence
GGTCGTAACAAGGTTTCCGAGGACAGTGATCCCTCTGCGAGACGCTTACCGAAGCCTTTGCAGCCCCGCAAGGGGTGTGCCCGCCGCGACTGGAAATAATGGTTGGGTCATGCAGGTCGGCGCCCCCGGGCGCCGGCGACACTTTCGAATTGCGGGGACGTCCTCCGTCAACCCTACCAAACCAGGCCGGACAACCGGCCAGGTGGCCTCTGCTAGCGGCAGAGGGGATGGTAACAACGGGCTCGACGAGGGCAATCCGCAGCCAACTCCCGCCGGCCGGGAAGGGGTTCACAGACTAAGTGGAAGTGGGCGGGGGGCAACCCCCGTTTAAGATATAGTCGGGCCCTCTGGGAGACCAGAGGAACCTCCGCGTTGCCGCCGCAGCGCGGGGCACCAAACCGTTCCGTAGGTGAACCTGCGGAAGGATCATTAATGGGTTAGCCTTCGGGCGCATCCCCACCCTCTGTAACCGCGGCCCGGATTCGGCGCCTGGCGGGAACCACCCCCCGTTCGCAGGGGGCCCCCCCGGCCGAAATTACCCAACCCTGCCGGGAAAATTGAATTTCTGAAAACCAATTTAAATAAACCAAAATTTTAAACACGGGATCTCTTGGGTTCTGGGCACAATGAAAACCCAACCAATTGCAATAAAATGGGAATTGCAAAATTCCTGGAATCA
>gi|325588351|gb|JF498577.1| Venturia inaequalis isolate Vi30 18S ribosomal RNA gene, partial sequence; internal transcribed spacer 1, 5.8S ribosomal RNA gene, and internal transcribed spacer 2, complete sequence; and 28S ribosomal RNA gene, partial sequence
GAGATCATTATGGGTTAGCCTTCGGGCGCATCCCCCCCCTCTGTAACCGCGGCCCGGATTCGGCGCCTGGCGGGGACCACCCCCCGTTCGCGGGGGGCCCCGCCTGCCGGAATTAGCCAACCCTGCCTGGAAAATTGAAGTCTGAGAACAAGTTAAATAAAACAAAACTTTCAACAACGGATCTCTTGGTTCTGGCAACGATGAAGAACGCAGCGAAATGCGATAAGTAATGTGAATTGCAGAATTCAGTGAATCATCGAATCTTTGAACGCACATTGCGCCCCCTGGTATTCCGGGGGGCACACCTGTTCGAGCGCCATTTCTACCCTGGAGCCCTGCTCTGTGATGGGCCCCGTCCTCGCGGACGGGCCCGAAACCCGTGGGCGCCGTCGTCCGGCCCTGAGCGTAGCAAGAGAAATCCCTCGCTCGGAGTGTCTGTCGGCCGGCCGCCCCGAAACCTATATTTACAAGGTTGGCCTCGGATCAGGTGGGGATACCCGCTGAACTTAAGCATATATTTAAAGCGGAGGATTTTTCCTTTGGGCCCCCCCCGAAACGCCGATTTGCCCGGGGGGGCACCCTTCCGGGGGCCCGCCAAATTACCTCTGGAAATTGAAACCAAAAAATTTAATAAAAATTTCACATCTGGGGTGGGCATAAATAG
>gi|325588360|gb|JF498586.1| Venturia inaequalis isolate Vi19 18S ribosomal RNA gene and internal transcribed spacer 1, partial sequence
AGACGGTAAAAGGTTTCCAAGGAAAGTGAAACCCGCGAAAAAACTTACCGAAGCCTTTGCCGCCCCGTAAGGGGTGTGCCCGCCGCGACTGGAAATAATGGTTGGGTCATGCAGGTCGGCGCCCCCGGGCGCCGGCGACACTTTCGAATTGCGGGGACGTCCTCCGTCAACCCTACCAAACCAGGCCGGACAACCGGCCAGGTGGCCTCTGCTAGCGGCAGAGGGGATGGTAACAACGGGCTCGACGAGGGCAATCCGCAGCCAACTCCCGCCGGCCGGGAAGGGGTTCACAGACTAAGTGGAAGTGGGCGGGGGGCAACCCCCGTTTAAGATATAGTCGGGCCCTCTGGGAGACCAGAGGAACCTCCGCGTTGCCGCCGCACGCGGGGCACCAAACCGTTCCGTAGGTGAACCTGCGGAAGGATCATTAATGGGTTACCTTCGGCGCATCCCCACCCTCTGTAACCGCGGCCCGGATT
>gi|325588358|gb|JF498584.1| Venturia inaequalis isolate Vi60 18S ribosomal RNA gene, partial sequence; internal transcribed spacer 1, complete sequence; and 5.8S ribosomal RNA gene, partial sequence
AAGTCGGTAACAAGGTTTCCGAGGAACAGTGATCCCTCCGCGAGACGCTTACCGAAGCCTTTGCACCCCCGTAAGGGGTGTGCCCGCCGCGACTGGAAATAATGGTTGGGTCATGCAGGTCGGCGCCCCCGGGCGCCGGCGACACTTTCGAATTGCGGGGACGTCCTCCGTCAACCCTACCAAACCAGGCCGGACAACCGGCCAGGTGGCCTCTGCTAGCGGCAGAGGGGATGGTAACAACGGGCTCGACGAGGGCAATCCGCAGCCAACTCCCGCCGGCCGGGAAGGGGTTCACAGACTAAGTGGAAGTGGGCGGGGGGCAACCCCCGTTTAAGATATAGTCGGGCCCTCTGGGAGACCAGAGGAACCTCCGCGTTGCCGCCGCAGCGCGGGGCACCAAACCGTTCCGTAGGTGAACCTGCGGAAGGATCATTAATGGGTTAGCCTTCGGGCGCATCCCCACCCTCTGTAACCGCGGCCCGGATTCGGCGCCTGGCGGGGACCACCCCCCGTTCGCGGGGGGCCCCGCCTGCCGGAATTACCAACCCTGCCTGGAAAATTGAATCTGAAAAAAGTTAAATAAACCAAACTTTCAAA
>gi|325588356|gb|JF498582.1| Venturia inaequalis isolate Vi9 internal transcribed spacer 1, partial sequence; 5.8S ribosomal RNA gene, complete sequence; and internal transcribed spacer 2, partial sequence
ATCCCCCAGAAAAAAAAGTCGGGGACACAAAAAAAGTGAGAGCCCTGCCAAATTAACCTCCCTTGCCCTCGGTTAGAATCTGAAACTTAATAACACTTTCCACGGATCTCTTGGTTCAGGCACATGAAAACGCACAAATGCGATAAGTAATGTGAATTGAAATTTGATCATCAATCTTTGAACTCCCATTGCTCCCCCATAGGTATTCCGGGGGACACTGTTCACCCCATTTCTACCCTGTAGCCTGATCTGTGATGGGGC
>gi|325588354|gb|JF498580.1| Venturia inaequalis isolate Vi17 18S ribosomal RNA gene, partial sequence; internal transcribed spacer 1, complete sequence; and 5.8S ribosomal RNA gene, partial sequence
GAGTATATGGTCCTCGCGATCATCTCTGTCAGCAGTCGCGGGATCGGTCTGCGGGAACGAACCCGTTGCGAGGGGCCCGCTGCCGAATAGCACTTGCTGGGAATGAAGTCTGAACAGTAATAAACAAACTTCACACGATCTCTTGGGTCTGGCACGATGAAGAACGCAGCGAATGCATAGTATGTGGATGCAAAATCAGTGATCATCGATCTTTGAACGCACATTGCGCCCCTGGGTATCGGGAGGCACACTGTCGAGCGCATTTCTACCCTGGGAGCCCTGCTCTGTGATGGGCCCGTCTCGCGACGGCCGAACCCGTGGGCGCGTCGTCAGCCTGAGCGTAGCAGAGAATCCTCGCTCGAGTGTCTGTCGCACGCGCCGAACCATATTTACAGTGCTCGATCAGTGGGGATACCGCTGACTAGCATATCATTAGCGAGA
>gi|325588352|gb|JF498578.1| Venturia inaequalis isolate Vi55 18S ribosomal RNA gene, partial sequence; internal transcribed spacer 1 and 5.8S ribosomal RNA gene, complete sequence; and internal transcribed spacer 2, partial sequence
GCGGGAAGTCGTACAAGGTTTCCGAGGACAGTGATCCTCTTCTGCGAGACGCTTACCGAAGCCTTTGCAGCCCCGCAAGGGGTGTGCCCGCCGCGACTGGAAATAATGGTTGGGTCATGCAGGTCGGCGCCCCCGGGCGCCGGCGACACTTTCGAATTGCGGGGACGTCCTCCGTCGACCCTACCAAACCAGGCCGGACAACCGGCCAGGTGGCCTCTGCTAGCGGCAGAGGGGATGGTAACAACGGGCTCGACGAGGGCAATCCGCAGCCAACTCCCGCCGGCCGGGAAGGGGTTCACAGACTAAGTGGAAGTGGGCGGGGGGCAACCCCCGCTTAAGATATAGTCGGGCCCTCTGGGAGACCAGAGGAACCCCCGCGTTGCCGCCGCAACTCGGGGCACCAAACCGTTCCGTAGGTGAACCTGCGGAAGGATCATTAATGGGTTAGCCTTCGGGCGCATCCCCACCCTCTGTAACCGCGGCCCGGATTCGGCGCCTGGCGGGACCACCCCCCGTTTGCGAGGGGCCCCGCCTGCCGGAATTAGCCAACCCTGCCTGGAAAATTGAAGTCTGAGAACAAGTTAAATAAAACAAAACTTTCAACAACGGATCTCTTGGTTCTGGCAACGATGAAGAACGCACGAAATGCGATAAGTAATGTGAATTGCAAAATTCATGAATCATCGAATCTTTGAACGCACATTGCGCCCCCTGGTATTCCGGGGGGCACACCTGTTCGAGCGCCATTTCTACCCTGGAGCCTGCTCTGTGATGGGCCCCGTCCTCCCGGACGGGCCCGAAACCGTGGCGCGTCTCCGCCTGACGTACAAAAAAATCCCTCCTCGAATGTCTGTCG
>gi|294471009|ref|NG_016539.1| Venturia inaequalis culture-collection CBS:594.70 18S ribosomal RNA gene, partial sequence
AAACTGCGAATGGCTCATTAAATCAGTTATCGTTTATTTGATAGTACCTTACTACTTGGATAACCGTGGTAATTCTAGAGCTAATACATGCGAAAAACCCCGACTTCGGAAGGGGTGTATTTATTAGATAAAAAACCAATGCCCTTCGGGGCTTCCTGGTGATTCATAATAACTTAACGAATCGCATGGCCTTGCGCCGGCGATGGTTCATTCAAATTTCTGCCCTATCAACTTTCGATTGTAGAGTAGTGGTCTACAATGGTTTCAACGGGTAACGGGGAATTAGGGTTCGACTCCGGAGAGGGAGCCTGAGAAACGGCTACCACATCCAAGGAAGGCAGCAGGCGCGCAAATTACCCAATCCCGACACGGGGAGGTAGTGACAATAAATACTGATACAGGGCTCTTTTGGGTCTTGTAATTGGAATGAGTACAATTTAAATCCCTTAACGAGGAACAACTGGAGGGCAAGTCTGGTGCCAGCAGCCGCGGTAATTCCAGCTCCAGAAGCGTATATTAAAGTTGTTGCAGTTAAAAAGCTCGTAGTTGAATTTTGGGCCTGGCTGGCCGGTCCGCCTCACCGCGTGCACTGGTCCGGCCGGGCCTTTCCTCCTGGGGATCCGCATGCCCTTCACTGGGTGTGTTGGGGAACCAGGACTTTTACTTTGAAAAAATTAGAGTGTTCAAAGCAGGCCTTTGCTCGAATACATTAGCATGGAATAATAGAATAGGACGGCTTTCCTATTTTGTTGGTTTCTAGGGAAGCCGTAATGATTAATAGGGATAGTCGGGGGCATCAGTATTCAATTGTCAGAGGTGAAATTCTTGGATTTATTGAAGACTAACTACTGCGAAAGCATTTGCCAAGGATGTTTTCATTAATCAGTGAACGAAAGTTAGGGGATCGAAGACGATCAGATACCGTCGTAGTCTTAACCATAAACTATGCCGACTAGGGATCGGGCGATGTTACTATCTTGACTCGCTCGGCACCTTACGAGAAATCAAAGTTTTTGGGTC
>gi|158516732|gb|EU189193.1| Venturia inaequalis isolate MNH 135 cellophane-induced protein 3 (CIN3) gene, partial cds
GATAAACAAGAGGGATCCGATGCCGTGAATACTCGCTACCTAGCCAAACGCCAGAGTGATATTCCAACCTACCACAAGCTTTGGGACGAGGAAAAGGAGTCTGGAGTCAAGGCTGCCTACAAGGTTGTAGATGGCCAAGAGGTAAAAGGCCAGGTCGAGAAGCGTCAGAGTGATGCTCCATACTACCACAAGCTTTGGGATGAGGAGAACGGTGCTGTCGCCAAGGCTGCCTACAGGGCTGTCGACGGTCAGAAGGTAAAAGGCCAGGTTGAGAAGCGTCAGAGTGATGCTCCATACTACCACAAGCTTTGGGATGAGGAGAATGGTGCTGCCGCCAAGGCTGCCTACAGGGCTGTCGACGGTCAGGAGGTAAAAGGCCAGGTTGAGAAGCGTCAGAGTGATGCTCCATACTACCACAAGCTTTGGGATGAGGAGAATGGTGCTACCGCCAAGTCTGCCTACAAAGTTGTCGACGGTCAGGAGGTGAAAGGCCAGGTTGAGAAGCGCCAGAGTGATGCTCCCTACTACCACAAGCTTTGGGATGAAGAGAACGGTGCTACGGTCAAGGCTGCCTACCAAGCTGATGAGGCGGGCGCTCAG
>gi|14348861|gb|AF363785.1| Venturia inaequalis alternative oxidase gene, complete cds
CCCCTTACTTCTTCCCTAGGAAACACCTTGGTGTCCTTGTGATAATACGCNTCCGTTGCTTGTNATGGCAANAAATGGCCGGACCCATCATTTGCCATNTGCTNTACATGGTCTTCCTCAGAAGCTNACCAGACGACCCGAGTATTATTCGATGNCAATGCACATTCCTGCCTGTAATCATGAGAAACCCGAGTAGCTTACGGGTGGAACCTCCACTGTTTTGCCTTATGGCCTCCGAAGAGTATATAAGTCTTTTGACTCTTTGCCACTCGTTTCGCTTTTTCCCACGGTCCATCAACTCACTTCTATTCCATCTAACCTTCAACTCAATTGACCCTAATGTATACCAGCCGAACAGCTGTGTACTGTAGTAATCTTACTACCCAGCGCTCGGCCGTAACCATTCTCAGGACCYTCTCAGGTACAGCATCAAACGGCATCAAGTCCCGTTCGGCTTTGACTGCTTATCAACAAAATCCATCACTTCGAACAAGGAACTTCCACTCAACATCTGTTGTTCAAGCCAAAGACTTCTTTCCGGAACCTGACACTCCACACATCAANAAGACGAAGACAGCATGGCCTCATCCTATGTATGTGAAAGATCATCCCAAACTCTCTACTNTGGCCCATCACTGACTCGATCCTAGCTATACCGTGGAACAGATGAACCAAGTTGCCGTTGCTCATCGCGATACACGAAACTGGTCTGACAAGGTAGCTCTTATTGCTGTCAAGCTTCTTAGGTGGGGCTTAGACACCGTGTCGGGCTACAAACATGGCAAGGCTCAAGCTCTACACGCTCAAGACCCACAAGAGGCCCAGAAAAGGTACGGAATGACTGGAAAGCAATACCTTGTTCGGAATGTCTTTCTTGANTCTGTGGCTGGCGTCCCGGGCATGGTAGCAGGAATGCTTCGACATTTGCACAGCATGAGGAGGATGAAGCGAGATCACGGGTGGATNGAAACCTTGCTGGAGGAAAGCTACAACGAGCGAATGCACTTGCTCATTTTCCTCAAGGTAAGAATGCCCTTARCGKGTTATATTGACCACGGCTAATATGACAGCTCTATGAGCCTGGATGGTTTATGCGCCTTGCGGTCCTCGGCGCCCAAGGCGTTTTCTTCAACGCCATGTTCCTCTCCTACCTTATCTCGCCGCGTACTTGTCATCGCTTTGTCGGATACCTTGAAGAAGAGGCAGTCGTAACCTACACTCGAGAACTGGCCGACCTGGAAGCAGGAAAACTGCCAGAGTGGGAGACACTGGCGGCTCCAGATATTGCTGTGGACTACTACAACCTTCCGGAAGGACACAGGACCATGAAGGACCTACTGCTGCACGTTCGTGCCGATGAAGCGAAGCACAGGGAAGTCAATCATACACTAGGCAACTTGGATCAGAACTCGGACCCAAACCCATATGCCAGCAAGTACGACAACCCCGACGTGCCACACCCACGCAAGGATATCAAATACYTGAAGCCAAGCGGCTGGGAAAGAGAGGAAGTCATGTAGAAGATAGATGTTGTTTACATTCGGTTGATCTTTGACTGGCGTTGGCGTTYGGATAGAATTGGACAGCTGGCAGCTGAACCTTGATAACCCTAGACTTGGCTAGCCGGCTGGCTCTTTACTACAAAAGCGCATGGTTTATGCTTGGATGACAGATCAGGTTGGTCTGTCTCCGCTTGGTTGCCCACTCTCCAATCTTACTTTTTAGACGCTACTTGGCTAGGAGCTTACTGGCAGATAATAGATACCCCTCTTCTCATGTGCCTTACTGCATACNTTCAATGCGAGGTTAGGATGCTCCTTGTGACGGTCGCTCATGTTTCTCCCATTGTGGAGTATTCAAGGGTGTCGTGCGGGGACTCTTCAAGAGTCTTTGGTGTTATAGCGGCTTTCAACGGATACTGATTGATGCTAATGCTAGATATGTCGACGAGGTACTCACGCGTAGGTAGTCAGCCGAGCCTGATTATTGAACATATTCTGCATGACATTGCTCTCTATTGAGAGCCACTGTGTATGGGAAAGGCTTTGACCTGACATACCTG
>gi|9454423|gb|AF279690.1| Venturia inaequalis alternative oxidase (AOX1) gene, AOX1-A1 allele, complete cds
CCCCAAATGACCCTAATGTTTACCAGCCGAACAGCTGTGTACTGTAGTAATCTTACTACCCAGCGCTCAGCCGTAACCATTCTCAGGACCCTCTCAGGTACAGCATCAAACGGCATCAAGTCCCGTTCGGCTTTGACTGCTTATCAACAAAATCCATCACTTCGAACAAGGAACTTCCACTCCACATCTGTTGTTCAAGCCAAAGACTTCTTTCCGGAACCTGACACTCCACACATCAAAAAGACGAAGACAGCATGGCCTCATCCTATGTATGTGAAAGATCATCCCAAACTCTATACTATGGCCCCTCACTGACTCGATCCTAGCTATACCGTGGAACAGATGAACCAAGTTGCCGTTGCTCATCGCGATACACGAAACTGGTCTGACAAGGTAGCTCTTATTGCTGTCAAGCTTCTTAGGTGGGGCTTAGACACCGTGTCGGGCTACAAACATGGCAAGGCTCAAGCTCTACACGCTCAAGACCCACAAGAGGCCCAGAAAAGGTACGGAATGACTGGAAAGCAATACCTTGTTCGGAATGTCTTTCTTGAGTCTGTGGCTGGCGTCCCGGGCATGGTAGCAGGAATGCTTCGACATTTGCACAGCATGAGGAGGATGAAGCGAGATCACGGGTGGATCGAAACCTTGCTGGAGGAAAGCTACAACGAGCGAATGCACTTGCTCATTTTCCTCAAGGTAAGAATGCCCTTACCGGTTATATTGACCACGGCTAATATGACAGCTCTATGAGCCTGGATGGTTCATGCGCCTTGCGGTCCTCGGCGCCCAAGGCGTTTTCTTCAACGCCATGTTCCTCTCCTACCTTATCTCGCCGCGTACTTGTCATCGCTTTGTCGGATACCTTGAAGAAGAGGCAGTCGTAACCTACACTCGAGAACTGGCCGACCTGGAAGCAGGAAAACTGCCAGAGTGGGAGACACTGGCGGCTCCAGATATCGCTGTGGACTACTACAACCTTCCGGAAGGACACAGGACCATGAAGGACCTACTGCTGCACGTTCGTGCCGATGAAGCGAAGCACAGGGAAGTCAATCATACACTAGGCAACTTGGATCAGAACTCGGACCCAAACCCATATGCCAGCAAGTACGACAACCCCAACGTGCCACACCCACGCAAGGATATCAAATACCTGAAGCCAAGCGGCTGGGAAAGAGAGGAAGTCATGTAG
>gi|300648197|emb|HC953063.1| Sequence 28329 from Patent EP2199304
ATGGGACTCCTCTCTCCTTTGCTCGCCTNGTTACCGGGCAGCGACCGCAGTTGGTTATTTTACACTCTTGCCTCCTTCGGCTTCACCGTTGCAATCGTCGCCGCCAACCTTGTCAAGCAACTCTTATTCTCAAACCCAAACGAACCTCCAGTAGTCTTCCACTGGTTTCCCTTCTTCGGCAACACGGTCGTCTACGGCATCGATCCTATCAAGTTTTTCGCCGAGTGCAAGGAAAAGCATGGCGATATCTTTACCTTCATTCTTCTTGGCAGGAAAACAACAGTCTACATTGGTACAAAGGGAAACGAATTCATTCTCAATGGCAAACAGAGCCATGTCAACGCAGAGGAAATCTATAGCCCCCTGACGACGCCCGTCTTCGGCTCCGATGTTGTCTATGATTGCCCAAACTCGAAATTGATGGAGCAAAAGAAGTTCGTCAAGTACGGTCTCACCACCGAAGCTCTCAAATCCTATGTCACCCTCATCCAACAAGAAGTCGAAGACTATACCAAACGCTACCCTCAATTCAAAGGCGAAAAGGGCAGCTTCGATGTTTGCGCTTCCATGGCCGAAATCACAATCTTCACTGCTTCCCGCTCACTACAAGGCAAGGAGGTTCGCGACAAGTTTGACGCCAGCTTTGCAGACCTCTTCCACGATTTGGATATGGGCTTCTCTCCTATCAACTTCATGCTTCCCTGGGCCCCTCTTCCACACAATCGTCGCCGAGATGCCGCGAACAAAAAGATGACGGAGACATATTTGGAAATTATCCAATCGAGAAAAGCAGAGGGCGTCAAAAAGGATTCAGAGGACATGATTTGGAATTTGATGCAGTGTGTATACAAGAATGGCACTCCCATCCCGGACAAAGAAATCGCCCACATGATGATCGCGCTGCTCATGGCCGGCCAGCACTCGTCCTCTAGCACCTCGTCCTGGATTCTACTTCGACTAGCTACCAGACCTGATATCCAGGAAGAACTATACCAAGAACAAATTCGGGTTTGCGGCGCTGATCTTCCACCGTTGCAGTACGAAGATCTTGCTCGCATGCCTCTCCACAACCAGATTATCAAAGAAACTCTTCGCATGCATTCGCCAATTCACAGCATCTTGCGTGCCGTCAAACAGCCTATGCCTGTCGAAGGAACTCCTTACACCATCCCCACCTCGCATGTTCTCCTTGCTGCTCCCATCGCATCTGGAGGCTCGCCAATGTACTTTCCAGCTCCTGAGAAGTGGGAGCCTCACCGTTGGGACGAAGGATCAGGAGGAACCAACATCTCGGGCGGCGAAAACGGTGGCGAAGAGAAAGAGGATTACGGCTATGGACTCATCACAAAGGGCGCCAGCTCGCCGTACCTTCCGTTCGGCGCTGGAAGACATAGGTGTATCGGCGAACAATTTGCATATATGCAGTTGAACACGGTTCTCGCGACGCAAGTTCGCGAATTCAAGTTCAGTTTGAGGGAAGGAGAGTCGTTCCCCAAGACCGACTTCTCTTCTCTATTTTCTGGACCTCTACGCCCCGCGTGGTTGAACTGGGAACGTAGAGAGAAGTCCTCATGA
>gi|170599|gb|M97951.1|VENBETATUB Venturia inaequalis beta-tubulin gene, complete cds
TCAGAGGAGAAGGAGAATTGCCCTCAGCTTGGAATGAGCAGAATCCTACTATGAGTGAAGCGCAATCAGTATATCCTATTCTTGTTGAAGGAATTTCGACATCTCATCATCAGCTTTGATGAGAGGAGTTTGACAGGAGTGTTGACGACAGCATCAGTTGATCACAGAAGCCGGTTCAGACGCTCTCCACGATGATGATTGGTGATAATTCGTTGTTGTTGATGTGTTGCTGTCGAAGTCGAAACTGAAAGCAGTGTTGACATCACGTGTTCCCCCTAAACAAGCTAGCGGGGCGATCTTTTGTTTTCACAGGTTGACCGCTTCTTCTTCTCTCTCCACACAAATAGAGAGACGCATCCACTGCAACGACAACAGCTTCCGTCTACCTTCCTGTATCCTCAAACTCCCGTACCCAATTCTCTACCCACAACAACCTCACCACCGTCAACATGCGCGAAATTGTACGTCCACTCACCGTTTGAACGCGTCCCCTGAATCCTCTGCCCCGCGTCCAGGCTTTCACAACAACATTAAGGAAACTATAGCTAACGTGTACTTCGTGGTATAGGTTCATCTCCAGACCGGTCAATGTGTAAGTTAAAGTCGATATCTCCATCAACAAAGCCAATTACTTACAGTCCACAGGGTAACCAAATTGGTGCTGCCTTCTGGTTCGTCCACGACCGCAATATATACCTCGACCTCGACTAATTCAGCTCCAGGCAAACCATCTCTGGCGAACACGGTCTCGATGGATCCGGAGTGTAAGCAATACTCGGACAAGAAGGGCATTGGCCACTGCTGACAGGATTTTAGATACAATGGCACATCTGACCTCCAGTTGGAGCGCATGAACGTCTACTTCAATGAGGTGAGTTCCCATCTCGACGCGTCAAAATTACAATTCCTAACTCCAAGCAGGCATCCGGCAACAAATTCGTTCCCCGTGCCGTCCTCGTCGATCTTGAGCCAGGTACCATGGACGCTGTCCGTGCCGGTCCTTTCGGTCAACTCTTCCGCCCCGATAACTTCGTCTTCGGTCAGTCTGGTGCTGGTAACAACTGGGCCAAGGGACATTACACCGAGGGTGCTGAGCTTGTCGACCAAGTTCTTGATGTTGTCCGTCGTGAGGCTGAAGGTTGTGACTGCCTGCAAGGTTTCCAAATCACCCACTCCCTCGGTGGTGGAACTGGTGCCGGTATGGGTACACTACTCATCTCCAAGATTCGCGAGGAATTCCCAGACCGTATGATGGCCACATTCTCTGTTGTCCCATCGCCAAAGGTCTCCGACACCGTCGTTGAGCCATACAACGCTACTTTGTCCGTCCACCAGCTTGTTGAGAACTCTGACGAGACATTCTGCATTGACAACGAGGCTTTGTACGACATTTGCATGCGCACATTGAAGCTCAACAACCCGTCATACGGTGACCTCAACCACTTGGTTTCCGCTGTCATGTCTGGTGTCACCACTTGCTTGCGTTTCCCCGGTCAGCTTAACTCGGATCTCCGCAAATTGGCTGTCAACATGGTGCCATTCCCACGTCTACATTTCTTCATGGTCGGCTTCGCTCCTCTCACCAGCCGTGGCGCACACTCCTTCCGTGCTGTCACCGTTCCTGAGCTCACCCAGCAAATGTTCGACCCAAAGAACATGATGGCTGCCTCTGACTTCCGCAATGGTCGTTATCTTACTTCGTCCGCTATCTTGTAAGTGCTCTGCAATTCCACATACATCTCTCACACCTGCTAACAATCTTATCCAGCCGTGGTAAGGTCTCCATGAAGGAGGTCGAGGATCAGATGCGCAATGTGCAAAACAAGAACTCATCTTACTTCGTCGAATGGATTCCCAACAACGTCCAGACCGCTCTCTGCTCCATCCCACCACGTGGTCTTAAGATGTCCTCCACTTTTGTCGGTAACTCTACATCCATCCAGGAGCTCTTCAAGCGTGTCGGTGACCAGTTCACTGCTATGTTCAGGCGTAAGGCTTTCTTGCATTGGTACACTGGTGAGGGTATGGACGAGATGGAGTTCACTGAGGCCGAGTCCAACATGAACGATCTTGTCTCCGAGTACCAGCAATACCAAGAGGCCTCGGTCTCTGAGGGTGAGGAGGAATACGATGAGGAGGCTCCTCTTGAGGGCGAGGAGTAAGTGGATCGAATGTAGGATTGTGAGAAGGTTGGGTGTCATTGGCACATCTTGTTTTATTCTGGTCTGTATGGCGGCAGTGGCCAGTCAAGACTATTTGAGCGCTAGCGTGTTTATCCTTTGGCGAGTGAAATAATGTTATGGATGTTCCTACATTATTGTTATCCCATTTCAGTCCCTATCTCTACACGTCCATGAAATTCTCCAGCCTCCTTATTAATTTTACTACCTTGTTTACAGATTTTCCGCACTAGATCAAGCCTACGAAAGCGACAGAGGCTGCAAGCAAGACGAGCGCCCATGTTTTCATCGCAACGCCAAGATTTGCCGCTGCCCCT
>gi|2760354|gb|AF004559.1| Venturia inaequalis RT-like protein and cytochrome b (cytb) genes, mitochondrial genes encoding mitochondrial proteins, complete cds
AAGCTTGTTAGCTTATATAAAAAAATCTCACTTTTTCAATTTGATATGCGAATTTTAAAAAGTCATCCACTATTGAGATTAGCCAATTCTTATATAATTGATTCCCCACAACCCTCTAACATAAGTTACCTGTGAAATTTCGGTTCTTTATTAGCATTCTGTTTAGTTATACAAATTATAACTGGTGTTACTTTAGCAATGCACGTGCGCTGTGATAACAGCCCAATGTCGAGTGACTCGGTCACAATCGTTCCTTTAACTGCGATTATACCATCAGGGTTAGGTTGAGGGGAAAGCCCTTTGCTGAACTTAGCATCCCTGCTAGAAGCGACAATCAATAGTAAATCGATATCTATAAGAACAGTCGCAAGGTATTTCTTCTATGATGAGGCTCTTACTAGCCAAACAATAATAACCATTTACCTCAAGCTAAGGGTAGCACTCGTCGATTACAGGTGTCTTATTCTCTTAGTAAGTATTAGTGCGTGACTTACTTTAGAAGGAGAGAATAAAAATTGTTCAAAAAGAACAAGTAAGGTTATGGGTGTTGCATCTAAGGAAGACTCACGAACATTGACGCTGAGCACAGGATTGCCTAAGGGAAGTAATTCCTATCGGCAACGGAGCAACTATAGTACCTGAGCTGTCCCTAGGAGGACAGTATACGACTTGGGTAATGCCAAGTGAAAGGGAAGAGTTGCAGCCTCTATATTATTCAATAGGACATACGTCTCCGGAGGAGATACGGAAGAAAAATCCAACGTAGGTTTAAAATTGAATAAACTCTCCATAAGATCCAAATCAAATCCCAATTCTATCATAGACAGGGAACTATATACACTAGCCACAAGTGTGGACACGCTTATTTATGCCTATGAAAATATTAAGAGTAAACCAGGTAACATGACTCAGGGTGTATTGCCCGAAACCCTGGATGGGATCTCTAGGGAAAAACTAACTAAACTATCTGATAGTTTGAGAAGTGAGAAATTTTCGTTCTCGCCCAGCCGTAGAATTCAGATACCGAAAGCATCTGGTGGCAGTCGTCCTTTATCTATCGCATCGCCAATGGACAAAATTGTCCAGGAAGCTATGAGGTTAGTACTAGAAGCGATATATGACCCGGTTTTCTTGGATTGTTCCCACGGGTTCAGACCTAATAAAAGCTGTCATACCGCCTTAAAAAGCGTAAGCCAAGAGTTCCAACCAGTACAATGGGTAATAGAGGGCGATCTGGCCAAATTTTTCGATTCGATATCTCACTCGAAACTGATGAAATTAGTGGAAAGTAAGATAACCGACAGGAGATTCACCAATTTAATCTGAAAAGCCCTAACCGCCGGTTACTTTGAATTTAAAATCTATAAGTCCAATATAGTTGGAACACCTCAAGGTTCTATAGTTAGTCCTATCCTAGCCAATATCTTCTTGCACCAACTAGACCTATTTGTCAATTGCCTTAAAAGGGACTTCGATAAAGGTACTAGAGCGCCTAGATCCAAGTCAAGTAGATATTATGAATACCATACCCTAAAAGCCAGAAAAGCAGGCGATACCTTGCAACTACAAAAACTTATCGCAGAAAGGTCCCAAAATCCTTCCATAGATTTCGGATCGGAATCCTTCAAAAGATTAGTTTACGTAAGGTATGCCGACGACTGAATTATAGGTATAAGAGGTACTAGGGAACAAGCCAAATATATTCTAACCAAAGTTAGAGAATTCTGCACCTCTATTGATCTGGAGCTGAGCGAACATAAAACGAAACTGACCTCACTACATTCCCAACCAATTCTATTCCTAGGTACTAGTATCTCTAGATCTAGCCACGTTAGATACAGTAGAATAGGATCCGTGAGAAGAATTAGACGTAATAAGTTAGGTCTCAGATTAGAGGCCCCATTAGATAGAATTAAGAAAAAACTGGAAAACTCTAACTTTATGTCAAAAGGAAAATCTTCCCCTAAATTTCTTTGACTTCATAATGAGCATGACCAGATAATCCTTCTTTACAATGCGACTCTAAGAGGTTTCCTGAACTACTACAACTTTGCCCACAATTATGGTAGACTGGCCAGTTACCTGGAGTACATCCTAAAACAATCATGTGCAAAATTACTCGCAACTAAGTTCAAACTAGGAACTATGGCTAAAACTTACAAGAAATATGGAGGTAGACTTACCGGGAACAAAGGCAAATCATTTCTAAAGCCAAGCTATAGAATTACCCTAAAATTCTTGATAAACCCATCTCCAATAGTAGGCTCTTTATTTCAAGAGAAAACCACTGCGACCCTAGATAACCTTAAATGTAGTCTATGCGAATAAACTTATAGAGTGGAAATGCATCACGTGCGGGCTATGAAAGACCTTAACCCTAAGGTATCTTATTTAGACAGGCAAATGATCAGAATAAACCGTAAGAGGATCCCGCTATGCAGAAGGTGCCACATCATTAAACACAGTAAAAACAGTGACCCTATGGGTTAGAAAAGAAAAGATTTGATATAAATAATATAGAGAGCATTATAGAGGTGGAGAGCCGTATGAGGGGAAACTTTCACGTACGGTTCGGGAAAGGGGTAAAGATAATCCAGAAGTTGCGAGGCTTATCTGGAACCTTTACTCTAGTTCACTACAATCCTAGTGTGCTAGAAGCATTTAATTCCGTTGAGCATATTATGCGAGACGTTAACAATGGATGATTAATACGATATTTACACGCTAATACTGCTTCAGCTTTCTTCTTCATAGTCGTTTTATAGCATATTTCGTATACTTTTATTTGTGTAATTCCTTTTTTACTTTCAAAAAAGCTTGTAATAAGAAACCCGTAGCATTATATAGTGATAGAGTTCGGGTGCCACTATACCTAACTCGTAAACATAGCACAGCACTGCCATCTCGATTCAAAACACACCATGGAAAGAATAAATTTAGTGGTAAAAGACTACTAAGTACCGCAAGTGATAAAGGCCAGAGTTCTGGTCGTAAAAGGTTAGACTCCCTTTCTAATAAAGACTTTGCCGAGTGATTTCGTGGTTTTGTGGATGCTGAGGGTTGTTTTCATATACAAACCACGAAGAACATTTCAGACTAATTTTCGCCCTTTGTCTTCACATTGATGAAACACCCTTGATTAAATATATTGCAGAAAGGTTAGGTGTGGGTAATATTTCTTTAAATGAGAGTTCTGTCAATTATACTGTTTCAAGTAAAGATGCTTTACAGGTAATTTTCGATATATTGGATAAAAGAACTCTAAATACCAGCAAAAACCTGAACTACCTGATGTTTAAACAAGCCTATGATATTTATTTTTATCGTCAACCTACTAAGATCAGTACGGAATTAGCTCAAAAAATGATCGCTCTTAAAAAAAAAAGGAATAAAGATAGAACAGAGTTTAAGCAACCAATAGACCATGTAATAAACATTACTCCTTACTGGTTGCTTGGTTTTGTAGAAGGTGAGGGTTATTTTTCCACGAATATAACAGATTACAACTTAAAATTTGGTATTGGGCAAACTTCTCAGGAAATAGCTGTACTAGAAGCTATACAAAAATTTATCTTAGCCTTACCTGCTAACCATTTGGTTGAAAGAAAAACTACTAACCTGGTTAGCCTTACTATAAATACCAAGCTAAAGGTCGTAATCACAAACCTATGGCCAATTTACTTGTAACTCAGAGAGATTTTATTTCTAAGGTTATTATACCTTTTTTTGATAATTTAACCTGATTAAGTAAAAAAGAAAAGGATTATAGTGACTGAAAATGAATCTTATATCTTATAAAGCAAGGTTGACATTCACGGAACAAGGTAAAAGCTTATATCTTTAATTACCAAGGGTATGAATAACTATAGATTATCTTCTAGCTTTACCCCTGTAGAGGATGCTTCACTAGTAGATGTGAAAGAAAAAGCGTTAAAACTTTTATCTTCCCCTTCTAATTTTGAACTACAAGCAAATGGAAAAATTGGAATTAAATCCTTGGGGACTTATCTAAGAGGTAGAGGTAACGTTGGTGTAAATGTCTTAGATGCTAATAGTGAAACAGTGTTTAAGTTTAACTCTATAAAAGATTGTGCTTTGTTTTTCAATGTTCACACTAGAACTATTAACAGAAGACTAGAAAATGGTTCCCCGATGGAGTACAATAACCAAAAATTGGTCTTCCAGCGTGAGATTCACTTTCCTTAATGCCGCGACACAAGTATAAACTAATACAAGTAAAAAGAGTAAATCTAACTAAAAAATGAAATTTCCATTACCCTTCATTTGGCGTAGCTATGCATAGTCGTTAATTAGCTAACTAGCTACTTGACTATGCTCCCTACAGCAGATGTAGAAAAAAAACTTTTTTTTTTCTAGTGTGGTGGACAAAAAAGTAAGAGAATTGAGAAATCTCTTAAGGCTATTGTGGGTGTGAACCACCTGCTATATATCATCAAATTGCGGGAATACCCTAAAGTAATTTCAACCAAACAAACATGGTAACATAGTTTGTGGCACAGGTAATGACTCGTGGTATGGTAAAATCGAAATTAATGCACGAAAGGAAATGGGCAATCCGCAGCCAAGCACCCGGAAAAAAAAAGAATTTTTTTTTTTCGCTGGGTGTGCAGTTCATCGACTAGATGTTGGTTGGCTTCGTGACTTTGGATAGTCTTTTCTATAAAAGTCACGAAGTTTAAGATATAGTCAAACCCTACTCGAAAGAGTACAGGATAATAAAGAGTTCAGCAGATGAGCCAAGAAATATAAGAGGTATCCGGTATCCTGGTTTTAAGCTTATATCTTTATTGTCTTTAAATGGGTAGTAATACTAAAAATACACAAACGGGTTACTACTTAGGGAGAAGGACCCTAACTCAGACTGGTTTGTAGAATATGCACTACAAATGGTAAAGGGGTAGATTTGCTATTTGCATATGGGAAGAGGGCTATATTACGGTTCTTATAGAGCACCTAGAACGTTAGTATGAACTTTAGGTGTAATTATCTTTATATTAATGATAGTTACAGCCTTCCTGGGTTATGTTTTACCTTGACCTGCCGATGTAGGAAATCGTGTTTATAGGGTATAACTGCCAAATTACGGGTAACTCCTAAAGCTTCTTATACCAAGCTGTAGTTGAAAGGCTATTAGTGGACCAAGTAATCACTGGTGTATGGTAACAACTAAGAAGATTATTGAAAAATAAATGGACTATCGCGTATCTAAATCATATATTCAATATGTAAAAGAGCAACGAGTAGACGGTAGTTAATGTATTCATTTTATACATTTAAGGTGTACTCTACTAGATTTAGAAATGAATCTTTCATCAGAATCCTTTCTAAACAAATAGTAAGATTTATTATAAAAGATGAATCTATTATTTGCAAGATAAATCTGAGTTGACGTGTATGGTCAAATGAGCCTATGGGGTGCAACTGTCATCACAAACCTTATGAGTGCTATACCGTGAATAGGACAAGATATAGTCGAATTTCTGTGGGGAGGCTTAAGTCAATTATTCATTGAAGAGCCTAACAACAGTAATGTTGTTCAGCAAAATTTGCTTAATGCTGGAATAACCCTAATAGGATTAGGATACGTCCCTATATATAGATACGTAAAAATGCCTACATCAAGGGGTCTATCAGCCGGGGTTAAAGAGTTTACTACTCTTGAAGCTTCTCAGAGACTAAACGCAAATGATCTTACTTACGCATACTTAGTTGGTTTGTTTGAAGGTGATGGATTTTTCACTGTATCCAAAAAGGGAGTATATTTTCAATGCGAACTAGGTATAGAATTAAGTATAAAGGATGTTCAACTTATATATAAAATAAAGGATTTATTAGGTGTAGGTGTTGTAGGATTTAGAGATAGAACTCTTGTTTCTGGTGTCGTAAGTAAGATGGTATATTTTAAAGTTAGAAAAAAAGATCACTTAATAAACAATATATTACCTATATTTGATAACTACCCCCCTTTTTCCAATAAACAATTTGATTATCTAAGGATGAGAACTATTCTTTTATCTACTTCAGTTTTATATAACGACATTCCTAAGTATGTTCGCCCTAGCCTAGCTTTCAACACTATGGAATCCATTTTAAAAACACCTTACTTTTCAGCATGATTAGTCGGATTTATGGAAGCTGAAGGTTGTTTTAGTGTGTACAAACGAAGTAAACCTGATAATTATGATGTAGCTAGTTTTGAGATTAGTCAAACTAATGGTGAAATATTAGTGTTAGCTATACGTAAGTTTTTATCTTTAACACCTAAGGTATATAAAGATAAAACTAATAATTTCAAACTGAAAGTTTCAAGTGTTAGATCACTAGAAAATGTAATTAAGTTTATAGATAGAGCACCTGTTAAATTACTAGGTAATAAAAAACTCCAATATATAATTTGAATTAAAAAACTACGTACTATACCTAGATATTCTGATAAAATAAACATTCCCTAGTAAATACTAACTATGTCTAGAAAAAAAACACTTGTTTTTTTTCTACAGCGCTGCTTAAGAGATTATGATATAGTCCCAACAATAAAGAAATTTATTGAGTATAACGAGAGTTTTCTGCATCCTTCCTTTAGCAGCCAGCTCTAGCTTTTTTTATAGACTTATTTTTATTCTATATATAAGAAAGTATAAAGTTGTAAACCCATGCTAAAGTATTTTCAGAGAATGGGGTTATCAAGATCTTTGTTCAGTGAACAACGCTACTTTAAACAGATTTTTTGCACTACATTTTGTACTACCTTTCGTATTAGCAGCACTAGCTTTAATGCACTTAATTGCATTACATGACAGTGCGGGATCGGGTAACCCTTTAGGTGTGTCAGGTAACTTTGACAGACTACCCTTTGCTCCTTATTTCATATTTAAAGATTTAATAACTATCTTTTTATTTATATTAGGATTATCTATCTTTGTTTTCTTCGCACCTAATATATTAGGTGATAGTGAAAATTACGTGGTATAACTTGGGTTAAGCTACAGTCATAATGAACTTATGGCTATAAATCTTCCAATTGCGGGAAAGCATTAAAGCTCTTTCAACCAAACATATATGGTAACATAATATGTGGCACAGGTAATGACTCGTGGTATGGTAAAATCGAAAGAGATGTACCGCGCAAGCGTGGAAATATGTAATCCGCAGCCAAGCAGCGTCTAAGAATCAGACGGTGTGCAGTTCATCGACTAAACGTAGGTTGACATTATAGGATATTAGTTAACAGTATTTAACTTATACTAAGTTATTAAACTATATTATACTTTAAACACACAATTAGTCCTCTGCTTTCTTATTCTTGAATAAGAAAGCAGGGCTGGGCTGGGCTGTACTCGATATATAATATACTATAGTGTTTAAGATATAGTCAGGCTCCATTTGAAAAATTGCAGGGTATTATTAATAATTATTTTTAAAATAATTCCTATTAAATGGATAGGTTTAACTTATTCAGAGATAAAACTTAAACAGTTTACGTTACATCCTGGTGTTATTATATATAATACCTAAGATGTTAATCTTGTTTAATATGGGAGATGTTAATAAAGGTAAACTTGGAAATGAAGAATTCGTATGCTTGCTAATGGTTTTTGACAAGCAGAAGGTTACATAGGGGGTGGGTTTAAGTCAGGTCTTCATTTTTACCCTTATTGTACTGCTGTACAGTTATTAACATATGATAGTATGGACTTTTTTTTTAGATTGAATAATAGTTTATCTGACAAAGGTACTTTTACTATAATGCTTAATAAGCAAAATAATTTGGTACTAAGTTATAGATTATCAGGTTGAGATAGCTTTTTTCAGGTTTTTGTTCCATACTTTTACATGGTTTATGGGCCAAAATACGAAGCAATACAAAAATGAAAACAGATATTTCTATTAAAAAAACGAATTAGTAATAGTCCGCCCCCTAATCTTCGGGATTGATATGTACAAAGTATTGTTAGTATATCTAGCCTATAATATAACTAGTCATGCATCACTATATAAGGTAAATATTAACGATAAGTTAATAAGTCTTGGTTTAGATACTAAATTATTAGACAAGGTACCTGAATATTTATATCTTTTACCGGCTCCGCAGCCCAGTACGTCCTTGGACGGACGAAGGGCTATTTTTATTAATAACACAAGACCTACTTTTCTTTATGTATTAGGTTTTTTTATAGGTGATGGTTCCTTACACCTAAAACTAGAGTGAAGAAAAAAAGATAGTACTATAGTTATTGTACCTATGCTTAGTATTCGTCAATCTAACATAAGACCTAACAAAGCTTTATGGACTTATAACTAGTTTTCTTAATAGTATTAATATTAAAACTACATTAGAAAATAAATGATAAAACTACCGTAATAGTATCTAAAGGTATTGAAAATTTTTAAATTTATTTCCTTTATTAGAAAAGTATTCTCACTTTTTGTATTGAAAAAAAAGTAATTATAAAGGACTTGTAATAATTAATAAGATGATGGATCGTGGATTTCACCATATTTATTTAGGACTTAAATCTATTATAGTCAATATTTATTCTATGCCTAATCTAAGGTTAACAACTAAAGAAGTTTGATTGAATAGATTGGACAGTTGATTGGTGGGTGTTTCAGAACGTAGAATGTGACCTTACTATATTTATCCTTTATATACTTCTAATAAAACAATAAGAGGTTGACAAGTACGTTTCCCTTCTGTATTACAATTAACTAATTCGAACAAAGCTATTATGTGTTCAACTTTAGGGAGGAGAAAATAAATCTTTGGAGATAGCTATACAACACAGAGATAATACAATTTCAAACAACTTTAGTTACAAATTTCGACGTTTAATATTATAACTTTATTTTCCGTATTTATTAACTCATTATAATCTATTTCTAAAAATATAATTACAAATTCGTGTAATTTACCTTTTTTTACACCATATTAACATGTTCAAAACATGTTTAAAAACAAAACGCTTAAGTTAACCGTGCTAACCCTATGCAAACACCACCTGCCATAGTACCGGAGTGATAGAACAGAAGATGTCACTCAATATCGCTATATGCTGGAAACCCCTAAAGCTTTAAGTATTATAGCCCGGTCTGTGATACACTTACGTAGCCAGAAATATACCCTTGTGTAGACTGCCAGCTTCACAGTAAATATATTAAAGATAATACAATGGACAATCAGCAGGAAATCAACAGGTATATAAGTATAGCTCTGTTTTTACTTGTATGCCTTATTAGGTCCTCAGAGACTATACGCGATACATTGTAAGATCAACCTTGTTCTCTTATAATGGAAAATATAGTCCCATCATTATAGTAAAATAATCCATAGAAATATATACTTTTAGCTTCGTTTTTTAGGACTTCGCACAGCATCCAACTACTTTGCCTAAGCTTTGCCACACTAGCCTAGGTAAAGGGTTTTTTCCTCTTTGTCACCTCTATCCCTTTTTTATTACAAAAAAGGGTAGAAAGAGATGGTTTGTATAAAAAACATGTGGAACTGATAAGCGTATCCGCTTGGATAGCCTAGGTGTTTCTAGGATGAACATGATTTTATATTCACAATGCTTTGAATGTCGGCTTGCTTACATCTCTTATTTTATGCGGCCCGTTCTACACTAGGTGTTTTGCGTTTATCTTGAGCTCAAAGAGCTTTAGTTACAATGCCTGATGACTTACAAGAAGTATTAGTGGGTATATTACTCGGTGACGCTCACATAAGCAGGAGGACCTCTACTGCTAATTCTAGGTTGATATATGCTCAAACTGCAGTAGCACATAAAGAATACTTTGACTATGTATATGATTTATTTCGTTATTTATGTGTTAGTGATTACATACCCCAACTTAAAACAGTTAGAGACAATAGAACTAATAAAATATATAGTGCTATATCCTTCACTATTATGCAACTTCCCTGTTTTAATGCATTTAAGTAAATGTTTTATCTAGCAAATGTAAAAATAGTACCAGAAAATATATACCAGCTCTTAACTCCTAGAGGATTAGCCTTTTGGATTATGGATGACGGAAGTAAGCATGGTACGGGGTTACATATAAGTGTCTATGCCTTTTCTAATACTGACGTTGATAAACTTATGTTTACATTACAAGATAAATTTGCCCTTACATGTTCAATACATTACAATAGGGATAAAAACCTAAAATTTACATTTTTAAAGAATCTATGGACAAATTAAGATCCTTAGTCGGTCCATATTTTGTTAAAGAAATGTTATATAAACTAGGTTTATAAAGCTGTCACTAGCGGGAATTATACATGTATTAACTTATGCCTACTATATATGTTCCATTTTGGGATCTTCTTCCTTTTTATGCTATATTAAGATCTATACCTAATAAATTGTTAGGTGTTATAGCTATGTTTGCAGCTATAGTGATCTTATTAGTTATGCCATTTACTGATTTAGGTAGAAGTAGAGGTATACAATTTAGACCATTAAGTAAAATAGCTTACTATTTCTTTATAGCTAATTTTTTAATTTTAATGAAATTAGGTGCTAAACATGTTGAATCTCCATTTATTGAGTTTGGACAAATTAGTACTGTTTTATACTTTTCTCACTTTGTGATTATTGTACCTCTTGTATCATTAATAGAGAATACTTTAGTGGACTTACATCTTCATAATACTTTATCACTTAAAAATGTTTTTTAATGTCGGATAAAAGGGCAGATAACAATGGTAATGGGAAATGATGAATATGGATATTCATGTTGTCATGATTTATTTTTCTCCCCTTGGCTATATTGTGTTTATGAAAATATCATTACGATTATATTACTTCTAAACCTGTAATATTGCCAGGTTTCTTGTTTATTTCCAGTGTTTTATCTTTTTATCCCCATGTTCTTATGGGAAAAAAAATATACAATTTAAATAGGATAGATGATGATTATATTAAGATACATCTTTATAAACTAATACCTACTATAATAGAGTTTATCAGCTTTATAATAACTATGGGGATTGTGATGTATATTAGAGTAGTATTCGGTGATGAGTGTAATTTATTACCTATATGACTATGAACTATAATAGTTACACCTCTTTCTAAAGTGGTATCATCCCATTTATTAAATTGGTATAACCCAAAAGAACATAAGTTGTATAAGGATATAAATCTTCACACATACTCTAAATATATAATAAAATCGTTTATATCTTTTCTAACACTGTATTTAGAGTATGAACCAATCAGTAAATTTATTATGGAGATAAATAATTATATTCTAAATACTGATATAGTGATCTCTCTAATCTGTTAAGAAATACTATTTGGGTTAAAAGTATTTTTACCTTATTATAAGGTAAACAAAGGAAGGTTCCGTAGGTGGAGCAAAATTCATTTTTGGAGCTGTAAACTCTTTAGTTTCGGCTATCGAAGGTTCGATTCCTTACTTCCTAGGTTTTCCAATTTCTTTTTTTTTTCATAAAAAAAAGAATTGGAAAACCCTTTCACTCCCCCTCTTTTTATTCTACCCTTTGGCTTGCACCCTAATAAAAAAAAAAACGGGGCTATAAGGGGGGGGTAGAATAAAAAGAGGGGGTATAGCTAACAAAGCAAAGGTGTAGTAGTTTGGTTTTTGGATGTTTAACGCTCCTTCTTTTTTTTATTTGACGGAGAGAAAAAAAAAGTAATTATATTTACTTTTTTTTTCTACTACGATTTGACATGTCAAACGGGGAAAAAAAAAAGAAAAAATATATTTTTTCTTTTTTTTTTGGTAACAGCTTTCGTAAAATAAAAAAAGTAGGAGCGCGTAAGCAAGGCATCCCAAAATCTATTCCTTCAATACGTTAGAAAAAAAAGTCTTTTTTTTATAAAAAAAAAGTGATGCATCACAAAACAAACCTATTCAGTTATATGAAAAAAACTGTTTTTAGAGTTTTTTATACTTATAAAAAATATTAACCTCTAAAGTAAAACCCCCCCCTAAACGTAATACTACAAATCAGAAAAATTGAACATACACACTGTTTAGAACGCTGACATAAGGGAATATATACCTTACTATCATTATATAAAACATGAAAAACCCCAAATTTGAAATTCAAAAAACAAATACAAACGCAATACAGACCACAAACATTAAAGATAGAATAGTAGAAAAGAATGTATTTTCTATGCCTACTAATATAAAGACTTTAGATAGTATAAGTCATATTACAAAACAAAAAACAAACCATATACCTTTATCTTATAAGGATATGATGTTAGTCCCTTTTATATCCAGCGATAATGTCCTAAGACATTATCCTGCAG
>gi|55982515|gb|AY748993.1| Venturia inaequalis actin (act1) gene, partial cds
CACACCTCCTACAACGAGTTGCGTGTCGCCCCAGAGGAGCACCCAGTCTTGCTTACCGAGGCCCCAATCAACCCAAAGTCCAACCGTGAGAAGATGACGCAAATTGTCTTCGAGACCTTCAACGCACCTGCTTTCTACGTCTCCATCCAGGCTGTGTTGTCGCTGTACGCCTCCGGACGTACCACCGGTATCGTGCTCGACTCCGGTGATGGTGTTACTCACGTTGTCCCAATTTACGAAGGATTCGCGCTTCCTCACGCCATCTCCCGTGTCGACATGGCCGGTCGTGATTTGACCGACTACCTCATGAAGATTCTTGCCGAGCGCGGTTACACCTTCTCCACCACTGCCGAGCGCGAAATCGTTCGTGACATCAAGGAGAGGCTTTGCTACGTGGCCCTTGATTTCGAGCAGGAGATCCAGACTGCCAGCCAGAGCTCCAGCTTGGAGAAGTCCTACGAGCTTCCCGACGGACAGGTCATCACCATTGGCAATGAGCGTTTCCGAGCACCAGAGGCTCTCTTCCAGCCATCTGTATTGGGTCTTGAGAGCGGTGGAATCCACGTCACCACCTTCAACTCCATCATGAAGTGTGATGTCGATGTCCGAAAGGATCTCTACGGCAACATTGTCATGGTAAGTTAGCGCTTTTCTCGACAAACAGAATGGTTCACTAACAAATCCTCAGTCTGGCGGTACCACCATGTACCCAGGTATCTCCGATCGTATGCAAAAGGAAATCACTGCCCTCGCCCCATCCTCCATGAAGGTCAAAATCATTGCCCCACCAGAGCGCAAATACTCCGTCTGGATCGGTGGTTCCATTTTGGCTTCCCTCTCCACCTTCCAGCAGATGTGGATCTCCAAGCAAGAGTACGACGAGAGCGGTCCATCCATCGTT
>gi|18152892|gb|AF227915.2| Venturia inaequalis ATP-binding cassette transporter ABC2 gene, complete cds
TTGTTCCCTCTGTGTTGACGAGTTGAAGTGAACATCCATCCTGTCACAGCCAACATCTCTCGCTTCACGTTCCGCGCCCTGTGACGATCACATCAAAGTCCCATTGGTTCTAAACGGCATTTATTGGAGAACTTTTGGAGGCAAAACCAGACAAAGTTTTTGGGTGTATGGATAGCTACTTCGACAAGTGCTGAGAGCGTTGTAAGAGACGGGACTGCTTCGAGATACGAATATACYTTTGTATGATACTCAAATTAACAGCGGAAATAATTCCATCTGGCTTTCGAGTCTGAGACATGGGCCCCGACGGTCCTGCCCCTGCGCATGCTCGCGGCATTGAGAAAGAATCACTCCAAAACCCTCACTCGCACGACGGTACGATAGCCGACCTGACGGACGAGAAGGAGTCCCAATCCAGCCATGAAGGGCACGAGAGAACATGGGGCGCTATACAGTCGCCCACGAGCGTCAATGTTTCGAGCGCAGAGGCTCAATTCGCAGAGCTGAGCAAGGAGCTGTCAAGGAACTCCCACAAGGATCGCCTATCGAGGCAGCAAAGTCACCAGAGTCGCAGGACTATCTCGAAGAATGTCGACCAGGAGAAGACGATTGGACTGAGTGATAGCGCAAGCTCTGATTCCTCGGAACCTTTTGATCTGGAAGCTATACTGCGTGGAAACAAGAGAGAAGACGAAGCTGCAGGCATCAAGACAAAGAAGATTGGAGTCGTGTGGGAGGGGTTGTCTGTCAGTGGCATTGGTGGCGTCAAGAACTATGTGAAAACATTTCCATGGGCCTTTGTCAGCTTCCTCAATGTTTACGAGACGGCCAAAGGTATACTCGGAGTCGGAAAGAAGGGCAAAGAATTCCAGATTCTACGCGATTTTGGGGGTGTTGTGAAGCCAGGAGAGATGGTTCTCGTTTTGGGAAGACCTGGATCTGGTTGCACGACTTTCCTGAAAGTGATCGCGAACCAACGTTTCGGTTACACCAAAATCGACGGCGAAGTCATGTATGGAGCTTTCGGCAGCGAGGAATTCTCGAAGCGATTCAGGGGTGAAGCTGTGTACAACGACGAGGACGATCTACACCACCCTACTTTGACGGTCGGACAGACGCTCGATTTCGCTCTGGAGACCAAGGTACCTGGCAAGAGGCCCGCTGGATTATCGAGGCCAGACTTCAAGAACAAAGTCATCGATCTTCTCCTGAACATGTTCAACATTGCCCACACGAGAAATACCATCGTCGGCAATCCTTTCATCAGCGGTATCTCTGGTGGAGAGCGCAAACGTGTTTCCATCGCCGAAATGATGGTTACAGGTGCAACCGTCTGTTCTTGGGACAATTCAACTCGCGGTCTGGATGCTGCGACTGCGGTAGACTGGTCTCGTTCGATTCGCGTTTTGACAAACATCTACAAACTCACAACTTTTGTATCGCTGTACCGGGCCAGTGAGAATATTTACGAGCAATTCGACAAGGTCATGGTAATTGATGAGGGGCGCCAGGTTTTCTTCGGCCCGGCCAACGAGGCCAGAGGATATTTTGAGTCCCTTGGATTCTTGGAGAAACCTCGACAAACCACTCCAGATTATCTCACTGGCTGCACTGATCCTTTTGAGCGAGAGTACAAGGATGGTCGAAGCTCCGACAACGCGCCAAATTCGCCAGATACTTTGGCCGAGGCATTCAAGAACTCCAAATATCATGCTCAGATGAAGGAGACCATGGATACCTACAAGGAGCAAATCGGCAAGGAAAAGGAGGTCTACGACGACTTCCAGCTCGCATTCAAAGAAAGCAAGCGTCATACCTCGGGCCGCAATGTTTACACCATTCCGTTTTACCTCCAGGTATGGGCGTTGATGAAGCGTCAATTCCTTCTCAAATGGCAGGACAAGTTCTCGCTCTCTGTCAGTTGGATCACCAGCATTGTCATCGCCATTGTTGTTGGTACCGTCTGGCTCGATATCCCCACCAGCAGCGCAGGAGCTTTCACTCGTGGAGGTGTGCTCTTCATTGCATTGCTCTTCAACGCCTTTCAAGCCTTCAGCGAACTTGCTTCCACTATGATGGGTCGACCAATTGTCAACAAGCACCGAGCATATGCATTCCACAGACCCTCCGCTCTTTGGATAGCGCAGATTATGGTGGATATGGTCTTCTCGTCCGCTCAGATTATGGTTTTCTCGATTATGGTGTACTTCATGTGTCACCTTGTGAGAGACGCCGGAGCCTTTTTCACCTTCTACCTGATGATCGTTTCTGGATACCTCGCGATGACCTTATTCTTCCGAACTGTCGGTTGTCTCTGTCCCGACTTCGATGTGGCAATTCGATTGGCGGCTTGTATCATCACCTTATTCGTCATCACTTCTGGTTATATTATCCAATGGCAATCGCAACAACTCTGGTTGAGATGGATATTCTACATCAACAGTCTGGGACTGGGATTCGCTGCACTAATGATGAATGAATTCAAGCGCATTGATCTCACCTGTGAGGGTACATCTCTGGTTCCTCCTGGACCAGGCTACACCGACCTCAATCATCAGGTCTGCACTCTCGCAGGAAGTGTACCTGGCCAAGCTCGAGTCTCAGGATCAGCCTACATCGGTTCTGCRTTTTCTTACGACCCCAGTGATCTATGGGGTTACTGGGGAATCACCATCGGCCTCATCATCGGCTTTCTTCTGGCCAACGCTTTTCTCGGAGAGTTTGTAAAGTGGGGTATGTAKTCTCAGATTTCTCTGCTGATGGTTCYAGATGGCTAATATGTTGATAGGCGCGGGCGGACGAACAGTCACCTTCTTTGCCAAAGAGAACAAAGAGACCAAGAAACTCAACGAAGAGCTYACTCGTCGGAAAGACAGCCGTCAGAAGARGGAAACACARGGTAGCTCCGAGCTGAACATCACCTCGAAGGCTGTTCTCACTTGGGAGGATCTTTGCTACGATGTTCCAGTACCCTCYGGTCAACTCCGTCTTCTGAAYAACATCTATGGTTACGTGAAACCCGGCGAGTTGACRGCTCTAATGGGAGCTTCGGGTGCCGGAAAGACGACTCTCCTCGACGTTTTGGCCTCGCGAAAGAATATTGGAGTCATCACCGGAGATGTTCTCGTCGATGGTATTGCTCCAGGCATTGCTTTCCAAAGAGGAACCAGTTACGCGGAACAATTGGACGTCCACGAGCCTGCACAGACAGTTCGCGAGGCTCTTCGCTTTTCTGCCGATTTGCGCCAGCCGTACGAGACGTCACAGGAAGAGAAGTATGCATACGTTGAAGAGGTCATCTCATTGCTGGAAATGGAATCGATAGCTGATGCCATCATTGGCGAGCCCGAGAACGGTCTTGCAGTCGAACAGAGAAAACGGGTCACCATCGGAGTTGAGCTTGCTGCCAAGCCCGAGTTATTGTTGTTCCTTGATGAGCCTTCGTCAGGTCTTGACAGTCAGTCGGCCTTCAACATCATTCGTTTCCTGCGCAAACTGAGCGCTGCTGGACAAGCCATCCTGTGTACCATCCATCAGCCCAACTCGGCGCTATTCGAGAATTTCGACAGACTTTTGCTTCTGCAGCGTGGCGGCCAGTGTGTATACTTTGGGGACATTGGCAAGGACGCGTCGGTTTTGCGAGAATATTTCGCAAAGAGTGGAGCTCACTGCCCTCCCAAAGCGAATCCAGCCGAGTGGATGCTTGACGCTGTTGGAGCTGGAATGGCTGCTCGAATTGGTGACAAAGACTGGGGTGAGATCTGGAAAGACTCTGATGAGTTTGCGCAAGCCAAGGCTGAGATCGTACGCCTCAAAGCCGAGCGTACCAAAGCTATAGGTGACTTGGCCCCAGTTGAACAGAAAGAATACGCAACCCCGATGTGGCATCAGATCAAGCTGGTTTGCAAACGGCAGTCACTCTCGTTCTGGAGAACCCCCAACTATGGTTTCACTCGATTCTTCAACCACGTTGCTATTGCGCTTATCACCGGTCTTGCTTACTTGACCTTGGATGACTCGAAGACTTCGCTGCAGTACCGAGTATTCATCATTGTAAGTGTTCCATCAAATCGTTGTGCCTCATTCTGATGCTAACACGTCAATAGTTTCAAGTCACTGTCCTCCCTGCTCTCATTCTTGCCCAAGTCGAGCCGAAGTACGCCATCGCTAGAATGATCAGCTACCGCGAGAGCGCCGCCAAAGCCTATAAGACCTTCCCATTTGCGCTGTCGATGGTGATCGCKGAGATGCCATATTCAGTCCTCTGTGCCGTCGGCTTCTTCCTACCTATCTATTATATTCCAGGACTGAATTCAGCTAGCAGCCGTGCCGGYTATCAATTCCTCATTGTATTGATCACCGAGTTGTTCAGCGTCACCCTCGGACAAATGATCGCCGCTTGTACACCATCACCTTTCATCAGTGCCCTGGTCAATCCATTCATTATCATCACATTTGCGTTATTCTGCGGTGTCACAGTTCCCAAACCACAGATTCCTGGCTTCTGGCGGGCATGGCTGTACGAGCTCGATCCTTTTACAAGATTAATTGGTGGCATGATTGTTACTGAGCTCCAGGATCTTCCTGTTCAATGTACACCGCAAGAGCTAAACGCTTTTACCGCGCCCGCAGGTCAGTCTTGTGGGGAGTACATGTCCGCTTTCTTCCAGACCGGTGGAGCAGGTTACCTCGTCAACAACGCGACGAGTAATTGCGAGTACTGTGCCTACACTTCTGGGCAACAATTCTTCCAGCCTTTGGGATACGAATTTGCTCATAGATGGAGGGATTTGGGCATATTTGCTGCTTATATTGGAAGCAATTTGATTATCCTATTCTTGGCTGTAAGTGCTCTTACCACTTCTGAATTATGTCACAGCTRCTAATACATCCWAGGCACGTTTCTTGAATTTCAACAAAAGATAGAAGCGACTTTTGGATTTTGTGAAGATACCACGGGCATAGACGGAGTCCGAAAAAGAGAGGCGCGACAGTCTGTTGAATAGACTGGGGATTKTGCATCGCATTT
>gi|18152890|gb|AF227914.2| Venturia inaequalis ATP-binding cassette transporter ABC1 gene, complete cds
CAGTCTTGTCGGACCAGCATGATTCGTCCGGTGCTTGTGCTGTCGGACCAGTTACCAGCACGATCCGTCCGCCGCAGCTTTCCGTTGCACTCGCATCTCTTGTCCCCTCGCATTTACTCGGCACTTCACCCCTAAGTACCTGCAAGTACGCGTCGATGATTGACTTTCCGATGTGATGGTGCACCCGCAGAGGACCGAATTCTGATGCTGCCAAGGCCGACAGGATGAGCCATATCATACCGTGGTCGTCAAAGCCGATATAGTATGAGGCTTCGGACGGATTTGGTCCATTCCCTTCCCGGGGCTGTACCTAGAATAGCCAGCAAGCCAGCAAGCCAGCAAGCCAGCCTACTGTCAACAACACCTCTGGAGCAGATGACGTTACATCACAACTAGCTCCATTGCCTATTTTTTTWATCTTAGATACATACACCTCTTCCACATCCCTTTTCTGTAATTGGAAGCCGTTAATCTCCCTCTCCGCCCATCCCGCCCCATATCACCGCGCGACTTCGCCTTTGTTTGTTGACATTCCTGCATATCAACTGCACAGCTGGTCTAGGTCAACACCTCCATATCAACTGCACAGCTGGTCTCGGTCAACACCTCCATATCAACTGGCCTTGGTCAACACCTCCATATCAACTGGTCTTGGTCAACACCTGCATATCAACTGGCCTTGGTCAACACCAACACAGCCATGGCCTACGCAGGCACCAAAGGTGATGGAATCATCAGAACTGCTTCTGGCCACGAGACGTACGCTCCAGATGGATTGGGCACGCCCCAGAGAGAGTACGAAGAAGAGATAGCTCCATCTGAGGATCCCAGCCGAGCGACATCTGAAAGATATGCCCCAATCACGGGTCACTTATATCGACGCAATTCCTCAGACACCGAAAAAGGTTCCGACGAAGATTTCACCATGGCGACGCGCTCCAAATCCTTTACAGAGAATATGGATACGGACGACAAAGACAAGCTGAACAGGATACTCACTTCTCTCTCGCAGCATCAGACCAGGAGCTCCACCCTACGTCGGAACGACACCATTTCAGGTCTGAAAGAAGATGATCCGGTTTTCGACCCTAGCCACAAGGACTTTGATTTATACAAATATCTACGATTGTTCATGCGCGACTTACAAGCCGATGGACGTGAGACGAAAAAGGCTGGCATTGTGTTTAGGAACCTCTCCGTATCCGGATCTGGCGCTGCATTACAACTTCAAAGCACCGTGTCTGATTTTGTGCTTGCTCCGTTCCGGTTGCGAGAACTTTTCAGCAGCTCGAAATCACACAAACAGATCATCGACAAATTCGACGGGGTGCTCAAGAGTGGTGAGCTTTTGATTGTGCTGGGGAGACCAGGCTCAGGATGCTCGACTTTCTTGAAGACTTTGTGTGGAGAATTGACCGGCTTGACTGTGGACAAGGGGTCTGTCATTCATTACAATGGTACGCCATGGCTGTTCATCTTCTAGTCCATACCCTAACCTGTCCAATAGGCATTCCCCAGAAGAAAATGATCAAGGAGTTCAAAGGTGAAGTGGTTTACAACCAAGAGGTTGACAAGCATTTCCCTCATCTCACAGTCGGTCAAACAGTAAGCTGCTCAACCCTTCTCCTCAATCTATTCAGCAAACTGACTTATCCCCCAAGCTCGAATTCGCAGCCGCTGTACGCACCCCATCGAATCGCCTTCACGGTGAGAGCCGAACGGAATTTTCTAGCCAGGTCGCCAAAGTCGTAATGGCCGTATTTGGTCTGAGCCACACATACAACACTAAAGTTGGAAACGACTTCGTGCGAGGTGTTTCTGGAGGAGAGAGAAAACGTGTGAGCATCGCAGAAATGGCTGTGGCAGGTGCTCCGCTTGCCGCCTGGGATAACTCGACTCGTGGCTTGGACAGTGCTACAGCGTTGAAATTCGTCGAGGCTACTCGGATTTCCGCCGATTTGACCGGATCGTCGCATGCCATCGCCATCTACCAGGCCAGTCAAGCTATCTACGATCGATTCGACAAGGCAGTCGTCCTCTACTCTGGAAGGCAAATTTACTTTGGCCCAGCATCCAAGGCCAAACAATTCTTCGAAGAACAAGGATGGTATTGTCCCAAACGACAAACCACCGGAGACTTCTTAACTTCCATCACCAACCCTTCGGAACGTAGGCCTCGCGAAGGCATGGAGAAACAAGTTCCTCGGACTCCTGAAGATTTTGAAAAATACTGGAGAAATTCAGAGATGTATCAATCTCTTCAAAAAGAAATTGAAGATCATGAAACCGAGTTTCCTATAGGGGGAGAGACCCTTGGCAAGTTGCAGCAGCAAAAGAGGAACGCGCAAGCGAGCCACACTCGTCCCAAATCGCCATACATGATCAGCGTCCCCATGCAGATTAAGCTGTGTACCAAGCGTGCCTACCAGCGCATCTGGAACGACATGTCTTCGACGCTCACAATGTTCATCAGTCAAATCATCATGTCGCTGATTATCGGGTCGGTGTTCTATGGTACACCCAATGCCACGGCTGGATTCTTCTCCAAGGGCGCTGTGCTCTTCTTCGCCGTCCTTCTTAACGCCCTCGTGGCCATGACTGAAATCAACAGTCTTTATGACCAACGCCCCATAGTGGAAAAGCACAACTCTTATGCCTTTTACCACCCTGCCACCGAAGCGATTGCCGGTATTGTCAGCGACATTCCTGTCAAGTTTCTGCTGGCTGTTGGCTTCAACGTAATTTTTTATTTCCTGGCTGGGCTGCGCCGCGAGCCTTCTCAGTTCTTTCTTTATTTCCTGGTCAGCTATGTCATCATGTTTGTTATGGCTGCTGTTTTCAGGACTATGGCTGCCGTTACCAAGACCATTTCGCAGGCAATGAGTTTGGCAGGTGTCCTTGTTCTCGCTTTGGTCATCTACACAGGTATGTTGAATGTCCTCAATGATTGAGTTTTCCATCTTCTGACACACACCCAAGGATTCGTCATCCCAGTCTCGTACATGAAGCCTTGGTTTGGATGGATTCACTACATCAACCCTATCTACTACGCGTTCGAAATCCTCATTGCAAATGAGTTCCATGGTCGAGATTTCACCTGCTCAGCTATCATTCCCGCATACACACCATTGCAAGGCGACTCCTGGATTTGCTCAATCGTCGGTGCTGTTCCAGGTCGACGCACGGTTAGCGGAGATGACTTCATCATGCAAATGTACCAATATTCGTACAGCCACGTGTGGCGCAATTTCGGCATTCTCTTGGGCTTCCTGTGTGGTTTCATGTGCATTTACTTTGTCGGAGTGGAAGTCAATTCTTCTACATCCAGCGCTGCTGAATTCCTGATCTTCCGGCGTGGGTATGTTCCCGCATACATGCAGGATGACCCGAAGCACGCCGGCAACGACGAGGAAAAAATGGCGGACGGAACAACTGACGCCAAGGAAGACGGCGGTGATGTCAGTGCCATTCCTCCACAGAAGGATATCTTCACATGGAGAGATATTGTTTACGATATTCAAATCAAAGGTGAGGATCGTCGACTCCTGGACCACGTTACTGGATGGGTACGACCTGGCACACTCACAGCTTTGATGGGAGTCAGTGGTGCTGGTAAAACAACGTTGCTTGATGTTCTCGCGCAGCGGACTACTATGGGCGTCATCACGGGCGACATGCTTGTCAATGGCAAGCCCTTGGATGCGAGTTTCCAGAGAAAGACTGGTTATGTGCAACAACAAGGTCTGTACTACCTTCTCCTGATCCGATGTCATCACTAATTTTGCTTCCAGATCTCCACCTCGAAACTGCAACTGTTCGTGAATCTTTGCGCTTCAGCGCCGAGCTCCGTCAACCAAAGACTGTCACTCTCCAGGAAAAATTCGATTATGTCGAGGATGTCATCAAGATGTTGAACATGGAAGACTTTGCAGAAGCTATTGTTGGCTCGCCCGGCGAAGGATTGAACGTTGAGCAGCGCAAACTACTTACCATTGGTGTCGAGCTGGCGGCCAAGCCTAAGCTTCTTCTGTTCCTTGACGAGCCTACTAGGTATTTTCCAGAACCTCTTCTTCATCAAAATTTGTTACTTACATCCTTCTCAGTGGTCTCGACTCCCAGTCAGCGTGGGCTATCTGCGCATTTTTACGAAAACTGGCAGATGCCGGCCAAGCAGTTCTTTGCACGATCCATCAACCCAGTGCCATTCTCTTCCAGGAATTTGATCGTCTCTTGTTCCTTGCCAAAGGTGGCAAGACGGTCTACTTTGGCCCTGTCGGAAAGAACTCTGAAACCCTCATCGATTACTACGAATCGAATGGCGCTCGAAAATGTGGAGAAGAAGAGAATCCTGCCGAGTACATGTTGGAGATTGTCAACAAAGGTTCGAGTGGTCAAGGCCAAGATTGGCATGAGGTATGGAAAGGTAGCAAAGAACGCGAGGCCGTCAATGAAGAACTGAAGCAAATCCATAAAGAGAAGGAGGGCGAGGCCATCGCCGGTGCGAACGAAGAAGGTGCACAAGACGAATTTGCCATGCCCTTTACCGCTCAGGTCAAGGCTGTCACCGTTCGCGTGTTCCAGCAGTACTGGAGAATGCCCTCCTATGTATTCGCCAAGTGGGCTCTCGGTATCGCGTCTGGCTTGTTCATCGGCTTCTCTTTCTTCCAAGCCAACACGACACAGCAGGGCGTGCAAAACGTCCTATTCTCCGCCTTCATGATTGCGACAATCTTCTCTTCTCTCGTCCAACAGGTATGTTACCCCCCCATCCATTGCCACTTTTGAACTTGTACTTATCGAGACCACTTGTACAGATCATGCCACTCTTCGTCAATCAACGTTCGCTCTACGAAGTTCGCGAAAGGCCTTCCAAAGCTTACTCCTGGAAAGCATTCATGATCGCCAATATCGTCGTCGAAATACCATACAATATTTTCCTGGGTGTTCCCGTCTTTGCTTGCTACTTGTACGCCATTGCTGGTATCATATCCAGTGTGCGTCAAGTCTTGATTCTCCTACTCATGATTCAATTCTTTGTCTACGCCGGTACCTTCGCCGCCATGTGTATCGCCGCTCTCCCGGATGCCGAGACTGCCGCTGCCGTCGTCACACTCCTCTTCGCCACGTCCCTCACATTCAACGGTGTTATGCAAAGTCCCCAAGCTCTGCCCGGTTTCTGGATCTTCATGTATCGAATTTCACCATTCACGTACTGGATTTCCTCCCTAGTATCGACTATGCTGCACGGCCGACGTATCGAGTGTTCTAGTAGCGAAACATCGAGGTTCTCACCTCCAGCCGGACAAACTTGCCAACAATATCTAGCCGACTACCTGCAAACCGCTCCCGGAACACTTCAAAATCCCAACGACACCACAAACTGCCGATATTGCTCGCTCTCTACCGCGGATCAACTGTTGGCTGGATCGAATGTCAAATACGATACTCGCTGGCGCGACTTCGGCATCGTTTGGTCCTACGTCATCTTCAATATTTTTGTTGCTGTGCTCACTTACTACCTCTTCCGCGTGAAGAAGTGGAATAAGGGCACTGGTAAATCTGACGGTGCAAAGAAGGCGGGTTTTCTCGGTAAGATTTTGAAGAAGGGTGCGAACAAGGGGAACGATGCGAAGACGGAGAAGGGTGAGCAGCAGGCTAATCAACACCAGAGAGCTATCTGAGTGCTTATTTTCTTTTCTTT
>gi|18033870|gb|AF375878.1| Venturia inaequalis ATP-binding cassette transporter ABC3 gene, complete cds
CGGTGTCGGAGTCGGATTAACGATTATTAGGCGTCGATACGATTTGGGTGTTTTAATTCGGCTGTGAATGTTAGTGCTGGAATCGTCTGGCCAAAGTGGCGATTGAATAGGCTTCATTTGAAGCCCTGCATTTGACGCCCTGGCTGTTGTTCAATATCTCACAGCGACAACGAGCTTTTATCAGTCCCGAGACCATCGACAAACCGATCCACGGGCATGTTCTTTGGAAAGCTTGCTGGCTACCCCAAGCTGCTTGTGGCTGGGGATGCCTCAAAGATCGACATTGGCACTCTCGTACTGGGTACAATCTGCTCCATAGCGTCTGGGGTGCCTTTCCCTTTGATTGGGATTCTGTTCGGCCAGCTCCTCGACGACTTCAATGCAGCTACTTGCAAAACCCCGGACACGACGACTGGATCCGGGGACCAATCCGATATCAATGGCAAGATCCTGATAATCGTGTACCTGGCAATCGCTCAATTTGTCCTGATATACGTCCACCTTTCTTGCTGGACTTTGACAGGGGCACGGCTCGCCCAAAGACTGCGGGAAAGATATTTGCAGAACCTGCTCCGACAAGAACCATCATTTTTCGACAAGTTACCTCCTGGAGAAGTTGCATCTCGACTCAATGGCGATATCCAGGCAATCCGCTCAGGGACTTCTGAGAAAGTCGGAATATGCATCTCAAGTTTGTCCTTCTTTGTTACGGCCTACGTCGTGGCCTTCATCAAGGACTACAGACTTGCCGCGATGCTTGTCTCCCTGGTTCCAGCATACTTCTTGATGTCTTTCGTCGGAAGTCATTACATTGAGAAATATGCAGGGCTCATGTCCGATCATGCTGCTTCTGCGGCGTCAATTGCTTCAGAGGCACTTTCCAACATCGTCGTGGTGCAAGCTTTTGGCGCGAACGCTCGGCTGGAGAAGAAATTCTCTGAATCACTCGAAGCATCGAAAAAACAAGGATTGAAGAAAGCCCCGGCTGTTGGAATACAATCTGGATTCTTGTATTTCATTTCCTACTCGGCGAACGGTCTCGCGTTCTGGCAAGGCAGCAAACGGATTGCGGATGCAATTCAAGACAGCTCTCAAGGAGCTACCGTGGGTTCGACTTTTACTGTTATTTTCATACTGGTCGAAGGTGAGTCCCTGTCCTTTCACTCTCAAGTTGACGATCGCTGAAACCAAGGCAGCTACCTTGCTTCTCAGTCAAGTAGCTCCCTTTTTACACCTGTTCACGGGTGCTGTTGCTTCGTACGAAAAGCTTCGAGGAGACATTGACCGCGAGTCCTTGATTGATGGGACTTCCTTGACTGGTGTTCGTCTGCCCAACGTGGAAGCCGGATTCGAGTTCGAGGACGTTTCCTTCACGTATCCTTCCCGACCTGAAATCACCGTTTTGGACCATTTCAACCTCTCCATTCCTGCCAACAAGCATACTGCCATTGTTGGTCTCTCTGGGAGCGGCAAATCGACTATCGCCGGCTTGGCTACTAGATTTTACGACCCCACTGGTGGGAAAATACTGTTTGGTGGTCATGACCTCTGTCATTTGAACGCTCGCGATCTCAGAAGCTTCATCAGCTTGGTACAGCAGGAGCCATCTCTTCTCGACCGATCTCTGCTCGAAAACATAGCGCATGGCCTCATCAGTTCAAGCAATCCTGATCACGCCCATCTCAAACCAATAATACTAGGCTCCCAACTTGCAGATCTGGCACAAGATCTTCGCGAAGGCGAGGATCTGATGTTGGCAGCGGCGAAATTGGGAGCGGATGTGCTTGAAGTCGTCAACTTGGTGCAAAAGGCTGCATCCCTCGCTGATGCAGATGCTTTTATTGTTGCGTTACAGCACGGATACGGCACGACTGTCGGCTCAAGCGGGCGCCTCATCAGCGGCGGACAGAAACAGAGAGTGGCACTGGCGCGTGCTCTTGTCAAGGACCCTGCTGTGCTYATCTTGGACGAAGCCACCGCATCGTTGGATTCAAGAAGCGAACAGAGGATTCAGCGAGCTATCGCGAATATTGCAAGTGGTAGAACGGTGATCACTATTGCCCATCGACTTTCAACGATAACGACCGCCGAAAACATCGTCGTCATGAACAAAGGAGTAATTTTGGAACAAGGAACACACTCGGAATTGATGGCCAGAAATGGTGCGTATGCAGACCTGATTGGACTGCAGACACTCAGGTCTGCTGGAGGCAAAAACGCGTCGACACTCAGCATCGAGAGCGCCGGCAAATCTGATCTGGCATCCTCAACAGACTTGAGCATCGAGGGTAGTAGTCTTTCAGACGAAACTCTCCACGGCAATGAGAAGATTGAGGTTTCGATATCTCATAGTCCTGTCGCTGCCCCGTCCGAAGGAGAAGAGCCGGAACCCGAGACCCCATCCAAGTCGCTTTGGACTTTAATCAAGGGCTACGCACCAGCAACGAGGCCACACTTGCTGATCATCCTCGTTGCCCTCCTCGCTTCAAGTATTGTTGGTGGAGCATTTTCAGCCGAGGCCGTGATCTTCGGAAACACCGTCGGAAGCCTCAACCCATGCAAGTCTGTTGCCAGTATCCTCTCTCGGGGCAGCTTCTTCGGTCTCATGTTCTTCGTGCTCGCCCTCGTCGAGTTCTTTGCGAATCTCGTCAGCTGGACAGGGTTTGGATGGGCATCTGAGAAGATTGTGTATACAGTGAGGGTGCTGTCTTTCCGATCACTGTTCGAACAGGATCTCCACTGGCATCAATCTGCTGGTCGGACGCCTGCTATGCTCCTGTCTTATATTACTAGAGATGGTGATGCTTTGGCCGGCTTGAGTGGATCCATCATCGGCACTCTCTTCTCCATCACAATCAACCTTATCGCGGCGATCATTCTCACTCACATCATTGCCTGGCGCATTGCTCTGGTCTGCTTGGCTTTGGTACCACTCCTACTCGGAGCTGGACTGATGGAACTTCGGGCCCTCGGCAAGTTCGAGGAAAGACATGAGACTGCCTACTCCAAGTATATTGATATCGGTGTAGAGGCTGTCACATCTATCAAGACGATTGCTGCTCTTTCTCTGGAAGAACAGACTTTGCAGACTTATCGCCGATCGTTGAAAGGGCCTCGAGACGAGACGTTCAAAGTCACTTTGCAAGCAAGTCTCTGGCAGGCCACGACATACTTCCTCGGTAATCTTGTCAACGCGCTAGCTTACTGGTGGGGTGCCAAACAAATCCTTGCTGGCAATTACACCCAGACGCAATTCTTGATCGTGGTATTCTCGCTCCTTGTGAGCGCACTTCTCTGGAGTCAAATGTTCGCGCTCGCCCCAGAGCTTTCGAATGCACGCGCAGCCATGGCGAGACTACTGGGCTTGATTGAGCTCGGTTCCAGCAAGATGCAAGGTCACGTTCATCCACCAAGCCTCTCCGATTCATCCACCGAGAGCGGTCTCGAGGCCCCAAGTGAGAAGCTGCCAACAAACAACTCAGCATCAAGTATCCAGCTCAACAACGTCCACTTCTCCTACCCAGCACGCCCAGACATCAAAGTTCTCAACGGTCTATCCATGGACCTCCGCCCCGGAAAATTCCACGCCATCGTCGGCCCCTCGGGCGCCGGAAAATCAACAATCATCTCCCTAATCGAAAGACTATACACGCCCCAATCCGGCACCATCCTCATCGACGGCCTCAACATCACCACATCCCGCTCCGTCACCTTCCGCGACTCCATCGCCCTAGTCCCCCAAGAAAGCGTCCTCTTCGAAGGCACAATCTCCTTCAACATCAGCCTCGGCGCCCGCCCAACCCACGCCGTAACCCAACACGAAATAGAAGAGGCGTGCAAACTAGCCAACATCCACGACACCATCGCCGCCCTCCCAAACGGCTACGACACCCTCTGCGGCCCCAACGGCAATCAATTCTCGGGCGGCCAGAGACAGCGTCTCGCGATCGCGGGGGCGCTCGTGCGGAAACCGCAGGTGCTGATTTTGGACGAGAGTACGAGTGCGCTGGATGCGGAGAGTGAGAGGTTGTTGCAGGAGGGGCTTGATAAGGCGGCGAGGGGGGTGACGGTTGTGGCGATTGCGCATCGGTTGCATACGATTCGGAGGGCGGATGTTATATTTTTGATTGAGGGTGGGGTTTGTGTGGGGAGGGGGTCGCATGAGGAGTTGTTTGTTTCTTCGGAGAGTTATAGGGCGAATGTTTTGTGTCAGACTGTTGCTGAGTAGGGGGGTTGGAGAGGATGTGGGTTTATTAAATGTATCAATATTATTTTATGATGTAATGGTTGGGGAATACACTTTCATTCGTTCGCTTCATTTGCAAACTCTACGTTTGTTTTTGTTGTTCGAGGGATGGATGGTGGATGGTGGAGTAGGAGGA
>gi|18033872|gb|AF375879.1| Venturia inaequalis ATP-binding cassette transporter ABC4 gene, complete cds
GGGCAACGACGTCCACGACCAAGTTCGTCCCGCTTACTTCAAATCTTCCGGAGCTTGAATAGCCTTCACATCATGAGTCTTGGGGACGTGAAAAACGGCTCGGCCGTGAACGTGAAAGATGGCAGCAAAACCAGTCGCGGGTCTTCCGAGACTGAGGAGATAGAAAAAGACAATGCGAGAACGCAAATGGGTCAGGCTCCGGTTCCTGGAATGGATACGGACCCTTCTGGAGGATTGAAAGAGTTGAAGAATATGCGAAAGGTAATGCATGGCCAAGATGGAAAGGAAATCTCCATCAGTGCTGACACTTGAAATAGCTGGACTCGAATGTCATAGAAGTCAAGGATCAGAACGACGATCCTTTTCGACATCTTCCAGAACACGAGCAAGAAATCCTAAGGCGGCAAACATTTATTCCAGACGTCAAAGTTGGCTATTTCACACTATATCGCTATGCATCGCGCTGGGATTGGGCAGCATGGTGGCTCAGCGTTTTTTGCAGCATAGTATCAGGTGCCGCTATGCCATTGATGACAGTGAGTTGGTTGAAAAATTACAGCTCGAATATGATCTAATTGGCACCAGGTTGTCTTCGGTGGCTTGACTGGTCTCTTCGCCGATTACTTTAAAAACGTCATCACCTATAAGCAATTCAACTCCGAACTCTCACACTTTGTCCTCTACTTTCTGTACCTCGCCATTGGAACCTTTGTCACCACTTACATCATGACGGTTGGATTTATATACGTCGGGGAACGTTGCACAGGCAAAATCAGAGAACGATATCTGAAGGCCATGCTCAGGCAGAACATAGCTTTTTTCGATAAGCTCGGAGCTGGAGAAGTCACTACACGAATCACGGCAGATACCAATCTCATTCAGGACGGCATCAGTGAGAAGTTTGGTCTCACCCTCAATGCATTGGCCACCTTCATTTCAGCATTCGTTATCGCCTTTATCAAGTACTGGAAGCTCACCCTCATTCTCACTTCTACCGTATTTGCTATCACCCTCGTCATGGGCGTGGGCAGTTCCTTCGTGGTCAGGTGGACAGTTCGAAGTCAGACGGAATATGCAAAAGGAGGTACAATCGCGGAAGAAGTTCTTAGCTCGGTGCGGAACGCGATAGCCTTCAACACTCAGGACAAATTGGCGAAAGTGTACGACTCTTATCTCGTGATTGCCGAGACAAATGGGCGAAAACTCCAGATGTCATTGGGAGCAATGATTGCGTCAATGATGACACTGATTTACCTCAACTACGGCCTCTCGTTCTGGCAAGGATCGCGTTTCTTGGTGCAGGGGGATATGACTGTTTCCCAAGTCCTTACAGTACTCTTCGCTGTCATGATTGGCGCATTCTCACTTGGAAACGTCGCACCAAATTTCAAGGCCTTTACTTCTGCGGTCGCCGCCGGTCAAAAGATTTTCGCTGCCATTGATCGGACCTCTCCAATGGACCCTGACTCTCCTGATGGCAAGGTTTTGGAGAAGATGAGCGGACCAATCGAACTGCGCAATGTCAAGCACATATACCCGTCACGCCCAGAGGTCGTAGTCATGAACGGCGTCGATTTGATAATTCCTGCTGGAAAGCAAACTGCGTTGGTAGGAGCGTTTGGGTCAGGAAAGAGTCCCATTGTGGGCTTGGTAGAACGATTCTATGAGCCAGTAGGAGGTGAAATGTTTCTCGATGGACATGATATTAGAGAGATCAATCTTCATTGGCTTCGACAGAACATATCTCTTGTTCAGCAAGAACCAGTTCTGTTCGCGACGACAATTTACGAAAACATTCGTTTCGGACTGCTTGGGACCGAGTTCGAGAAGGTCGACCCTGAAAGACAGCGGGATTTGATCGAGGGCGCTGCGAAAATGGCAAATGCGCATGACTTCATCATGGTTTTATCAGAGGGATACCAGACTCACGTTGGTGAGCGAGGTTTCCTCTTGTCTGGGGGACAAAAACAACGTATTGCGATCGCTCGTGCAGTCGTGTCAGACCCTAAAATTCTTCTCCTAGATGAAGCCACATCAGCTCTCGAGTAAGTTTTGTGTCATTCTGCCACGACCAATGCTAATCACATACACAGCACAAAGAGCGAAGGCGTTGTGCAAGCTGCACTCGACAAAGCTGCCCAGGGACGAACAACCATCGTGATCGCTCATCGACTGTCCACTATCAAGAACGCCGACAATATCGTTGTCATGTCACGAGGCGCGATCGTCGAGCAAGGTCGACACTCGGAGCTCCTCGAAAGGAAATCGGCGTATTTCAACCTTGTCGAAGCTCAGAGGATCGCTGCGGAAATCAAGAATGATAACCCCGAGGAGGTCGAGATTCTCCAAGAAGTCGATGGTCAGAAACTTCACCGCGCAGCCACAAACGAAAAGGGCGAGCCGATTGATCCTGATGATGAAGATCCAGTCGGACGGTTGAAGCGCATGCAATCTGGAAAATCGATATCGAGTGTCGAGCTTGGAAAGCGCGGAACTGAGCAGACCCCGGAATACTCGTTATTGCAGCTACTGGGGGTCGTGTGGTCTTTCAACAAAACGGAATGGCCCATTATGCTCCTCGGTTTCATTTGCTCTGTCATCGCCGGAGGAGGAAACCCAGTTCAGGCCATTTTCTTCGCAAAGGCCGTTTCTGCTTTGTCGTTGCCACCTGCACAATACGCTGAACTTCGAAGCGAGATCAACTTTTGGTCTCTCATGTACCTCATGCTTGCTGGAACCCAACTTATCAGTAATTTCGGACAAGCTACTGCCTTCGGCTACTGCTCTGAGAGGTTAATTCATAGAGCTCGTGACCAGGCATTTCGCCACATGCTCAGGCAAGATATCGGTAAGTAACATCGCCAATTCCTAATGTCTATCTGCTCGCTAATACACGCAGAATTCTTTGATCGCGAGGAAAACAACGCTGGCTCTTTGACATCATTCCTTTCGACCTCATCTACACAACTCTCTGGCTTGAGTGGATCGACCCTCGGGACCATCTTGCAAGTCTCGACGACCCTCGTCGTTGCCATGACCATCTCTCTTGCTATCGGTTGGAAACTTGCATTGGTTTGTATCTCCGCCATCCCCGTCCTGCTTGCCTGTGGATTTTTCCGATTTTGGATGCTAGCCAGGTTTCAAGCAAGAACAAAGGCAGCCTACGTAAATTCTGCTGGATTTGCTTGCGAGGCTACAAGCGCCATCCGTACCGTTGCCTCGCTCACTCGCGAAGAAGATGTTTTCGAGAAGTACCACGCCCAGCTCGAGGCTCAGGCCAAGTCCAGCTTAGTTTCCATTCTCAAGTCATCGGCTCTCTACGCCGCCTCCCAATCATTCATCTTCTTCTGTATCGCTTTGGGTTTCTGGTATGGCGGCACTCTCATCGCCAAGCGCGAGTACAGCCAGTTCCAATTCTTCGTCTGCTTCATGTCCATCATCTTCGGAGCTCAATCAGCCGGAACCATCTTCTCTTTCGCTCCAGACATGGGCAAGGCCAAACACGCTGCTGCTGAGCTTCAGACTCTCTTCGACCGCAAGCCCAAGATTGACTGTTGGTCCGAGGAGGGCGACAGATTGACATCCGTGGAGGGTCACGTCGAGTTTCGAGACGTGCACTTCCGTTACCCGACAAGACCCGAACAACCTGTCCTCCGTGGCCTCAACCTCTCCATCAAGCCTGGTCAGTACGTTGCTCTCGTCGGAGCCAGTGGATGCGGTAAATCCACCACGATTGCTCTCTTAGAGCGCTTCTACGACCCGCTTTCAGGTGGCGTTTACGTTGACGGGCAAGAAGTGTCGAAGCTCAACGTCAACGACTACCGCAGCTACCTCGCCCTTGTGAGTCAGGAACCGACTCTGTACCAAGGAACGATCCGGGAGAATGTTCTGCTTGGTGCCGATCGCGAGGGCGTTCCCGAAGACGAAATCATCAGAGCTTGCAAGGACGCTAACATCTACGACTTCATCATGTCCTTGCCCGACGGCTTCAACACTGTTTGTGGTCAGAAGGGTGGTCTGCTCTCAGGTGGGCAAAAGCAACGTATCGCCATTGCAAGAGCACTTCTCCGCAACCCCAAGATTCTCCTACTCGACGAGGCAACCTCAGCCTTGGATTCCGAGTCGGAGCAAATCGTTCAACTTGCCTTGGATAAGGCCGCCAAGGGCAGAACGACAATCGCCGTCGCTCACCGTCTGAGCACAATTCAAAAGGCCGATGTCATCTACGTCATCGATGGTGGCAGAGTTGTCGAGGAGGGAAGTCACAACTACTTGCTTTCAAAGAATGGACGCTATGCCGAGTTGGTCATGATGCAAAGTCTTGAGAAGGCTGGCTAGATGTCGGGCTCGGGCTCGGGCCTGTTTTAGTTGCACGTCTGAACGTGTTTGGGGGTGCTTTTATTATGGTTGGAAAGATACCCTCTTTTGTGTTGTAGCGTGGATAATAATGTTCTGCTTTCTTGCTTGTTGTTATAGTAGTTGCTGATTTTCTTGCAGCGGAGACAGATGAGAATATCTAGAGAAATACAAAGAATCAATAAAATCATAATCTAGCCATCATGTGTTCGCTTATTGACGGCAGCTATTCTCGCAAATTTTGTAGTGTTTCTCCCGTCAACACCATCCTGTAACGTCACCTTTCTGTCA
>gi|8570175|gb|AF227920.1| Venturia inaequalis strain Ent27 14 alpha-demethylase (CYP51A1) gene, complete cds
CAGGCCAGCAAATACTTGGAGTTAAAATACAGACGAGCAACACCACACTTCCTCACCACCAACAATGGGACTCCTCTCTCCTTTGCTCGCCTNGTTACCGGGCAGCGACCGCAGTTGGTTATTTTACACTCTTGCCTCCTTCGGCTTCACCGTTGCAATCGTCGCCGCCAACCTTGTCAAGCAACTCTTATTCTCAAACCCAAACGAACCTCCAGTAGTCTTCCACTGGTTTCCCTTCTTCGGCAACACGGTCGTCTACGGCATCGATCCTATCAAGTTTTTCGCCGAGTGCAAGGAAAAGGTAATGCGACAATGAGAATGCAAGTTGCGTGGAGCTAACTTGTCTCCCAGCATGGCGATATCTTTACCTTCATTCTTCTTGGCAGGAAAACAACAGTCTACATTGGTACAAAGGGAAACGAATTCATTCTCAATGGCAAACAGAGCCATGTCAACGCAGAGGAAATCTATAGCCCCCTGACGACGCCCGTCTTCGGCTCCGATGTTGTCTATGATTGCCCAAACTCGAAATTGATGGAGCAAAAGAAGGTATGCTGCCACCATTCTTTCGCAAGAGACTCCTGCTGATATCCACAAGTTCGTCAAGTACGGTCTCACCACCGAAGCTCTCAAATCCTATGTCACCCTCATCCAACAAGAAGTCGAAGACTATACCAAACGCTACCCTCAATTCAAAGGCGAAAAGGGCAGCTTCGATGTTTGCGCTTCCATGGCCGAAATCACAATCTTCACTGCTTCCCGCTCACTACAAGGCAAGGAGGTTCGCGACAAGTTTGACGCCAGCTTTGCAGACCTCTTCCACGATTTGGATATGGGCTTCTCTCCTATCAACTTCATGCTTCCCTGGGCCCCTCTTCCACACAATCGTCGCCGAGATGCCGCGAACAAAAAGATGACGGAGACATATTTGGAAATTATCCAATCGAGAAAAGCAGAGGGCGTCAAAAAGGATTCAGAGGACATGATTTGGAATTTGATGCAGTGTGTATACAAGAATGGCACTCCCATCCCGGACAAAGAAATCGCCCACATGATGATCGCGCTGCTCATGGCCGGCCAGCACTCGTCCTCTAGCACCTCGTCCTGGATTCTACTTCGACTAGCTACCAGACCTGATATCCAGGAAGAACTATACCAAGAACAAATTCGGGTTTGCGGCGCTGATCTTCCACCGTTGCAGTACGAAGATCTTGCTCGCATGCCTCTCCACAACCAGATTATCAAAGAAACTCTTCGCATGCATTCGCCAATTCACAGCATCTTGCGTGCCGTCAAACAGCCTATGCCTGTCGAAGGAACTCCTTACACCATCCCCACCTCGCATGTTCTCCTTGCTGCTCCCATCGCATCTGGAGGCTCGCCAATGTACTTTCCAGCTCCTGAGAAGTGGGAGCCTCACCGTTGGGACGAAGGATCAGGAGGAACCAACATCTCGGGCGGCGAAAACGGTGGCGAAGAGAAAGAGGATTACGGCTATGGACTCATCACAAAGGGCGCCAGCTCGCCGTACCTTCCGTTCGGCGCTGGAAGACATAGGTGTATCGGCGAACAATTTGCATATATGCAGTTGAACACGGTTCTCGCGACGCAAGTTCGCGAATTCAAGTTCAGTTTGAGGGAAGGAGAGTCGTTCCCCAAGACCGACTTCTCTTCTCTATTTTCTGGACCTCTACGCCCCGCGTGGTTGAACTGGGAACGTAGAGAGAAGTCCTCATGATAGACGGACTGTATGATGGAGCGGACGTTTGGTGAACAGCCTGGGAGTTGGGGACCTATATTATTCAGCATGATTTCTCGCGGGGCTAGAGC
>gi|8570171|gb|AF227918.1| Venturia inaequalis strain Ent7 14 alpha-demethylase (CYP51A1) gene, partial cds
CATCATCCTTCTGAGTTTGCTAGAGAGGAGGATTGTGTTGTTAGTGCGAGGGTTTTGTTGAAGGCGTGGGAAGCGTATGATGGGATGGTTAGAGAAGAACACGAGGGAAAATACAGTATCGTTGTTGGCGGCGTTCTAGAGGCTGCCATCGTAACCATAATAAAGGCGTAGGATTGGAAGTTTAATAAGTGGAATCTAACTTAGAATACCTGGATTATMCAATAGGTAATAGCATAAGGTTATTAATTAGCTCATTAGCTCATTGCTACCTAGCCCGCCTCATTCGACGTAATTCACTAATCCCTGAATTTGAGAGCACTATCGCCGTTTCCCACGGTATCATATCCTGTTTGCTTTTAGAGAGGGAGCGCGTACGCAGCATGTGATTGGTGGGCCATGCCAAGCCGTGGAGCAAGGGGTAATGTTCAAAAGCCAAAGCCAGGGCCAGGGTAAGCCATAGCCATAGTACTCCGTACCTCCGTAGGTACATAGAGAGTACCGCGGGAAATCAAGGCTGTTGTTGCAGGCCAGCAAATACTTGGAGTTAAAATACAGACGAGCAACACCACACTTCCTCACCACCAACAATGGGACTCCTCTCTCCTTTGCTCGCCTCGTTACCGGGCAGCGACCGCAGTTGGTTATTTTACACTCTTGCCTCCTTCGGCTTCACCGTTGCAATCGTCGCCGCCAACCTTGTCAAGCAACTCTTATTCTCAAACCCAAACGAACCTCCAGTAGTCTTCCACTGGTTTCCCTTCTTCGGCAACACGGTCGTCTACGGCATCGATCCTATCAAGTTTTTCGCCGAGTGCAAGGAAAAGGTAATGCGACAATGAGAATGCAAGTTGCGTGGAG
>gi|8570167|gb|AF227916.1| Venturia inaequalis strain Ent23 14 alpha-demethylase (CYP51A1) gene, partial cds
TCTGAGTTTGCTAGAGAGGAGGATTGTGTTGTTACCTAGCCCGCCTCATTCGACGTAATTCACTAATCCCTGAATTTGAGAGCACTATCGCCGTTTCCCACGGTATCATATCCTGTTTGCTTTTAGAGAGGGAGCGCGTACGCAGCATGTGATTGGTGGGCCATGCCAAGCCGTGGAGCAAGGGGTAATGTTCAAAAGCCAAAGCCAGGGCCAGGGTAAGCCATAGCCATAGTACTCCGTACCTCCGTAGGTACATAGAGAGTACCGCGGGAAATCAAGGCTGTTGTTGCAGGCCAGCAAATACTTGGAGTTAAAATACAGACGAGCAACACCACACTTCCTCACCACCAACAATGGGACTCCTCTCTCCTTTGCTCGCCTCGTTACCGGGCAGCGACCGCAGTTGGTTATTTTACACTCTTGCCTCCTTCGGCTTCACCGTTGCAATCGTCGCCGCCAACCTTGTCAAGCAACTCTTATTCTCAAACCCAAACGAACCTCCAGTAGTCTTCCACTGGTTTCCCTTCTTCGGCAACACGGTCGTCTACGGCATCGATCCTATCAAGTTTTTCGCCGAGTGCAAGGAAAAGGTAATGCNACAATGAGAATGCGAGTTGCGTGGNGCT
>gi|8468610|gb|AF269254.1| Venturia inaequalis actin gene, partial cds
ATCAAGGAGAAGCTTTGNTACGTGGCCCTTGATTTCGAGCAGGAGATCCAGACTGCCAGCCAGAGCTCCAGCTTGGAGAAGTCCTACGAGCTTCCCGACGGACAGGTCATCACCATTGGCAATGAGCGTTTCCGAGCACCAGAGGCTCTCTTCCAGCCATCTGTATTGGGTCTTGAGAGCGGTGGAATCCACGTCACCACCTTCAACTCCATCATGAAGTGTGATGTCGATGTCCGAAAGGATCTCTACGGCAACATTGTCATGGTAAGTTAGCGCTTTTCTCGACAAACAGAATGGTTCACTAACAAATCCTCAGTCTGGCGGTACCACCATGTACCCAGGTATCTCCGATCGTATGCAAAAGGAAATCACTGCCCTCGCCCCATCCTCCATGAAGGTCAAAATCATTGCCCCACCAGAGCGCAAATACTCCGTCTGGATCGGTGGTTCC
>gi|7960313|gb|AF262757.1| Venturia inaequalis strain F445 14-a demethylase (CYP51A1) gene, complete cds
CAGGCCAGCAAATACTTGGAGTTAAAATACAGACGAGCAACACCACACTTCCTCACCACCAACAATGGGACTCCTCTCTCCTTTGCTCGCCTNGTTACCGGGCAGCGACCGCAGTTGGTTATTTTACACTCTTGCCTCCTTCGGCTTCACCGTTGCAATCGTCGCCGCCAACCTTGTCAAGCAACTCTTATTCTCAAACCCAAACGAACCTCCAGTAGTCTTCCACTGGTTTCCCTTCTTCGGCAACACGGTCGTCTACGGCATCGATCCTATCAAGTTTTTCGCCGAGTGCAAGGAAAAGGTAATGCGACAATGAGAATGCAAGTTGCGTGGAGCTAACTTGTCTCCCAGCATGGCGATATCTTTACCTTCATTCTTCTTGGCAGGAAAACAACAGTCTACATTGGTACAAAGGGAAACGAATTCATTCTCAATGGCAAACAGAGCCATGTCAACGCAGAGGAAATCTATAGCCCCCTGACGACGCCCGTCTTCGGCTCCGATGTTGTCTATGATTGCCCAAACTCGAAATTGATGGAGCAAAAGAAGGTATGCTGCCACCATTCTTTCGCAAGAGACTCCTGCTGATATCCACAAGTTCGTCAAGTACGGTCTCACCACCGAAGCTCTCAAATCCTATGTCACCCTCATCCAACAAGAAGTCGAAGACTATACCAAACGCTACCCTCAATTCAAAGGCGAAAAGGGCAGCTTCGATGTTTGCGCTTCCATGGCCGAAATCACAATCTTCACTGCTTCCCGCTCACTACAAGGCAAGGAGGTTCGCGACAAGTTTGACGCCAGCTTTGCAGACCTCTTCCACGATTTGGATATGGGCTTCTCTCCTATCAACTTCATGCTTCCCTGGGCCCCTCTTCCACACAATCGTCGCCGAGATGCCGCGAACAAAAAGATGACGGAGACATATTTGGAAATTATCCAATCGAGAAAAGCAGAGGGCGTCAAAAAGGATTCAGAGGACATGATTTGGAATTTGATGCAGTGTGTATACAAGAATGGCACTCCCATCCCGGACAAAGAAATCGCCCACATGATGATCGCGCTGCTCATGGCCGGCCAGCACTCGTCCTCTAGCACCTCGTCCTGGATTCTACTTCGACTAGCTACCAGACCTGATATCCAGGAAGAACTATACCAAGAACAAATTCGGGTTTGCGGCGCTGATCTTCCACCGTTGCAGTACGAAGATCTTGCTCGCATGCCTCTCCACAACCAGATTATCAAAGAAACTCTTCGCATGCATTCGCCAATTCACAGCATCTTGCGTGCCGTCAAACAGCCTATGCCTGTCGAAGGAACTCCTTACACCATCCCCACCTCGCATGTTCTCCTTGCTGCTCCCATCGCATCTGGAGGCTCGCCAATGTACTTTCCAGCTCCTGAGAAGTGGGAGCCTCACCGTTGGGACGAAGGATCAGGAGGAACCAACATCTCGGGCGGCGAAAACGGTGGCGAAGAGAAAGAGGATTACGGCTATGGACTCATCACAAAGGGCGCCAGCTCGCCGTACCTTCCGTTCGGCGCTGGAAGACATAGGTGTATCGGCGAACAATTTGCATATATGCAGTTGAACACGGTTCTCGCGACGCAAGTTCGCGAATTCAAGTTCAGTTTGAGGGAAGGAGAGTCGTTCCCCAAGACCGACTTCTCTTCTCTATTTTCTGGACCTCTACGCCCCGCGTGGTTGAACTGGGAACGTAGAGAGAAGTCCTCATGATAGACGGACTGTATGATGGAGCGGACGTTTGGTGAACAGCCTGGGAGTTGGGGACCTATATTATTCAGCATGATTTCTCGCGGGGCTAGAGC
>gi|8570173|gb|AF227919.1| Venturia inaequalis strain UZ4 14 alpha-demethylase (CYP51A1) gene, partial cds
CATCATCCTTCTGAGTTTGCTAGAGAGGAGGATTGTGTTGTTAGTGCGAGGGTTTTGTTGAAGGCGTGGGAAGCGTATGATGGGATGGTTAGAGAAGAACACGAGGGAAAATAGGGAGATTTTGTGTTTCGAAGTGGAGTTTACCAGTGGAATTCGATATGGAACGATTTTTGGAAATTTGTTGTCTGAAATCCCAAGAAATTTAGTTATATCGGTGGAAGATGAAGGCTAAGAACTACCCTTAGCTAAGAGACAAGAGAAAGTGATTTTGTAGATTGAGGTTGCAGAGGAGGTACCGTACACAGTACTAGGTAGATTGATGTAAGGCCCGATTGATATATTACGCCGAGACGGCAATTCCCGTGGCAACCCGCAGCTATACGTGAGTACAGTATCGTTGTTGGCGGCGTTCTAGAGGCTGCCATCGTAACCATAATAAAGGCGTAGGATTGGAAGTTTAATAAGTGGAATCTAACTAGAATACCTGGATTATACAATAGGTAATAGCATAAGGTTATTAATTAGCTCATTAGCTCATTGCTACCTAGCCCGCCTCATTCGACGTAATTCACTAATCCCTGAATTTGAGAGCACTATCGCCGTTTCCCACGGTATCATATCCTGTTTGCTTTTAGAGAGGGAGCGCGTACGCAGCATGTGATTGGTGGGCCATGCCAAGCCGTGGAGCAAGGGGTAATGTTCAAAAGCCAAAGCCAGGGCCAGGGTAAGCCATAGCCATAGTACTCCGTACCTCCGTAGGTACATAGAGAGTACCGCGGGAAATCAAGNCTGTTGTTGCAGGCCAGCAAATACTTGGAGTTAAAATACAGACGAGCAACACCACACTTCCTCACCACCAACAATGGGACTCCTCTCTCCTTTGCTCGCCTCGTTACCGGGCAGCGACCGCAGTTGGTTATTTTACACTCTTGCCTCCTTCGGCTTCACCGTTGCAATCGTCGCCGCCAACCTTGTCAAGCAACTCTTATTCTCAAACCCAAACGAACCTCCAGTAGTCTTCCACTGGTTTCCCTTCTTCGGCAACACGGTCGTCTACGGCATCGATCCTATCAAGTTTTTCGCCGAGTGCAAGGAAAAGGTAATGCGACAATGAGAATGCAAGTTGCGTGGAG
>gi|8570169|gb|AF227917.1| Venturia inaequalis strain Ent2 14 alpha-demethylase (CYP51A1) gene, partial cds
ACGTANTTCACTAATCCCTGAATTTGAGAGCACTATNGCCGTTTCCCACGGTATCATATCCTGTTTGCTTTTAGAGAGGGAGCGCGTACGCAGCATGTGATTGGTGGGCCATGCCAAGCCGTGGAGCAAGGGGTAATGTTCAAAAGCCAAAGCCAGGGCCAGGGTAAGCCATAGCCATAGTACTCCGTACCTCCGTAGGTACATAGAGAGTACCGCGGGAAATCAAGGCTGTTGTTGCAGGCCAGTTATCTCATAAATCAGACTCTCCAGGTTTGTTTTCCGCTTTCCTAAGTACTTGGTTGAAGAAGTCCTACCAACTCCTACCAACTCCTACCAACTNCAATACCCTAATAACGCTAAGCGCCATTCGGCTTCGCCTTATTAAACTGATATTGGCTCCGCCAATACCTCCCAACCCTTGTCGGTGGCTCCGCACCGACCCACCAACTTACTAGACTAACCCAAAACAACTCCTACCAACTCATACTACCCTGTNCAAACTCCTACACCCCCGCGGCCCCATTAAAATCATCGTTTCACCCAATCACAGTCACGGAAAGAGGAAAACTTGGGTGNCCGGGGTTTCATGGGTTTGATTGGTAGAAGAAGTTGGTAGAAGCTCGTAGCAGTTGGATTGGGTTAGTGTAATAAGAAAGTGGGTCAATGNCGGAGCCATTGATTAAGTTACTAGGGCCCTTGCGTAGNACTTGGTAGNATGCCTGAATGAGGACTAGTCGCAAAGTCACGGGAAAGAAACACACAACATGGAAGCGTCTGATTTATGAGATAACAGGCCAGCAAATACTTGGAGTTAAAATACAGACGAGCAACACCACACTTCCTCACCACCAACAATGGGACTCCTCTCTCCTTTGCTCGCCTCGTTACCGGGCAGCGACCGCAGTTGGTTATTTTACACTCTTGCCTCCTTCGGCTTCACCGTTGCAATCGTCGCCGCCAACCTTGTCAAGCAACTCTTATTCTCAAACCCAAACGAACCTCCAGTAGTCTTCCACTGGTTTCCCTTCTTCGGCAACACGGTCGTCTACGGCATCGATCCTATCAAGTTTTTCGCCGAGTGCAAGGAAAAGGTAATGCGACAATGAGAATGCAAGTTGCGTGGAG
>gi|7960311|gb|AF262756.1| Venturia inaequalis strain Ent54 14-a demethylase (CYP51A1) gene, complete cds
CAGGCCAGCAAATACTTGGAGTTAAAATACAGACGAGCAACACCACACTTCCTCACCACCAACAATGGGACTCCTCTCTCCTTTGCTCGCCTNGTTACCGGGCAGCGACCGCAGTTGGTTATTTTACACTCTTGCCTCCTTCGGCTTCACCGTTGCAATCGTCGCCGCCAACCTTGTCAAGCAACTCTTATTCTCAAACCCAAACGAACCTCCAGTAGTCTTCCACTGGTTTCCCTTCTTCGGCAACACGGTCGTCTACGGCATCGATCCTATCAAGTTTTTCGCCGAGTGCAAGGAAAAGGTAATGCGACAATGAGAATGCAAGTTGCGTGGAGCTAACTTGTCTCCCAGCATGGCGATATCTTTACCTTCATTCTTCTTGGCAGGAAAACAACAGTCTACATTGGTACAAAGGGAAACGAATTCATTCTCAATGGCAAACAGAGCCATGTCAACGCAGAGGAAATCTATAGCCCCCTGACGACGCCCGTCTTCGGCTCCGATGTTGTCTATGATTGCCCAAACTCGAAATTGATGGAGCAAAAGAAGGTATGCTGCCACCATTCTTTCGCAAGAGACTCCTGCTGATATCCACAAGTTCGTCAAGTACGGTCTCACCACCGAAGCTCTCAAATCCTATGTCACCCTCATCCAACAAGAAGTCGAAGACTATACCAAACGCTACCCTCAATTCAAAGGCGAAAAGGGCAGCTTCGATGTTTGCGCTTCCATGGCCGAAATCACAATCTTCACTGCTTCCCGCTCACTACAAGGCAAGGAGGTTCGCGACAAGTTTGACGCCAGCTTTGCAGACCTCTTCCACGATTTGGATATGGGCTTCTCTCCTATCAACTTCATGCTTCCCTGGGCCCCTCTTCCACACAATCGTCGCCGAGATGCCGCGAACAAAAAGATGACGGAGACATATTTGGAAATTATCCAATCGAGAAAAGCAGAGGGCGTCAAAAAGGATTCAGAGGACATGATTTGGAATTTGATGCAGTGTGTATACAAGAATGGCACTCCCATCCCGGACAAAGAAATCGCCCACATGATGATCGCGCTGCTCATGGCCGGCCAGCACTCGTCCTCTAGCACCTCGTCCTGGATTCTACTTCGACTAGCTACCAGACCTGATATCCAGGAAGAACTATACCAAGAACAAATTCGGGTTTGCGGCGCTGATCTTCCACCGTTGCAGTACGAAGATCTTGCTCGCATGCCTCTCCACAACCAGATTATCAAAGAAACTCTTCGCATGCATTCGCCAATTCACAGCATCTTGCGTGCCGTCAAACAGCCTATGCCTGTCGAAGGAACTCCTTACACCATCCCCACCTCGCATGTTCTCCTTGCTGCTCCCATCGCATCTGGAGGCTCGCCAATGTACTTTCCAGCTCCTGAGAAGTGGGAGCCTCACCGTTGGGACGAAGGATCAGGAGGAACCAACATCTCGGGCGGCGAAAACGGTGGCGAAGAGAAAGAGGATTACGGCTATGGACTCATCACAAAGGGCGCCAGCTCGCCGTACCTTCCGTTCGGCGCTGGAAGACATAGGTGTATCGGCGAACAATTTGCATATATGCAGTTGAACACGGTTCTCGCGACGCAAGTTCGCGAATTCAAGTTCAGTTTGAGGGAAGGAGAGTCGTTCCCCAAGACCGACTTCTCTTCTCTATTTTCTGGACCTCTACGCCCCGCGTGGTTGAACTGGGAACGTAGAGAGAAGTCCTCATGATAGACGGACTGTATGATGGAGCGGACGTTTGGTGAACAGCCTGGGAGTTGGGGACCTATATTATTCAGCATGATTTCTCGCGGGGCTAGAGC
>gi|114795188|gb|DQ887774.1| Venturia inaequalis strain ENFVN19/97EU 18S ribosomal RNA gene, partial sequence; internal transcribed spacer 1, 5.8S ribosomal RNA gene, and internal transcribed spacer 2, complete sequence; and 28S ribosomal RNA gene, partial sequence
CTTGGTCATTTAGAGGAACTAAAAGTCGTAACAAGGTTTCCGAGGAACAGTGATCCCTCTGCGAGACGCTTACCGAAGCCTTTGCAGCCCCGCAAGGGGTGTGCCCGCCGCGACTGGAAATAATGGTTGGGTCATGCAGGTCGGCGCCCCCGGGCGCCGGCGACACTTTCGAATTGCGGGGACGTCCTCCGTCGACCCTACCAAACCAGGCCGGACAACCGGCCAGGTGGCCTCTGCTAGCGGCAGAGGGGATGGTAACAACGGGCTCGACGAGGGCAATCCGCAGCCAACTCCCGCCGGCCGGGAAGGGGTTCACAGACTAAGTGGAAGTGGGCGGGGGGCAACCCCCGCTTAAGATATAGTCGGGCCCTCTGGGAGACCAGAGGAACCCCCGCGTTGCCGCCGCAACTCGGGGCACCAAACCGTTCCGTAGGTGAACCTGCGGAAGGATCATTAATGGGTTAGCCTTCGGGCGCATCCCCACCCTCTGTAACCGCGGCCCGGATTCGGCGCCTGGCGGGACCACCCCCCGTTTGCGAGGGGCCCCGCCTGCCGGAATTAGCCAACCCTGCCTGGAAAATTGAAGTCTGAGAACAAGTTAAAACAAAACTTTCAACAACGGATCTCTTGGTTCTGGCAACGATGAAGAACGCAGCGAAATGCGATAAGTAATGTGAATTGCAGAATTCAGTGAATCATCGAATCTTTGAACGCACATTGCGCCCCCTGGTATTCCGGGGGGCACACCTGTTCGAGCGCCATTTCTACCCTGGAGCCCTGCTCTGTGATGGGCCCCGTCCTCGCGGACGGGCCCGAAACCCGTGGGCGCCGTCGTCCGGCCCTGAGCGTAGCAAGAGAAATCCCTCGCTCGGAGTGTCTGTCGGCAGGCCGCCCCGAAACCCATATTTACAAGGTTGGCCTCGGATCAGGTGGGGATA
>gi|4185724|gb|AF065839.1| Venturia inaequalis strain 826BF internal transcribed spacer 1, 5.8S ribosomal RNA gene, and internal transcribed spacer 2, complete sequence
ATGGGTTAGCCTTCGGGCGCATCCCCACCCTCTGTAACCGCGGCCCGGATTCGGCGCCTGGCGGGGACCACCCCCCGTTCGCGGGGGGCCCCGCCTGCCGGAATTAGCCAACCCTGCCTGGAAAATTGAAGTCTGAGAACAAGTTAAATAAAACAAAACTTTCAACAACGGATCTCTTGGTTCTGGCAACGATGAAGAACGCAGCGAAATGCGATAAGTAATGTGAATTGCAGAATTCAGTGAATCATCGAATCTTTGAACGCACATTGCGCCCCCTGGTATTCCGGGGGGCACACCTGTCCGAGCGCCATTTCTACCCTGGAGCCCTGCTCTGTGATGGGCCCCGTCCTCGCGGACGGGCCCGAAACCCGTGGGCGCCGTCGTCCGGCCCTGAGCGTAGCAAGAGAAATCCCTCGCTCGGAGTGTCTGTCGGCCGGCCGCCCCGAAACCTATATTTACAAG
>gi|4185722|gb|AF065837.1| Venturia inaequalis strain 685BF internal transcribed spacer 1, 5.8S ribosomal RNA gene, and internal transcribed spacer 2, complete sequence
ATGGGTTAGCCTTCGGGCGCATCCCCACCCTCTGTAACCGCGGCCCGGATTCGGCGCCTGGCGGGACCACCCCCCGTTTGCGAGGGGCCCCGCCTGCCGGAATTAGCCAACCCTGCCTGGAAAATTGAAGTCTGAGAACAAGTTAAATAAAACAAAACTTTCAACAACGGATCTCTTGGTTCTGGCAACGATGAAGAACGCAGCGAAATGCGATAAGTAATGTGAATTGCAGAATTCAGTGAATCATCGAATCTTTGAACGCACATTGCGCCCCCTGGTATTCCGGGGGGCACACCTGTTCGAGCGCCATTTCTACCCTGGAGCCCTGCTCTGTGATGGGCCCCGTCCTCGCGGACGGGCCCGAAACCCGTGGGCGCCGTCGTCCGGCCCTGAGCGTAGCAAGAGAAATCCCTCGCTCGGAGTGTCTGTCGGCAGGCCGCCCCGAAACCCATATTTACAAG
>gi|22347608|gb|AF531078.1| Venturia inaequalis strain RHS 7308/02 18S ribosomal RNA gene, partial sequence; internal transcribed spacer 1, 5.8S ribosomal RNA gene and internal transcribed spacer 2, complete sequence; and 28S ribosomal RNA gene, partial sequence
CTGCGGAAGGATCATTAATGGGTTAGCCTTCGGGCGCATCCCCACCCTCTGTAACCGCGGCCCGGATTCGGCGCCTGGCGGGACCACCCCCCGTTTGCGAGGGGCCCCGCCTGCCGGAATTAGCCAACCCTGCCTGGAAAATTGAAGTCTGAGAACAAGTTAAATAAAACAAAACTTTCAACAACGGATCTCTTGGTTCTGGCAACGATGAAGAACGCAGCGAAATGCGATAAGTAATGTGAATTGCAGAATTCAGTGAATCATCGAATCTTTGAACGCACATTGCGCCCCCTGGTATTCCGGGGGGCACACCTGTTCGAGCGCCATTTCTACCCTGGAGCCCTGCTCTGTGATGGGCCCCGTCCTCGCGGACGGGCCCGAAACCCGTGGGCGCCGTCGTCCGGCCCTGAGCGTAGCAAGAGAAATCCCTCGCTCGGAGTGTCTGTCGGCAGGCCGCCCCGAAACCCATATTTACAAGGTTGGCCTCGGATCAGGTGGGGATACCCGCTGAACTTAAGCATA
>gi|4185723|gb|AF065838.1| Venturia inaequalis strain 5BF internal transcribed spacer 1, 5.8S ribosomal RNA gene, and internal transcribed spacer 2, complete sequence
ATGGGTTAGCCTTCGGGCGCATCCCCACCCTCTGTAACCGCGGCCCGGATTCGGCGCCTGGCGGGGACCACCCCCCGTTCGCGGGGGGCCCCGCCTGCCGGAATTAGCCAACCCTGCCTGGAAAATTGAAGTCTGAGAACAAGTTAAATAAAACAAAACTTTCAACAACGGATCTCTTGGTTCTGGCAACGATGAAGAACGCAGCGAAATGCGATAAGTAATGTGAATTGCAGAATTCAGTGAATCATCGAATCTTTGAACGCACATTGCGCCCCCTGGTATTCCGGGGGGCACACCTGTTCGAGCGCCATTTCTACCCTGGAGCCCTGCTCTGTGATGGGCCCCGTCCTCGCGGACGGGCCCGAAACCCGTGGGCGCCGTCGTCCGGCCCTGAGCGTAGCAAGAGAAATCCCTCGCTCGGAGTGTCTGTCGGCCGGCCGCCCCGAAACCTATATTTACAAG
>gi|4185721|gb|AF065836.1| Venturia inaequalis strain 890F internal transcribed spacer 1, 5.8S ribosomal RNA gene, and internal transcribed spacer 2, complete sequence
ATGGGTTAGCCTTCGGGCGCATCCCCACCCTCTGTAACCGCGGCCCGGATTCGGCGCCTGGCGGGACCACCCCCCGTTTGCGAGGGGCCCCGCCTGCCGGAATTAGCCAACCCTGCCTGGAAAATTGAAGTCTGAGAACAAGTTAAATAAAACAAAACTTTCAACAACGGATCTCTTGGTTCTGGCAACGATGAAGAACGCAGCGAAATGCGATAAGTAATGTGAATTGCAGAATTCAGTGAATCATCGAATCTTTGAACGCACATTGCGCCCCCTGGTATTCCGGGGGGCACACCTGTTCGAGCGCCATTTCTACCCTGGAGCCCTGCTCTGTGATGGGCCCCGTCCTCGCGGACGGGCCCGAAACCCGTGGGCGCCGTCGTCCGGCCCTGAGCGTAGCAAGAGAAATCCCTCGCTCGGAGTGTCTGTCGGCAGGCCGCCCCGAAACCCATATTTACAAG
>gi|4106758|gb|AF065831.1| Venturia inaequalis strain 685BF 18S ribosomal RNA and 5.8S ribosomal RNA genes, partial sequence
CTTGGTCATTTAGAGGAACTAAAAGTCGTAACAAGGTTTCCGANGAACAGTGATCCCTCTGCGAGACGCTTACCGAAGCCTTTGCAGCCCCGCAAGGGGTGTGCCCGCCGCGACTGGAAATAATGGTTGGGTCATGCAGGTCGGCGCCCCCGGGCGCCGGCGACACTTTCGAATTGCGGGGACGTCCTCCGTCGACCCTACCAAACCAGGCCGGACAACCGGCCATGTGGCCTCTGCTANCGGCAGANGGGATGGTAACAACGGGCTCGACGAGGGCAATCCGCAGCCAACTCCCGCCGGCCGGGAAGGGGTTCACAGACTAAGTGGAAGTGGGCGGGGGGCAACCCCCGCTTAAGATATAGTCGGGCCCTCTGGGAGACCAGAGGAACCCCCGCGTTGCCGCCGCAACTCGGGGCACCAAACCGTTCCGTAGGTGAACCTGCGGAAGGATCATTAATGGGTTAGCCTTCGGGCGCATCCCCACCCTCTGTAACCGCGGCCCGGATTCGGCGCCTGGCGGGACCACCCCCCGTTTGCGAGGGGCCCCGCCTGCCGGAATTAGCCAACCCTGCCTGGAAAATTGAAGTCTGAGAACAAGTTAAATAAAACAAAACTTTCAACAACGGATCTCTTGGTTCTCGCATCGATGAAGAACGCAGC
>gi|259453965|emb|HB895654.1| Sequence 28329 from Patent EP2096177
ATGGGACTCCTCTCTCCTTTGCTCGCCTNGTTACCGGGCAGCGACCGCAGTTGGTTATTTTACACTCTTGCCTCCTTCGGCTTCACCGTTGCAATCGTCGCCGCCAACCTTGTCAAGCAACTCTTATTCTCAAACCCAAACGAACCTCCAGTAGTCTTCCACTGGTTTCCCTTCTTCGGCAACACGGTCGTCTACGGCATCGATCCTATCAAGTTTTTCGCCGAGTGCAAGGAAAAGCATGGCGATATCTTTACCTTCATTCTTCTTGGCAGGAAAACAACAGTCTACATTGGTACAAAGGGAAACGAATTCATTCTCAATGGCAAACAGAGCCATGTCAACGCAGAGGAAATCTATAGCCCCCTGACGACGCCCGTCTTCGGCTCCGATGTTGTCTATGATTGCCCAAACTCGAAATTGATGGAGCAAAAGAAGTTCGTCAAGTACGGTCTCACCACCGAAGCTCTCAAATCCTATGTCACCCTCATCCAACAAGAAGTCGAAGACTATACCAAACGCTACCCTCAATTCAAAGGCGAAAAGGGCAGCTTCGATGTTTGCGCTTCCATGGCCGAAATCACAATCTTCACTGCTTCCCGCTCACTACAAGGCAAGGAGGTTCGCGACAAGTTTGACGCCAGCTTTGCAGACCTCTTCCACGATTTGGATATGGGCTTCTCTCCTATCAACTTCATGCTTCCCTGGGCCCCTCTTCCACACAATCGTCGCCGAGATGCCGCGAACAAAAAGATGACGGAGACATATTTGGAAATTATCCAATCGAGAAAAGCAGAGGGCGTCAAAAAGGATTCAGAGGACATGATTTGGAATTTGATGCAGTGTGTATACAAGAATGGCACTCCCATCCCGGACAAAGAAATCGCCCACATGATGATCGCGCTGCTCATGGCCGGCCAGCACTCGTCCTCTAGCACCTCGTCCTGGATTCTACTTCGACTAGCTACCAGACCTGATATCCAGGAAGAACTATACCAAGAACAAATTCGGGTTTGCGGCGCTGATCTTCCACCGTTGCAGTACGAAGATCTTGCTCGCATGCCTCTCCACAACCAGATTATCAAAGAAACTCTTCGCATGCATTCGCCAATTCACAGCATCTTGCGTGCCGTCAAACAGCCTATGCCTGTCGAAGGAACTCCTTACACCATCCCCACCTCGCATGTTCTCCTTGCTGCTCCCATCGCATCTGGAGGCTCGCCAATGTACTTTCCAGCTCCTGAGAAGTGGGAGCCTCACCGTTGGGACGAAGGATCAGGAGGAACCAACATCTCGGGCGGCGAAAACGGTGGCGAAGAGAAAGAGGATTACGGCTATGGACTCATCACAAAGGGCGCCAGCTCGCCGTACCTTCCGTTCGGCGCTGGAAGACATAGGTGTATCGGCGAACAATTTGCATATATGCAGTTGAACACGGTTCTCGCGACGCAAGTTCGCGAATTCAAGTTCAGTTTGAGGGAAGGAGAGTCGTTCCCCAAGACCGACTTCTCTTCTCTATTTTCTGGACCTCTACGCCCCGCGTGGTTGAACTGGGAACGTAGAGAGAAGTCCTCATGA
>gi|223469443|gb|FJ621513.1| Venturia inaequalis candidate effector 15 mRNA, complete cds
ACTGTCGGAATTGGCTGCCTCTTTCTCCTTGGATATGCTGGACGCATCCTCACTTGCTTTCTGCGAGGAACTCGTTTCACCAGAGACGTGGCTATCATGTTGATGATGAACTGGAGTTTTGTGCGAGTCATCTCGGGACTCGTTATCTCCAATTGTCTCCATTGGTGCTGTCCCTGTTGGCCCGACTGCCCCAGCTGGTGTCTTGGTGCTCGCTCTTACGCCAGGGTCGGTTTCTGATCCAGCTGTTACTGACGGCTTGCTTTCAGATTTGTATGCGTCTGAAGTGTTGCTATCTGTCGAAGATCCACTGAGTGACGAAACATCTTTCTCCGATGAGTGAGTATCTTGCCCTTTAGAATGGTCATCATGCTTGTGCTGGATGCCATTCTCTGGACGCTCGTCTCGCAACTCGTCTCCACCGAATGGCTGGTTTGGCGATGCTCCTGTAGCGCCTGGTGCTCCAGATGGAGTCGGTGTGCTAGCTCTGACAGGTGGTTCAGTCACGACGTCTAGCGAATCCTCATTCTGGCTGTTCAATTTCTTCTCTTCTGTCCGCCGTGT
>gi|223469439|gb|FJ621511.1| Venturia inaequalis candidate effector 13 mRNA, complete cds
CTTGCTTGCTTTTCTTGCGGTTGAAATTGCAGATCTGAGGTCAAATCACTACACATGCGCTTTGTGCGAGCTGCTTTTCAACATTCTCTCTTTTCCTTCTTTGTTTTTCTGTTGCGGGGGCTGGGATGGGTTGTTCATGCGGATGGATGGATGGCTTGGGTTGATGTTTTTGCACACTGGGTGCATCGATGTCACAGAATGGTTGGTTGGTTGGGAGTGGATGGGCGAGCATGCCTTGTGAAGGGGTCCACTTTATTGTGATCGACTCCTGCCAGTGTGCGTTTGGGGAGCATCCGTCTGTCCGTCTGCATCAAAAGTCGACAATGTTTCACACAAAATGGTTTGATACTGGGCTTTGCTGACGGGGTGGGGTGTGTTTCAAAAGGGTGGGATTCGTCCCCCTGGACTTTCGGGTGCGATGGATCTTTCGTTGGGGATCGTTTGT
>gi|223469435|gb|FJ621509.1| Venturia inaequalis candidate effector 11 mRNA, complete cds
CGCGCCGTTATAATCTCGACGCTGTCCTGCATCTGCACCTTTCTCCTCGACAACCAACAACGTTCATTCCACATTCGCTTCACACTCGCGTTATCGCACCACACTCACTGCTACTCAATATTATCCTTTATTTCACTCGCTACTGATATCAACTCGACTTCCCGCGCCTACAGCCTTTTCGACAACAATTCATTCGCCTTTTTCTAACATTCAATCCATCTGCCCATATTTGTGTAGCTCAGCAACGATGCTTTTCAACACTGTCGTTTTCTCCGCAATTGCTGCTCTTGCAGCTTCAGTCCAAGCTGCTGATTCTTGCTCCGCTGGTGCCATCATTGGTATTCAAGCTGTTTGCGGCTCGGGTGCCAATGATTGCGGCTCTGGACGCTGCTGTTTGGCAGACCAGACCTGTGTCCCCAGCGGATCCAGCTTCGCCTGTGCTGACCCAAATCTTTCTCCAGGTGAAACCGTTACCGTGAACGCAGGTTGCTACGGAACGGCTGGATCGACCCCGACATCTTCGACATCTTCCGGCAAACCCACATCATCGACTAAATCTGGATCCACGAAGCCATCTTCAGCAAGCGCTACACACACCAGTGGCGCATTATCAGACTCGGCATCAGGTACGGTTTCTTCTACCAAGATCGAGGTGACCTCGTCGTCAAAGAGTGGCCCATCAGAGACAGCATCTGAGACAAAGACTACGGGATCGTACTCTTCCCAGGGATCTCCCACTGGTACTGGCCCAGGGTCATATGTGACGGTCACGGCCGCGAGCTCGAGCGCAAAGGAAACCAAGGCACCATCTTACAGCTCATTCATTGTCACGAGTGTGGTTTCGGCTCCTTACACATTTACTAACGGCACAGTGAACTACCCCGTAGGCTCAGCATCGGGTTCGGGAAGCGCACCCAAATCCACAGACAAAGTTGTGCAATCCAACTCCGCCACATCGGCATTCTCATCGCCGCAGAATAGCTTCGCCATACTCATCTCGGCACTCGCTATTGCCGCTTTCTCGTTATAAAAGATGATCCCAAACGGAACATCGTCGTTTGAGTTTTGAGAAGT
>gi|223469431|gb|FJ621507.1| Venturia inaequalis candidate effector 5 mRNA, complete cds
CTCGTTTCTCCACTCGCACGTACAAGAACTTGACCTCGCGTTCATTCATTCACGCTCCGTCAACCTTGTCCTTCACGCTCTTTTGCAAACTCACTCTTTATCACCTTCACGACCTCATCATCACGATACCACATCACGCTCTCTGCATACTTCGTACTCACCATTCTTGTTGTTTTCCTGGATATAAAAGCATACCTCTTTGATTTATATTCAAGCCTTATACCCAACGTACAATCCACGTCAGTTATTCAAGCAAGAACATCCAAGATGCAATTCACCACTGCTTTCGCCCTGGCGGCTCTCTCCATCGGCCAGGCTGCCGCTGGTACTCTCAACCACCGCCACTTCCACATGCGAAGTGCCGCTCACGCTCCAATCGCTGAAGTCGAGGAGCGTGATATTCTCTCCACACTCGCAAGCTCCTTGATCTCCACGCTCGGCATACAAGCCGGTACCAATGCCGCTGCCAACAACGGAGGTGTCTGGCTCGGAAAGGACGGTGACTACACCAACGACTTCATCAACAACAGCACCGAAGACATCGTCGTCGCCGTCTGGGGTCCAGCAGGATCCTGGGTAAACGCCATCAAGCCCCTCATCACCGTCGCCGTCCCATCCAAGAGCACCAAAACCGTCTCCTTCGCCAACGGCGCCTCGGGTGCATGGGCCGCCATCTACCCCGACACCAAACTCACCCAATACGGACAAATCGGTCAAACGTGGGGCGAATTCACCTTCGCCGGACAGTGGAGCACCGTCGACGTTTCCCGCGAGGTCCTCATGACGGGTCGCGGAATGCGCATCGAGACTCCAAAGTGCGTCTCCGATATGGAGACCTGTGTATTTGTGTGCGACAGCGGGTCGACTTGCCTTACTGGGTACACATTGAAGAACTGCGCTGCTGGATCGCAACCTGGTGCGCAGATTGGCACGTATGCTGGTGCTGCTAGCGGTGGGTGTTCCGGTATGGGTGACAAGGCTGCGTTGAAGACGTACTTTTACTAGATTTCTTTGTTTTTATTTTCTGGTAGTTTTGTATACATGAAGAATTTTTTTTCTACTTCTTCTTCTTCTTCTTTTGCCTTGGGTTAGTGATTATCCGTGTTTCACCCTTTTCGTTGTGTATGGATTACCCAGCCAGTGATTTTGCTGTTTTTTTAATTTTTTGTTCGTTTGTTAGATACC
>gi|223469445|gb|FJ621514.1| Venturia inaequalis candidate effector 16 mRNA, complete cds
AAGCTATCCTTCTTTTCAATATGAAGTTCTCTGCCATCCTCCTACTTGCCGCTTCGGCCTTGGCCACTCCAATCGTGGACCCCAACGCTCCTCCAGCGGAAGAAGTCACGATTACCAGCGCTGTGACCTCTGGCAATGGTTGCCCGAGTGGTACCGTACAAACCACATTCTCTCCAGACAAGACCGTAGCCACATTCGGATTCGACGCATTCCAAACCTACATAGGACCAAAGACCAAGCCACAGGACCACTCCAAGAACTGCCAGATTCATCTGAGCCTCAAATACCCAGGAGGCTTCCAGTTCTCGCTCTTGGAAGCCACATACCACGGCTACGCTCGTCTGGACGCCGGCGTGACGGGTAGTTTCACCTCGTCGTACTACTTCTCCCAGGCTGCTACCAAAACGTCCATCTCCAAGGCCACGATCAGCGGCCCAGACTACCTCAACGGGTTAATTTACACCAAGGCCGATGTCATTGAGAATGCTTCTCTCATCTGGTCGCCATGCGGCGCTAACGGCATCTTGAATATCAACAACCGTATTACCTTGACGGCTCCATCGGAGGGCAAGGCTGCTGGCGAATTGGCGAATGATGACGCAACGGTCAAGTTCACGCAGCTCCTTGCCTTCAAGTGGAGGAAGTGTACCAACTAGACGGAACGTGCGCCTGCGCAGGCAGTTGTGTAGTGGATGGGGACGGGAGACGAGGGGAAAATTCTTTTGCGAAAACACTCTTTATATGTTCATTGACGAATAGACGATGCATTGGGAGGAGGGATTGGGATTTGTACTGCGAACACACTCTTTGTAGGTTATTTAACGACTAGACTATGCATTAGGAGGTGGGACAAGGGGAGACTTGTTCTGCGAAGACACTCTTTATAGAATAATTTACAAATACATTCATAAAAAAAAAAAAAAAAAAAAAAAAAAAA
>gi|223469441|gb|FJ621512.1| Venturia inaequalis candidate effector 14 mRNA, complete cds
CAACCTCAACCACACTCTTTTGTCCTTTGCCTTGAGAACTTCTTCTCTTTCCAATCCTTCAAATAGTCTCTCCTTCAGCCCTGCTTATCCCCTCCGTGAGGTCCTAAACAAACAACCACCAGCTTCAAATTTCGAACCTACAGCAATATGCGCTCATTCGCCATTGCTGCCTTCGCGGCTGCCGCCAACGCTTTCCCAGCCCAGTACGGCAACAACAACAACAACGCTGCTCCAGCTGCTGTCACCGTGACCGACTACACCGAGGTCTACACCACCGTTTACGAGAACGAGCCGGCTGTGCCAACCAAACCCGTCGCCCCGGCCACTATATCCGAGTACAAGGACTGGAAGCACAAGACCACCTCCGCCGCGCCAGTCGTCGTTGTAAGCGAGACTCCAGCATACGAGGAACCAGCTCCCACGACTCCAGCGGTCTCCTCTGCTCCTGCTCCAGCGGTCTCCTCTGCTCCTGCTCCAGTAGTCTCCTCTGCTTCAGCTCCAGAAGTCTACTCTGCTCCAGAAGTCTCCTCTGCTCCAGCTCCAGTGGTTTCCTCTGCTCCTGCTCCAGTGGTTTCCTCTGCTCCAGCACCAGCTGCGACATCAGCAGCTGTCTCCGCCGCCGCAAAGGCCCCAACCGACTACGCACAGAAGTGTGTTGACCACCACAATGCCCACCGCGCCAACCACTCTGCCGGAACTCTCGAGTGGGACGCTGGTCTTGCTGCGACTGCCTTGAAGATCGCCCAGTCCTGCGTATATGCCCATGACACCCAAATGGATGGTGGTGGATATGGCCAAAACATCGCCGCCGGATGCCCAGCCAGCAACGTCTCCTCTGTCATCACCGAGCTGTTTTACAACAACGAAGTCGGAAATTTCGCATCCATGTACGGCCAGGCCACACCAGCAAACATCAACGACGAGATAGCCTTCGACGGATTCGGACACTTCACTCAGATCGTCTGGAAGGGAACTACCAAAGTCGGATGCGCCACCTACCACTGCGATGGTGGTCTTGCCAACACTGGCGGCAGCGTGTCCCCAGACTTCACCGTCTGCAACTACAAGACTCCAGGTAATTATCTCGGCGAGTTTGCCACCAACGTCTTGCCACCCCTCGGACACCCCAGCATTGGCTGGAACTCCCTATAAGCATATTCCCGCTGTCACTCCTTCGCCTAGACCTGCCCACTGTAACTACATAGGGGAGTTTGCCAAGAACGTCTCGCCCCCTCGTGGCTTGCCGGTAACCCACTGGAATTCATTCCTCAAGTTCCATTGAGCTCGCGCCATTTGGCAACATTCTATCATACCATGTTCATTGTACGATTGGTCGACTACATTTACCGAACACCCGCTGAAGCTAGCTCTGATTGCTTGTTCTTCGGATCTCTGAGCAGACGGTTGATCTGAGATGGTTTTAGTCATGTACATATTCAAACAACCAGAAGGGGCCGGTATGGGAAAGTGGCCTTTCCTGTGAAAATTTGATCCTAGTTTATCCTGAGCAAATGATGAGGCCATGCTCGGCAATGAAAAAAAAAAA
>gi|223469437|gb|FJ621510.1| Venturia inaequalis candidate effector 12 mRNA, complete cds
ACTGACCTGGCATGAACGATCAAAAATGTGCGACATATGCTTCTTCATGTAATTTCCATCTATTTTTTCCTTCCCGTCTCCAGCACATTCCCAAAAATCGAGCGAATTATATTTTTCATTGTCATGGATGAAGACATGTCGTCCATCGTTTCCCCAACCTCCCGCTCCACCTGTCTCGACGCACGGTCCACATTCCGCTCTTCTTGTCGGTTCCTGCGCTAGCTCGCTGCTTGACCCCGTCACAATCGCTGCTTTTGAGCGGTTCGGTCCGCGCGTCAGTATGCAAGATGTGCGGTTTTGAGCGTAGGAGCCATGTGCGAATCTCTGAGAGGCTTGTCTGGTTGGTTCTGGCTGCAATTGGCGGAACTCCGCATATCTTGGTTTTGCTTCTTTCCTGTGTCTTAGAAAGCGTTGT
>gi|223469433|gb|FJ621508.1| Venturia inaequalis candidate effector 10 mRNA, complete cds
CTTCACTCACTCACTACAAGAACCCGTCCTTCCCTCGTCCCTGTCCACTCTTTACAGGCTTGAGGCTTTGCACGGATTCGTTCATTCATTCTTTCAGAACACACCCGTCGTCCTTCATTTTCGAAGACTACATACAATCATTCCCAATTTGCACTTGTGTTGACCCCGGACAACTCCTTAGTCCTTCAACTGCATCTTGAACTTCATCGCTAGCCGATCGACAATCTTCCACTCCCTACGATTCAATATCATCTTTTTTGATCCCAAAAATACCCTGCTACCATCAAAACCAGTCAATATGAAGTACTCCCTAGCTGCTTCCTTCGCCTTGGCCGCCCTTGTTGGCGCTGCCCCTCTCAACAACAAGCGCGACACTGTCTACTCAACCGCAACCGTAGAGGAATGGGTGACGGAGTGGCTCACCACGACTGTCTGGGAAGATGAAGCTCCCTATGCTGCTGCAACGTCAACACCTGCCGGAGGCTTCTACGAGGTCGCCCACAGCGCATCCGCTTCAAGCACCAAGACCAGGGCTGCCGCCAGGCCCAGCAACATTGTCAACTCCGCGTCCAGCTCTTACAGCACGCCAGCAGCCCCAGTGGTCGTATCAAGCACAAGCTCCAGCTCCAGCACCAGCACCAGCATTGCTGCACCAACCACTCCCACCACACCAGCCTACGTCGCGCCAACAACCCCATCTTCAACATACGTAGCTCCTACATCAACATCAACCTACGTTGCGCCAGTTGTAGTAACTCCAACCACCACCGCTGTGCCCGTAGTACCTACCAGCACCGCACCCGCCTACGTTGCGCCAGCCGCCACAACTTCAAAGGTCGCGGCAGTCTATGCCTCCACTTCCTCTGGTGGATCTGGAACTTCCACTGGTGACATGACCTACTACGATGTTTCAGTTGGCCTCACTTCCTGCGGTCTTACAGGCTCCAACAGCGACTTCCTCGTCGCCATGAACAAGCCAGACATGGCCAACGGTGTCAACCCAAACAACAACCCCAACTGCAACAAATTCATCAACATTTACTACAATGGTGCTGGACCGTTCTTGGGCAAAGTCGTCGACACCTGCCCCGAATGTGTCTCCGGCGCCATCGACGTCACCGACTCTCTCTTCAAGGCCGTCGCACCAAGCGGTGATGGCAGAGTCCACGGTGTCTCATGGAGCTGGGCTTAGACAATCCGTGTCTAGTCGCATTTCGCAGTCGCCTTTGATTTCTTTGCTGTTTCCAGCACCAACACCTTTTTTCCGCTAGCGCCGGTCGCTTTGCACGACATAGCCACGAACAACAATACCAATTGAGAGAACCCCGGCATAGCATTGTGGTGTTTTGATGGCGAGCATATATATCTTGTTGGGGGGGTTTGCATTTCTCTTCTGAATGTATATATCGGATTGACTGACTTCACCCTTTTATGATGAGAATTCAAAACTGTTATAGATTAAAAAAAAAAAA
>gi|195661027|gb|EU873167.1| Venturia inaequalis glyceraldehyde-3-phosphate dehydrogenase (gapdh) mRNA, complete cds
CTACACTCTCAATTACAACCACATAACACAGCAGAGAAATCGAAAATGGCTATTAAGGTTGGAATCAACGGCTTCGGTCGTATTGGACGTATCGTCTTCCGCAATGCTATCGAGCATGAGGATATCAACATCGTTGCTGTCAACTACCCCTTCATTGACCCCACCTACGCGGCATACATGTTGAAATATGACTCTACCCATGGCCAGTTCAAGGGTGAGATCAAGGTCACCGGCAGCGACTTGACCGTCAACGGCAAGACCATCCGTTTCTACCAGGAGCGCGACCCGGCCAACATCAAATGGTCTGAGACCGGTGCTTATTACGTTGTTGAGTCGACAGGTGTTTTCACCACCACCGAGAAGGCCAAGGCCCATTTGCAGGGTGGCGCGAAGAAGGTCGTTATCTCAGCTCCCTCCGCTGATGCGCCAATGTTCGTCATGGGTGTCAACGAGAAGACCTACGACCCAAAGATCGAGGTTGTCTCCAACGCATCCTGCACAACCAACTGCTTGGCTCCTCTCGCCAAGGTTATCCACGACAAATACACCATCATTGAGGGCTTGATGACCACCATCCACTCCTACACCGCTACCCAAAAGACCGTCGATGGCCCATCCGCCAAGGACTGGCGTGGTGGACGTACTGCTGCTCAGAACATCATTCCTAGCAGTACTGGTGCCGCCAAGGCTGTCGGCAAAGTTATCCCAGATCTCAACGGCAAGCTCACTGGCATGTCCATGCGTGTCCCAACTGCCAACGTCTCCGTCGTCGATTTGACCGTACGCATCGAAAAGGGTGCTAGCTACGACGAGATCAAGGCCACGATAAAGGCTGCTTCAGAGGGAGAATTGAAGGGCATTCTCGGATACACCGAGGACGAGGTTGTCTCTACTGACATGAACGGTGACCTTCACTCCAGCATTTTCGATGCCAAGGCAGGTATCAGCTTGAACAACAACTTCGTCAAGCTTGTCTCATGGTACGACAACGAGTGGGGTTACTCTCGCCGTGTCCTCGATCTTTTGGCATACATGGCCAAGGTCGACGGAAACGCTTAGGGTTTAGGACAAAGCATGCTTGAATCTAGCAAGTTCTCAACCCTCGAGCTGATGATGACTTTCGATCGCGAACAGCGTAATGCCTCAGATGGCATGGACGAACGACATGAGTAGAGAAAACTGGAACGAATACCTACATATGATAATGAAAGCTTGTCTTCAGAAAACCTGCTGCCATAAAATGAACATTTTCCTGCGAAAAAAAAAAAA
>gi|194400338|gb|EU853840.1| Venturia inaequalis ribosomal protein L12 mRNA, complete cds
CTAAGACTACCTCACGTTGTTAGCCGAACGTGAGTATCTCTCTTGTTGTGCTTTGGCTGTTTCGCGAGGACTTATCTAATTCCAAGAAGTCCGCACACAGATAATTCAAAATGGCCCCAAAATTCGACCCAAATGAGGTGAAGGTCATCCACCTTCGCGCAACCGGTGGTGAAGTCGGTGCTTCCTCCGCTCTTGCCCCAAAGATTGGTCCTCTCGGTCTCTCCCCAAAGAAGGTCGGAGAAGATATCGCCAAAGCCACTGGTGACTGGAAAGGTCTCCGTGTGACCGTCCGTCTCACCATTCAGAACCGTCAAGCCGCCGTCTCCGTTGTCCCATCTGCCTCTTCCCTCGTTATCAAGGCCCTCAAGGAGCCCCCACGCGACCGCAAGAAGGAGAAGAACATCAAGCACACCAAATCCATTCCATTGGACGAGATTATTGAGATCGCAAGAATCATGCGCCACAAGTCAATGGCCAAGGACCTCAAGGGTACTGTCAAGGAGATTTTGGGAACTGCTTTCTCTGTTGGATGCCAGGTTGATGGCAAGAGCCCCAAGGATGTCTCAGACGAGATCGAGGAGGGCGAGATTGAGATTCCTGAGGAGTAAATTTGGATGACCCATATACCCACAGCCTGTCAGTTCTTTGTTGAATTATGACATAAAAGAATGGCCAAAGAAGAAAAGGCCTCTTCACGAGACGACTTCATGTTTTACCGACTCAGTTTTACCGACTCAGAACTTCCTGACTTAGAAAAAAAAAAAA
>gi|194400336|gb|EU853839.1| Venturia inaequalis beta tubulin mRNA, complete cds
CTCAAACTCCCGTACCCAATTCTCTACCCACAACAACCTCACCACCGTCAACATGCGCGAAATTGTTCATCTCCAGACCGGTCAATGTGGTAACCAAATTGGTGCTGCCTTCTGGCAAACCATCTCTGGCGAACACGGTCTCGATGGATCCGGAGTATACAATGGCACATCTGACCTCCAGTTGGAGCGCATGAACGTCTACTTCAATGAGGCATCCGGCAACAAATTCGTTCCCCGTGCCGTCCTCGTCGATCTTGAGCCAGGTACCATGGACGCTGTCCGTGCCGGTCCTTTCGGTCAACTCTTCCGCCCCGATAACTTCGTCTTCGGTCAGTCTGGTGCTGGTAACAACTGGGCCAAGGGACATTACACCGAGGGTGCTGAGCTTGTCGACCAAGTTCTTGATGTTGTCCGTCGTGAGGCTGAAGGTTGTGACTGCCTGCAAGGTTTCCAAATCACCCACTCCCTCGGTGGTGGAACTGGTGCCGGTATGGGTACACTACTCATCTCCAAGATTCGCGAGGAATTCCCAGACCGTATGATGGCCACATTCTCTGTTGTCCCATCGCCAAAGGTCTCCGACACCGTCGTTGAGCCATACAACGCTACTTTGTCCGTCCACCAGCTTGTTGAGAACTCTGACGAGACATTCTGCATTGACAACGAGGCTTTGTACGACATTTGCATGCGCACATTGAAGCTCAACAACCCGTCATACGGTGACCTCAACCACTTGGTTTCCGCTGTCATGTCTGGTGTCACCACTTGCTTGCGTTTCCCCGGTCAGCTTAACTCGGATCTCCGCAAATTGGCTGTCAACATGGTGCCATTCCCACGTCTACATTTCTTCATGGTCGGCTTCGCTCCTCTCACCAGCCGTGGCGCACACTCCTTCCGTGCTGTCACCGTTCCTGAGCTCACCCAGCAAATGTTCGACCCAAAGAACATGATGGCTGCCTCTGACTTCCGCAATGGTCGTTATCTTACTTGCTCCGCTATCTTCCGTGGTAAGGTCTCCATGAAGGAGGTCGAGGATCAGATGCGCAATGTGCAAAACAAGAACTCATCTTACTTCGTCGAATGGATTCCCAACAACGTCCAGACCGCTCTCTGCTCCATCCCACCACGTGGTCTTAAGATGTCCTCCACTTTTGTCGGTAACTCTACATCCATCCAGGAGCTCTTCAAGCGTGTCGGTGACCAGTTCACTGCTATGTTCAGGCGTAAGGCTTTCTTGCATTGGTACACTGGTGAGGGTATGGACGAGATGGAGTTCACTGAGGCTGAGTCCAACATGAACGATCTTGTCTCCGAGTACCAGCAATACCAAGAGGCCTCGGTCTCTGAGGGTGAGGAGGAATACGATGAGGAGGCTCCTCTTGAGGGCGAGGAGTAAGTGGATCGAATGTAGGATTGTGAGAGGGTGGGTGTCATTGGCACATCTTGTTTTATTCTGGTCTGTATGGCGGCAGTGGCCAGTCAAGACTATTTGAGCGCTAGCGTGTTTATCCTTTGGCGAGTGAAATAATGTTATGGATGTTCCTACATTGAAAAAAAAAAAA
>gi|162311198|gb|EU287907.1| Venturia inaequalis isolate USR4 glyceraldehyde-3-phosphate dehydrogenase precursor (GAPDH) gene, partial cds
TTCGGTCGTATTGGACGTATCGTCTTCCGCAATGCGTGAGTAGCCTCCGCCTTACATTGAGCAGCTTCAGAGCCCATTGCTAACCTTCTCGCAGTATCGAGCATGAGGATATCAACATCGTTGCTGTCAACGACCCCTTCATTGACCCCACCTACGCGGCATACATGTAATTACAAACATTGGGTTTTCACTGGGGCAAAGCTTACGACATGCTTCTTAGGTTGAAATATGACTCTACCCATGGCCAGTTCAAGGGTGAGATCAAGGTCACCGGCAGCGACTTGACCGTCAACGGCAAGACCATCCGTTTCTACCAGGAGCGCGACCCGGCCAACATCAAATGGTCTGAGACCGGTGCTTATTACGTTGTTGAGTCGACAGGTCAGAACCTTCACGATAATCCTATCACCATTATATCTAACCAAAATGATCAGGTGTTTTCACCACCACCGAGAAGGCCAAGGCCCATTTGCAGGGTGGCGCGAAGAAGGTCGTTATCTCAGCTCCCTCCGCTGATGCGCCAATGTTCGTCATGGGTGTCAACGAGAAGACCTACGACCCAAAGATCGAGGTTGTCTCCAACGCATCCTGCACAACCAGTTAGTTTCCTCTGCCACTGCTACGTCTACGTCCGTACAGACTACTGACTATTTGTGAAGACTGCTTGGCTCCTCTCGCCAAGGTTATCCACGACAAATACACCATCATTGAGGGCTTGATGACCACCATCCACTCCTACACCGCTACCCAAAAGACCGTCGATGGCCCATCCGCCAAGGACTGGCGTGGTGGACGTACTGCTGCTCAGAACATCATTCCTAGCAGTACTGGTGCCGCCAAGGCTGTCGGCAAAGTTATCCCAGATCTCAACGGCAAGCTCACTGGCATGTCCATGCGTGTCCCAACTGCCAACGTCTCCGTCGTCGATTTGACCGTACGCATCGAAAAGGGTGCTAGCTACGACGAGATCAAGGCCACGATAAAGGCTGCTTCAGAGGGAGAATTGAAGGGTATGCTGCGTAGAAACTTTTGATTCGATCGTCAGGCTAACAAAAGCGCAGGCATTCTCGGATACACCGAGGACGAGGTTGTCTCTACTGACATGAACGGTGACCTTCACTCCAGCATTTTCGATGCCAAGGCAGGTATCAGCTTGAACAACAACTTCGTCAAGCTTGTCTCATGGTACGACAACGAGTGGGGTTACTCTCGCCGTGTCCTCGATCTTTTGGGTAAGTCATATTGCGATGTTATTTTCACAATAGTCACTAACGAAGAATTAGCATACATGGCCAAGGTCGACGGAAACGCT
>gi|162311194|gb|EU287905.1| Venturia inaequalis isolate TR2 glyceraldehyde-3-phosphate dehydrogenase precursor (GAPDH) gene, partial cds
TTCGGTCGTATTGGACGTATCGTCTTCCGCAATGCGTGAGTAGCCTCCGCCTTACATTGAGCAGCTTCAGAGCCCATTGCTAACCTTCTCGCAGTATCGAGCATGAGGATATCAACATCGTTGCTGTCAACGACCCCTTCATTGACCCCACCTACGCGGCATACATGTAATTACAAACATTGGGTTTTCACTGGGGCAAAGCTTACGACATGCTTCTTAGGTTGAAATATGACTCTACCCATGGCCAGTTCAAGGGTGAGATCAAGGTCACCGGCAGCGACTTGACCGTCAACGGCAAGACCATCCGTTTCTACCAGGAGCGCGACCCGGCCAACATCAAATGGTCTGAGACCGGTGCTTATTACGTTGTTGAGTCGACAGGTCAGAACCTTCACGATAATCCTATCACCATTATATCTAACCAAAATGATCAGGTGTTTTCACCACCACCGAGAAGGCCAAGGCCCATTTGCAGGGTGGCGCGAAGAAGGTCGTTATCTCAGCTCCCTCCGCTGATGCGCCAATGTTCGTCATGGGTGTCAACGAGAAGACCTACGACCCAAAGATCGAGGTTGTCTCCAACGCATCCTGCACAACCAGTTAGTTTCCTCTGCCACTGCTACGTCTACGTCCGTACAGACTACTGACTATTTGTGAAGACTGCTTGGCTCCTCTCGCCAAGGTTATCCACGACAAATACACCATCATTGAGGGCTTGATGACCACCATCCACTCCTACACCGCTACCCAAAAGACCGTCGATGGCCCATCCGCCAAGGACTGGCGTGGTGGACGTACTGCTGCTCAGAACATCATTCCTAGCAGTACTGGTGCCGCCAAGGCTGTCGGCAAAGTTATCCCAGATCTCAACGGCAAGCTCACTGGCATGTCCATGCGTGTCCCAACTGCCAACGTCTCCGTCGTCGATTTGACCGTACGCATCGAAAAGGGTGCTAGCTACGACGAGATCAAGGCCACGATAAAGGCTGCTTCAGAGGGAGAATTGAAGGGTATGCTGCGTAGAAACTTTTGATTCGATCGTCAGGCTAACAAAAGCGCAGGCATTCTCGGATACACCGAGGACGAGGTTGTCTCTACTGACATGAACGGTGACCTTCACTCCAGCATTTTCGATGCCAAGGCAGGTATCAGCTTGAACAACAACTTCGTCAAGCTTGTCTCATGGTACGACAACGAGTGGGGTTACTCTCGCCGTGTCCTCGATCTTTTGGGTAAGTCATATTGCGATGTTATTTTCACAATAGTCACTAACGAAGAATTAGCATACATGGCCAAGGTCGACGGAAACGCT
>gi|162311190|gb|EU287903.1| Venturia inaequalis isolate MNH120 glyceraldehyde-3-phosphate dehydrogenase precursor (GAPDH) gene, partial cds
TTCGGTCGTATTGGACGTATCGTCTTCCGCAATGCGTGAGTAGCCTCCGCCTTACATTGAGCAGCTTCAGAGCCCATTGCTAACCTTCTCGCAGTATCGAGCATGAGGATATCAACATCGTTGCTGTCAACGACCCCTTCATTGACCCCACCTACGCGGCATACATGTAATTACAAACATTGGGTTTTCACTGGGGCAAAGCTTACGACATGCTTCTTAGGTTGAAATATGACTCTACCCATGGCCAGTTCAAGGGTGAGATCAAGGTCACCGGCAGCGACTTGACCGTCAACGGCAAGACCATCCGTTTCTACCAGGAGCGCGACCCGGCCAACATCAAATGGTCTGAGACCGGTGCTTATTACGTTGTTGAGTCGACAGGTCAGAACCTTCACGATAATCCTATCACCATTATATCTAACCAAAATGATCAGGTGTTTTCACCACCACCGAGAAGGCCAAGGCCCATTTGCAGGGTGGCGCGAAGAAGGTCGTTATCTCAGCTCCCTCCGCTGATGCGCCAATGTTCGTCATGGGTGTCAACGAGAAGACCTACGACCCAAAGATCGAGGTTGTCTCCAACGCATCCTGCACAACCAGTTAGTTTCCTCTGCCACTGCTACGTCTACGTCCGTACAGACTACTGACTATTTGTGAAGACTGCTTGGCTCCTCTCGCCAAGGTTATCCACGACAAATACACCATCATTGAGGGCTTGATGACCACCATCCACTCCTACACCGCTACCCAAAAGACCGTCGATGGCCCATCCGCCAAGGACTGGCGTGGTGGACGTACTGCTGCTCAGAACATCATTCCTAGCAGTACTGGTGCCGCCAAGGCTGTCGGCAAAGTTATCCCAGATCTCAACGGCAAGCTCACTGGCATGTCCATGCGTGTCCCAACTGCCAACGTCTCCGTCGTCGATTTGACCGTACGCATCGAAAAGGGTGCTAGCTACGACGAGATCAAGGCCACGATAAAGGCTGCTTCAGAGGGAGAATTGAAGGGTATGCTGCGTAGAAACTTTTGATTCGATCGTCAGGCTAACAAAAGCGCAGGCATTCTCGGATACACCGAGGACGAGGTTGTCTCTACTGACATGAACGGTGACCTTCACTCCAGCATTTTCGATGCCAAGGCAGGTATCAGCTTGAACAACAACTTCGTCAAGCTTGTCTCATGGTACGACAACGAGTGGGGTTACTCTCGCCGTGTCCTCGATCTTTTGGGTAAGTCATATTGCGATGTTATTTTCACAATAGTCACTAACGAAGAATTAGCATACATGGCCAAGGTCGACGGAAACGCT
>gi|162311186|gb|EU287901.1| Venturia inaequalis isolate EUNL19 glyceraldehyde-3-phosphate dehydrogenase precursor (GAPDH) gene, partial cds
TTCGGTCGTATTGGACGTATCGTCTTCCGCAATGCGTGAGTAGCCTCCGCCTTACATTGAGCAGCTTCAGAGCCCATTGCTAACCTTCTCGCAGTATCGAGCATGAGGATATCAACATCGTTGCTGTCAACGACCCCTTCATTGACCCCACCTACGCGGCATACATGTAATTACAAACATTGGGTTTTCACTGGGGCAAAGCTTACGACATGCTTCTTAGGTTGAAATATGACTCTACCCATGGCCAGTTCAAGGGTGAGATCAAGGTCACCGGCAGCGACTTGACCGTCAACGGCAAGACCATCCGTTTCTACCAGGAGCGCGACCCGGCCAACATCAAATGGTCTGAGACCGGTGCTTATTACGTTGTTGAGTCGACAGGTCAGAACCTTCACGATAATCCTATCACCATTATATCTAACCAAAATGATCAGGTGTTTTCACCACCACCGAGAAGGCCAAGGCCCATTTGCAGGGTGGCGCGAAGAAGGTCGTTATCTCAGCTCCCTCCGCTGATGCGCCAATGTTCGTCATGGGTGTCAACGAGAAGACCTACGACCCAAAGATCGAGGTTGTCTCCAACGCATCCTGCACAACCAGTTAGTTTCCTCTGCCACTGCTACGTCTACGTCCGTACAGACTACTGACTATTTGTGAAGACTGCTTGGCTCCTCTCGCCAAGGTTATCCACGACAAATACACCATCATTGAGGGCTTGATGACCACCATCCACTCCTACACCGCTACCCAAAAGACCGTCGATGGCCCATCCGCCAAGGACTGGCGTGGTGGACGTACTGCTGCTCAGAACATCATTCCTAGCAGTACTGGTGCCGCCAAGGCTGTCGGCAAAGTTATCCCAGATCTCAACGGCAAGCTCACTGGCATGTCCATGCGTGTCCCAACTGCCAACGTCTCCGTCGTCGATTTGACCGTACGCATCGAAAAGGGTGCTAGCTACGACGAGATCAAGGCCACGATAAAGGCTGCTTCAGAGGGAGAATTGAAGGGTATGCTGCGTAGAAACTTTTGATTCGATCGTCAGGCTAACAAAAGCGCAGGCATTCTCGGATACACCGAGGACGAGGTTGTCTCTACTGACATGAACGGTGACCTTCACTCCAGCATTTTCGATGCCAAGGCAGGTATCAGCTTGAACAACAACTTCGTCAAGCTTGTCTCATGGTACGACAACGAGTGGGGTTACTCTCGCCGTGTCCTCGATCTTTTGGGTAAGTCATATTGCGATGTTATTTTCACAATAGTCACTAACGAAGAATTAGCATACATGGCCAAGGTCGACGGAAACGCT
>gi|162311182|gb|EU287899.1| Venturia inaequalis isolate EUD42 glyceraldehyde-3-phosphate dehydrogenase precursor (GAPDH) gene, partial cds
TTCGGTCGTATTGGACGTATCGTCTTCCGCAATGCGTGAGTAGCCTCCGCCTTACATTGAGCAGCTTCAGAGCCCATTGCTAACCTTCTCGCAGTATCGAGCATGAGGATATCAACATCGTTGCTGTCAACGACCCCTTCATTGACCCCACCTACGCGGCATACATGTAATTACAAACATTGGGTTTTCACTGGGGCAAAGCTTACGACATGCTTCTTAGGTTGAAATATGACTCTACCCATGGCCAGTTCAAGGGTGAGATCAAGGTCACCGGCAGCGACTTGACCGTCAACGGCAAGACCATCCGTTTCTACCAGGAGCGCGACCCGGCCAACATCAAATGGTCTGAGACCGGTGCTTATTACGTTGTTGAGTCGACAGGTCAGAACCTTCACGATAATCCTATCACCATTATATCTAACCAAAATGATCAGGTGTTTTCACCACCACCGAGAAGGCCAAGGCCCATTTGCAGGGTGGCGCGAAGAAGGTCGTTATCTCAGCTCCCTCCGCTGATGCGCCAATGTTCGTCATGGGTGTCAACGAGAAGACCTACGACCCAAAGATCGAGGTTGTCTCCAACGCATCCTGCACAACCAGTTAGTTTCCTCTGCCACTGCTACGTCTACGTCCGTACAGACTACTGACTATTTGTGAAGACTGCTTGGCTCCTCTCGCCAAGGTTATCCACGACAAATACACCATCATTGAGGGCTTGATGACCACCATCCACTCCTACACCGCTACCCAAAAGACCGTCGATGGCCCATCCGCCAAGGACTGGCGTGGTGGACGTACTGCTGCTCAGAACATCATTCCTAGCAGTACTGGTGCCGCCAAGGCTGTCGGCAAAGTTATCCCAGATCTCAACGGCAAGCTCACTGGCATGTCCATGCGTGTCCCAACTGCCAACGTCTCCGTCGTCGATTTGACCGTACGCATCGAAAAGGGTGCTAGCTACGACGAGATCAAGGCCACGATAAAGGCTGCTTCAGAGGGAGAATTGAAGGGTATGCTGCGTAGAAACTTTTGATTCGATCGTCAGGCTAACAAAAGCGCAGGCATTCTCGGATACACCGAGGACGAGGTTGTCTCTACTGACATGAACGGTGACCTTCACTCCAGCATTTTCGATGCCAAGGCAGGTATCAGCTTGAACAACAACTTCGTCAAGCTTGTCTCATGGTACGACAACGAGTGGGGTTACTCTCGCCGTGTCCTCGATCTTTTGGGTAAGTCATATTGCGATGTTATTTTCACAATAGTCACTAACGAAGAATTAGCATACATGGCCAAGGTCGACGGAAACGCT
>gi|162311178|gb|EU287897.1| Venturia inaequalis isolate EUB04 glyceraldehyde-3-phosphate dehydrogenase precursor (GAPDH) gene, partial cds
TTCGGTCGTATTGGACGTATCGTCTTCCGCAATGCGTGAGTAGCCTCCGCCTTACATTGAGCAGCTTCAGAGCCCATTGCTAACCTTCTCGCAGTATCGAGCATGAGGATATCAACATCGTTGCTGTCAACGACCCCTTCATTGACCCCACCTACGCGGCATACATGTAATTACAAACATTGGGTTTTCACTGGGGCAAAGCTTACGACATGCTTCTTAGGTTGAAATATGACTCTACCCATGGCCAGTTCAAGGGTGAGATCAAGGTCACCGGCAGCGACTTGACCGTCAACGGCAAGACCATCCGTTTCTACCAGGAGCGCGACCCGGCCAACATCAAATGGTCTGAGACCGGTGCTTATTACGTTGTTGAGTCGACAGGTCAGAACCTTCACGATAATCCTATCACCATTATATCTAACCAAAATGATCAGGTGTTTTCACCACCACCGAGAAGGCCAAGGCCCATTTGCAGGGTGGCGCGAAGAAGGTCGTTATCTCAGCTCCCTCCGCTGATGCGCCAATGTTCGTCATGGGTGTCAACGAGAAGACCTACGACCCAAAGATCGAGGTTGTCTCCAACGCATCCTGCACAACCAGTTAGTTTCCTCTGCCACTGCTACGTCTACGTCCGTACAGACTACTGACTATTTGTGAAGACTGCTTGGCTCCTCTCGCCAAGGTTATCCACGACAAATACACCATCATTGAGGGCTTGATGACCACCATCCACTCCTACACCGCTACCCAAAAGACCGTCGATGGCCCATCCGCCAAGGACTGGCGTGGTGGACGTACTGCTGCTCAGAACATCATTCCTAGCAGTACTGGTGCCGCCAAGGCTGTCGGCAAAGTTATCCCAGATCTCAACGGCAAGCTCACTGGCATGTCCATGCGTGTCCCAACTGCCAACGTCTCCGTCGTCGATTTGACCGTACGCATCGAAAAGGGTGCTAGCTACGACGAGATCAAGGCCACGATAAAGGCTGCTTCAGAGGGAGAATTGAAGGGTATGCTGCGTAGAAACTTTTGATTCGATCGTCAAGCTAACAAAAGCGCAGGCATTCTCGGATACACCGAGGACGAGGTTGTCTCTACTGACATGAACGGTGACCTTCACTCCAGCATTTTCGATGCCAAGGCAGGTATCAGCTTGAACAACAACTTCGTCAAGCTTGTCTCATGGTACGACAACGAGTGGGGTTACTCTCGCCGTGTCCTCGATCTTTTGGGTAAGTCATATTGCGATGTTATTTTCACAATAGTCACTAACGAAGAATTAGCATACATGGCCAAGGTCGACGGAAACGCT
>gi|162311174|gb|EU287895.1| Venturia inaequalis isolate 1774-1 glyceraldehyde-3-phosphate dehydrogenase precursor (GAPDH) gene, partial cds
TTCGGTCGTATTGGACGTATCGTCTTCCGCAATGCGTGAGTAGCCCCCGCCTTACATTGAGCAGCTTCAGAGCCCATTGCTAACCTTCTCGCAGTATCGAGCATGAGGATATCAACATCGTTGCTGTCAACGACCCCTTCATTGACCCCACCTACGCGGCATACATGTAATTACAAACATTGGGTTTTCACTGGGGCAAAGCTTACGACATGCTTCTTAGGTTGAAATATGACTCTACCCATGGCCAGTTCAAGGGTGAGATCAAGGTCACCGGCAGCGACTTGACCGTCAACGGCAAGACCATCCGTTTCTACCAGGAGCGCGACCCGGCCAACATCAAATGGTCTGAGACCGGTGCTTATTACGTTGTTGAGTCGACAGGTCAGAACCTTCACGATAATCCTATCACCATTATATCTAACCAAAATGATCAGGTGTTTTCACCACCACCGAGAAGGCCAAGGCCCATTTGCAGGGTGGCGCGAAGAAGGTCGTTATCTCAGCTCCCTCCGCTGATGTGCCAATGTTCGTCATGGGTGTCAACGAGAAGACCTACGACCCAAAGATCGAGGTTGTCTCCAACGCATCCTGCACAACCAGTTAGTTTCCTCTGCCACTGCTACGTCTACGTCCGTACAGACTACTGACTATTTGTGAAGACTGCTTGGCTCCTCTCGCCAAGGTTATCCACGACAAATACACCATCATTGAGGGCTTGATGACCACCATCCACTCCTACACCGCTACCCAAAAGACCGTCGATGGCCCATCCGCCAAGGACTGGCGTGGTGGACGTACTGCTGCTCAGAACATCATTCCTAGCAGTACTGGTGCCGCCAAGGCTGTCGGCAAAGTTATCCCAGATCTCAACGGCAAGCTCACTGGCATGTCCATGCGTGTCCCAACTGCCAACGTCTCCGTCGTCGATTTGACCGTACGCATCGAAAAGGGTGCTAGCTACGACGAGATCAAGGCCACGATAAAGGCCGCTTCAGAGGGAGAATTGAAGGGTATGCTGCGTAGAAACTTTTGATTCGATCGTCAGGCTAACAAAAGCGCAGGCATTCTCGGATACACCGAGGACGAGGTTGCCTCTACTGACATGAACGGTGACCTTCACTCCAGCATTTTCGATGCCAAGGCAGGTATCAGCTTGAACAACAACTTCGTCAAGCTTGTCTCATGGTACGACAACGAGTGGGGTTACTCTCGCCGTGTCCTCGATCTTTTGGGTAAGTCATATTGCGATGTTATTTTCACAATAGTCACTAACGAAGAATTAGCATACATGGCCAAGGTCGACGGAAACGCT
>gi|162311170|gb|EU287893.1| Venturia inaequalis isolate 1638 glyceraldehyde-3-phosphate dehydrogenase precursor (GAPDH) gene, partial cds
TTCGGTCGTATTGGACGTATCGTCTTCCGCAATGCGTGAGTAGCCTCCGCCTTACATTGAGCAGCTTCAGAGCCCATTGCTAACCTTCTCGCAGTATCGAGCATGAGGATATCAACATCGTTGCTGTCAACGACCCCTTCATTGACCCCACCTACGCGGCATACATGTAATTACATACATTGGGTTTTCACTGGGGCAAAGCTTACGACATGCTTCTTAGGTTGAAATATGACTCTACCCATGGCCAGTTCAAGGGTGAGATCAAGGTCACCGGCAGCGACTTGACCGTCAACGGCAAGACCATCCGTTTCTACCAGGAGCGCGACCCGGCCAACATCAAATGGTCTGAGACCGGTGCTTATTACGTTGTTGAGTCGACAGGTCAGAACCTTCACGATAATCCTATCACCATTATATCTAACCAAAATGATCAGGTGTTTTCACCACCACCGAGAAGGCCAAGGCCCATTTGCAGGGTGGCGCGAAGAAGGTCGTTATCTCAGCTCCCTCCGCTGATGCGCCAATGTTCGTCATGGGTGTCAACGAGAAGACCTACGACCCAAAGATCGAGGTTGTCTCCAACGCATCCTGCACAACCAGTTAGTTTCCTCTGCCACTGCTACGTCTACGTCCGTACAGACTACTGACTATTCGTGAAGACTGCTTGGCTCCTCTCGCCAAGGTTATCCACGACAAATACACCATCATTGAGGGCTTGATGACCACCATCCACTCCTACACCGCTACCCAAAAGACCGTCGATGGCCCATCCGCCAAGGACTGGCGTGGTGGACGTACTGCTGCTCAGAACATCATTCCTAGCGGTACTGGTGCCGCCAAGGCTGTCGGCAAAGTTATCCCAGATCTCAACGGCAAGCTCACTGGCATGTCCATGCGTGTCCCAACTGCCAACGTCTCCGTCGTCGATTTGACCGTACGCATCGAAAAGGGTGCTAGCTACGACGAGATCAAGGCCACGATAAAGGCTGCTTCAGAGGGAGAATTGAAGGGTATGCTGCGTAGAAACTTTTGATTCGATCGTCAGGCTAACAAAAGCGCAGGCATTCTCGGATACACCGAGGACGAGGTTGTCTCTACTGACATGAACGGTGACCTTCACTCCAGCATTTTCGATGCCAAGGCAGGTATCAGCTTGAACAACAACTTCGTCAAGCTTGTCTCATGGTACGACAACGAGTGGGGTTACTCTCGCCGTGTCCTCGATCTTTTGGGTAAGTCATATTGCGATGTTATTTTCACAATAGTCACTAACGAAGAATTAGCATACATGGCCAAGGTCGACGGAAACGCT
>gi|162311166|gb|EU287891.1| Venturia inaequalis isolate 1066 glyceraldehyde-3-phosphate dehydrogenase precursor (GAPDH) gene, partial cds
TTCGGTCGTATTGGACGTATCGTCTTCCGCAATGCGTGAGTAGCCTCCGCCTTACATTGAGCAGCTTCAGAGCCCATTGCTAACCTTCTCGCAGTATCGAGCATGAGGATATCAACATCGTTGCTGTCAACGACCCCTTCATTGACCCCACCTACGCGGCATACATGTAATTACAAACATTGGGTTTTCACTGGGGCAAAGCTTACGACATGCTTCTCAGGTTGAAATATGACTCTACCCATGGCCAGTTCAAGGGTGAGATCAAGGTCACCGGCAGCGACTTGACCGTCAACGGCAAGACCATCCGTTTCTACCAGGAGCGCGACCCGGCCAACATCAAATGGTCTGAGACCGGTGCTTATTACGTTGTTGAGTCGACAGGTCAGAACCTTCACGATAATCCTATCACCATTATATCTAACCAAAATGATCAGGTGTTTTCACCACCACCGAGAAGGCCAAGGCCCATTTGCAGGGTGGCGCGAAGAAGGTCGTTATCTCAGCTCCCTCCGCTGATGCGCCAATGTTCGTCATGGGTGTCAACGAGAAGACCTACGACCCAAAGATCGAGGTTGTCTCCAACGCATCCTGCACAACCAGTTAGTTTCCTCTGCCACTGCTACGTCTACGTCCGTACAGACTACTGACTATTTGTGAAGACTGCTTGGCTCCTCCCGCCAAGGTTATCCACGACAAATACACCATCATTGAGGGCTTGATGACCACCATCCACTCCTACACCGCTACCCAAAAGACCGTCGATGGCCCATCCGCCAAGGACTGGCGTGGTGGACGTACTGCTGCTCAGAACATCATTCCTAGCAGTACTGGTGCCGCCAAGGCTGTCGGCAAAGTTATCCCAGATCTCAACGGCAAGCTCACTGGCATGTCCATGCGTGTCCCAACTGCCAACGTCTCCGTCGTCGATTTGACCGTACGCATCGAAAAGGGTGCTAGCTACGACGAGATCAAGGCCACGATAAAGGCTGCTTCAGAGGGAGAATTGAAGGGTATGCTGCGTAGAAACTTTTGATTCGATCGTCAGGCTAACAAAAGCGCAGGCATTCTCGGATACACCGAGGACGAGGTTGTCTCTACTGACATGAACGGTGACCTTCACTCCAGCATTTTCGATGCCAAGGCAGGTATCAGCTTGAACATCAACTTCGTCAAGCTTGTCTCATGGTACGACAACGAGTGGGGTTACTCTCGCCGTGTCCTCGATCTTTTGGGTAAGTCATATTGCGATGTTATTTTCACAATAGTCACTAACGAAGAATTAGCATACATGGCCAAGGTCGACGGAAACGCT
>gi|162311200|gb|EU287908.1| Venturia inaequalis isolate USR5 glyceraldehyde-3-phosphate dehydrogenase precursor (GAPDH) gene, partial cds
TTCGGTCGTATTGGACGTATCGTCTTCCGCAATGCGTGAGTAGCCTCCGCCTTACATTGAGCAGCTTCAGAGCCCATTGCTAACCTTCTCGCAGTATCGAGCATGAGGATATCAACATCGTTGCTGTCAACGACCCCTTCATTGACCCCACCTACGCGGCATACATGTAATTACAAACATTGGGTTTTCACTGGGGCAAAGCTTACGACATGCTTCTTAGGTTGAAATATGACTCTACCCATGGCCAGTTCAAGGGTGAGATCAAGGTCACCGGCAGCGACTTGACCGTCAACGGCAAGACCATCCGTTTCTACCAGGAGCGCGACCCGGCCAACATCAAATGGTCTGAGACCGGTGCTTATTACGTTGTTGAGTCGACAGGTCAGAACCTTCACGATAATCCTATCACCATTGTATCTAACCAAAATGATCAGGTGTTTTCACCACCACCGAGAAGGCCAAGGCCCATTTGCAGGGTGGCGCGAAGAAGGTCGTTATCTCAGCTCCCTCCGCTGATGCGCCAATGTTCGTCATGGGTGTCAACGAGAAGACCTACGACCCAAAGATCGAGGTTGTCTCCAACGCATCCTGCACAACCAGTTAGTTTCCTCTGCCACTGCTACGTCTACGTCCGTACAGACTACTGACTATTTGTGAAGACTGCTTGGCTCCTCTCGCCAAGGTTATCCACGACAAATACACCATCATTGAGGGCTTGATGACCACCATCCACTCCTACACCGCTACCCAAAAGACCGTCGATGGCCCATCCGCCAAGGACTGGCGTGGTGGACGTACTGCTGCTCAGAACATCATTCCTAGCAGTACTGGTGCCGCCAAGGCTGTCGGCAAAGTTATCCCAGATCTCAACGGCAAGCTCACTGGCATGTCCATGCGTGTCCCAACTGCCAACGTCTCCGTCGTCGATTTGACCGTACGCATCGAAAAGGGTGCTAGCTACGACGAGATCAAGGCCACGATAAAGGCTGCTTCAGAGGGAGAATTGAAGGGTATGCTGCGTAGAAACTTTTGATTCGATCGTCAGGCTAACAAAAGCGCAGGCATTCTCGGATACACCGAGGACGAGGTTGTCTCTACTGACATGAACGGTGACCTTCACTCCAGCATTTTCGATGCCAAGGCAGGTATCAGCTTGAACAACAACTTCGTCAAGCTTGTCTCATGGTACGACAACGAGTGGGGTTACTCTCGCCGTGTCCTCGATCTTTTGGGTAAGTCATATTGCGATGTTATTTTCACAATAGTCACTAACGAAGAATTAGCATACATGGCCAAGGTCGACGGAAACGCT
>gi|162311196|gb|EU287906.1| Venturia inaequalis isolate 1770-3 glyceraldehyde-3-phosphate dehydrogenase precursor (GAPDH) gene, partial cds
TTCGGTCGTATTGGACGTATCGTCTTCCGCAATGCGTGAGTAGCCTCCGCCTTACATTGAGCAGCTTCAGAGCCCATTGCTAACCTTCTCGCAGTATCGAGCATGAGGATATCAACATCGTTGCTGTCAACGACCCCTTCATTGACCCCACCTACGCGGCATACATGTAATTACAAACATTGGGTTTTCACTGGGGCAAAGCTTACGACATGCTTCTTAGGTTGAAATATGACTCTACCCATGGCCAGTTCAAGGGTGAGATCAAGGTCACCGGCAGCGACTTGACCGTCAACGGCAAGACCATCCGTTTCTACCAGGAGCGCGACCCGGCCAACATCAAATGGTCTGAGACCGGTGCTTATTACGTTGTTGAGTCGACAGGTCAGAACCTTCACGATAATCCTATCACCATTATATCTAACCAAAATGATCAGGTGTTTTCACCACCACCGAGAAGGCCAAGGCCCATTTGCAGGGTGGCGCGAAGAAGGTCGTTATCTCAGCTCCCTCCGCTGATGCGCCAATGTTCGTCATGGGTGTCAACGAGAAGACCTACGACCCAAAGATCGAGGTTGTCTCCAACGCATCCTGCACAACCAGTTAGTTTCCTCTGCCACTGCTACGTCTACGTCCGTACAGACTACTGACTATTTGTGAAGACTGCTTGGCTCCTCTCGCCAAGGTTATCCACGACAAATACACCATCATTGAGGGCTTGATGACCACCATCCACTCCTACACCGCTGCCCAAAAGACCGTCGATGGCCCATCCGCCAAGGACTGGCGTGGTGGACGTACTGCTGCTCAGAACATCATTCCTAGCAGTACTGGTGCCGCCAAGGCTGTCGGCAAAGTTATCCCAGATCTCAACGGCAAGCTCACTGGCATGTCCATGCGTGTCCCAACTGCCAACGTCTCCGTCGTCGATTTGACCGTACGCATCGAAAAGGGTGCTAGCTACGACGAGATCAAGGCCACGATAAAGGCTGCTTCAGAGGGAGAATTGAAGGGTATGCTGCGTAGAAACTTTTGATTCGATCGTCAGGCTAACAAAAGCGCAGGCATTCTCGGATACACCGAGGACGAGGTTGTCTCTACTGACATGAACGGTGACCTTCACTCCAGCATTTTCGATGCCAAGGCAGGTATCAGCTTGAACAACAACTTCGTCAAGCTTGTCTCATGGTACGACAACGAGTGGGGTTACTCTCGCCGTGTCCTCGATCTTTTGGGTAAGTCATATTGCGATGTTATTTTCACAATAGTCACTAACGAAGAATTAGCATACATGGCCAAGGTCGACGGAAACGCT
>gi|162311192|gb|EU287904.1| Venturia inaequalis isolate MNH135 glyceraldehyde-3-phosphate dehydrogenase precursor (GAPDH) gene, partial cds
TTCGGTCGTATTGGACGTATCGTCTTCCGCAATGCGTGAGTAGCCTCCGCCTTACATTGAGCAGCTTCAGAGCCCATTGCTAACCTTCTCGCAGTATCGAGCATGAGGATATCAACATCGTTGCTGTCAACGACCCCTTCATTGACCCCACCTACGCGGCATACATGTAATTACAAACATTGGGTTTTCACTGGGGCAAAGCTTACGACATGCTTCTTAGGTTGAAATATGACTCTACCCATGGCCAGTTCAAGGGTGAGATCAAGGTCACCGGCAGCGACTTGACCGTCAACGGCAAGACCATCCGTTTCTACCAGGAGCGCGACCCGGCCAACATCAAATGGTCTGAGACCGGTGCTTATTACGTTGTTGAGTCGACAGGTCAGAACCTTCACGATAATCCTATCACCATTATATCTAACCAAAATGATCAGGTGTTTTCACCACCACCGAGAAGGCCAAGGCCCATTTGCAGGGTGGCGCGAAGAAGGTCGTTATCTCAGCTCCCTCCGCTGATGCGCCAATGTTCGTCATGGGTGTCAACGAGAAGACCTACGACCCAAAGATCGAGGTTGTCTCCAACGCATCCTGCACAACCAGTTAGTTTCCTCTGCCACTGCTACGTCTACGTCCGTACAGACTACTGACTATTTGTGAAGACTGCTTGGCTCCTCTCGCCAAGGTTATCCACGACAAATACACCATCATTGAGGGCTTGATGACCACCATCCACCCCTACACCGCTACCCAAAAGACCGTCGATGGCCCATCCGCCAAGGACTGGCGTGGTGGACGTACTGCTGCTCAGAACATCATTCCTAGCAGTACTGGTGCCGCCAAGGCTGTCGGCAAAGTTATCCCAGATCTCAACGGCAAGCTCACTGGCATGTCCATGCGTGTCCCAACTGCCAACGTCTCCGTCGTCGATTTGACCGTACGCATCGAAAAGGGTGCTAGCTACGACGAGATCAAGGCCACGATAAAGGCTGTTTCAGAGGGAGAATTGAAGGGTATGCTGCGTAGAAACTTTTGATTCGATCGTCAGGCTAACAAAAGCGCAGGCATTCTCGGATACACCGAGGACGAGGTTGTCTCTACTGACATGAACGGTGACCTTCACTCCAGCATTTTCGATGCCAAGGCAGGTATCAGCTTGAACAACAACTTCGTCAAGCTTGTCTCATGGTACGACAACGAGTGGGGTTACTCTCGCCGTGTCCTCGATCTTTTGGGTAAGTCATATTGCGATGTTATTTTCACAATAGTCACTAACGAAGAATTAGCATACATGGCCAAGGTCGACGGAAACGCT
>gi|162311188|gb|EU287902.1| Venturia inaequalis isolate EUNL24 glyceraldehyde-3-phosphate dehydrogenase precursor (GAPDH) gene, partial cds
TTCGGTCGTATTGGACGTATCGTCTTCCGCAATGCGTGAGTAGCCTCCGCCTTACATTGAGCAGCTTCAGAGCCCATTGCTAACCTTCTCGCAGTATCGAGCATGAGGATATCAACATCGTTGCTGTCAACGACCCCTTCATTGACCCCACCTACGCGGCATACATGTAATTACAAACATTGGGTTTTCACTGGGGCAAAGCTTACGACATGCTTCTTAGGTTGAAATATGACTCTACCCATGGCCAGTTCAAGGGTGAGATCAAGGTCACCGGCAGCGACTTGACCGTCAACGGCAAGACCATCCGTTTCTACCAGGAGCGCGACCCGGCCAACATCAAATGGTCTGAGACCGGTGCTTATTACGTTGTTGAGTCGACAGGTCAGAACCTTCACGATAATCCTATCACCATTATATCTAACCAAAATGATCAGGTGTTTTCACCACCACCGAGAAGGCCAAGGCCCATTTGCAGGGTGGCGCGAAGAAGGTCGTTATCTCAGCTCCCTCCGCTGATGCGCCAATGTTCGTCATGGGTGTCAACGAGAAGACCTACGACCCAAAGATCGAGGTTGTCTCCAACGCATCCTGCACAACCAGTTAGTTTCCTCTGCCACTGCTACGTCTACGTCCGTACAGACTACTGACTATTTGTGAAGACTGCTTGGCTCCTCTCGCCAAGGTTATCCACGACAAATACACCATCATTGAGGGCTTGATGACCACCATCCACTCCTACACCGCTACCCAAAAGACCGTCGATGGCCCATCCGCCAAGGACTGGCGTGGTGGACGTACTGCTGCTCAGAACATCATTCCTAGCAGTACTGGTGCCGCCAAGGCTGTCGGCAAAGTTATCCCAGATCTCAACGGCAAGCTCACTGGCATGTCCATGCGTGTCCCAACTGCCAACGTCTCCGTCGTCGATTTGACCGTACGCATCGAAAAGGGTGCTAGCTACGACGAGATCAAGGCCACGATAAAGGCTGCTTCAGAGGGAGAATTGAAGGGTATGCTGCGTAGAAACTTTTGATTCGATCGTCAGGCTAACAAAAGCGCAGGCATTCTCGGATACACCGAGGACGAGGTTGTCTCTACTGACATGAACGGTGACCTTCACTCCAGCATTTTCGATGCCAAGGCAGGTATCAGCTTGAACAACAACTTCGTCAAGCTTGTCTCATGGTACGACAACGAGTGGGGTTACTCTCGCCGTGTCCTCGATCTTTTGGGTAAGTCATATTGCGATGTTATTTTCACAATAGTCACTAACGAAGAATTAGCATACATGGCCAAGGTCGACGGAAACGCT
>gi|162311184|gb|EU287900.1| Venturia inaequalis isolate EUNL05 glyceraldehyde-3-phosphate dehydrogenase precursor (GAPDH) gene, partial cds
TTCGGTCGTATTGGACGTATCGTCTTCCGCAATGCGTGAGTAGCCTCCGCCTTACATTGAGCAGCTTCAGAGCCCATTGCTAACCTTCTCGCAGTATCGAGCATGAGGATATCAACATCGTTGCTGTCAACGACCCCTTCATTGACCCCACCTACGCGGCATACATGTAATTACAAACATTGGGTTTTCACTGGGGCAAAGCTTACGACATGCTTCTTAGGTTGAAATATGACTCTACCCATGGCCAGTTCAAGGGTGAGATCAAGGTCACCGGCAGCGACTTGACCGTCAACGGCAAGACCATCCGTTTCTACCAGGAGCGCGACCCGGCCAACATCAAATGGTCTGAGACCGGTGCTTATTACGTTGTTGAGTCGACAGGTCAGAACCTTCACGATAATCCTATCACCATTATATCTAACCAAAATGATCAGGTGCTTTCACCACCACCGAGAAGGCCAAGGCCCATTTGCAGGGTGGCGCGAAGAAGGTCGTTATCTCAGCTCCCTCCGCTGATGCGCCAATGTTCGTCATGGGTGTCAACGAGAAGACCTACGACCCAAAGATCGAGGTTGTCTCCAACGCATCCTGCACAACCAGTTAGTTTCCTCTGCCACTGCTACGTCTACGTCCGTACAGACTACTGACTATTTGTGAAGACTGCTTGGCTCCTCTCGCCAAGGTTATCCACGACAAATACACCATCATTGAGGGCTTGATGACCACCATCCACTCCTACACCGCTACCCAAAAGACCGTCGATGGCCCATCCGCCAAGGACTGGCGTGGTGGACGTACTGCTGCTCAGAACATCATTCCTAGCGGTACTGGTGCCGCCAAGGCTGTCGGCAAAGTTATCCCAGATCTCAACGGCAAGCTCACTGGCATGTCCATGCGTGTCCCAACTGCCAACGTCTCCGTCGTCGATTTGACCGTACGCATCGAAAAGGGTGCTAGCTACGACGAGATCAAGGCCACGATAAAGGCTGCTTCAGAGGGAGAATTGAAGGGTATGCTGCGTAGAAACTTTTGATTCGATCGTCAGGCTAACAAAAGCGCAGGCATTCTCGGATACACCGAGGACGAGGTTGTCTCTACTGACATGAACGGTGACCTTCACTCCAGCATTTTCGATGCCAAGGCAGGTATCAGCTTGAACAACAACTTCGTCAAGCTTGTCTCATGGTACGACAACGAGTGGGGTTACTCTCGCCGTGTCCTCGATCTTTTGGGTAAGTCATATTGCGATGTTATTTTCACAATAGTCACTAACGAAGAATTAGCATACATGGCCAAGGTCGACGGAAACGCT
>gi|162311180|gb|EU287898.1| Venturia inaequalis isolate EUB05 glyceraldehyde-3-phosphate dehydrogenase precursor (GAPDH) gene, partial cds
TTCGGTCGTATTGGACGTATCGTCTTCCGCAATGCGTGAGTAGCCTCCGCCTTACATTGAGCAGCTTCAGAGCCCATTGCTAACCTTCTCGCAGTATCGAGCATGAGGATATCAACATCGTTGCTGTCAACGACCCCTTCATTGACCCCACCTACGCGGCATACATGTAATTACAAACATTGGGTTTTCACTGGGGCAAAGCTTACGACATGCTTCTTAGGTTGAAATATGACTCTACCCATGGCCAGTTCAAGGGTGAGATCAAGGTCACCGGCAGCGACTTGACCGTCAACGGCAAGACCATCCGTTTCTACCAGGAGCGCGACCCGGCCAACATCAAATGGTCTGAGACCGGTGCTTATTACGTTGTTGAGTCGACAGGTCAGAACCTTCACGATAATCCTATCACCATTATATCTAACCAAAATGATCAGGTGTTTTCACCACCACCGAGAAGGCCAAGGCCCATTTGCAGGGTGGCGCGAAGAAGGTCGTTATCTCAGCTCCCTCCGCTGATGCGCCAATGTTCGTCATGGGTGTCAACGAGAAGACCTACGACCCAAAGATCGAGGTTGTCTCCAACGCATCCTGCACAACCAGTTAGTTTCCTCTGCCACTGCTACGTCTACGTCCGTACAGACTACTGACTATTTGTGAAGACTGCTTGGCTCCTCTCGCCAAGGTTATCCACGACAAATACACCATCATTGAGGGCTTGATGACCACCATCCACTCCTACACCGCTACCCAAAAGACCGTCGATGGCCCATCCGCCAAGGACTGGCGTGGTGGACGTACTGCTGCTCAGAACATCATTCCTAGCAGTACTGGTGCCGCCAAGGCTGTCGGCAAAGTTATCCCAGATCTCAACGGCAAGCTCACTGGCATGTCCATGCGTGTCCCAACTGCCAACGTCTCCGTCGTCGATTTGACCGTACGCATCGAAAAGGGTGCTAGCTACGACGAGATCAAGGCCACGATAAAGGCTGCTTCAGAGGGAGAATTGAAGGGTATGCTGCGTAGAAACTTTTGATTCGATCGTCAGGCTAACAAAAGCGCAGGCATTCTCGGATACACCGAGGACGAGGTTGTCTCTACTGACATGAACGGTGACCTTCACTCCAGCATTTTCGATGCCAAGGCAGGTATCAGCTTGAACAACAACTTCGTCAAGCTTGTCTCATGGTACGACAACGAGTGGGGTTACTCTCGCCGTGTCCTCGATCTTTTGGGTAAGTCATATTGCGATGTTATTTTCACAATAGTCACTAACGAAGAATTAGCATACATGGCCAAGGTCGACGGAAACGCT
>gi|162311176|gb|EU287896.1| Venturia inaequalis isolate 188 glyceraldehyde-3-phosphate dehydrogenase precursor (GAPDH) gene, partial cds
TTCGGTCGTATTGGACGTATCGTCTTCCGCAATGCGTGAGTAGCCTCCGCCTTACATTGAGCAGCTTCAGAGCCCATTGCTAACCTTCTCGCAGTATCGAGCATGGGGATATCAACATCGTTGCTGTCAACGACCCCTTCATTGACCCCACCTACGCGGCATACATGTAATTACAAACATTGGGTTTTCACTGGGGCAAAGCTTACGACATGCTTCTTAGGTTGAAATATGACTCTACCCATGGCCAGTTCAAGGGTGAGATCAAGGTCACCGGCAGCGACTTGACCGTCAACGGCAAGACCATCCGTTTCTACCAGGAGCGCGACCCGGCCAACATCAAATGGTCTGAGACCGGTGCTTATTACGTTGTTGAGTCGACAGGTCAGAACCTTCACGATAATCCTATCACCATTATATCTAACCAAAATGATCAGGTGTTTTCACCACCACCGAGAAGGCCAAGGCCCATTTGCAGGGTGGCGCGAAGAAGGTCGTTATCTCAGCTCCCTCCGCTGATGCGCCAATGTTCGTCATGGGTGTCAACGAGAAGACCTACGACCCAAAGATCGAGGTTGTCTCCAACGCATCCTGCACAACCAGTTAGTTTCCTCTGCCACTGCTACGTCTACGTCCGTACAGACTGCTGACTATTTGTGAAGACTGCTTGGCTCCTCTCGCCAAGGTTATCCACGACAAATACACCATCATTGAGGGCTTGATGACCACCATCCACTCCTACACCGCTACCCAAAAGACCGTCGATGGCCCATCCGCCAAGGACTGGCGTGGTGGACGTACTGCTGCTCAGAACATCATTCCTAGCAGTACTGGTGCCGCCAAGGCTGTCGGCAAAGTTATCCCAGATCTCAACGGCAAGCTCACTGGCATGTCCATGCGTGTCCCAACTGCCAACGTCTCCGTCGTCGATTTGACCGTACGCATCGAAAAGGGTGCTAGCTACGACGAGATCAAGGCCACGATAAAGGCTGCTTCAGAGGGAGAATTGAAGGGTATGCTGCGTAGAAACTTTTGATTCGATCGTCAGGCTAACAAAAGCGCAGGCATTCTCGGATACACCGAGGACGAGGTTGTCTCTACTGACATGAACGGTGACCTTCACTCCAGCATTTTCGATGCCAAGGCAGGTATCAGCTTGAACAACAACTTCGTCAAGCTTGTCTCATGGTACGACAACGAGTGGGGTTACTCTCGCCGTGTCCTCGATCTTTTGGGTAAGTCATATTGCGATGTTATTTTCACAATAGTCACTAACGAAGAATTAGCATACATGGCCAAGGTCGACGGAAACGCT
>gi|162311172|gb|EU287894.1| Venturia inaequalis isolate 1639 glyceraldehyde-3-phosphate dehydrogenase precursor (GAPDH) gene, partial cds
TTCGGTCGTATTGGACGTATCGTCTTCCGCAATGCGTGAGTAGCCTCCGCCTTACATTGAGCAGCTTCAGAGCCCATTGCTAACCTTCTCGCAGTATCGAGCATGAGGATATCAACATCGTTGCTGTCAACGACCCCTTCATTGACCCCACCTACGCGGCATACATGTAATTACAAACATTGGGTTTTCACTGGGGCAAAGCTTACGACATGCTTCTTAGGTTGAAATATGACTCTACCCATGGCCAGTTCAAGGGTGAGATCAAGGTCACCGGCAGCGACTTGACCGTCAACGGCAAGACCATCCGTTTCTACCAGGAGCGCGACCCGGCCAACATCAAATGGTCTGAGACCGGTGCTTATTACGTTGTTGAGTCGACAGGTCAGAACCTTCACGATAATCCTATCACCATTATATCTAACCAAAATGATCAGGTGTTTTCACCACCACCGAGAAGGCCAAGGCCCATTTGCAGGGTGGCGCGAAGAAGGTCGTTATCTCAGCTCCCTCCGCTGATGCGCCAATGTTCGTCATGGGTGTCAACGAGAAGACCTACGACCCAAAGATCGAGGTTGTCTCCAACGCATCCTGCACAACCAGTTAGTTTCCTCTGCCACTGCTACGTCTACGTCCGTACAGACTACTGACTATTTGTGAAGACTGCTTGGCTCCTCTCGCCAAGGTTATCCACGACAAATACACCATCATTGAGGGCTTGATGACCACCATCCACTCCTACACCGCTGCCCAAAAGACCGTCGATGGCCCATCCGCCAAGGACTGGCGTGGTGGACGTACTGCTGCTCAGAACATCATTCCTAGCAGTACTGGTGCCGCCAAGGCTGTCGGCAAAGTTATCCCAGATCTCAACGGCAAGCTCACTGGCATGTCCATGCGTGTCCCAACTGCCAACGTCTCCGTCGTCGATTTGACCGTACGCATCGAAAAGGGTGCTAGCTACGACGAGATCAAGGCCACGATAAAGGCTGCTTCAGAGGGAGAATTGAAGGGTATGCTGCGTAGAAACTTTTGATTCGATCGTCAGGCTAACAAAAGCGCAGGCATTCTCGGATACACCGAGGACGAGGTTCTCTCTACTGACATGAACGGTGACCTTCACTCCAGCATTTTCGATGCCAAGGCAGGTATCAGCTTGAACAACAACTTCGTCAAGCTTGTCTCATGGTACGACAACGAGTGGGGTTACTCTCGCCGTGTCCTCGATCTTTTGGGTAAGTCATATTGCGATGTTATTTTCACAATAGTCACTAACGAAGAATTAGCATACATGGCCAAGGTCGACGGAAACGCT
>gi|162311168|gb|EU287892.1| Venturia inaequalis isolate 163 glyceraldehyde-3-phosphate dehydrogenase precursor (GAPDH) gene, partial cds
TTCGGTCGTATTGGACGTATCGTCTTCCGCAATGCGTGAGTAGCCTCCGCCTTACATTGAGCAGCTTCAGAGCCCATTGCTAACCTTCTCGCAGTATCGAGCATGAGGATATCAACATCGTTGCTGTCAACGACCCCTTCATTGACCCCACCTACGCGGCATACATGTAATTACAAACATTGGGTTTTCACTGGGGCAAAGCTTACGACATGCTTCTTAGGTTGAAATATGACTCTACCCATGGCCAGTTCAAGGGTGAGATCAAGGTCACCGGCAGCGACTTGACCGTCAACGGCAAGACCATCCGTTTCTACCAGGAGCGCGACCCGGCCAACATCAAATGGTCTGAGACCGGTGCTTATTACGTTGTTGAGTCGACAGGTCAGAACCTTCACGATAATCCTATCACCATTATATCTAACCAAAATGATCAGGTGTTTTCACCACCACCGAGAAGGCCAAGGCCCATTTGCAGGGTGGCGCGAAGAAGGTCGTTATCTCAGCTCCCTCCGCTGATGCGCCAATGTTCGTCATGGGTGTCAACGAGAAGACCTACGACCCAAAGACCGAGGTTGTCTCCAACGCATCCTGCACAACCAGTTAGTTTCCTCTGCCACTGCTACGTCTACGTCCGTACAGACTACTGACTATTTGTGAAGACTGCTTGGCTCCTCTCGCCAAGGTTATCCACGACAAATACACCATCATTGAGGGCTTGATGACCACCATCCACTCCTACACCGCTACCCAAAAGACCGTCGATGGCCCATCCGCCAAGGACTGGCGTGGTGGACGTACTGCTGCTCAGAACATCATTCCTAGCAGTACTGGTGCCGCCAAGGCTGTCGGCAAAGTTATCCCAGATCTCAACGGCAAGCTCACTGGCATGTCCATGCGTGTCCCAACTGCCAACGTCTCCGTCGTCGATTTGACCGTACGCATCGAAAAGGGTGCTAGCTACGACGAGATCAAGGCCACGATAAAGGCTGCTTCAGAGGGAGAATTGAAGGGTATGCTGCGTAGAAACTTTTGATTCGATCGTCAGGCTAACAAAAGCGCAGGCATTCTCGGATACACCGAGGACGAGGTTGTCTCTACTGACATGAACGGTGACCTTCACTCCAGCATTTTCGATGCCAAGGCAGGTATCAGCTTGAACAACAACTTCGTCAAGCTTGTCTCATGGTACGACAACGAGTGGGGTTACTCTCGCCGTGTCCTCGATCTTTTGGGTAAGTCATATTGCGATGTTATTTTCACAATAGTCACTAACGAAGAATTAGCATACATGGCCAAGGTCGACGGAAACGCT
>gi|42795395|gb|AY502077.1| Venturia inaequalis microsatellite TG9/129 sequence
ACCTCAAGCCAGAGCAGCTCTGGATCAACCCAGACTGTGGTCTCAAGACCCGCCAGTGGACCGAGACCAAGGCTGCCCTTGTCAACATGGTCAACGCCGCCAAATTCTACCGTGCCAAGTACACCAAGTAGATGGCATTCTGCAGCACTAATTCAACTCGCTGCGTCCTGAAATAAAAAAGATATGTTCAACATGCATTAAAATCTGGGGTTGGGGTGTGATATAATCGGCATACTGGGAGATGGCGTCTTGAACTTTTGGGAAAGGCAAAAGTTCGCAGTCCTCATCAACTGGACCCAGTGCGGGAACACAAGGGAGGAGCGGTGTTGTGTGTGTGTGTGTGCATTATGTATATTTTCCTATTGAGATACCCAAAAGCTTTTCAACATGCTGGGACTCAGGGAGACCTAGGTTAGCTGGCTGAAATATGAAGACATGTTTTCTTTGAATACACGGTGTGTTTCTTGTGAATGCCTTGATGACAACAAGACTGGGAGAGGGACTTGTCAAGAGCGTTTGAGAGGCGGAGTGGCGTAGTTGGC
>gi|42495053|gb|AY491494.1| Venturia inaequalis microsatellite AACS10 sequence
ACCGTTCCAGCCTTACACTCTCTTCACAAGTCAGGACTTGATCTACGAAAATTAATATGGCGTCCCGTCCTCTCAAACGGGAACTCAGTCAGGTAAAGTCCCCGCGTTATCCAGCAGCAAGCACACTTGAACAAATCACTAAGCATCAGTAGGGTTATCCTATCCCATCACGACAACCTCTTCCTTGGGGCGCCCAAGATAATGATGACGACGACGACGACGATAATTCCTATGATCAAAGGAGATACTCTGTGACTGGCAATGGATTCGCAACCAGCCCTCCATATGGCTCACGGCCGCCAGTGGCAACAAGTGCTTATGATTCTTATGAATATCCTGCATCGTCGACTCCACACGCACCTTATGCTCCTCACTACGCATACGGAAATCAGTCGTACGCAACTTCATACTCCCAACGACACGCCACGAACGAAACGCGCTCCCCCACAACATACAGGTCACACTACTCGAACGCAGAGTATCCAACCAATTACAGCTCAAACCATGCGACTACTCCAGTGATCGCATACACTCATGCACCAATTCCAAGCCTTACAACACCCACAGATTACTTGACCGATTCTCACCACAGACATGACATTTATGCCAACTCCAACAACCACTCTACGGCTGAATACATAACAACAACAAACGACTTGATCCGTACACCTTCTCAGCGCTCGGATGGAAATCGAAGCCAAACTTTGAACGATGGGTGAAGTGGACTTTGGGGTACCATTGGTTCACAGCAGCGTTTTCCGCACCAGAAAATTGGTAAGTTCGAGGTCCTGGATTA
>gi|42495051|gb|AY491492.1| Venturia inaequalis microsatellite CA9/X sequence
ACTGTAATTTGGAGGCGTGCTGATCTGTAGGAACTGAACAACGCAGCCTTCGTATTGCGAATGTACTGGAAGAGATTGGTCGTTTCAATGGAAGAGCTAACGGCAAACCAGGTACCGATGTTCTAGAGTAGCAGCGAGAAGCAAAGACTTCGCTTCGATTCAATCTGCATGGATACGACACCGCGTAAGGTTCAAACTTCAAAGACGGTTCACGGCACGAGATGGGAAGGGAAGCCATGAATTGCCGTTCATCGCGCATCACTATCTACACAATATACTCACCTGCATGTATGATCATCAACATCATCCCCTACAATTCTCACTACACACACACACACACAAACGCCACACTCAATATACACAAATCCACTTCCTCCATCCCAAACTCTCGTATACAGTATACACTCTACTCACCCCAAAATACACAAAACAAAACCCAACTCCCTCGGCAAACCGGCTCAAACCCCTTCCACCACATTCCTGTCTCATACCCAACCCTCCCTTCCACACAAAGCCACACCCGCCTTCCTTGTCAACACCATACAAAAACCGTGC
>gi|42495049|gb|AY491490.1| Venturia inaequalis microsatellite GA7/116 sequence
GAATTCGAGATTGAGAAATGTATCCAAGTTGTCGAAGGTATATATTTCCACCACGAACGTTGGTAGTATCGCTTTGAGCGAGGTCCAAGTCGTGGAAATGTCCAAGCGACACCTGGTTGTGGATCTGTCCAAGCGACGCCTGGTTGTGGATCTGTCCAAGCGACGCCTGGAGACTTGACGGTAGAGATGAAGGAACTGAGAGAGAGAGAGAGAGAGAGAGAGAGAGAGGAGTGTCGGCCTTGAGTAGATTGTCTGTAGGAAGGTCGATGTAGCAGGATAGCAGGCCGTGAGACGGCGCGGTCAACCTGCTAAGGTGTGACTCTGGTCGTGTATGTTAATTACACAGCGTCTTCAGGTGGTCTACTTTGAGGAGCGCAAGCACGT
>gi|42495047|gb|AY491488.1| Venturia inaequalis microsatellite TC2/16 sequence
ACCGCTTCCGCTTCAAGCACTCCTTACGCACCTGTCATGAATGTCTCGTCTAGCACGCCTGGATCGCCAATCACATTGACGAAGACGAGCACTGTTCATGAGACTGCTTGCCCTGCTATACCCACTGTCACAGCCACCAAGATCATTTGGGTGTAAATAGTCCCTCTCTCTCTCTCTCTCTCTCTCTCTCGGGGAGAAATCAAAGAAGGTCATGTGATGATTCGGACACGCCTCAATTGTATAGATCGAAAGGTGGTTTGTACAGAACGAAGAGGGATATGATGGAAATATACCCAAGCCAGGATAACCTAATGTTTAAAGAAAACTTCACCCCCTCCCTGGTTAATTTTTCCCTTGACTTAATATTGTTAAAGCGCAGATACCCTGTTTAATGTTAATGTTAATTCTTCTTCTACCGATGCACTCCTTGATCGTACACACCCATTTCCTCCTTGCTTCCGATTACTCGTTCGGCATCACAGCTGTATC
>gi|42495045|gb|AY491486.1| Venturia inaequalis microsatellite CACG8/42 sequence
ACTCCGTAGGGAGCAATAATTGAACGGCAATTGTTTACATTGCCATGGAATCACATGTGCTGATAATTGGAACTTGAAGGTTTGAAGTTTGAACAAATGGGAGAGCACGGAATAACTCCTTGTTAGATTGCTGGATGTCCTTCAGGCTCCAAGGACGGAAATGGCGTGCCAAGCGGCTGTCACTTGTCAGCCACGCTAGAAGTTTGTTGTGGAGCGTCATGGTACATGTTCTCACTGTCTCACAAGAATTCGTCCGTCCGAGCACGGAGCATTCTTTCTCCCACCACGCACACACGCACACACGCACACGCACACGCACACGCACACACCACACACCACACACGCATATCCCATCGTTTCAGTCTTGTCGGACCAGCATGATTCGTCCGGTGCTTGTGCTGTCGGACCAGTTACCAGCACGATCCGTCCGCCGCAGCTTTCCGTTGCACTCGCATCTCTTGTCCCCTCGCATTTACTCGGCACTTCACCCCTAAGT
>gi|42495043|gb|AY491484.1| Venturia inaequalis microsatellite CA9/134 sequence
ACTCGTAAAAGCCATCATACAGGAGTGAACAGCAGGGCACGTGCGGACATCGCTGGGCAGTATCGAAAGGATATCTCTGCGCTTGGGGAAACACACACACAAACACACACACACACACACACCAAACAATCATGGCCTCAACGATCCGACATCACCTCACCTCAAGGTTCCCATCCACCACCACCCCCCTATGTGTCAAGACCGCCTTGTCTGCCTTGAAAACTATGGAGCACGCAAGTGAGCAGTATCTTCGACCTCGACAACCACGTGTAAGTGATGTGTCTTCCGACGCGACCAAGCAAGTTGTGCTCTCACGTCCTAGCTGCCGGAAAAGGTAAAATGTACAGAGCCGTGTCTGCTTCGACCCAAGGCTTGCAGATGGATACCGTGTGTGGGT
>gi|42495041|gb|AY491482.1| Venturia inaequalis microsatellite TCCA7/P sequence
ACTCTTCGCGGGCCAACACTACTTTCGGGGATACGAGTCCGGAGATGATATACAACCTTCGCGGCGGTGATTGGCTAGCTCGGAATACTTCCAAGTGCACAGTGGGAACTAACTAGTTAGGCCATCTGAGAACTTGGGAGAAGGGCTTGAGGTATTCGATTGTATACCAGACCGGACATCTCTCCCTCTCTCTCTCTCTCTCTCTCTCTCTCACACACACACACACACACACGCACACACACACACACACGTGACGTGGATTATCTGCCGTACCATATCCGCGTCACTCCCTCGTACTCCGAGTATCCAAAATAGGCCGGTAGTATGTTGCCAATTCTTCTACTATGACAACTACCTCCACCCATCCCCTTGGAAAACCATCAAACCGACCTCCAAACCCCACCCACGAGCATCGCCCTCGCCAACCTATCTAACACTTCTACTTTCCCTACTCTG
>gi|42495039|gb|AY491480.1| Venturia inaequalis microsatellite AGGT8/1 sequence
ACTTTGGAATGGTTTCTACATGGCTGTATGGACTTGGACATACGATATGAGCTGCTCGATGGACGACTCGGCTCCATGTTCTTTGAGGGACTTCAAGTACGAGCCCAAGCCCGGCGTCAGGCTCGCCGTCGCACCCGGCATTTTGACGTGCGGAATATCCAAGTAGGGTCCCAAGTGTGTTCGAAACGACGGCGGATATATTTTGTCACGCACTGATTTCACGATCGCGAGTGGGTTGTATTCCCAATTGAGCTGGCAGAGAGAGAGAGAGGGTGTGTGTGTGTGTCGTGATGTGGCAGTGTGGTTTCCGGGTATTTCAAGGTTGTAGTAGAGGAGTCTGGGCAGGTATGGTATTTGCTGTGGCTGTTACATAG
>gi|42495037|gb|AY491478.1| Venturia inaequalis microsatellite CT1/130 sequence
ACCTAACCTAGCTATCCAGCACGTGTGCCATGACGAGAATTCAATCAGGTGACGTGCATTGCGATGGAGAACTCGTATGTACGCCTTTGCTCCCTTTGCACGTCTGCGTATCGATGATTGTTTTGTGTTGTCTTGTGTCTGGGAATACTAGGCATACACACGTTGAGACTCTCCAAAACTAGAAATCTCGATTAGAGCGAGCCCACGAATTCGATTGGTGACGCATGTGTTGGAAATACGATGGATAGTTTTGATGGTTTATGTTATAAATACTGGCAGGGGCTCTTGGCTTTGAATCTTGCCTCTCTCTCTCTCTCTCTCTCTGATGTGACGACTCTACTGTCTACGCAATCTCCAGCCTCAAAGCATCGTATTGCACGT
>gi|42495035|gb|AY491476.1| Venturia inaequalis microsatellite TC1/2 sequence
AGCTTTCTGAATTGGACGTCATCTTGGCATTGTGTTGCTGTATAAAACTGCCTTGCTTGCTTGCTTGATACCGCTCTAATAGGTCACTCTTGATCAGTATAAGGAAGAATGGGGCTTGATTTTGTCTTGTGCTCTTTGTCTGGGCAATCCATATGGCTCTGCTGGCTGGTGGTATATCTAGGCCGGCCTCTTACCTCTCACTTGCTAACTTGCTTCCATAATTGTCCCGAAGCTTCAAAATTGCGTTTCTCTCTCTCTCTCTCTCTCTCTCTCTCTCTCTCTGACATTGTCATAGATAATCTTAGGCACGCGTAAGAATGCGGTCGATATTTCAAAGTCGACAATTACCTTGCGCCAACGAATCCACAACACAGTCTTGTCAGAACTATGGAACAGACGCCTGTGTTGCATGTCGTCTAGTTCTGGTAATATAC
>gi|42495054|gb|AY491495.1| Venturia inaequalis microsatellite TG10/epsilon sequence
CTCCAACACCTCAGCAGTGCAGGAATAGTAAGGCCTGACAATACCGGTCACAAATTGGGTATCGTGCTATCGAACAAAAGCGGCAGCGGTCACAACGATGATGGTGTGTGTGCGTGTGTGAGCGATCCACGCCGCGCCGGACACAGAAATGAAGAAGAATCTTGTCGTTCTCTGGTATCACAGCCGCTACCCAGTCAGCAGCCAGCCTCGACCGCCAAACGAACCAAGCGTCCCGCAGGCCTCACCTCCACTGTTGCTGGGCACCCAATTCCCACACACAACAAACACAACATCTTCTTTTTCTTCTGAACTCTATCAGTTCCAAGAATTTCAAAACTCTCCAAGTTTTCAGTGCACGCCGAGCCCATCCTCCTGCCTGATTATCGCAACACCTTCACAATCTCAACAGCATTTCCGGACGCTTCCGGCACTATCCGCAGACCCCAGTACAATCCGCTATCACACAGT
>gi|42495052|gb|AY491493.1| Venturia inaequalis microsatellite 10/154 sequence
ACTTAAATCCCGTCGAGATCTCCTCTCCGTTCTCTGAGATTCTTGTCAATTCTGTATACCTTCACGCCGAACAAATCTTAGGAAGCTCATCAACCATGAAGCTTCTCCTCCTTCCTATTACTCTCGGATTCTTTTCCTAGTAAGTTTCCATTTTCACTATTATATAACACACACACACACACACACACACCCCAAACAAAATCAGACTAACGGACATAGGTTCGCTTCAGGATGTCAATGCAAACCCCCTGGCGGCCACATAAGCCCTATCGAGACAAAAAGGGCGTGCGGTGGTCCTTGCGGCGGACATTTCTATGAGGAAAACGACCAGGTATGTAAAATTCAAAGCTCTCATAGAATAGGCAAAGGTCATTAACACTAATAGTGT
>gi|42495050|gb|AY491491.1| Venturia inaequalis microsatellite TG9/99 sequence
ACAACAAGTCCAAACCTTGCACCTCTATACCGTGTCGAGCGGCGTATTCTGACTGCATTCCCTAGGATCGCCTCTGTTTCCATGGGGCGGGAGTGCCGGACGTCTGTTAGCATGGAGGGTTCTCTTCCGCCCGTGTCGAGACCTAATATCGATGGTGAGTATCGGTTGTTTTGATGGCTTGTGTTTCAACGAGGGGGAAGATTACAAAGAATACGGCGCATTCGTACTTGTGTCTGTGTGTGTGTGTGTGTGTAAAATACGAGGGAAAAGAAGGACTTACGAAGAGCCATTCTCTCCAAGATTTTGTCGATTTCGGCATCGGTGATTGTTCCTGGGTATCCGACGCCGTCAGCCAGAACGGC
>gi|42495048|gb|AY491489.1| Venturia inaequalis microsatellite GA3/Z sequence
TACTACTACTAGTCCTACTACTACTAGGCCTACTACTACTAGTCCTATCGCTAGCGATAGCCCCCTAAGGGCTATTATTCTTTCCTCTACTTACTCTATTCTTTATCGCCGCCAGCCCTATCGCTACTAGCCCTATTATCGCTACGGGTAGTATCGCTAGGCCTAGCGCCCTAAGCCCTATTATTCTATCTTACGCCTCCTTACTTCTTGATAAGTAGGAGAGAGAGAGAGAGAGAGACCTATTCCAAGATATATTATATCCTCCTCATTTTAGAGAACGTAATACGAGGGT
>gi|42495046|gb|AY491487.1| Venturia inaequalis microsatellite GT8/146 sequence
ACTCTTCGCTATCTTCCGATTTTCCGAGGGTGCAGTCGTTTCCTGAGAGGATAGGATGGGAGTTTTCATGGAGTCGGTGGATATTGAGGTGCGGGGTGTGGATTGTTGGCTTTTGGTTTTTGTGCTTGGGATTGAGATTGAAGGGTGGAGGGTGAGTTTTGCGCGGGAGGGTTGGTGGAGGAAGTAGGCGGACATTTTGGACGGATTTGTGGAGTATTGGTTGTGAGAAGTTATGTTTTTTGGGTTTTTGGGTTTTGAAGGTTTGGAGATATTGGTTTACAGTAATGTGTCTCCTTTTCTTTTTAGAAAAAAAGATCTGGAGAGAAGAGAAGAGTGGTAAATCGCTTTGGGCAGATGAGCTTTTGAAGTATAGTCGACAAACTGAAGGAACGGTGGTTCGGTGAAGTGTGTGCGTGTGTGTGTTTGTCGATTATTGGATGTTGCCCGGTTTGTGTTTCTGT
>gi|42495044|gb|AY491485.1| Venturia inaequalis
GAGGTGTTGTCGAAGGGCACTGAATCGTTGAAGCCACTGGGTCTTTGTGCAATCCGAAGTTTGCATCTCTGTCAAGCGGGCCAGTCGAGGTGTTGCTGTCTTGGAGATGTATTCGGGGTGAGGTGCTGCTGCGGAAGACTCCAAGGCGTGGGAAAGTGGTGTGTGGTGTGTGGTGTGTGGTGGCAGTGGCAGTGGGAACGGGATTGGAAATGACACTATCGGAGGCGCAGACGGCCTCTTCTATTCTATCTCGCTAGAACTGGCTCCACTTTCTTTTTCTTGCTCAGCGAATACGGACCCTTGTATAGAACGCTGCAAGAAGCTTACGATACGTGGATACCTCGAGGGTGAGTCCCCAGGTCCCCCCCCAATCCCCATTGTGCTTCCCACC
>gi|42495042|gb|AY491483.1| Venturia inaequalis microsatellite TG11/70 sequence
CCGGGCACCATGAATTGGGACAGTAAATGGCTGAAGAGACCGGATGGGACGGAGAGTCCGAGGGAGTTGAAGCAGTTGCCGACGGATGAGGAGAGGCTTTCGATGAAGCGGAGGAGGGTGGGTAGGTTTATTGGGTTGAGGGGGTGTCAGACGCCGGGTTTTGAGGTTGCGAAGAGGTTGGAGTGGTTGGAGGGACGGCTTGAGAGGGCGCTTGAGAGGGAGAGGGATGGGTTTTGTAGGAAAGGGCTTTGATTGATTTTTGTGTGTGTGTGTGTGTGTGTGTGTTCGCTGACCTTCTTTGTTCTCGTGTACATGCATAAATACATACACGTTATAGTCCTGTACAGATTCGGTTCGGATTTAAATCCACTGTTTTCGTCGTACAGGTAGGATGAAAAAGCAG
>gi|42495040|gb|AY491481.1| Venturia inaequalis microsatellite CA9/152 sequence
ACTGCTTCCGCAGCTTTCTTTTGCAGCCGCAATAATAATATAACCCCTGAATATCCACTACACTCCCTTTCCCATACAGCGGCCGACCTCCCTCGACACGACGGGCAGACGGACCCGTGCTTGCACCATTACCTTTCCGCCTGCCTCAGCTGCACTTCTCAAACGCACCTGCTCTGTCTATCTCCCACAGACTCCAGCACAGTCATCCAACACGCAGCCGAAACAGACTCTCAACAGTCGCCCATTTGTCACACACTCAAGACACCGCACACCACACCAGACCACACACCACACACCACACACCACACGTGAGCCACCTCCAGTGCCTGAACCTTGGT
>gi|42495038|gb|AY491479.1| Venturia inaequalis microsatellite TC2/D sequence
GCTATTAGCGTAAGTCCCTGAGAGCGGAGAACTTACAGTGAGTTTGGAAAGTATCCGCACCTTTTTTTTGGTGGAAAATCCAATGATGATTTACCGATCAGTTTATACCTTCCCTTTCTTACTCGACAAATCCCCAAATTCTTCCTTCCTTCAACAAGATAGGCGTTTACGCTATGGACACCTTGGTATCTACATTCTTTCGGGTTTTCCGCTCCTTCTGGGTAAGAATTCTGAGGTGTGTCGATGGCATTTTCACTTGGTTTACTCTCTCTCTCTCTCTCTCTCTCTCTCTCTCCCGTTTTCTTTTGGTAGGGTTGCTCTGGACAGATCGGGTTTCTGATGTTAGTAGACGCTGGGGTCGAGGGAAGGCTCTGGGATGGATGAAATGGATGGGATGAGATGTAGAGCATAGTATGGACAAATCTTTGGGTGCAGTTGTTATGATGCTTTCAATGGGTGGGTTGTGGATAAGGGTCCACCAGTTCTGGATTCGATTCTGGTAGTAAATACTCATCCGT
>gi|42495036|gb|AY491477.1| Venturia inaequalis microsatellite TC1/82 sequence
ACTCTGCTTCAATTCCTTGCATCAACGGATCTGGCGATAGGTTATGTTTGAAGGACCTGGGCATTTCTCGTCTGCTTCAGGCCCCAAGTACGCGTCAGTCATCACCGTGAACAGATTCGCCATCTTTCGTGATGGTAAATGAGATTCTGATGAAGTCAATGAAGATGTTGTTGTTGAGGGACGGACTGTCTCTAGGCGAAAGGATCTTGGAAATGACATCTATTTTTGGACAAAATGACTAATGCACGTGCTCGGCAAGAGAAATGAAGACTCGGGCCATGATTGATTCCTCTCTCTCTCTCTCTCTCTCTTTCTTGTATATTCAAGCTTCATCAGAAAAATCATGTCTACGCCAAATCTAATTTCACTTTCTCAGCAAAATATTAATAGCGATTAATCCTTAGCGAGCTTCCAAGTTCGAATCATG
>gi|4426587|gb|AF051644.1|AF051644 Venturia inaequalis small subunit ribosomal RNA gene, mitochondrial gene encoding mitochondrial RNA, partial sequence
GATGATGGCTCTGATTGAACGCTATCCAAATGCTTGACACATGCTAATCGTACGTCATCATGTGTACTTTTTACTCGTCAGAATATAAAGTATTCATAGGATGAAGTGGTGTACAGGTGAGTAGATAATTTGTCTGCCTTAGAGTAAGGCATAAAAATCCCTTATAATCTATTTTTACTTAGAGAAAATCTATTTCTATATAGAGATAACCTTGAAGGTGAATTGAACAAAAGAAGAAATTCGCTCTAAGATGTCATTTAATTATATCGAGTAAGTAGTAGGTAAGGTAATTGCTCAACTAGCTTAAACTCGTAGTCGTAACTGAGAGGTTGATCGACCACATTGGGTCTGAAAAAACCCCAATACGTATTGTACAGCAGTGAGGAATATTGGTCAATAGTCTAACGACTGAACCAGCAACTTGGAGGAACACGCATGGCTACCTTCTAAAGTAAGATTTTGTCTTCTTGGAACATGCACTGGATACTTTAATGTATATATAGTTCTAGATAGATAAATGATAAATGACAACTTTCTATCTATGTTGTCTTGACCAAATCTTGTGCCAGCAGTCGCGGTAATACAAGGGAGACTAGTGTTATTCATCTTTATTAGGTTTAAAGGGTACCTAGACGGTGTATCTAGCCTGCGAGGGAACGGATACGACTAGAGTTTTATGTGGGAGGTAAATATCGTACTATGTGTGTAGAGATAAAATTCTTTGATAATACGTAGGACTGGTAATGGTGAAAGCAATCCTCTATGTAAAAACTGACGTTGAGGGACGAAGGCTTGGATAGCAAACAGGATTAGATACCCTAGTAGTCCTTGCAGAAAATGATGAATGCCATAAGTTAGATACTAAAAAGGAAGGATAAGACTTTGTATTGTGAGACTACCTTCTCTTTTTTTGGCTTATAAATGAAAGTGTAAGCATTCCACCTCAAGAGTAATGTGGCAACGCAGAAACTGAAATCATTAGACCGTTTCTGAAACCAGTAGTGAAGTATGTTATTTAATTCGATGATCCGC
>gi|4106759|gb|AF065832.1|AF065832 Venturia inaequalis strain 890F 18S ribosomal RNA gene, partial sequence
TTCCGAGGAACAGTGATCCCTCTGCGAGACGCTTACCGAAGCCTTTGCAGCCCCGCAAGGGGTGTGCCCGCCGCGACTGGAAACAATGGTTGGGTCATGCAGGTCGGCGCCCCCGGGCGCCGGCGACACTTTCGAATTGCGGGGACGTCCTCCGTCGACCCTACCAAACCAGGCCGGACAACCGGCCAGGTGGCCTCTGCTAGCGGCAGAGGGGATGGTAACAACGGGCTCGACGAGGGCAATCCGCAGCCAACTCCCGCCGGCCGGGAAGGGGTTCACAGACTAAGTGGAAGTGGGCGGGGGGCAACCCCCGCTTAAGATATAGTCGGGCCCTCTGGGAGACCAGAGGAACCCCCGCGTTGCCGCCGCAACTCGGGGCACCAAACCG
>gi|4106756|gb|AF065829.1|AF065829 Venturia inaequalis strain 885F 18S ribosomal RNA gene, partial sequence
TTCCGAGGAACAGTGATCCCTCCGCGAGACGCTTACCGAAGCCTTTGCAGCCCCGTAAGGGGTGTGCCCGCCGCGACTGGAAATAATGGTTGGGTCATGCAGGTCGGCGCCCCCGGGCGCCGGCGACACTTTCGAATTGCGGGGACGTCCTCCGTCAACCCTACCAAACCAGGCCGGACAACCGGCCAGGTGGCCTCTGCTAGCGGCAGAGGGGATGGTAACAACGGGCTCGACGAGGGCAATCCGCAGCCAACTCCCGCCGGCCGGGAAGGGGTTCACAGACTAAGTGGAAGTGGGCGGGGGGCAACCCCCGTTTAAGATATAGTCGGGCCCTCTGGGAGACCAGAAGAACCTCCGCGTTGCCGCCGCAGCGCGGGGCACCAAACCG
>gi|4106754|gb|AF065827.1|AF065827 Venturia inaequalis strain 5BF 18S ribosomal RNA gene, partial sequence
TTCCGAGGAACAGTGATCCCTCCGCGAGACGCTTACCGAAGCCTTTGCAGCCCCGTAAGGGGTGTGCCCGCCGCGACTGGAAATAATGGTTGGGTCATGCAGGTCGGCGCCCCCGGGCGCCGGCGACACTTTCGAATTGCGGGGACGTCCTCCGTCAACCCTACCAAACCAGGCCGGACAACCGGCCAGGTGGCCTCTGCTAGCGGCAGANGGGATGGTAACAACGGGCTCGACGAGGGCAATCCGCAGCCAACTCCCGCCGGCCGGGAAGGGGTTCACAGACTAAGTGGAAGTGGGCGGGGGGCAACCCCCGTTTAAGATATAGTCGGGCCCTCTGGGAGACCAGAGGAACCTCCGCGTTGCCGCCGCAGCGCGGGGCACCAAACCG
>gi|4106757|gb|AF065830.1|AF065830 Venturia inaequalis strain 75-150 18S ribosomal RNA gene, partial sequence
TTCCGAGGAACAGTGATCCCTCCGCGAGACGCTTACCGAAGCCTTTGCAGCCCCGTAAGGGGTGTGCCCGCCGCGACTAGAAATAATGGTTGGGTCATGCAGGTCGGCGCCCCCGGGCGCCGGCGACACTTTCGAATTGCGGGGACGTCCTCCGTCGACCCTACCAAACCAGGCCGGACAACCGGCCAGGTGGCCTCTGCTAGCGGCAGAGGGGATGGTAACAACGGGCTCGACGAGGGCAATCCGCAGCCAACTCCCGCCGGCCGGGAAGGGGTTCACAGACTAAGTGGAAGTGGGCGGGGGGCAACCCCCGTTTAAGATATAGTCGGGCCCTCTGGGAGACCAGAGGAACCCCCGCGTTGCCGCCGCAACTCGGGGCACCAAACCG
>gi|4106755|gb|AF065828.1|AF065828 Venturia inaequalis strain 75-26 18S ribosomal RNA gene, partial sequence
TTCCGAGGAACAGTGATCCCTCCGCGAGACGCTTACCGAAGCCTTTGCAGCCCCGTAAGGGGTGTGCCCGCCGCGACTGGAAATAATGGTTGGGTCATGCAGGTCGGCGCCCCGGGGCGCCGGCGACACTTTCGAATTGCGGGGACGTCCTCCGTCAACCCTACCAAACCAGGCCGGACAACCGGCCAGGTGGCCTCTGCTAGCGGCAGAGGGGATGGTAACAACGGGCTCGACGAGGGCAATCCGCAGCCAACTCCCGCCGGCCGGGAAGGGGTTCACAGACTAAGTGGAAGTGGGCGGGGGGCAACCCCCGTTTAAGATATAGTCGGGCCCTCTGGGAGACCAGAGGAACCTCCGCGTTGCCGCCGCAGCGCGGGGCACCAAACCG
>gi|1488701|gb|U63628.1|VIU63628 Venturia inaequalis ribosomal RNA gene, group I intron
TTCCGAGGAACAGTGATCCCTCTGCGAGACGCTTACCGAAGCCTTTGCAGCCCCGCAAGGGTGTGCCCGCCGCGACTGGAAATAATGGTTGGGTCATGCAGGTCGGCGCCCCCGGGCGCCGGCGACACTTTCGAATTGCGGGGACGTCCTCCGTCGACCCTACCAAACCAGGCCGGACAACCGGCCAGGTGGCCTCTGCTAGCGGCAGAGGGGATGGTAACAACGGCTCGACGAGGGCAATCCGCAGCCAACTCCCGCCGGCCGGGAAGGGGTTCACAGACTAAGTGGAAGTGGGCGGGGGGCAACCCCCGTTTAAGATATAGTCGGGCCCTCTGGGAGACCAGAGGAACCCCCGCGTTGCCGCCGCAACTCGGGGCACCAAACCG
>gi|1488699|gb|U63626.1|VIU63626 Venturia inaequalis ribosomal RNA gene, group I intron
TTCCGAGGAACAGTGATCCCTCCGCGAGACGCTTACCGAAGCCTTTGCAGCCCCGTAAGGATGTGCCCGCCGCGACTGGAAATAATGGTTGGGTCATGCAGGTCGGCGCCCCCGGGCGCGCGACACTTTCGAATTGCGGGGACGTCCTCCGTCGACCCTACCAAACCAGGCCGGACAACCGGCCAGGTGGCCTCTGCTAGCGGCAGAGGGGACGGTAACAACGGGCTCGACGAGGGCAATCCGCAGCCAACTCCCGCCGGCCGGGAAGGGGTTCACAGACTAAGTGGAAGTGGGCGGGGGGCAACCCCCGTTTAAGATATAGTCGGGCCCTCTGGGAGACCAGAGGAACCCCCGCGTTGCCTCCGCAACTCGGGGCACCAAACCG
>gi|1488697|gb|U63624.1|VIU63624 Venturia inaequalis ribosomal RNA gene, group I intron
TTCCGAGGAACAGTGATCCCTCCGCGAGACGCTTACCGAAGCCTTTGCAGCCCCGTAAGGGTGTGCCCGCCGCGACTGGAAATAATGGTTGGGTCATGCAGGTCGGCGCCCCCGGGCGCGGCGACACTTTCGAATTGCGGGGACGTCCTCCGTCGACCCTACCAAACCAGGCCGGACAACCGGCCAGGTGGCCTCTGCTAGCGGCAGAGGGGATGGTAACAACGGGCTCGACGAGGGCAATCCGCAGCCAACTCCCGCCGGCCGGGAAGGGGTTCACAGACTAAGTGGAAGTGGGCGGGGGGCAACCCCCGTTTAAGATATAGTCGGGCCCTCTGGGAGACCGGAGGAACCCCCGCGTTGCCGCCGCAACTCGGGGCACCAAACCG
>gi|1488700|gb|U63627.1|VIU63627 Venturia inaequalis ribosomal RNA gene, group I intron
TTCCGAGGAACAGTGATCCCTCTGCGAGACGCTTACCGAAGCCTTTGCAGCCCCGCAAGGGTGTGCCCGCCGCGACTGGAAATAATGGTTGGGTCATGCAGGTCGGCGCCCCCGGGCGCTGGCGACACTTTCGAATTGCGGGGACGTCCTCCGTCGACCCTACCAAACCAGGCCGGACAACCGGCCAGGTGGCCTCTGCTAGCGGCAGAGGGGATGGTAACAACGGGCTCGACGAGGGCAATCCGCAGCCAACTTTCCGCCGGCCGGGAAGGGGTTCACAGACTAAGTGGAAGTTTGGCGGGGGCAACCCCCGCTTAAGATATAGTCGGGCCCTCTGGGAGACCAGAGGAACCCCCGCTTGCCGCCGCAACTCGGGNCACCAAACCG
>gi|1488698|gb|U63625.1|VIU63625 Venturia inaequalis ribosomal RNA gene, group I intron
TTCCGAGGAACAGTGATCCCTCTGCGAGACGNTTACCGAAGCCTTTGCAGCCCCGCAAGGGTGTGCCCGCCGCGACTGGAAATAATGGTTGGGTCATGCAGGTCGGCGCCCCCGGGCGCCGACGACACTTTCGAATTGCGGGGACGTCCTCCGTCGACCCTACCAAACCAGGCCGGACAACCGGCCAGGTGGCCTCTGCTAGCGGCAGAGGGGATGGTAACAACGGGCTCGACGAGGGCAATCCGCAGCCAACTCCCGCCGGCCGGGAAGGGGTTCACAGACTAAGTGGAAGTGGGCGGGGGGCAACCCCCGCTTAAGATATAGTCGGGCCCTCTGGGAGACCAGAGGAACCCCCGCGTTGCCGCCGCAACTCGGGGCACCAAACCG
>ViECP6 nucleotide seq
tataccattgcgagcggcgatagcctgggcgcgattgcgaccaaatttaaccgcggcatttgcaacattgcgaccgcgaacaaaattaccaacattaactttattaccgcgggccaggtgctgaccattccggcgcaggtgtgcattccggataacaccagctgccagccgaaaaccccggaagcgaccgcgaccagcattctgggcggcccgggcttttatattgtggtgagcggcgataccctgaccgcgattgcgaaaaactttcagattaccctgcagagcctgattgcggcgaacccggcgattaccaacccggatctgattctggtgggccaggtgattattattccggtgctgccgggcagcagctgcaccattagcccgtatgtgattaaaagcggcgatattttttttgatctggcggcgaaatttggcaccaccgcgggccagctgctgagcctgaacaccggcaccgatccgaccaaactggcgattggccagaccgtgaccattgcgagcggctgcaaaagc
