# Supplementary material for: De Novo Transcriptome Sequencing and Analysis for Venturia inaequalis, the Devastating Apple Scab Pathogen
Source: PLoS One. 2013 Jan 17;8(1):e53937. doi: 10.1371/journal.pone.0053937 (PMC3547962; doi:10.1371/journal.pone.0053937)
Supplement: File S2 — Sequences of known effectors of various pathogenic fungi. (TXT) [file pone.0053937.s002.txt]

>AVR_1 gi|12642087|gb|AF207841.1| Pyricularia grisea AVR-Pita (AVR-Pita) gene, complete cds
AGGGTAATACCTTATCGACGTCGCGTTAAATTCAAAATTTTGTTTGTTTCCTTTCCTTTCCTCAAAATAGAATCTTCGTCGATAAATGCCAATAGACTAGCTTCCGTGCTATGTTTACCCTGGCCGTGACAACTACCATGGAACCCAAGATTGTTAGAGGACATTGTAAACCTGACGATAATCTCTGCACGCCGAATATATGCGACAATTTAAAGGCATATTAAAATATAGCCAACCGCCAAATAAATTCCGTACTAACTAAGCATATTTTCAAAAGGGGTTCGGAAACTGCACTGTGGCTACATTGTAGGTAAAACGGGCAAATATTGTTCAGCTTAGGTATTTGCTTAGATTTGACGGAATTCCATACCTGCCTAATTTTGACCACAAATTAGAGAACGTAATCCGAACCAAGCTTTTAGTGTTGCCAACGTGATACGGAGTTTTTGCTGCCGAGTCTGCCGGGCAAAAACGGAACCCAATGTCACGGCCAGGCATACATTGGAGAGCCTCAGTGTATTAGGCGCTATTAACGAAAATTCTAAACTGAAGAGAAGAGAGAAATTACAATCGACGACGCGCTCAAGAGACGCGCTTGAATCCGGAGTTAGTGGACCCTTGTCCGATCCCTGGCTCGGCGTGGAGCCGAGTCGTTCTGAGGGTAGGTCTAGGGGCCTGATCCTCACAATATTTTTGTAAATTTCAAAAGTCAGGGAGCATGAATTATGTAGTTATTAATAATATGGGCCCAACTCTTACCTTATATAAAATTGTGGATGATATACTAATAAAAGTGGACCTAATTACCTGCATAATAATGCAGATAATTAACACTAGCAAAATATAATTCGATAATATTATTAATGCTAAATAACGCATTAATAAACCAAATAAGTTTTACATCTTCCTAAAGCTTTGAAAAAAGTCAAGCTGAAATAATAAATAAGTTGGCGTTGTTATAAAATCGACCCGTTTCCGCCTTTATTGGTTTAATTCGGATAGAGAACATTTTGCTTATAATTCCAAACATACAAACAATTATCCACTGACTGAAAATCGACAGTTTTGTTTGCACAATCAACATTATAATTACAATTAAAAACTTCTGCACAATTAACATTATTTTTGCAATTATGCTTTTTTATTCATTATTTTTTTTTCACACCGTTGCGATTTCGGCCTTCACCAACATTGGCACCTTTTCACACCCAGTTTACGATTACAATCCAATTCCAAACCATATCCACGGAGATTTAAAAAGGCGGGCTTATATTGAACGCTATTCCCAATGTTCAGATTCGCAGGCCTCCGAAATTCGTGCCGCGCTAAAAAGGTAAATTGAAACTCTTTAAAACAAATTCGGAAAACAATGTTAAATATTTTGTTTAGTTGTGCCGAGCTCGCCTCGTGGGGCTATCACGCCGTTAAAAATGACAATCGGTTATTTAGATTAATCTTTAAAACTGACAGCACAGATATTCAAAACTGGGTTCAAAAGAATTTTAACGAAATTTACAAGGAATGTAACAGGGACGCGGACGAAATTTCTCTAACCTGCCACGATAAAAATGTTTATACGTGCGTCCGAGAAGGAGTTCATAATTTGGCGTATGCACTTATTAACGAAAAAGAAATTGTTATATGCCCTCCTTTCTTCAACAACCCCGTAAACAGCAGGGAAATTACTGCCGGTAACCAAGATACAGTTATATTACATGAAATGGTGCATATAATTTTAAGTAAGTTTGCTTTTACAAATTGATAAAACATTTACAAAAGTTTATTTATAAAAATTTTCAAAAACTAAAAATTCAAATTTTTATTTAGAAGAGTGGAAAGATTATGGTTACGAATGGGATGGGATTCACAAGTAAGTTGTCGAAAAACAAATTTGCTGAATGTTGTTTTATGTTGATAAATTCTAATTAATATTAAGATTGGATAGTACAGAAAGTATTAAAAACCCCGACAGTTATGCTATTTTTGCACAATGTGCACGTTATAAATATTGTTAAATAACGTTAGTGTTGGAATGGAGGGAATCGCGGTCAATCTAACAATAGAGGGTTAGGGTTAGGGTTAGGGTTAGGGTTAGGGTTAGGGTTAGGGTTAGGGTTAGGGTTAGGGTTAGGGTTAAGGTTAGGGTTAGGGTTAGGGTTAGGGTTAGGGTTAGGGTTAGGGTTAGGG
>AVR_2 gi|120564437|gb|DQ855956.1| Magnaporthe grisea isolate G-213 AVR-Pita2 avirulence gene region
GGATCCGAAATTACGGTATTTAACGGCGTTTAAAACGCGACAAGGCACATTTTAGTGGAAGATCCTACCCTTTGGACTGAAGGTCGGACCCGCCTGGTTCCAAGCTTTTATTAACGTTTAGTTTAATAAACTGCTGGACGTTTTCGCGAGCGCCTACGCAAACGACGTATTGATTTACACCGAGGATAAATCGGAGCAAGTCCATTTTGAGCAAACCGAAAAGGTTATTTACAGGCTGTACAAAACCGGACTTCAAGGCGATATTAAAAAGTCAAGTTTCGGCGTTTTCGAAATCGAGTACCTGGGTTTACTTCTAGAGATCGGTAAAGGTATCCGTATCGACCCCAAAAAGGTCGAAGCCATTACCAGCTGGCAATGGGACGACGTCACCTCCGTTTCGGCAGTACGATCCTTCCTAGGTTTATGCAATTTCGTTCGGACGTTCTGCCATTACGCCAGCGAACAAACAGAACCTCTGACCCGATTATTAAAAAAGGGAGTCCCGTTCGAAAGAGGCCCCGAACAGAAATTTGCCTTTAAAGCGTTAAAACAACTGGTGATTACCGCCCCCGTAATAAGTTTTTTTAAATCCGGTATACTTGTTAGGATGGATACCGACGTTAGTGGTAAGGCTACCGCCGGTGTCGTGTAATAGCAATAGGACGATGGCAGCTGGAAGCCAATCGGTTATTTGTCCAAAACCATATTCCCTGCTAAATAAAATTATCCGATTTAGGACCAGGAGCTATTAGTTGTAATTAATACGCTAAAGGATTTCGAACCAGCCCTATTGGGTACTAAGTTTTGTATTTTTACCGATTACCAGGCCCTAATTTATTGGTCGACCAAGAAATTTTTGTCCGTTCGCCAGATACGATGGGCGGATTACCTGGCCAATTTCGACATCACCTTTAAATACCGTCCCGGTAAGGATAATGTGGCAGCCGATGCCCTTTCGCGCAAAACCATCGACAACCCTACGGTTAAGGCCCGAGCTGTGTTAGACCGCACCATTGCACTAATCCCTCCAGAAAAAATCGACTCCCGACCCGGCGAACCTCTTCCAACCATTAGCAATTTGGAACCCTCCGCACCGCAGGGAACTAACCTGGTAGCCCTTATCCTGGAAAAAAACCTAAAACAGAACCTAGATCACTACGATAATTTGTTAACGGTACCCGAAATTACCCAGAATGGCAAAATCTTTTTAAGAACGGTTTTTATCCGCGAAGTTTATAAGCCCAAAATCTTCGGCCATGGAGGTCAGAATAAAACCCTTAACCGCCTGAAAAAGGACTATTGGTGGCCCGACCGAAATCGAAACGTCAAACGCTACATTAAAAATTGTCGCGAATGTTAACGCAACAAGGTACGATATAATAAAACGCCTGGGCTGTTGTACCCACTGGAAATCCCTAAACGGTGTTAGCAGCACGTAATGGTAGACGGCAAAGATATACCCAAGGATAAAAAAGGTTATAATTACGTCTGGGTCTTTATCTGCCGATTGACCAAACTTTTAGCCACTTTACCGGGAAAAAAGACGGATACCGCGGAGATTTTGGCTATACGGTATTATTAAACCGTATACCGTTGGAAAGGCGTCCCCGATTTATGGTTTTCCGATAACGCCGGACCGTTTATATCCGAATTTCTAAACACTTTAAACGAATTGACAGGAATAAAATATAAATATGGAAACGCCCGCCACCTTTAAAATTAGGGCAGCGTCGAAATTACCAACGTTAAATTGGATTAGAAAATGCGCTTTTATGTAGACAAATACCAAACGAATTGGCGACGGCATATCCCCGTTTTCGATTTCGGCCATAATTCGTCCGTCCACGCCTTTATTGGCATAGTACCGATCGAAGCAAAAACCGGAATTCGCCCTAAAAACCCGCTTTTTTTACTTTTACCCGAAAAAAACCTGGAAACCGGTTAACAACAAAAGGCGTTGGAAATGGTCCGCCAAACCCGGCAAATTTAGGAATTGGCCCGCAATAACGGATTCGGAACGCAGATAAAGTAATAAAGGCAGGCTAATAAGAAACGGCGACCGGTCGATTTTACGGTGGGAAATGCGGTTTACGTTAGTAAAAAGGGTTTTTCCACCGAAGTTTTTACGACCAAGTTGGATTCGCAAAATGCAGGACTATGGACGATTTTCGAGGAAAAAGGCCACAGCTTTATTTTCGATACCCTTGCCTGGTATAAAGGTAGTAAGCTGTTCTACGCCAGCCGATTGCGCAAAGCAGTAACGGATCCTTTACCCCAATAATATTAAAAACCGGAACTACCGGTCGAAATTAACGGAAAGCCGGAGTGGGAGGTGGAGCAAATGTTGGCTTCGCGATTATTCGGACGAAAAAAAACGTTGCAATATTAAATATCGTAGGTCGGATTCGACCCTGACGAGACATGGTATAAGGCCCGCGATTTGAAAAATTTACCAGTACTGCTGGATACCTTTTACAGGGAATACCCGGACGCAGCAGGACCTCCGGTAAATTTGCAATAGTGGATTAAGAACGTAGTAGAGGATGTTTTTGCGGAAGACGGACCCGAGGATAATATTGCCGAACACGATGCGAAAAAGATACGAAAGCGGCGGAAGGCCCCGAGGAGACACACGTGACAAATTCAAGACTTTAACCGCCTACGTCGATTAGGCCTTGGAGGGGGGTAATGTGAGGATCAGGCCCCCAGACCTAACCTCAGAATCGCCACTCCACTCACCAGCCACGCTAAGCCCAGGGCGCGTAAAGGGTCCACTAACTCCGGATTTAAGCGCGTCTCTCCAGCGCTCCGTCAATTGTGATTTCTTTCTTCTCCTCAGTTTAGAATTTTCGTCGATAGCGCCTAATACACTGAGGTTCTCCAATGTATGCCTGGCCGTGACACCTAATACACTGAGGTTCTCCAATGTATGCCTGGCCGTGACAGTTACAAACGTTATACGCATATTTTTGTAAATTTCAAAAGTCAGGGAGCATTAATTATATAGTTATTAATAATTTCGGCCCAACTCCGGTCCTATATAAAATTGTGGATTATATATAAATAAGGGTGAACCTAATTACTGTGACATTTGGACCATGAGATCACCAGACCCTAACCCTGACCCCTGACCAACGACCCACCAGGGTGATACCTTTATCGACGTCGCGTCAAGCTCAGAACTTTGTTTGTTTCCTTTCCTCTCCTCAGAGTAGAATCTTCGTCGATAGATGCCAATAGACTAGCTTCCGTGCTATGCTTACCCTGGCCGTGACAATTACCTGCATAATAATGCAAATAATTAACATTAGCAAAATATAATTCGACAATATTATTAATGCTAAATATCGCATTTAATAAATTAAATAAACTTTGCATTTTGCTAAAGCTTCGAAAAAGTCAAGTTGAAATAATAAATAAGTTGGCGTTGTTATAAAATCGACGCGTTTCCGCCTTTATCGGTTTAATTTCATGTAAAGAACAATTTGCTTCTTATTTCAGACATACAAACAATTATCCACTAACGGAAAATCGAAAGTTTTATTTGCAGCAATAACATTATATTTACAATTAAAAACTTTTGCACAATTCATATTATTTTTGCAATTATGCTTTTTTATTCATTTATATTTTATTTTCACACCGTTGCAATTTCGGCCTTCACCAACATTGGCACCTTTTCATACCCAGTTTACAATTCCAATCCAATTCCAAACCATATCCACGGAGATTTAAAAAGGCGGGCTTATATTGAACCCTATTCCCAATGTTCAAATTCGCAGGACTCCGAAATTCGTGCCGCGCTAAAAAGGTAAATTGAAATTCTTTAAGACAAATTCGGAAAACAATGTTAAATATTTTGTTTAGTTGTGCCGAACTCGCCTCGTGGGCCTATCACGCCGTTGAAAATGACAATCGGTTATTTGAATTGATTTTTAAAACTGACAGCACAAATATTAAAAACTGGGTTCAAAATAATTTTAACGAAATTCACAAGGAATGTAACAGGGACGCGGACGAAATTTCTCTATCCTGCCACGATACAAGTGTTTATACGTGCGTCCGAGAAGGAGTTCATCTTTTGGGCTATGCAAAGATGTACGAAAAACAAGTTGTTTTATGCCCTCATTTCTTTGATCACCCCGTAAACAGCAGGGAAATCACTGCCCAAAACCAAGATACAGTTATATTGCATGAAATGCTGCATATAATTCTAAGTAAGTTTGCTTTTACAAATTAATAAAATCTTTACAAAAGGTTATTCATAAATATTTTCAAAAACTAACAATTCAAATTTTTATTTAGATGAGTGGGAAGATTATGGTTACGAATGGGATGGGATTCACAAGTAAGTTGTCGAAAAACAAATTTGCTAAAATTATTTTATATTGATAAATTCTAATTAATATAAAGTTTGGATAGTACAACAAGTATTAAAAACCCCGACAGCTATGCTATTTTTGCACAATGTGCACGTTATAAATATTGTTAAATAACGTTAGTGTTGGAATAAAGGGAATTGTCACGGCCAGGCATACATTGGAGAACCTCAGTGTATTAGGCGCTATCGACGAAAATTCTAAACTGAAGAGAAGAGAGAAATTACAATCGTCGACGCGCTCAAGAGACGCGTTTAAATCCGGGGTCAGTGGACCCTTTATCCGATCCCTGGCTCGGCGTGGAGCCGAGTCGTGATTCTGAGGGTAGGTCTGGGGGCCTGATCCTCACATTACCCCCCTTTAAGGCCTGATCGACGTAGGCGGTCAGAGTTTTGAGTTTATTACGTGTATCTCTTCGGGGCCTTCCGCCGCTCTCGTGTCTTTTTCGCATCGTGCTCGGCAATATTGTTTTCGGGTCCGTCTTCCGCAAAAACATCCTCTACTACGTTCTTAATCCACTATTGCAAATTTACCGGAGGTCCTGCTGCGTCCGGGTATTCCCTGTAAAAGGTATCCAGCAGTACTGGTAAATTTTTCAAATCGCGGGCCTTATACCATGTCTCGTCAGGGTCGAATCCGACCTACGATATTTAATATTGCAACGTTTTTTTTCGTCCGAATAATCGCGAAGCCAACATTTGCTCCACCTCCCACTCCGGCTTTCCGTTAATTTCGACCGGTAGTTCCGGTTTTTAATATTATTGGGGTAAAGGATCCGTTACTGCTTTGCGCAATCGGCTGGCGTAGAACAGCTTACTACCTTTATACCAGGCAAGGGTATCGAAAATAAAGCTGTGGCCTTTTTCCTCGAAAATCGTCCATAGTCCTGCATTTTGCGAATCCAACTTGGTCGTAAAAACTTCGGTGGAAAAACCCTTTTTACTAACGTAAACCGCATTTCCCACCGTAAAATCGACCGGTCGCCGTTTCTTATTAGCCTGCCTTTATTACTTTATCTGCGTTCCGAATCCGTTATTGCGGGCCAATTCCTAAATTTGCCGGGTTTGGCGGACCATTTCCAACGCCTTTTGTTGTTAACCGGTTTCCAGGTTTTTTTCGGGTAAAAGTAAAAAAAGCGGGTTTTTAGGGCGAATTCCGGTTTTTGCTTCGATCGGTACTATGCCAATAAAGGCGTGGACGGACGAATTATGGCCGAAATCGAAAACGGGGATATGCCGTCGCCAATTCGTTTGGTATTTGTCTACATAAAAGCGCATTTTCTAATCCAATTTAACGTTGGTAATTTCGACGCTGCCCTAATTTTAAAGGTGGCGGGCGTTTCCATATTTATATTTTATTCCTGTCAATTCGTTTAAAGTGTTTAGAAATTCGGATATAAACGGTCCGGCGTTATCGGAAAACCATAAATCGGGGACGCCTTTCCAACGGTATACGGTTTAATAATACCGTATAGCCAAAATCTCCGCGGTATCCGTCTTTTTTCCCGGTAAAGTGGCTAAAAGTTTGGTCAATCGGCAGATAAAGACCCAGACGTAATTATAACCTTTTTTATCCTTGGGTATATCTTTGCCGTCTACCATTACGTGCTGCTAACACCGTTTAGGGATTTCCAGTGGGTACAACAGCCCAGGCGTTTTATTATATCGTACCTTGTTGCGTTAACATTCGCGACAATTTTTAATGTAGCGTTTGACGTTTCGATTTCGGTCGGGCCACCAATAGTCCTTTTTCAGGCGGTTAAGGGTTTTATTCTGACCTCCATGGCCGAAGATTTTGGGCTTATAAACTTCGCGGATAAAAACCGTTCTTAAAAAGATTTTGCCATTCTGGGTAATTTCGGGTACCGTTAACAAATTATCGTAGTGATCTAGGTTCTGTTTTAGGTTTTTTTCCAGGATAAGGGCTACCAGGTTAGTTCCCTGCGGTGCGGAGGGTTCCAAATTGCTAATGGTTGGAAGAGGTTCGCCGGGTCGGGAGTCGATTTTTTCTGGAGGGATTAGTGCAATGGTGCGGTCTAACACAGCTCGGGCCTTAACCGTAGGGTTGTCGATGGTTTTGCGCGAAAGGGCATCGGCTGCCACATTATCCTTACCGGGACGGTATTTAAAGGTGATGTCGAAATTGGCCAGGTAATCCGCCCATCGTATCTGGCGAACGGACAAAAATTTCTTGGTCGACCAATAAATTAGGGCCTGGTAATCGGTAAAAATACAAAACTTAGTACCCAATAGGGCTGGTTCGAAATCCTTTAGCGTATTAATTACAACTAATAGCTCCTGGTCCTAAATCGGATAATTTTATTTAGCAGGGAATATGGTTTTGGACAAATAACCGATTGGCTTCCAGCTGCCATCGTCCTATTGCTATTACACGACACCGGCGGTAGCCTTACCACTAACGTCGGTATCCATCCTAACAAGTATACCGGATTTAAAAAAACTTATTACGGGGGCGGTAATCACCAGTTGTTTTAACGCTTTAAAGGCAAATTTCTGTTCGGGGCCTCTTTCGAACGGGACTCCCTTTTTTAATAATCGGGTCAGAGGTTCTGTTTGTTCGCTGGCGTAATGGCAGAACGTCCGAACGAAATTGCATAAACCTAGGAAGGATCGTACTGCCGAAACGGAGGTGACGTCGTCCCATTGCCAGCTGGTAATGGCTTCGACCTTTTTGGGGTCGATACGGATACCTTTACCGATCTCTAGAAGTAAACCCAGGTACTCGATTTCGAAAACGCCGAAACTTGACTTTTTAATATCGCCTTGAAGTCCGGTTTTGTACAGCCTGTAAATAACCTTTTCGGTTTGCTCAAAATGGACTTGCTCCGATTTATCCTCGGTGTAAATCAATACGTCGTTTGCGTAGGCGCTCGCGAAAACGTCCAGCAGTTTATTAAACTAAACGTTAATAAAAGCTT
>AVR_3 gi|120564433|gb|DQ855954.1| Magnaporthe grisea isolate G-223 AVR-Pita1 avirulence gene region
GGATCCTCGTTTAGGCGACCAGGTGGAGCACACACAGCTACTTCGAGGGACTTTGGCAGATGGCTGAACAGAGCAACAAGTGGATGTTTGCAGCTATTATGTGGCCGAATCTAATTCTTCTGACATTTTGTCAAGTAGCCTCAAGTAGCCCTAGGCTGTCCCCACATTTTGAAGATTGAATGTCTGTATTGAAGGCGGAAGAAGCATTTGCTCCAATGTACTGCCAAAGTCTCATGTGATAATATATCTCTGGCAACTGAAGGGTCCGCTTAACTTGACGGTGGTGGCTACCAGACTAGTGTGTTGGGTTCGACGCGCGTTAGATTGCCAGTAGGCTGTTGCCGCTTCAATTCAGAAATTTATCATGGAGCCATTTGTTGACCAAAGCTTCTAGGATATCGACGCTGGGACGCCGCGCCCCAGCCTTAGTCGCTATATTTGCTTGCTTGAGGTGTTCAAAGATGGACAGAAGTCATTTCAATAGATGAAGCAAAAACAGTCTGCATGTATTGAATAGGGGTTAACCTGTTCCATTACCTCAAATTGGCGGTCACGATAGGACACCCTATCATCAAATCAACGGCAACAGGGACTCGGCGGTACAGAGTTGAGCTCAGAGAATACAAGAAGTAGGACTGATGGGTCTAGGTAGAATCTGAGTGATGACAAACAAACACAAAGGTCAAAGGAGAATCAAGACAATGAATGCGCCACAAAGAGATCAACAAAGGGCCTAACTGTGAATAAACAAGCGCCAGGGGTAGCTTCCAAGGACTAGCGAGGATAGACCAACTAGTTTGTACTGGGTCACCCCAACTGCCGTTCACTCCATCGAAACAGCACAGCGCCGTGCAGTGCGAAAGCGGCCAGAGTCAGGCAGAGCCAAGCCCGTTGCTTTCCAAATTAAGAGATTCAACACTTCTGGAATTCTGGAATGCTTTATCTCTCGTCTCTGCAGCCTGATATCCATCGATTATTTTGTGCTGGGTACGGATCGTCTGATACTGGAGTTCATTACCGAGCTGGAGTTCGCGAACTTGGTTTTGTAGAGCTTCAATGATAGCACACTTCTCTCGCAGCAGTTGCTTTTGGTCAAAGTTCTCCTCAATGATGAAGCACAGAGCTCTGGTAGGGTCTATGCTTGCCATTGTGGTTAAGAAAAGTTGAAAGTAAGGCTGTAATCTGTGAAAGAAAGCTTGGTACAAAGTCGTCTACTGGGCAACTTGAGAATTTACGTGTAATGTAACAAGTTTAGACAAGTGACTAATTATTACTGACTTTACCTCATGTGTGCTTGCATGTTCAAAAGTTGCTTCCTTGATAGGGACAAAGTGGACATCTCTGCCTTCTGTATGAGGAATGATCTTGTTTGCATTCGCACTAAAAGGGGAAGAACGGAGTGGGGCCGGCGACTTCAAAATGGTCCTCGACTGTTTTGCAGTTTTGTGGCTTAGATCTCAGTCTTGGCAATATATGAGTTGGTTGCATCATTTGATGGCTAGACCTACCTTCTAGCAGCCGTGGCCGCTCAGGCGCTAGTGCCAGTTTGGGCCTGACGATGCCACACTTGAAAGGTAGAACCGTCATGCTGGAGGCTGTTAGACAGGACATCGTATTTTGTCTGCCTGCATGGTAAAGCCGCTGTGACCAGAGACGAAGTCAGTATTCACCATAATCGGCATTTATAGAGTTGACTACCATTCACGACTGTAGCGCGGCAAAAATTAGGTTATATAGAGCGGACTTTCCAACCAAACAAGCAAGAAAGTGGCCAAAGGTTACAGTACCCAATCCAGTGGCGCAACTCGAGCAGTCCCTGCCCGGCATAGTAGTTGCGGTGGCGGATTCTTCTGTCACCAAAATGCTTAGCCACCCCAAGATAGCTAAAAGTCGCCTACACCACACGCCCCCATCAAGCTGAATGACAAGCACGGTACCCTAACCTTACATCATTGAGGAATGGCGCGGGCGCTTGGTGCCAGTGGGATTGACAGACTGTAGGGAAAGTGAGAAGGGCGTGGTGTATGACAGATAGCTCTTAGAAGGCGCCCGACCCTGAGCAACAACCCTGGATCAAACGTGGCCGCCAAGCTTGTGCAAGCCCGGAGATCCTGAAATCAGGCGCGAAGGCTTACATGCCGTGGATACATACATGCACTTGGGAAATTTCCGATCCTGTGCCAAAAGTTCTATTGGGAAATCTAACCGAACTTGACGTCGAGATTGCTAAAACAGACCATTAAAGACCCAATCCGTCTTGATAGCAAAAGTAGTAATTGGGTCTTTGAACAGATGGACAAGGTTCGGCCCCACCTTTGCAGCAACAGCAGAGACAGGGCGACACAAAGGCTGGTCTAAAATCTACAAGAGTTACAAGACCTAGCCCAAGGCTGTTGCATGCGATCAAGTCAACACTGCCTGGGTGCGAGTCTGTGAATTTGGCGCCGCAGATTTTACCACTCTGCACGACAGGACCTAATTCAGTAGAGACCGTGGACGATGGAATCCGGGTGAATATCACTCCATACCATGTCCAGGGCGATATATGCTGGCAAGGCGCTGCTTGCCAGCATACCAAGAACGGACCTACAGGAGATACTGTGCAGGTTCTAGTATACGGTACGGCCCGGGGGACAAATAACGAACAGCCGCTATCGTGGCCGTCGCCTCGCAGCCTAACAGCGACCATGTTCTTGGCTGGACGCTCGTGGTGACCACCATGCAGGCCGCGGCGGCAATCAGGAAGCGCATTGTGAAGGATGGTGGACAGGGATGAAGGTATACAAGGCGTAGTTATAGAGGCTCAACCTTCCTGGCCCACCGTTTCCTTTCCTTTCCTTGTGCTGCACGTGTGCTCTAAATTCGGAGCGAACGCCGGTATATTTGTAAGTGTAGCTGACCGAAAGTCGAATGCTCTATAGGTGAGGGCAGCAAAAGAGCGGGCAGAGTCGAAAATTCTGCTGTAAAAAATGAAACTTCGCTGTCGGAGAGTGACGCTGGGGACGTTGGAAGGTTTGAAAGAACGGTGAAAGAGAACGAATTCATGACAGTGGGCCCGCGGTAAGCCAAGACAAATAATGGCACCACGACACACACCACAAGTTAACAGATTTAGCACTATAGCCTTTTTGGTGAGCAGAGGAACCCAATCTGAATGGTATTCCCCACTCACAACAACCTGGAGGAAATGCCCAGTGGCTGAATAGTGGCAAGCACGATTGACTAAATTAGAATGACCCAAGACTGGGATGGGTGGGCTAGCAAGGGTAATATCCAGAATGGCATAAGCAGCGAAGAAAATAAGTCATTGATGACATCCAGTTGGGATACGTGTGACATTTGGACCATGAGATCACCAGACCCTAACCCTGACCCTGGACCAACGACCCACCAGGGTGATACCTTTATCGACGTCGCGTCAAGCTCAGAACTTTGTTTGTTTCCTTTCCTCTCCTCAGAGTAGAATTTTCGTCGATAGGCGCCAATAGACTAGCTTCCGTGCTATGCTTACCCTGGCCGTGACACGATCCCTGGCTCGGCCTGGAGCCGAGTCGTTCTGAGGGTAGGTCTAGGGGCCTGATCCTCACAATATTTTTGTAAATTTCAAAAGTCAGGGAGCATGAATTATGTAGTTATTAATAATATGGGCCCAACTCTTGCCTTATATAAAATTGTGGATGATATACTAATAAAAGTGGACCTAATTACCTGCATAATAATGCAGATAATTAACACTAGCAAAATATAATTCGATAATATTATTAATGCTAAATAACGCATTAATAAACTAAATAAGTTTTACATCTTCCTAAAGCTTTGAAAAAAGTCAAGCTGAAATAATAAATAAGTTGGCGTTGTTATAAAATCGACCCGTTTCCGCCTTTATTGGTTTAATTCGGATAGAGAACATTTTGCTTATCATTCCAAACATACAAACAATTATCCACTGACTGAAAATCGACAGTTTTGTTTGCACAATCAAAATTATAATTACAATTAAAAACTTCTGCACAATTAACATTATTTTTGCAATTATGCTTTTTTATTCATTGTTATTTTTTTTTCACACCGTTGCGATTTCGGCCTTCACCAACATTGGCACCTTTTCACACCCAGTTTACGATTACAATCCAATTCCAAACCATATCCACGGAGATTTAAAAAGGCGGGCTTATATTGAACGCTATTCCCAATGTTCAGATTCGCAGGCCTCCGAAATTCGTGCCGCGCTAAAAAGGTAAATTGAAACTCTTTAAAACAAATTCGGAAAACAATGTTAAATATTTTGTTTAGTTGCGCCGAGCTCGCCTCGTGGGGCTATCACGCCGTTAAAAGTGACAATCGGTTATTTGAATTAATCTTTAAAACTGACAGCACAGATATTCAAAACTGGGTTCAAAATAATTTTAACGAAATTTACAAGGAATGTAACAGGGACGCGGACGAAATTTCTCTAACCTGCCACGATAAAGATGTTTATACGTGCGTCCGAGAAGAAGTTCATAATTTGGCGTATGCACTTATTAACGAAAAAGAAATTGTTATATGCCCTGGTTTCTTCAACAACCCCGTAAACAGCAGGGAAATTACTGCCGGTAACCAAGATACAGTTATATTACATGAAATGGTGCATATAATTTTAAGTAAGTTTGCTTTTACAAATTGATAAAACATTTACAAAAGTTTATTTATAAAAATTTTCAAAAACTAAAAATTCAAATTTTTATTTAGAAGAGTGGAAAGATTATGGTTACGAATGGGATGGGATTCACAAGTAAGTTGTCGAAAAACAAAATGCTGAATGTTGTTTTATGTTGATAAATTCTAATTAATATTAAGATTGGATAGTACAGAAAGTATTAAAAACCCCGACAGTTATGCTATTTTTGCACAATGTGCACGTTATAAATATTGTTAAATAACGTTAGTGTTGGAATGGAGGGAATCGCGGTCAATCTAACAATAGAGGGATAAATTACGTGTAATGCCGCACAAGCCAGTTGCACGTGACTCACCCGTCCAATTGCGGGTATAAGAAGCAGAGACGTTTAGAAACTCACCTCTAAACGGTTTAATAAACGAAATGTAATAAATACCTTTATATCCGTATAATAACGTTTTGTTAATGGATCGATGTGAGGATCAGGCCCCTAGACCTACCCTCAGAATCACGACTCGGCTCCACACCGAGCCAGGGATCGGACAAGGATCCACTACCTCCGGATTTAAGCGCGTCTCTTGAGCGCGTCGATTGTAATTTCTCTCTTCTCTTCAGTTTAGAATTTTCGTCGATAGCGCCTAATACACTGAGGTTCTCCAATGTATGCCTGGCCGTGACATAATTCTAAACTCACTATGATTTGCTGGTGAAGCAATTAAAATATATCGTTCAATCCCTTCATTCAATCGTTCACCACGTCGGCTGTGCCCGACGGTAAACTAGGCCACAGAAGACACCATTCGCGAAATCAATGTCGCCGCGTAAGAATTACGGCCCACCGATTCGCCAATCCCAACGCGTGACAAACGCAAACTCAGCAAAGCCAGATAATTTGGCTTCAGGCACTGCTACTCCCAACACCGAAGGTTCGGATCAAAACGGAGAGATTACAGTTGCCCCAGTGAGCCCAGAGCCAGTAGAGCCCGCTCCTACCAGCGCCAACACAGAGCCTGAAGAGCCCGTTGAGCCCCAATCCGACACAGAGCAAGA
>AVR_4 gi|120564435|gb|DQ855955.1| Magnaporthe grisea isolate G-78 AVR-Pita1 avirulence gene region
GAATTCTTCAGGCCGCCGGAGAAAGAAAAAGCCTTGGGAAACATTGGGTTAGCCGTTTTATAGCCCGATATCCAATTTTGAAAACCCAAAGGCCCCGGCGAATAGAAAATGCCCGGGTTAATGGGGCTACAACCGAGGTAATTAAATCTTGGTGGTCCTATTTGAAAAATCCCGTTATCGATACTATAAAACCGGCCAACCGTTGGAATATGGACGAAACAGGTATAATGGAAGGCAAAGGATCTAATGGCCTGGTGTTAGGGCGTAATAAAATCCGGCCATTACAGCGAAAAGAGCCTGGAACGCGGGGTTGGACGAGCATAATCGAATGTGTATCAGCTACGGGGGCTGTTATACCTCCCCTCGTTATATTTAAGGGGAAAAACGTACAGCAACAATGGTTTCCAGCTGATTTAAGTCCTTTCGATACCTGGCAATTTCATGCAACAGAAAACGGGTGGACAAATAATGAAACAGGTATCGAATGGTTAAAAAAGGTGTTTATTCCAAATACCCAACCTTTAACTCCTGAAAAGCGTTTATTAGTTCTCGACGGCCACGGATCACACGTCAGCGACGAGTTTATGCTTGTTTGCCTCCAAAATAATATTCAGCTTTTATATTTACCTCCTCATTCGTCGCACGTTCTTCAACCGTTGGATTTATCGGTTTTTGGGCCGTTAAAGGAAGCTTATCGACGTCACCTGGGATTTGTAAACCAGTTTTGCTGTTCAACGGTTGTTGGGAAACGAAACTTTCTACTTTGCTATCGAAAAGCCAGATCAAAAGCATTTATAGCAAAAACCATTCAATCTGGTTGGCGTACGACGGGGTTATGGCCGGTGAACTTGGCAAAACCACTTTTAAACCCGTTTTTATTAGAAAATAGCAACGCCAACGTCGAAAAAGGTAGAAATAACGGCTTCCAAAGGGATAAAACACCGGAAAGCCCAAACCAAAAAATTAACGACCAATCTTTACTTATTTGGAAAACCCCTAAAACGACCCGAGATATTCGACTTCAACTACAGGAAATTTCCCGGTCCGAAAAAAGTAACGCCACTTCACGGCTTTTGTTTGCAAAAGTCCAAAAAAGCTTCGAAACCAAGGATATCTTATTGGCTGAAGCTCAGCAAAAAATCAGTTTGTTAAAAGCAAAATTGGAGGCGGTACGGCCGGTCAAAAGGAAAAGGGTAATTCCGGATCCCAACGAGCTTTTGGTCAGCAAAAAAAACGTTTATGAAGCACAGGAAAATAATAGGGACTGTTTAGAGGATTTGAACGATGGAGAAGAGGTTAGCGAACCGGGAGAGCCTGACAATGATTGTATTATTGTGCGTTGATAGGTTTACATTTAAATCGGTTTATAAAAGGGGTATTTCGTCGTTACATTTTTCAAGGGGGCCGGACTTTAGGGGGGTCGGAGATGTGGAGCCCAACGTTATTTGCAATTTCCATTAATAATCATTCCTTTTAACAATTTACCCGCAGATGTGTTGGCAAAAGGCCAGGTTAACCGGTGGGACATAGCCCTGTGGAGTAGTCCACAAATAATATCGGTAAAAAATGTAAATAAGGTTGCCTAATGCCGCACAAAATCGCCATAATATTAATCATTCGCTCAACCAAGCAACCAAACAGGCCTGAATTTTCTCAGCTATGCAGGAGGCCCTCCATGTCCGCGGCTTGGAGCAAGAGCGCAATCCGATTTGAGAGCCTGGGGCGACAAACTGCGGGGTTCGGCGTCTTATTGCGACAGTGGGGGCTTACGGGCGGATCGTCTCACATTTTCTCCACCATCCAGGAGGCCTTTTGTTGGTATCCGGTGGGGAGAAGCATACAAAAATGCGTGTTAGGGCATACAAATAATCCTGGTCTGCATTTTAGCAGTTTATCACACCGGCTTAATAGCTTAAAAGCAGCGTTATTCGCTGACTTCGCAGGGTTCCGCTGCTCGCTATATATTGCATTTGTTTTATGGATGTTCCTTATCAATTGATGAGTTGATTATAGACGCAGCACATTCTATCGTCGTGTAGGATAATTAAGTGACCGCCAGGGTGATACCTTTATTTACGTCGCGTCAAGCTCAGAACTTTGTTTGTTTCCTTTCTTCTGCTCAGAGTAAAATCTTCGTCGATAGGCGCCAATAGACTAGCTTCCGTGCTATGCTTACCCTGGCCGTGACAAACAAATTAAAAATATTAGAGGCTGTAATTTAAAATGCTAGCGTGTAAAAAATAGTTAATTTGTATATTAAAGTGTAAGTTTTTGATTATGTAAATATTATATTGGCATTTATAGGTCGTTACAAATGTTATGCGCATATTTTTGTAAATTTCAAAAGTCAGGGAGCATGAATTATGTAGTTATTAATAATATGGGCCCAACTCTTGCCTTATATAAAATTGTGGATGATATACTAATAAAAAGTGGACCTAATTACTTGCATAATAATGCAGATAATTAACACTAGCAAAATATAATTCGATAATATTATTAATGCTAAATAACGCATTAATAAACTAAATAAGTTTTTCATCTTGCTAAAGCTTTGAAAAAAGTCAAGCTGAAATAATAAATAAGTTGGCGTTGTTATAAAATCGACCCGTTTCCGCCTTTATCGGTTTAATTCGGATAGAGAACATTTTGCTTATAATTCCAAACATACAAACAATTAGCCACTGACTGAAAATCGACAGTTTTGTTTGCACAATCAACATTATAATTACAATTAAAAACTTCTGGACAATTAACATTATTTTTGCAATTATGCTTTTTTATTCATTGTTATTTTTTTTTCACACCGTTGCGATTTCGGCCTTCACCAACATTGGCACCTTTTCATACCCAGTTTACGATTACAATCCAATTCCAAACCATATCCACGGAGATTTAAAAAGGCGGGCTTATATTGAACGCTATTCCCAATGTTCAGATTCGCAGGCCTCCGAAATTCGTGCCGCGCTAAAAAGGTAAATTGAAACTCTTTAAAACAAATTCGGAAAACAATGTTAAATATTTTGTTTAGTTGTGCTGAGCTCGCCTCGTGGGGCTATCACGCCGTTAAAAGTGACAATCGGTTATTTGAATTAATCTTTAAAACTGACAGCACAGATATTCAAAACTGGGTTCAAAATAATTTTAACGAAATTTACAAGGAATGTAACAGGGACGCGGACGAAATTTCTCTAACCTGCCACGATAAAGATGTTTATACGTGCGTCCGAGAAGAAGTTCATAGTTTGGCGTATGCACTTATTAACGAAAAAGAAATTGTTATATGCCCTCGTTTCTTCAACCACCCCGTAAACAGCAGGGAAATTACTGCCTGTAACCAAGATACAGTTATATTACATGAAATGGTGCATATAATTTTAAGTAAGTTTGCTTTTACAAATTGATAAAACATTTACAAAAGTTTATTTATAAAAATTTTCAAAAACTAAAAATTCAAATTTTTATTTAGAAGAGTGGAAAGATTATGGTTACGAATGGGATGGGATTCACAAGTAAGTTGTCGAAAAACAAATTTGCTGAATGTTGTTTTATGTTGATAAATTCTAATTAATATTAAGATTGGATAGTACAGAAAGTATTAAAAACCCCGACAGTTATGCTATTTTTGCACAATGTGCACGTTATAAATATTGTTAAATAACGTTAGTGTTGGAATGGAGGGAATCGCGGTCAATCTAACAATAGAGGGATAAATTACGTGTAATGCCGCACAAGCCAGTTGCATGTGACTCACCCGTCCAATTGCGGGTATAAGAAGCAGAGACGTTTAGAAACTCACCTCTAAACGGTTTTATAAACGAAATGTAATAAATACCTTTATATCCGTATAATAACGTTTTGTTAATGGATCGACATTACAAAAGGCCTATAAACTTTAGCTAATGCTATTTAAACAATACAAAAAAGCAAAGCAAATAAATTAAACGTTAATATTATTACGGCCAGGCATACATTGGAGAACCTCAATGTATTAGCCGCTATCGACTGTCACGGCCAGGCATACATTGGAGAACCTCAATATATTAGGCGCTTTCGACGAAAATTCTAAACTGAAGAGAAAAGAGAAATTACAATCGTCGACGCGCTCAAAAGACGCGCTTAAATCCGGAGGTAGTGGATCCTTGTCCGATCCCTGGCTCGGTATGGAACCGAATCGTAATTTTGAGGGTAGGTCTAGGGGCCTGATCCTTACATTACCCCCCTCTAAGGCCTAATCGACGTAGGCGGTCAAAATCTTAAATTTGTCACGTATATCTTCTCGGGGCCTTCCTCCGCTCTCGTGTCTTTTTCGCATCGTATTCGGCAATATTATCCTCGGGTCCGTCCTCCGCAAAAACATCCTCTGCTGCGCTCCTAATCCATTGTTGCAAATTTACCGGAGGTCCTGCTGCGTCCGGGTACTCCCTGTAAAAAATATCCAGCAGTATTGGTGAATTTTTTAAGTCGCGGGCCTTATACCATATCTTATCAGGGTCGAATCCGACCCACGATACCTAATATTGCAACGTTTTCTTTCGTCCGAATAAACGTGAGGCCAACATTTGTTCCACCTTCCATTCCGGTTTTCCGTTAATTTCGACCGGTGGTTCCGGCTTTTAATATTGCTGAGGTAATGGATCCGTTACTGTTTTGCGCAATCGGCTGGCGTGGAACAGCTTATTACCTTTATACCAGGCAGGGGTGTCGAAAATAAAACTGTGGCCCTTTTCCTCGAAAATCGTCCATGGTCCTGCATTTTGCGAATCCAACTTGGTCGTAGGAGCTTCGGTGGAAAAACCCTTTTTGCTAACGTAAACCGCATTTCCCACCGTAAAATCGACCGGTCGCCGCTTCTTATTAGCCTGCCTCTGTTATTTTATTTGCGCTCCGAATCCGTTGTTGCGGGCCAATTCCTAAACTTGCCGGGCTTGGCGGACCATTTCCAGCGCCTTTTATTGCTGACCGGTCTCCAGGTCTTCTTCGGGTAAAGGTAAAAGAACGGATCGAGAATTC
>AVR_5 gi|120564431|gb|DQ855953.1| Magnaporthe grisea isolate G-1 AVR-Pita1 avirulence gene region
CCTAACCCTAACCCTAACCCTAACCCTAACCCTAACCCTAACCCTAACCCTAACCCTAACCCTAACCCTAACCCTAACCCTAACCCTAACCCTAACCCTAACCCTAACCCTAACCCTAACCCTAACCCTAACCCTAACCCTAACCCTAACCCTAACCCTAACCCTAACCCTAACCCTAAGCGCCCTGCACCCTCAAACACAAGGTGCCGTAAAGATAACCAACCAGGAACTGGACCAAAAGCTACGGTTTTATATCGACAAATACCAAACCAGTTGGAGCGTACATTTGCCTGCTTTGGATTTTGCCCATAACGCCGCGTGGCATTCCAGCCTTGGTATGTGCCCGTTAAAAATAGTGCTCGGGACCGAACCCCGAAACCCGCTGTCCACCGACCTGCCAACCACGACCGTTAATTCAGACCAAAAACGAAAAACGCTGCAGATCGTCCGCCAAACTAAAAAAGTCCAAAAGTTGGCTCGCCAAAACGCGCTAAAAACGCAGGCGAGGCAGGAAGAACAAGCCAACAAAAAGCGGCGACCAGTAGATTTTGGGGTTAACGACTATGTTTTCGTCAAGAAAAAGGGTTTCCGACGACCGTACCGACGACCAAACTGGATTTACAGTGGACCGGACCATGGCAGATTCTAAAAGAACGAGGATATAGCTATATTTTGGACGTATTTGAATCGTTTAAAGGAAAAAACTTGTTCCACGCAAACCGCTTCCGTAAAGCCGCAATGGACCCATTACCACAATAGAAAAGAGAGCCGCCTCCGCCAGAAAAGATCAACGGAGAACCAGAATTTGTGGTCGATAAAGTTTTAACGTCCCGATTATTTGGCCGGAGTAAGACATTGCAATACCAGGTCGCATGGTAAAAATGTGATCCAAACGACACGTGGTACCCGGCTGAAAATTTTAAAAATTTAGCGATAGCCTTTGACGATTTCCACAAAAAGTACAAAAATGCCGCAGAACCGCCGAAGCGATTGGCAATTTGGATAAAAACCGCTGCCGAGGATAAATTGGACGAACCGAATCAGGAGGATAACGTGGTAGAGCATGGAGATTTAAACGGTAAAAGGAAAAATCGACGATATGGTTAACTTGACAAAAGCCTCGCATGATTTCCTGCGTCGACATACGAGGTTTGGAAGGGGGTAGTGTGACATTTGGACCATGAGATCACCAGACCCTAACCCTGACCCTGGACCAACGACCCACCAGAATGATACCTTTATCGACGTCGCGTCAAGCTTAGAACTTTGTTTGTTTCCTTTCCTCTCCTCAGAGTAGAATTTTCGTCGATAGGCGCCAATAGACTAGCTTCCGTGCTATGCTTACCCTGGCCGTGACACGATCCCTGGCTCGGCCTGGAGCCGAGTCGTTCTGAGGGTAGGTCTAGGGGCCTGATCCTCACAATATTTTTGTAAATTTCAAAAGTCAGGGAGCATGAATTATGTAGTTATTAATAATATGGGCCCAACTCTTGCCTTATATAAAATTGTGGATGATATACTAATAAAAGTGGACCTAATTACCTGCATAATAATGCAGATAATTAACACTAGCAAAATATAATTCGATAATATTATTAATGCTAAATAACGCATTAATAAACTAAATAAGTTTTACATCTTCCTAAAGCTTTGAAAAAAGTCAAGCTGAAATAATAAATAAGTTGGCGTTGTTATAAAATCGACCCGTTTCCGCCTTTATTGGTTTAATTCGGATAGAGAACACTTTGCTTATCATTCCAAACATACAAACAATTATCCACTGACTGAAAATCGACAGTTTTGTTTGCACAATCAAAATTATAATTACAATTAAAAACTTCTGCACAATTAACATTATTTTTGCAATTATGCTTTTTTATTCATTGTTATTTTTTTTTCACACCGTTGCGATTTCGGCCTTCACCAACATTGGCACCTTTTCACACCCAGTTTACGATTACAATCCAATTCCAAACCATATCCACGGAGATTTAAAAAGGCGGGCTTATATTGAACGCTATTCCCAATGTTCAGATTCGCAGGCCTCCGAAATTCGTGCCGCGCTAAAAAGGTAAATTGAAACTCTTTAAAACAAATTCGGAAAACAATGTTAAATATTTTGTTTAGTTGCGCCGAGCTCGCCTCGTGGGGCTATCACGCCGTTAAAAGTGACAATCGGTTATTTGAATTAATCTTTAAAACTGACAGCACAGATATTCAAAACTGGGTTCAAAATAATTTTAACGAAATTTACAAGGAATGTAACAGGGACGCGGACGAAATTTCTCTAACCTGCCACGATAAAGATGTTTATACGTGCGTCCGAGAAGAAGTTCATAGTTTGGCGTATGCACTTATTAACGAAAAAGAAATTGTTATATGCCCTGGTTTCTTCAACAACCCCGTAAACAGCAGGGAAATTACTGCCGGTAACCAAGATACAGTTATATTACATGAAATGGTGCATATAATTTTAAGTAAGTTTGCTTTTACAAATTGATAAAACATTTACAAAAGTTTATTTATAAAAATTTTCAAAAACTAAAAATTCAAATTTTTATTTAGAAGAGTGGAAAGATTATGGTTACGAATGGGATGGGATTCACAAGTAAGTTGTCGAAAAACAAAATGCTGAATGTTGTTTTATGTTGATAAATTCTAATTAATATTAAGATTGGATAGTACAGAAAGTATTAAAAACCCCGACAGTTATGCTATTTTTGCACAATGTGCACGTTATAAATATTGTTAAATAACGTTAGTGTTGGAATGGAGGGAATCGCGGTCAATCTAACAATAGAGGGATAAATTACGTGTAATGCCGCGCAAGCCAGTTGCACGTGACTCACCCGTCCAATTGCGGGTATAAGAAGCAGAGACGTTTAGAAACTCACCTCTAAACGGTTTAATAAACGAAATGTAATAAATACCTTTATATCCGTATAATAACGTTTTGTTAATGGATCGATGTGAGGATCAGGCCCCTAGACCTACCCTCAGAATCACGACTCGGCTCCACACCGAGCCAGGGATCGGACAAGGATCCACTACCTCCGGATTTAAGCGCGTCTCTTGAGCGCGTCGATTGTAATTTTTCTCTTTTTTTTAATTTAGAATTTTCGTCGATAACGCCTAATATATTAAAGTTTTCCAACGTATACCTGGCCGTAATATAATTCTAAATTCACTATAATTTGCTGGTAAAGCAATTAAAATATATCGTTTAATCCTTTTATTTAATCGTTTACCACGTCGGCTGTGCCCGACGATAAATTAGGCTACAGAAAACACCATTCGCGAAATTAATATCGCCGCGTAAAAATTACGGCCCAGCGATTCGCCAATCCCAACGCGTAATAAACGCAAATTTAGCAAAGCCAAATAATTTGGCTTTAAGCATTGCTATTCCCAACACCGAAAATTCGGATTAAAACGGAGAAATTATATTTGCCCCAATAAGCCCAGAGCCAATAAAACCCGCTTTTATTAACGCCAATATAAAGTTTAAAAAGCCCGTTAAGCCCCAATCCGATATAAAGTAAAATTAGCCAATCGATAATATCGAAATTAACGGATCGTACGAATACGAATTAGTTTTTAAATACCTAAGAAAGGCGCGAAACCCTCCCCACCAACCTTTTGCCAAAACGTCAAACGGTAGGAACGAAATTCCGAAATTTCCAAATAGAACGCCCTCGCCTACCGCCCAAATAAAAAGCGAAATGGCAAACGAAAACGAAAATATAACCGGCCAGGTTACCATCATTTAATTACAATTGCAAAATTTTTTGGCCACCATTGCCCAATTTAAAGACCAGTTTGCCATTCGGAGTAATAATATTATCCGTTAAACCCGCGGTATTACGCCTTTAAACAGCGTTTTTAAAGGGGCTAAATTTAAACTTTATAATATCGCTGCCCGGATAGTATTTAAATTTTACGGAAATAACCAAAATACTAAAAACTTTGCCTACGATAGGACGGTACGTAAAGCCGGCATCGACCCCGGTATATTTAATGGTGATAAGGATCGTTTTAATAAATGGATTACCAAAATCGCAAATAAATTTGTAAAGGACGACGAAATTTATAAAATAAAAAAAAGCCGTATGGCGGTAATTAATTTCCTTATTAAAAGGCTTGCCAACGACTTTATCCAAGGCCGTTATAAATCCACCATTATGTTTTTTAGCAGCGCGGCCGAAATGGTCGCGACCTTAACCGCTGTTTACCACGATGATAATTAAGCCTTTAAAACCCGTGAGAAGTTTTGTTATCTGAAATTTAATTTATCGGACAAGTTAACAAATATCCACCAGTTTATTGGCAAGGTTAATAACCTAGCCGATAAAATTAACATTGTCAAAACGGAACGCAAATTGGTTTTTTATAAATATATTTTTACCAACCTGAACCCCCAGCTTTTTAATCTATCCAAAAATCCAAATATTTCGTACGAAACCTTTGCCGGAGAAATTGCGAATTC
>AVR_6 gi|12659331|gb|AF333034.1| Magnaporthe grisea transposon Pot3 putative transposase gene, complete cds
ACGTGGTTCATCAGGACCCCGGACATATCAGGATCCCGGACATTTTTCAACCCAGTTTCATCCTTTATTTTCCACACGTGTTCTTTCCCCCAACAGTAATGGAATCATCAAATTGCGAAGCGCGAATCATTCTTGCTCTAAATGAGCTCCGATCAAGCAAAAAGAAAAGCATACGAAAGGTTGCATTAATATATAATGTCCCAAAATCGACACTACACGACAGAATAAACGGCATCGCTTCTTTGGCCAATCGTCGGCCAGGCAACCAAAAGCTAACGGAAAGGGAAGAGGAAGTAATTGTCCAGTATATACTGGACCTGGATTCCCGAGGGTTTCCAGCCCAGATCGCTGATGTGGCCGCAATGGCCGATCATCTTCTCGCTGCGCGGGACGCGCGACCGGTCGGCAAGCAATGGGCTTATCGCTTCGTACAACGACGCACAGAATTAAAAACGCGTTTTTCTCGCGCTTACGATTTCCAAAGAGCTCTTTGCGAAGATCCTGACGCGTTAAACGCGTGGTTTCAATTGGTGGCCAATATGAGGGCCAAATATGGCATCCAAGACTGCGACATGTACAACTTCGACGAAACCGGCTTTATGATGGGCCAGATTTGCGCTGGAATGGTCGTAACTGGGTCCGAAAGACGCGGAAGAAGGAAAAAAGTACAGCCTGGCAATCGAGAATGGGCGACTGCAATTTGTTGCATCAGTGGCGACGGTTACGATATACCCCCGTATATCATCGTCAAAGGCTTTTACCATTTGTCCAATTGGTATACAGAAGGCGGTCTTCCGGACACGTGGCGCCTCAAACCCACCGTTAATGGATGGACCGACAACGAGACTGGCCTCGACTGGGTTCAGCATTTCGACAACCATACAAAATCGCGGACAAAAGGCGTATATCGGATGTTAGTGCTCGATGGGCACGGCAGTCATCGATCCCCTGAATTCGAGGGCTATTGCAAAAATCACAATATTATTCCACTTTACCTGCCTGCTCATTCATCTCATTTAACCCAGCCACTTGATGTCGGAGTGTTTAACGTCCTTAAGCGGGCGTACGGTCAAAAAATTAACGACTTTATCCGGGCCCACATCACTAACATCAGCAAAGTCGACTTCTTTTTGGCTTTTGCAGCGGCTTACAAAAAGTCAATGACAAAAGAAAATATGGCCGGGGGTTTTCGAGGGGCGGGAATTATCCCCCATAGCCCGGAAATGGTCATATCTAAGCTGGATGTTAGGCTACGGACGCCGTCACCTAAAGAGCTTGATTTTTCCAGCACCGAAACCTGGGTCTCTCAAACACCGCACAACCCGACAGAAGCCGTTAATCAATCTACCCTTGTTAAAAGTCGAATCAACTGTCATCAGGGAAGCTCGCCAACGCCTATTTTTAATGCTGTAAAGCAGCTAGCAAAAGGGTTGGAGTCGATTGCTCATCGAACCACACTTTTGGAAGCGGAGAACCACAGCCTTCGGAAGGCCAACGAAGCGCTTAGCAAGCGGCGCAGGGCTCAAAAAACACGTATCCGCGAAGGAGGGTCATTTACCATACAAGAGGGTCAGAATTTGCTTCAATCAAGTGGTGCCGATGGTCTAATATACGAAAAGAAAGATGAAAATGGGGAGGGGAGTAGTGCGCAGCCGGCGACTAAACGACGTTGCGGCAACTGCGGTAAACCTGGACATAATGCACGCACCTGTCAGGAGGATGCAGAAATGTCTGATGTACATATATCCGATTGCATTGAGGTAAATTGAACAACGCTGGCGTTGCAATTGAAATTGGAAGTAGTATTGTGCAGGAAAAGTGTCCGGGGTCCTGATATGTCCGGGGTCCTGATGAACCACGT
>AVR_7 gi|155675880|gb|EU055569.1| Magnaporthe grisea strain YC35 AVR-PITA pseudogene, complete sequence
CGACCCGTTTCCGCCTTTATTGGTTTAATTCGGATAGAGAACATTTTGCTTATCATTCCAAACATACAAACAATTATCCACTGACTGAAAATCGACAGTTTTGTTTGCACAATCAAAATTATAATTACAATTAAAAACTTCTGCACAATTAACATTATTTTTGCAATTATGCTTTTTTATTCATTGTTATTTTTTTTTCACACCGTTGCGATTTCGGCCTTCACCAACATTGGCACCTTTTCACACCCAGTTTACGATTACAATCCAACTCCAAACCATATCCACGGAGATTTAAAAAGGCGGGCTTATATTGAACGCTATTCCTAATGTTCAGATTCGCAGGCCTCCGAAATTCGTGCCGCGCTAAAAAGGTAAATTGAAACTCTTTAAAACAAATTCGGAAAACAATGTTAAATATTTTGTTTAGTTGCGCCGAGCTCGCCTCGTGGGGCTATCACGCCGTTAAAAGTGACAATCGGTTATTTAAATTAATCTTTAAAACTGACAGCACAGATATTCAAAACTGGGTTCAAAATAATTTTAACGAAATTTACAAGGAATGTAACAGGGACGCGGACCAAATTTCTCTAACCTGCCACGATAAAAATGTTTATACGTGCGTCCGAGAAGAAGTTCATAATTTGGCGTATGCACTTATTAACGAAAAAGAAATTGTTATATGCCCTCCTTTCTTCAACAACCCCGTAAACGGCAGGGAAATTACTGCCGGTAACCAAGATACAATTATATTACATGAAATGGTGCATATAATTTTAAGTAAGTTTGCTTTTACAAATTGATAAAACATTTACAAAAGTTTATTTATAAAAATTTTCAAAAACTAAAAATTCAAATTTTTATTTAGAAGAGTGGAAAGATTATGGTTACGAATGGGATGGGATTCACAAGTAAGTTGTCGAAAAACAAAATGCTGAATGTTGTTTTATATTGATAAATTCTAATTAATATTAAGATTGGATAGTACAGAAAGTATTAAAAACCCCGACAGTTATGCTATTTTTGCACAATGTGCACGTTATAAATATTGTTAAATAACGTTAGTGTTGGAATGGAGGGA
>AVR_8 gi|155675876|gb|EU055567.1| Magnaporthe grisea strain YC21 AVR-PITA gene, complete cds
CGACCCGTTTCCGCCTTTATTGGTTTAATTCGGATAGAGAACATTTTGCTTATCATTCCAAACATACAAACAATTATCCACTGACTGAAAATCGACAGTTTTGTTTGCACAATCAAAATTATAATTACAATTAAAAACTTCTGCACAATTAACATTATTTTTGCAATCATGCTTTTTTATTCATTGTTATTTTTTTTTCACACCGTTGCGATTTCGGCCTTCACCAACATTGGCACCTTTTCACACCCAGTTTACGATTACAATCCAATTCCAAACCATATCCACGGAGATTTAAAAAGGCGGGCTTATATTGAACGCTATTCCCAATGTTCAGATTCGCAGGCCTCCGAAATTCGTGCCGCGCTAAAAAGGTAAATTGAAACTCTTTAAAACAAATTCGGAAAACAATGTTAAATATTTTGTTTAGTTGCGCCGAGCTCGCCTCGTGGGGCTATCACGCCGTTAAAAGTGACAATCGGTTATTTAAATTAATCTTTAAAACTGACAGCACAGATATTCAAAACTGGGTTCAAAATAATTTTAACGAAATTTACAAGGAATGTAACAGGGACGCGGACGAAATTTCTCTAACCTGCCACGATAAAAATGTTTATACGTGCGTCCGAGAAGAAGTTCATAATTTGGCGTATGCACTTATTAACGAAAAAGAAATTGTTATATGCCCTCCTTTCTTCAACAACCCCGTAAACAGCAGGGAAATTACTGCCGGTAACCAAGATACAATTATATTACATGAAATGGTGCATATAATTTTAAGTAAGTTTGCTTTTACAAATTGATAAAACATTTACAAAAGTTTATTTATAAAAATTTTCAAAAACTAAAAATTCAAATTTTTATTTAGAAGAGTGGAAAGATTATGGTTACGAATGGGATGGGATTCACAAGTAAGTTGTCGAAAAACAAAATGCTGAATGTTGTTTTATATTGATAAATTCTAATTAATATTAAGATTGGATAGTACAGAAAGTATTAAAAACCCCGACAGTTATGCCATTTTTGCACAATGTGCACGTTATAAATATTGTTAAATAACGTTAGTGTTGGAATGGAGGGA
>AVR_9 gi|155675872|gb|EU055565.1| Magnaporthe grisea strain WJ25 AVR-PITA gene, complete cds
CGACCCGTTTCCGCCTTTATTGGTTTAATTCGGATAGAGAACATTTTGCTTATCATTCCAAACATACAAACAATTATCCACTGACTGAAAATCGACAGTTTTGTTTGCACAATCAAAATTATAATTACAATTAAAAACTTCTGCACAATTAACATTATTTTTGCAATCATGCTTTTTTATTCATTGTTATTTTTTTTTCACACCGTTGCGATTTCGGCCTTCACCAACATTGGCACCTTTTCACACCCAGTTTACGATTACAATCCAATTCCAAACCATATCCACGGAGATTTAAAAGGGCGGGCTTATATTGAACGCTATTCCCAATGTTCAGATTCGCAGGCCTCCGAAATTCGTGCCGCGCTAAAAAGGTAAATTGAAACTCTTTAAAACAAATTCGGAAAACAATGTTAAATATTTTGTTTAGTTGCGCCGAGCTCGCCTCGTGGGGCTATCACGCCGTTAAAAGTGACAATCGGTTATTTAAATTAATCTTTAAAACTGACAGCACAGATATTCAAAACTGGGTTCAAAATAATTTTAACGAAATTTACAAGGAATGTAACAGGGACGCGGACGAAATTTCTCTAACCTGCCACGATAAAAATGTTTATACGTGCGTCCGAGAAGAAGTTCATAATTTGGCGTATGCACTTATTAACGAAAAAGAAATTGTTATATGCCCTCCTTTCTTCAACAACCCCGTAAACAGCAGGGAAATTACTGCCGGTAACCAAGATACAATTATATTACATGAAATGGTGCATATAATTTTAAGTAAGTTTGCTTTTACAAATTGATAAAACATTTACAAAAGTTTATTTATAAAAATTTTCAAAAACTAAAAATTCAAATTTTTATTTAGAAGAGTGGAAAGATTATGGTTACGAATGGGATGGGATTCACAAGTAAGTTGTCGAAAAACAAAATGCTGAATGTTGTTTTATATTGATAAATTCTAATTAATATTAAGATTGGATAGTACAGAAAGTATTAAAAACCCCGACAGTTATGCTATTTTTGCACAATGTGCACGTTATAAATATTGTTAAATAACGTTAGTGTTGGAATGGAGGGA
>AVR_10 gi|155675868|gb|EU055563.1| Magnaporthe grisea strain WJ7 AVR-PITA gene, complete cds
CGACCCGTTTCCGCCTTTATTGGTTTAATTCGGATAGAGAACATTTTGCTTATCATTCCAAACATACAAACAATTATCCACTGACTGAAAATCGACAGTTTTGTTTGCACAATCAAAATTATAATTACAATTAAAAACTTCTGCACAATTAACATTATTTTTGCAATCATGCTTTTTTATTCATTGTTATTTTTTTTTCACACCGTTGCGATTTCGGCCTTCACCAACATTGGCACCTTTTCACACCCAGTTTACGATTACAATCCAATTCCAAACCATATCCACGGAGATTTAAAAAGGCGGGCTTATATTGAACGCTATTCCCAATGTTCAGATTCGCAGGCCTCCGAAATTCGTGCCGCGCTAAAAAGGTAAATTGAAACTCTTTAAAACAAATTCGGAAAACAATGTTAAATATTTTGTTTAGTTGCGCCGAGCTCGCCTCGTGGGGCTATCACGCCGTTAAAAGTGACAATCGGTTATTTAAATTAATCTTTAAAACTGACAGCACAGATATTCAAAACTGGGTTCAAAATAATTTTAACGAAATTTACAAGGAATGTAACAGGGACGCGGACGAAATTTCTCTAACCTGCCACGATAAAAATGTTTATACGTGCGTCCGAGAAGAAGTTCATAATTTGGCGTATGCACTTATTAACGAAAAAGAAATTGTTATATGCCCTCCTTTCTTCAACAACCCCGTAAACAGCAGGGAAATTACTGCCGGTAACCAAGATACAATTATATTACATGAAATGGTGCATATAATTTTAAGTAAGTTTGCTTTTACAAATTGATAAAACATTTACAAAAGTCTATTTATAAAAATTTTCAAAAACTAAAAATTCAAATTTTTATTTAGAAGAGTGGAAAGATTATGGTTACGAATGGGATGGGATTCACAAGTAAGTTGTCGAAAAACAAAATGCTGAATGTTGTTTTATATTGATAAATTCTAATTAATATTAAGATTGGATAGTACAGAAAGTATTAAAAACCCCGACAGTTATGCTATTTTTGCACAATGTGCACGTTATAAATATTGTTAAATAACGTTAGTGTTGGAATGGAGGGA
>AVR_11 gi|155675864|gb|EU055561.1| Magnaporthe grisea strain LP5 AVR-PITA gene, complete cds
CGACCCGTTTCCGCCTTTATTGGTTTAATTCGGATAGAGAACATTTTGCTTATCATTCCAAACATACAAACAATTATCCACTGACTGAAAATCGACAGTTTTGTTTGCACAATCGAAATTATAATTACAATTAAAAACTTCTGCACAATTAACATTATTTTTGCAATCATGCTTTTTTATTCATTGTTATTTTTTTTTCACACCGTTGCGATTTCGGCCTTCACCAACATTGGCACCTTTTCACACCCAGTTTACGATTACAATCCAATTCCAAACCATATCCACGGAGATTTAAAAAGGCGGGCTTATATTGAACGCTATTCCCAATGTTCAGATTCGCAGGCCTCCGAAATTCGTGCCGCGCTAAAAAGGTAAATTGAAACTCTTTAAAACAAATTCGGAAAACAATGTTAAATATTTTGTTTAGTTGCGCCGAGCTCGCCTCGTGGGGCTATCACGCCGTTAAAAGTGACAATCGGTTATTTAAATTAATCTTTAAAACTGACAGCACAGATATTCAAAACTGGGTTCAAAATAATTTTAACGAAATTTACAAGGAATGTAACAGGGACGCGGACGAAATTTCTCTAACCTGCCACGATAAAAATGTTTATACGTGCGTCCGAGAAGAAGTTCATAATTTGGCGTATGCACTTATTAACGAAAAAGAAATTGTTATATGCCCTCCTTTCTTCAACAACCCCGTAAACAGCAGGGAAATTACTGCCGGTAACCAAGATACAATTATATTACATGAAATGGTGCATATAATTTTAAGTAAGTTTGCTTTTACAAATTGATAAAACATTTACAAAAGTTTATTTATAAAAATTTTCAAAAACTAAAAATTCAAATTTTTATTTAGAAGAGTGGAAAGATTATGGTTACGAATGGGATGGGATTCACAAGTAAGTTGTCGAAAAACAAAATGCTGAATGTTGTTTTATATTGATAAATTCTAATTAATATTAAGATTGGATAGTACAGAAAGTATTAAAAACCCCGACAGTTATGCTATTTTTGCACAATGTGCACGTTATAAATATTGTTAAATAACGTTAGTGTTGGAATGGAGGGA
>AVR_12 gi|155675878|gb|EU055568.1| Magnaporthe grisea strain YC26 AVR-PITA gene, complete cds
CGACCCGTTTCCGCCTTTATTGGTTTAATTCGGATAGAGAACATTTTGCTTATCATTCCAAACATACAAACAATTATCCACTGACTGAAAATCGACAGTTTTGTTTGCACAATCAAAATTATAATTACAATTAAAAACTTCTGCACAATTAACATTATTTTTGCAATTATGCTTTTTTATTCATTGTTATTTTTTTTTCACACCGTTGCGATTTCGGCCTTCACCAACATTGGCACCTTTTCACACCCAGTTTACGATTACAATCCAATTCCAAACCATATCCACGGAGATTTAAAAAGGCGGGCTTATATTGAACGCTATTCCCAATGTTCAGATTCGCAGGCCTCCGAAATTCGTGCCGCGCTAAAAAGGTAAATTGAAACTCTTTAAAACAAATTCGGAAAACAATGTTAAATATTTTGTTTAGTTGCGCCGAGCTCGCCTCGTGGGGCTATCACGCCGTTAAAAGTAACAATCGGTTATTTAAATTAATCTTTAAAACTGACAGCACAGATATTCAAAACTGGGTTCAAAATAATTTTAACGAAATTTACAAGGAATGTAACAGGGACGCGGACGAAATTTCTCTAACCTGCCACGATAAAAATGTTTATACGTGCGTCCGAGAAGAAGTTCATAATTTGGCGTATGCACTTATTAACGAAAAAGAAATTGTTATATGCCCTCCTTTCTTCAACAACCCCGTAAACAGCAGGGAAATTACTGCCGGTAACCAAGATACAATTATATTACATGAAATGGTGCATATAATTTTAAGTAAGTTTGCTTTTACAAATTGATAAAACATTTACAAAAGTTTATTTATAAAAATTTTCAAAAACTAAAAATTCAAATTTTTATTTAGAAGAGTGGAAAGATTATGGTTACGAATGGGATGGGATTCACAAGTAAGTTGTCGAAAAACAAAATGCTGAATGTTGTTTTATATTGATAAATTCTAATTAATATTAAGATTGGATAGTACAGAAAGTATTAAAAACCCCGACAGTTATGCTATTTTTGCACAATGTGCACGTTATAAATATTGTTAAATAACGTTAGTGTTGGAATGGAGGGA
>AVR_13 gi|155675874|gb|EU055566.1| Magnaporthe grisea strain WJ32 AVR-PITA gene, complete cds
CGACCCGTTTCCGCCTTTATTGGTTTAATTCGGATAGAGAACATTTTGCTTATCATTCCAAACATACAAACAATTATCCACTGACTGAAAATCGACAGTTTTGTTTGCACAATCAAAATTATAATTACAATTAAAAACTTCTGCACAATTAACATTATTTTTGCAATCATGCTTTTTTATTCATTGTTATTTTTTTTTCACACCGTTGCGATTTCGGCCTTCACCAACATTGGCACCTTTTCACACCCAGTTTACGATTACAATCCAATTCCAAACCATATCCACGGAGATTTAAAAAGGCGGGCTTATATTGAACGCTATTCCCAATGTTCAGATTCGCAGGCCTCCGAAATTCGTGCCGCGCTAAAAAGGTAAATTGAAACTCTTTAAAACAAATTCGGAAAACAATGTTAAATATTTTGTTTAGTTGCGCCGAGCTCGCCTCGTGGGGCTGTCACGCCGTTAAAAGTGACAATCGGTTATTTAAATTAATCTTTAAAACTGACAGCACAGATATTCAAAACTGGGTTCAAAATAATTTTAACGAAATTTACAAGGAATGTAACAGGGACGCGGACGAAATTTCTCTAACCTGCCACGATAAAAATGTTTATACGTGCGTCCGAGAAGAAGTTCATAATTTGGCGTATGCACTTATTAACGAAAAAGAAATTGTTATATGCCCTCCTTTCTTCAACAACCCCGTAAACAGCAGGGAAATTACTGCCGGTAACCAAGATACAATTATATTACATGAAATGGTGCATATAATTTTAAGTAAGTTTGCTTTTACAAATTGATAAAACATTTACAAAAGTTTATTTATAAAAATTTTCAAAAACTAAAAATTCAAATTTTTATTTAGAAGAGTGGAAAGATTATGGTTACGAATGGGATGGGATTCACAAGTAAGTTGTCGAAAAACAAAATGCTGAATGTTGTTTTATATTGATAAATTCTAATTAATATTAAGATTGGATAGTACAGAAAGTATTAAAAACCCCGACAGTTATGCTATTTTTGCACAATGTGCACGTTATAAATATTGTTAAATAACGTTAGTGTTGGAATGGAGGGA
>AVR_14 gi|155675870|gb|EU055564.1| Magnaporthe grisea strain WJ22 AVR-PITA gene, complete cds
CGACCCGTTTCCGCCTTTATTGGTTTAATTCGGATAGAGAACATTTTGCTTATCATTCCAAACATACAAACAATTATCCACTGACTGAAAATCGACAGTTTTGTTTGCACAATCAAAATTATAATTACAATTAAAAACTTCTGCACAATTAACATTATTTTTGCAATCATGCTTTTTTATTCATTGTTATTTTTTTTTCACACCGTTGCGATTTCGGCCTTCACCAACATTGGCACCTTTTCACACCCAGTTTACGATTACAATCCAATTCCAAACCATATCCACGGAGATTTAAAAAGGCGGGCTTATATTGAACGCTATTCCCAATGTTCAGATTCGCAGGCCTCCGAAATTCGTGCCGCGCTAAAAAGGTAAATTGAAACTCTTTAAAACAAATTCGGAAAACAATGTTAAATATTTTGTTTAGTTGCGCCGAGCTCGCCTCGTGGGGCTATCACGCCGTTAAAAGTGACAATCGGTTATTTAAATTAATCTTTAAAACTGACAGCACAGATATTCAAAACTGGGTTCAAAATAATTTTAACGAAATTTACAAGGAATGTAACAGGGACGCGGACGAAATTTCTCTAACCTGCCACGATAAAAATGTTTATACGTGCGTCCGAGAAGAAGTTCATAATTTGGCGTATGCACTTATTAACGAAAAAGAAATTGTTATATGCCCTCCTTTCTTCAACAACCCCGTAAACAGCAGGGAAATTACTGCCGGTAACCAAGATACAATTATATTACATGAAATGGTGCATATAATTTTAAGTAAGTTTGCTTTTACAAATTGATAAAACATTTACAAAAGTTTATTTATAAAAGTTTTCAAAAACTAAAAATTCAAATTTTTATTTAGAAGAGTGGAAAGATTATGGTTACGAATGGGATGGGATTCACAAGTAAGTTGTCGAAAAACAAAATGCTGAATGTTGTTTTATATTGATAAATTCTAATTAATATTAAGATTGGATAGTACAGAAAGTATTAAAAACCCCGACAGTTATGCTATTTTTGCACAATGTGCACGTTATAAATATTGTTAAATAACGTTAGTGTTGGAATGGAGGGA
>AVR_15 gi|155675866|gb|EU055562.1| Magnaporthe grisea strain WJ1 AVR-PITA gene, complete cds
CGACCCGTTTCCGCCTTTATTGGTTTAATTCGGATAGAGAACATTTTGCTTATCATTCCAAACATACAAACAATTATCCACTGACTGAAAATCGACAGTTTTGTTTGCACAATCAAAATTATAATTACAATTAAAAACTTCTGCACAATTAACATTATTTTTGCAATCATGCTTTTTTATTCATTGTTATTTTTTTTTCACACCGTTGCGATTTCGGCCTTCACCAACATTGGCACCTTTTCACACCCAGTTTACGATTACAATCCAATTCCAAACCATATCCACGGAGATTTAAAAAGGCGGGCTTATATTGAACGCTATTCCCAATGTTCAGATTCGCAGGCCTCCGAAATTCGTGCCGCGCTAAAAAGGTAAATTGAAACTCTTTAAAACAAATTCGGAAAACAATGTTAAATATTTTGTTTAGTTGCGCCGAGCTCGCCTCGTGGGGCTATCACGCCGTTAAAAGTGACAATCGGTTATTTAAATTAATCTTTAAAACTGACAGCACAGATATTCAAAACTGGGTTCAAAATAATTTTAACGAAATTTACAAGGAATGTAACAGGGACGCGGACGAAATTTCTCTAACCTGCCACGATAAAAATGTTTATACGTGCGTCCGAGAAGAAGTTCATAATTTGGCGTATGCACTTATTAACGAAAAAGAAATTGTTATATGCCCTCCTTTCTTCAACAACCCCGTAAACAGCAGGGAAATTACTGCCGGTAACCAAGATACGATTATATTACATGAAATGGTGCATATAATTTTAAGTAAGTTTGCTTTTACAAATTGATAAAACATTTACAAAAGTTTATTTATAAAAATTTTCAAAAACTAAAAATTCAAATTTTTATTTAGAAGAGTGGAAAGATTATGGTTGCGAATGGGATGGGATTCACAAGTAAGTTGTCGAAAAACAAAATGCTGAATGTTGTTTTATATTGATAAATTCTAATTAATATTAAGATTGGATAGTACAGAAAGTATTAAAAACCCCGACAGTTATGCTATTTTTGCACAATGTGCACGTTATAAATATTGTTAAATAACGTTAGTGTTGGAATGGAGGGA
>AVR_16 gi|155675862|gb|EU055560.1| Magnaporthe grisea strain LP4 AVR-PITA gene, complete cds
CGACCCGTTTCCGCCTTTATTGGTTTAATTCGGATAGAGAACATTTTGCTTATCATTCCAAACATACAAACAATTATCCACTGACTGAAAATCGACAGTTTTGTTTGCACAATCAAAATTATAATTACAATTAAAAACTTCTGCACAATTAACATTATTTTTGCAATTATGCTTTTTTATTCATTGTTATTTTTTTTTCACACCGTTGCGATTTCGGCCTTCACCAACATTGGCACCTTTTCACACCCAGTTTACGATTACAATCCAATTCCAAACCATATCCACGGAGATTTAAAAAGGCGGGCTTATATTGAACGCTATTCCCAATGTTCAGATTCGCAGGCCTCCGAAATTCGTGCCGCGCTAAAAAGGTAAATTGAAACTCTTTAAAACAAATTCGGAAAACAATGTTAAATATTTTGTTTAGTTGCGCCGAGCTCGCCTCGTGGGGCTATCACGCCGTTAAAAGTGACAATCGGTTATTTAAATTAATCTTTAAAACTGACAGCACAGATATTCAAAACTGGGTTCAAAATAATTTTAACGAAATTTACAAGGAATGTAACAGGGACGCGGACGAAATTTCTCTAACCTGCCACGATAAAAATGTTTATACGTGCGTCCGAGAAGAAGTTCATAATTTGGCGTATGCACTTATTAACGAAAAAGAAATTGTTATATGCCCTCCTTTCTTCAACAACCCCGTAAACAGCAGGGAAATTACTGCCGGTAACCAAGATACAATTATATTACATGAAATGGTGCATATAATTTTAAGTAAGTTTGCTTTTACAAATTGATAAAACATTTACAAAAGTTTATTTATAAAAATTTTCAAAAACTAAAAATTCAAATTTTTATTTAGAAGAGTGGAAAGATTATGGTTACGAATGGGATGGGATTCACAAGTAAGTTGTCGAAAAACAAAATGCTGAATGTTGTTTTATATTGATAAATTCTAATTAATATTAAGATTGGATAGTACAGAAAGTATTAAAAACCCCGACAGTTATGCTATTTTTGCACAATGTGCACGTTATAAATATTGTTAAATAACGTTAGTGTTGGAATGGAGGGA
>AVR_17 gi|153805676|gb|EF616489.2| Magnaporthe grisea AVR-PITA gene, complete cds
CGACCCGTTTCCGCCTTTATTGGTTTAATTCGGATAGAGAACATTTTGCTTATCATTCCAAACATACAAACAATTATCCACTGACTGAAAATCGACAGTTTTGTTTGCACAATCAAAATTATAATTACAATTAAAAACTTCTGCACAATTAACATTATTTTTGCAATCATGCTTTTTTATTCATTGTTATTTTTTTTTCACACCGTTGCGATTTCGGCCTTCACCAACATTGGCACCTTTTCACACCCAGTTTACGATTACAATCCAATTCCAAACCATATCCACGGAGATTTAAAAAGGCGGGCTTATATTGAACGCTATTCCCAATGTTCAGATTCGCAGGCCTCCGAAATTCGTGCCGCGCTAAAAAGGTAAATTGAAACTCTTTAAAACAAATTCGGAAAACAATGTTAAATATTTTGTTTAGTTGCGCCGAGCTCGCCTCGTGGGGCTATCACGCCGTTAAAAGTGACAATCGGTTATTTAAATTAATCTTTAAAACTGACAGCACAGATATTCAAAACTGGGTTCAAAATAATTTTAACGAAATTTACAAGGAATGTAACAGGGACGCGGACGAAATTTCTCTAACCTGCCACGATAAAAATGTTTATACGTGCGTCCGAGAAGAAGTTCATAATTTGGCGTATGCACTTATTAACGAAAAAGAAATTGTTATATGCCCTCCTTTCTTCAACAACCCCGTAAACAGCAGGGAAATTACTGCCGGTAACCAAGATACAATTATATTACATGAAATGGTGCATATAATTTTAAGTAAGTTTGCTTTTACAAATTGATAAAACATTTACAAAAGTTTATTTATAAAAATTTTCAAAAACTAAAAATTCAAATTTTTATTTAGAAGAGTGGAAAGATTATGGTTACGAATGGGATGGGATTCACAAGTAAGTTGTCGAAAAACAAAATGCTGAATGTTGTTTTATATTGATAAATTCTAATTAATATTAAGATTGGATAGTACAGAAAGTATTAAAAACCCCGACAGTTATGCTATTTTTGCACAATGTGCACGTTATAAATATTGTTAAATAACGTTAGTGTTGGAATGGAGGGA
>AVR_18 gi|120564440|gb|DQ855958.1| Magnaporthe grisea isolate G-22 AVR-Pita3 avirulence gene region
GGATCCCGGAGTAATTATTTAGAGCGAATTACTCGCAAATGATTAAAAATAATCGCGACTTGAATAAGTGCGTAAATTTGCATATGGAATATTAAAGTCCGGTAAAACGATTAATGACGCGGTTTTTACTACGGGCTACAAAACCCGTGCCATATACCGGAAAAGGGAAATATAAAACTCTCTATCGTCAATAAGTTTAAATTATATTGGTTCTAGACCGAGTGACCCACAAGTGGACAAGCCCCTAAAATGGACACGTGTTTTGTTAGCAAATTCTAATAAATCCAACACACCCCATACACTTTAACGCGCTTACGCACCGCAAATAACGCGTTTTTAAAACCGAAAAAAGCCGTAATGCCTAAAAATTTGGAATATCGGTTGTTAAAGGCCGTTTAGGCCGTACGGGAGGGCTTTTCGCAGGCCAAAACGGCCCGCGCGTGGGCCGTATCGAAAATTACCATTAAAAGGCGTTTTAACGGCACCGTAAATAAAAAATAAATTTATAAATATAAACAATTGTTATTTAACGATTAAAAAAAATTTGTTAACCGTTGGATTAAAATTGAAAAATTGGTTGGAAAAATTCCGACGTACCGATTAATACGAAAATTCGTTTTATTTTTGGTATTTCCCGAAAATCGCGTAAACGTTTTTGGACGCCGTTAATTTAAAAATTTTTTACGCCGACATTAAAATATTAGGGCAAAAAACGGTATTTTGTTGGAAAACGCGCGAATTAACAAAATTACGGTAAAATCGATACGAATTTTTTATAACCAATACCGACGTATTATTAACAAATTCGAAATTTTGCTTAAAAATATCGCAAATATAAATAAATACGGTTTTTAACAGGGCGATATAACCGCAAAAAAAATATACGGCGCGTCGTTTGCAAAACGCCCGAATAAAATTAAAATAAAACAAACGTTAAATATAATTTGGGTAATAATAATCGAAATAATTACCGTTAAAAGCCGAAAATTTACCTCGATTATAATCCAAACCGGTAATATTTTCCAAACGTAATAATTCCCACCGAATATCGAAAATTGGGCGTATAATTTAACGTTTTTTGGGTAATTAAACGTTAAAATAATATTAAAATAATTACGGTAAATTTATTTGTTTAAAACGAAACCAAAAAACGATTTTAAATGGCGGTTATTAATATTGGATTAAATTTTAACGTATTAATTAATTAAATTTATATTTAAAACGTTTAATAACAAAATTTTTTTCGAATATTTATTTTTTTATAATTTATATTTTATTTAATTTTTCGACGTGGTAATTTTCGGCCCCATAAAAACGTATTATCGTTAAAATATAAAATTTTTCGTTTCGTTTAATACTAACGCGTTTAAATAAAAAAAAACGTTTTTTAAACGCGTATCGAAAAACCTTTTAAACCGGTTTATTATTTCGCAACGTAATTTCCGGTTTCCGCATTATAAAAATTTGGCCGGTTATACCGCCTAAAACCGTAATTCCGGACCGCGTGGTAAATACCGGTTTGGAAATCGTTTAACCGGAAATTTACGACCACAATTTCGATTTAAATACCGATAAATTTATTTTTATAATTCCAAAAGTTTTTCGAAATATATAAAAACAGGTTAGATATTTTAAAGGTAAATTAACCGGGTTTAAACGGATTTATACCGCCTTTGTACGTAAAATATCCAAAAATATAAATTATTAAATAATTTAAATAGCCAATTTAATTTACGAAAATAAACGGTTGCACAAAAAAATGAAAATTTTTAAACCTGCATTTAAAAAACGCGTGCGTCGCGAAACCCAAAAATCCTTTTATAAATTAGCAAATATCCAAAACGCGGTTTACAAATTAAATTAAAAAAAGGAGCGCCTGGAGGCCAAAATACGGAAATAATACCAAATTTAAAATTATAGGCCCGGATTTACGGTTTTATTGTTGGATTATATTAAAAAAAAGCATTAAACGAATAAATAAATATAGGTTTTATAGAATTTTACAACCGAAAATCGATTAATTGGGTGGACGTTAGTTTCGTGGTCGCTGTTCGGGAGGGTGCCCATTTTAGGGCCCTGACCACTTCCGGACCGCTAGTTTTAGTTTAATTATATAAGTAAGCAGAAAATACAAGTAGGAACTTGTATTTTTATATTATAAAATAAATGTATTATAAGAATAAAAGTTGGTATTAATACTACGGTATAATAGTTGCCACTGTCAACTTTGTAAATTTTACCGATTTTGGCAGTAAGTTTAAGCAAACAGGAAAGTGGCTATCTGGTAATTTCCACGAATAGTTATTTTAACAAAAACCCGCTCATATATATACCGCGACAAGGGGTGTGATTTTCTTCTTCCCCTAACGCATGGTATTATCCGCAGAATACTTATGCAATGAAATTTGCCTTGAATAACTTGTTAATAAGGTGTGTTAATTATATGTTTCAATATTAGTTTTAATATAAATTTAAAATAATAAGTACTATAATAAGTTATATAATAATATTATAAAAGTGATATATTTCCTCTCTTTTCGTTTTTCTCATTTTAGAAATTAGACTTATTCAAGAATTTCAAACATACAAAATATTACCTGCCAGCTGGAAATCGATATTATTATTTGTTCTGTTTTTATTATATTTACAACTGGAAAAATCTGCACAATTTGTATTATTTCCGCAATTATGCTTTTTTTATTTATTCTCGGTTACCTTTATACCCCTGCAACTTCGGCCTTTATAAATACCGGTACCTTTTTACAGCCAATTAACAACTATAAAGAATTTTCAAATGATATCCACGGGGCTTTAAATAAACGGGCTTATATACAAAAAGGTTCTCAATGCTCGAGTTCGGAAGCCTCGGAAATCCGTGGCGCGCTAGAGAGGTAAGTTGAAACCTGTTAAGGAAATTCGGAAAAATGCTCAAATATTATTATTTTTAGTTGTGCCGTGCTTGCCCAACATGCCTTCCATGCGGTTAAAAGCGATGAGGAATTATTCGAGTTCATTTTCAAAACCGACAGCACAGATATTCAAGACCTTGTGGAACAGAACTTTAAGAAACTTTACGAAGAATGTAGTAGAAAAGAGGACGAAGTTTATATCACCTGCGAAGATGAAACTGGAAAGTGTAAAGAAAATCAAGGATACAAAAACGTTTTGGGCTACGCAAGAATTGCAAAAGAACAAATTGTTATATGCCCCAATTTCTTCAATCAACCCGAGAGCAGCAGTGAAATTACTGCAACCAACCAAGATACTACGATTATGCATGAACTAGCGCATATCATTTTAGGTAAGTTGTTCTTTTGCAAATTAATAAGAGTTCAACCAAAGTTTATTTATAAAGATTTCCAGAACTAACAGCTTAACCTTTACTTAGATCTCCCTGAAGACTTTGGCTACGAATGGACGGGAGTTCATAAGTAAGTCGTCGAAAAACAATTCCGCTGAAAAGTGCTTTATATTAATAAAATTCGATTAATGTCAAGGTTGGATAGTACGAAAAGTATCAAAAATCCTGACAGTTATGTTATCTTTGCACAATGTGCACGATATGGAAGTTGTTATTGAGCTACCTTTTGTTTTGGAGGGGGGAGGGGGGAGGGGGGAGGGGATATATTGCCGAATATCCATTTTATATATAGGAGAGTTGTATATGCGCAATTTTAAACCATTCAGTGCCAGAACTATGTAGGGTATCTACGGGCCCGTAGGAGACCCCGGCCGGAGCCATGCCGAAGCCAGAGAGAACCCACAACCGACCCAGGAAAAAGCAAACCCTGCCCTCCAGGGGAGCCAGATCGGAACTACAACGGCACCACCACTAACCCAACTCGGCAACCGAAATACACTCGTCGATGAGGGCCTTGGCATGCACAGGTTAGCTAGGGGGCCGGGCCGGGACAAGGGAGACACCGGGACGCTTACCAGAATCTTGGCCACCTCGATAGTGTTGCGCAGCGGCGGGAGCAGCCTTGTTCTCGCGAACCGCGCGGCTGACACCAGCACCCATCGCCTCCAGCAACCTTCAATAAGTCAACTTGGGAGCGTCGATTCGTTTAGGGTGCCTTTACCAAGCAAACACTTCTATTAGCCAGCAGCCGTTTGTACCCCAGCTTGCTCAGGTGTGTTGCTTGGCAACGGCATGTCGTTGATGGGCTGGCTGCTATCACGTCCTGCAGTCTACGCGGCCATCTGCGCCCGGACGAGACACGTCGCGGAACTCGCCGGCTCTGTCTCGAGCCACCCTCGTCGAGTGACAGGGAGACCGAGAAGAATGCCGACGGAATCGACTACCCCGAGAGCGGCTTGAAGGCGTGGCTCGTCGTGCTGGGTTCCTGGTGCGCCATGATGGCCGGCCTCGGCATTGTCAACTCGACCGGCATATTCGAAGCCTATGTGTCCAACACGGTTCTTTCTTCGAGCTCTACCAATGCCGTCGGATGGCTTCTTGGCATCTATGTTTTCGTGTCCTACTTTGGCTGCTTGGCAGCATTCAGGTCGACCCACCGTTCGATGCCGTTGGGCCTAGGGCTTGATGATTACAGGTACCATCCGTCTGATGATCGGCACCTACATGGCCGTCGAGTGCAAGAGCAAGTCTCTACTTACGTATCTCCACTGTTATTTTCTGATTGACTTTTGTTTCTCACACTAAAACCACTAAGCAGCTATATTAATACCAGCTACTTCTTGTCTTGTCTATCCTTAGTGGCATTGGTAATTCATTTCTCTTCACTCCAGCCATGAGCGCAATATTTCAAATTCTCAATGGTTCAACAAGCGCCGTGGAGCTGCGAGTGGAGTCGCCTTCGTAGGCAGCGGGTTCGAAGGTGTTGTAATCCCATGATCTTTTCAGCACTGATACCCAAGGTCGGCTGGTCCCGGAATGTGCGAGTCACTGGCTTCGTTCGGTTCGTCCTATGCCTCCTGAGCATCATGCTCTGTCGCGCCCGCCTGCCTACCAAGAAGCTCGGAACCCCCGAGAATCATTACAAAGATTTGCTCCCAGTCTCGACATCAAGGACGGAACCAGTGCCATGCTGGTCACGATGCTTGGCGTCTTGTTTGTCGAGTGGGCCTACCTTGTCCCAATCACACATGTGCCTAGCTACTACCTCGTCTGCCAGGACCTCCACGGCGCCGAGAATGCAGCCAACGGCGAGGTGGCAAGATCGGCAGGTTCAACACCATGATCATCGGGGCACTCTTGGCCTTGATCTCCGTGGCTGGCCTGTGGCTACCCGACTGCCTCTCTGACTAACTGCCCACTCTCGCCCTGCTCATCGCGTTTGTTGTAACTTGTGATATTTGGCTTTGCAAGTGGTGGCCAACATTACTCTCACCCCCATCTGTATGGGTCAACTGTGCAGGACCGAGGACTACGGTCGATACTATGCGACTGCCTTTACCGAGTGCAGCTTTGGCTGTCTGACGAGCATCCAGATTGCGGCTTACCTGTTTACCGTGACTGAAGATTCTGGGATGAGAAGCTTTCTGGGCCCTCATCCTGTTCCCATGTGCCAGCTACATCGCTGCGTTTGCCTGTTTCTTGTGGATGAGAGTGGCGCGCAAGGGCATGGACTGGAGGACGATATGGTGAAGAGCAAAGACTCTGGGGATAAAGGCTAACTTGCTAGCCAGCAGGTGAAACGGAGATTTAAGAGAAAAAAAAATATAAGTCATGGACGCGCATGGAGGCCTCCATTCGGCTTGGCCTGTGGACGTGCGTGGATTCTTTGGTTTGATCTTTGATACCCGGACTTGCTGTATTCGAGAGGCTTAAAATGGAAGTGGTTCACATTGCAAACGTGCCCAATTGCTTTCTTTGCATTGCCAATGGTAAACATGGCTCAGGTGGCGCAAATGGTGCAATGTAAATGGTTCAAATGGTGTAGGTGGGGCAGGGGTTGGAATTGTTTAATACATGCAGTTAGTTTTTTGTGTGGCGTGTTCTACGATGGAATAATGACACTGTAAAAGGCTCGATATGGCCGTGAATTAGCGGTCGGTGGCGCTGAAACCGCCTCACTCTATGAAATATAGTGGCGGGATTTCTGTTTTAAGCCACAAGCCTCAGGGTCTGAAAACATTCATACCCAAATCAGGGGACCTGGTTCCCTCCGATTTCGTTCCGGGAGCCGTTCCTACACAACGCTGGGGCGCTTTTGCGAGAGCTATGGGGACGAGATCTTCGTGTGGCAGTAGCACGATACTATTTCATGAGCCGCAAAGATCGTCCGTTGAGCCAAGTAACCAGGCAACAAAGAAAAGCAATTCTCGAGTGCGTCTTCCGCCGCCCGGCGAGTCATGTCCCTTCTTCGCTATGATGCTTGCATCCAAAAAATACGAACGCCCGCAGCCTCGCCTGTGGCTGTGGTCATGTGATTAAGATCAGTTGTTTCCCGGGCGAGGCAAGATGGGAAGGGAGTCTGTGGTTGATCTGTGGAGTGAATCGATGCGCGCTGATGTGTCTGCGGTCTCCCCGGATTAAACACGAAAGAAAGAGTCCAAACATCTAGCCGCTAACCCTGGCACCGTCCAGTTTATGAAATTAAACGGTGGTGCTGAAACATGCAATCTTGGTTGCACGTGGCGCCCACTAGCTCCTTCGCTCCATTGACAAAAGCTTGTCTGGTCCAGTTAGTTTCCAGCCCCTGTAGCACTGGCCTCGTAGGGCGCGGTGGCCGATGCGATGCGACAGTGGCTGCACCCGCTCCGATATCTCATTTCTCATCTCACGCGAACATTGGGCCCTGGATGGTGCAGGGTCCATGTCGGCCTCGACCCCATGGTCTGTGAAGCTTGGTTCGAGCCACGACGGCATCCTCGTATTGTTTTGTTTGGGAGGAAAAATGGCAATATCTTCTTGCTCAATCGAGTATAAGACGAGCGAGTTGCTTCACTTTCTCGATCAATATTTTTCTATCCTGCCCATCACCAGCATCACTCACTCGCTCACTCACTCAACCACAATCACTCGGCTACAGTCACTCGCTCTTTCACGCCTCAACTCGGCTCACCACCAACCCAACAGCAAAAATGCAGCTCGTCACCCTTTTGGCCTTTGCCCTGCCCGCCCTCGCCGCCCCTGGCGTTGAGCAGTTCCGCCGCCCCGGCGCTTCGGCCACGCAGCTCAACTGCCCCACCAACGCCGTTCAGGAGGACGGCCTGCTCGGCGACAACTACGTCAAGCCCGCCCTCCTCCTACCCTTCGCAGCCAGCCAGCCCGACCGGGCCTTCAAGCCCACGACCTGGGCCACCGTGACCCCCAACGACAGGTGCACCATCTTCAACCTGGAGCTGCCGGCCGAGCAGACCATTGGCAAGAACTGCAGCCTGGTCTTTGACTTCCCGGCCTGCGACACCTCGCGCTACCGCTTCCAGGGCCCCGGAAACTTCCTGTTCCAGCCCTACGCCATCGGCTCCGGCGCCGTCGCCGGCAACACCACCTACAACAACCAGCCCCAGAAGCTGGGCAACCTCCCCGACCGCCAGCTCCTGCCCGGCAACAGCTACGTCATCAACACCGGCTCCTGCGAGATCCCCGCCGGCACCCCTGGCCAGGTCACCTTTGCCGGCAGCCTGTGCTCGCCCGACTCGTCGCTTACCTTCCGCCAGGACGACCAGCAGTGCCCCCTCGGCTTCTTCGTCCTCCTCAGCGATGCTTGAGTGGTTGAGAGCGAATACGCTACAGTGAACCGGGGATGAGATGATGTGAATTGCCAGTTGAGGTGGGCGGATGCAACGGTGCCCATTCCGAGGATGGCCTGGAATTAGAAGTACATAGATTACAACACTTACATATAGAGTAGACCAATCATAATTAATTTGCCCGCAACTGAACAGCCCCAAAAGACTGCCCAAAAGGACTCACTGCCTTGAGAAACTGGAACCCATTTAGGGGAAGAACAAATGATTTGAATGAGGTGGCAAGAAGCAGACCCTACTTCGCACAGCATATATATTTTCCCGCTACCCTCACCGTCCCCTCATACAGCTGCCGGACTAACTCAGGTAGATATTGCCATATTGGGCACATGGACATGGTTCCTGGATCGATGAAAAGAGAGAAGCGTACAACCACAAGAATTTTTTAATCATCGCCCACTTGGATCGAGAATTC
>AVR_19 gi|120564439|gb|DQ855957.1| Magnaporthe grisea isolate G-17 AVR-Pita3 avirulence pseudogene region
GAATTCTTAACAAGGTGTGTTGATTATATGTTTCAATATTAGTTTTAATATAAATTTAAAATAATAAGTAATATAATAATATTATAAAAGTGATATATTTCCTCTCTTTTCGTTTTTCTCATTATAGAAATTAGACTTATTCAAGAATTTCAAACATACAAAATATTACCTGCCTGCTGGAGATCGATATTATTATTTGTTCTGTTTTTATTATATTTACAACTGGAGAAATCTGCACAATTTGTATTTTTTCCGCAATTATGCTTTTTTATTTATTCTCGGTTACCTTTATACCCCTGCAACTTCGGCCTTTATAAATACCGGTACCCTTTTACAGCCAATCAACAACTATAAAGAATTTCCAAATAATATCCACGGGGCTTTAAATAAACGGGCTTATATACAACAAGGTTCTCAATGCTCGAGTTCGGAAGCCTCGGAAATCCGTGGCGCGCTAGAGAGGTAAGTTGAAACCTGTTAAGGAAATTCGGAAAAATGCTCAAATATTATTATTTTTAGTTGTGCCGTGCTTGCCCAACATGCCTTCCATGCGGTTAAAAGCGATGAGGAATTATTCGAGTTAATTTTCAAAACCGACAGCACAGATATTCAAGACCTTGTGGAACAGAATTTTCGTAAACTTTACGACGAATGTAGTAGAAAAGAGGACGAAGTTTATATCACCTGCGAAGATGAAACTGGAAAGTGTAAAGAAAATCAAGGATACAAAAACGTTTTGGGCTACGCAAGAATTGCAAAAGAACAAATTGTTATATGCCCCAATTTCTTCAATCAACCCGAGAGCAGCAGTGAAATTACTGCAACCAACCAAGATACTACGATTATGCATGAACTAGCGCATGTCGTTTTAGGTAAGTTATTCTTTTGCAAATTAATAAGAGTTCAACCAAAGTTTGTTTATAAAATTCTCCAGAACTTACAGCTTAACCTTTACTTAGATCTCCCTGAAGACTTTGGCTACGAATGGAAGGGAGTTCATAAGTAAGTCGTCGAAAAACAATTCCGCTGAAAAGTGCTTTATATTAATAAAATTCGATTAATGTCAAGGTTGGATAGTACGAAAAGTATCAAAAATCCTGACAGTTATGTTATCTTTGCACAATGTGCACGATATGGAAATTGTTATTGAGCTACCTTTTGTTTTGGAGCGGGGAGGGGGGAGGGGATATATTGCCGAATATCCATTTTATATATAGGAGTGTTGTATATGCGCAATTTTAAACCATTCAGTGCCAGAACTATGTAGGGTATCTACGGGCCCGTAGGAGACCCCGACCGGAGCCATGCCGAAGCCAGAGAGAACCCACAACCGACCCAGGAAAAAGCAAACCCTGCCCTGCAGGGGAGCCAGATCGGAACTACAACGGCACCACCACTAACCCAACTCGGCAACCGAAATACACTCGTCGATGAGGGCCTTGGCATGCACAGGTTAACTAGGGGGCCGGGCCGGGACAAGGGAGACACCGGGACGCTTACCAGAATCTTGGCCACCTCGATAGTGTTGCGCAGCGGCGGGAGCAGCCTTGTTCTCGCGAACCGCGCGGCTGACACCAGCACCCATCGCCTCCAGCAACCTTCAATAAGTCAACTTGGGAGCGTCGATTCGTTTAGGGTGCCTTTACCAAGCAAACACTTCTATTAGCCAGCAGCCGTTTGTACCCCAGTTTGCTCAGGTGTGTTGCTTGGCAACGGCATGTTCGTTGATGGGCTGGCTGCTATCACGTCCTGCAGTCTACGCGGCCATCTGCGCCCGGACGAGACACGTCGCGGAACTCGCCGGCTCTGTCTCGAGCCACCCTCGTCGAGTGACAGGGAGACCGAGAAGGATGCCGACGGGATCGACTACCCCGAGGGCGGATTGGAGGCGTGGCTCGTCGTGCTGGGTTCCTGGTGCGCCATGACGGCCGGCCTGGGCATTGTCAACTCGACCGGCATATTCGAAGCCTATGTGTCCAACACGCTTCTTTCTTCGAGCTCTACTCTCTGCTTGACTTTTGTTTCTCACACTAAAACCACTTAGCAGCTATATTATTACCAGCTACTTTTTTGTCTTGTCTATCCTTAGTGGCATTGGTAATTCATTTCTCTTCACTCCAGCCATGGGCGCAATATCTCAATGGTTCAACAAGCGCCGTGGAGCTGCGAGTGGAGTCGCCTTCGTAGGCAGCGGATTCGAAGGTTTTCTTTTCCCATGATCTTTTCAGCACTGATACCCAAGGTCGGCTGGTCCCGGAATATGCGAGTCACTGGCTTCGTTCGGTTCGTCCTATGCCTCCTGAGCATCATGCTCTGTCGCGCCCGCCAGCCTACCAAGAAGCTCGGAACCCCCGAGAATCATTACAAGGATTTGCTCCCAGTCTCGACATCAAGGACGGAACCAGTGCCATGCTGGTCACGACGCTTGGCGTCTTGTTTGTCGAGTGGGCCTATCTTGTCCCAATCACACATGTGCCTAGCTACTACCTCATCTGCCAGGACCTCCACGGCACCGAGAATGCAGCCAACGGCGAGGTGGCAAGATCGGCAGGTTCAACACCATGATCGAGAATTC
>CLA_1 gi|2558|emb|Z14023.1| C.fulvum ecp1 gene
CTGCAGTGTGCCATGCGCTTATTACAGACGACTTCTCGGGGATACCTGCAGGAAGTGGACGTTCGTGCTTTGATGAGTTGAAGCACTCCCCGAGAGTCGAGACCGATTGTGACCGTCATTTGCGCTTCCACGTTCGCGGTTCGCCGCATTCGAGGCCGGGATGGGTTTGGAAAGTCGCTGTTAAAGAAAGGCGTAGTTGCCATTCCTGGGCGTCACTTCGGGGCCGCGCGCGATTTAGCTCATCGAGCCAGGTTGCCACATGCCTGCCCTCCCACGTGCAACGATCATGTTGGTACGAAGCCGCAGAACACTGCACTTTCACGGACTCGTAACTCGTAACATCTACCAAGGTCATCTCGAATCTCGGCCATCTCGCAAGCGCACGGGTATGTCCTCTCACGACCAGGATAAGTTCGCAGTCCGGACGGCGTATTTACCAGCAAGCTTACGAGATGGCCGCGATTCGAGATGACCCTGGTAGATGTTATACAATGAGTTGCGGAACTTCGCGGAGCTTCGTAATATTGTGCAGCGTACTGTACAATGCTTGATGTAAGCTTGGCACAACATCCAAGAAGCCTGATCGGTGCGGCCAGTGCTTGTAGACGGCACCCTAGGTGTGCAACCTATAAAGCAGCCCGTCTGCGCTGCGCATTATTGCTTCATCACATCCTTAGTTACCGAGACATCACCACTCCCACTTCCCTCCAAGATGCACTTCGTCACATCTCTCATCGCCGGCGTCGCCATGCTCGCCACGGCGAGCGCCACTGTCCAAGGCGGCGCCCCCGTGGACGATCTCAAGTTCGCAAAAAAGTTCAACCAGAACTGCCAGCAAATCTCTGGCGGTCCAAACGGGTAAGACCCTCGACCCTCATCCAACCCACTCGGCCACAATAGATCGCGAAGACTCCACGAAACTAACACGAATGATACCATCTTAGAGCGATCTGCCCAGACGGCGACTTGGTATGACCACTCGTACCCCTCAGCGATCGATGCTGTCCTCGAACTAATGCGGGAATGCCCCGGGAACAGTATTGGTGCAAAGACGGTAGGGCCATATTTTGCCAGACATGCCAAACTGGATGTACCGCCGATGAAAATGGCAAGGTCGGCTACTGCAACGAAGGGCCTACAAACCCCAAGTGCCTTTAATGGAGGAAGCATCGCGGAGGCTGAATGCCACCGTTACCATTTGAGACGATGTGGAGAATGTGCCCTTCTACGTCGAGGGGCAGAGCGACCGTACGCCTTACGTAGACATCCAAGCAACGAGGAGACGTTAAGCCCTGTAATTGCTCAAATCGTCTATCCCTCTAGATGCCCAGCTTCCCTTGCCTAAAGCGAAACGTGCGCATCCTGTGAGCGCAACGACTCCAGCTCGGCCTGCAGTGGACCGCTCGTCGATGTATTGGGCAGCCACAGCTTCCCGCCCATCCTCTACACCAAAGCAGACCGGTGTTATACAGCCACACTAGCCCAGTACGGCCCCATACAGCGAGATCGTCGCACTAAACATTAGCGAAGAGCATGATCCACGGCCTACATGTCTTTCGCCCTGTAGTAGACAAACCGCAGACTTCTACATTTATTGAGCGCAACGACCGACGAGCGCTAGCCACACCGTAGCGACGTATAAGCTT
>CLA_2 gi|2560|emb|Z14024.1| C.fulvum ecp2 gene
GATCGGAGGTGAACAGAGACTGTAGGTGTTTATGAGACGGGGGCAATCCTAGTGCGAGGCTGTGGTTAGCCGAAAATCGTTGTCAATCGTCTGTCAAATTAGCATCGTCAAGGGTTGCAGCCAAGGTTTCCTTGTCTTCAGATGGAAACTAGCGGGACTATTTGGCGGTGAGTCTTCAGAGGGATGCAAGTGGATGCTCGTACTCCCAGGTCGTGACGCGGCACGTGGCGCTACTCAGAACAACGAGTGTCACCACCTTTAGCAACATACAGCGTCTGTCAGCACGGAGAACATCTTTACTTAGCGTTCGCAGTGTTTGCGCCGGCCGATGCTATGATCCTGCTTTCCGCTGGGATAAGACGATCTGCACTAACGGGAAATGTAACTCCGCTGCTGACAGACGCTGTACGATTCCAAGACGAAGGAGTTTACCGTCTAGGTGTCAAATCCTAGATCCCAGGAAATCCAAATCTGGACCCTTGGCTACATGAGTTACGAAGCAGGTTGCAACAGTGCACTGCCCAAGTCGAACGCTATGGCCTGGGTAGGGCGTTTCGTGCGATGCCCAGTCCAAGGATCGTGTCTCAAGATGCAGCCTTACAGTTCGATCAAATTCGCCACCAGAAATGACCTCGAGTGTTGGGAACGGTATTTATAGTCCCCTAAGTATGCGCCTCAACGCCCACCAAGTTTACCTTCACCGAACTTCGAACAACAGTACACTCTCCACACAACACCACTCTTCCTCCTGTGCCAACATCACACGACCATACAACCAGCTTCACGATGCTCTTCAACGCCGCCGCCGCCGCCGTGTTCGCCCCTCTGCTAGTCATGGGCAACGTTCTGCCTCGGAACGCTGGCAACTCGCCCGGCTCAAACCGCTGCGATGCCTCAACTTTTAACAACGGCCAAGACTTTGACATTCCACAGGCACCAGTCAATGACTGCCGGCAGATGGTTGAAAACATCAATAGAGATTCTCAATTCTCAGTGTCCCACAGCTGGGCGAGACCATTCGGCGGATATGGCGATTGTACGTCACAGAGCCTCCCACGACAATTCTTGAATATACTGACATACCATTTCCAGGTGCATTCAACGTCCGCGTCATTGCTGGCTGGCGGAATGGCTTGGTTGGCGGTGCGGATGCCGTTGACCTTCTCACTGATTCTGTCAAAAACTTCGGTGAGGCCAACAAGGTTTCCAGCAAGGGCACCTACAACCAAATTGTCTCCGCGGAGGGCGAAGTTACGTGCGATTCTGTGGATCGTGGTGGTCAGGTCAGAGTTCAGTGGATTGTTGCCAGCTCATCGTACAACCCGTCCAACGATGACTAGAGGCCGCGTCAGACGGGTTTGCTAGAACCAGGTTGTAGCAGAGCTGAACATGGCATTTCTGGTGTCGAAGCTTGGGCATAATCAAATATACAGAGCAACGGAATGGATCTTGAAGCTAGTAGTCAACCATACGACTTGATCTTTCAACCACACACAGCTCTGATACAGACATCACAGTTCGGCATCCACACTAAAGCCTTTCGATAACCGTCCATGCCTCCAGCCTGATTCGCAGAATCGTCGAACCAGACCATCATCTCCTGGTCTGCTTCGGCAGCAGTCATGATC
>CLA_3 gi|9715743|emb|AJ271890.1| Cladosporium fulvum mRNA for extracellular protein 4 (ecp4 gene)
AACCTAACATCACAATCTTCAAGATGCAAATTCCAACCTCCCTCCTCGCCCTGACCGCCACCCTGACCTTCGCCGTCGCCGACCCTTCCTTCCGCTTCAGCGAGTACGGCAACGGCGACACCACCTGCTCCCCGGACAACCTCATCAGCCCCTCAGTCTCCATCGACGACGGCTTCGGCGGCTGCAAACAGTTCCCAGCCAACACGAACTCCGTGCAATACGCGCTCCTCGAGGGCTCAAGGGCGGGTTGCATTGTCAAGCTGTTCACGAACAACGCTTGCAATGAATCGGCTGATTCGGAACATGTTCCAGCAGTCGGAGAGACGAAGTGCCAGCCTCCGATTGGTGGTGGATGGCAGAGTGTGCAGGTCACTTGCCCGTAATCTCGGAAACCTTGTAGGCATGATCGGGACAAGGCAAGCGTGATTGGTTTCTGTCTGGGCTTGAGCAAGCGAGCGAGCAATGCATGGGGAGGGAGAGAGATATATATATATACATGTATATTCCGGCCTTTTTCTCCTCAAAAAAAAAAAAA
>CLA_4 gi|121073275|gb|EF104526.1| Passalora fulva extracellular protein 4 (Ecp4) gene, complete cds
AACCTAACATCACAATCTTCAAGATGCAAATTCCAACCTCCCTCCTCGCCCTGACCGCCACCCTGACCTTCGCCGTCGCCGACCCTTCCTTCCGCTTCAGCGAGTACGGCAACGGCGACACCACCTGCTCCCCGGACAACCTCATCAGCCCCTCAGTCTCCATCGACGACGGCTTCGGCGGCTGCAAACAGTTCCCAGCCAACACGAACTCCGTGCAATACGCGCTCCTCGAGGGCTCAAGGGCGGGTTGCATTGTCAAGCTGTTCACGAACAACGCTTGCAATGAATCGGCTGATTCGGAGTACGCCAAAGTGCAAGATGACGACCCCAAAACTCCAATGACTAACTTTGTGGCTAGACATGTTCCAGCAGTCGGAGAGACGAAGTGCCAGCCTCCGATTGGTGGTGGATGGCAGAGTGTGCAGGTCACTTGCCCGTAATCTCGGAAACCTTGTAGGCATGATCGGGACAAGGCAAGCGTGATTGGTTTCTGTCTGGGCTTGAGCAA
>CLA_5 gi|121073297|gb|EF104527.1| Passalora fulva extracellular protein 5 (Ecp5) gene, complete cds
TATGAACACTTTTACTCTACTCCTGGCCACACTCCCACTGCTGGCATATGGCAGGGGCGACAATAAGCCCGGCCAGTTCAATTACATTGTAAGTGGGTCTTCGACGCTGGATCTGCCCATACCTCAATGTCCTTTGTCACAACCTCTCTCGCTAGAAGTCAACGGTGCCCTCGCGCGACGCGTGGCATATAGCAAACAGTGTGAGGCATCAGCGCATCGGTCCATGCTCTTTGGTCGTTGTCAGCTCAGCGGCCCTATCGCGAATTCGGCAGCATCGACATCAGGGCGGATGGTGAGAGGCGAGTCGAGAAACGAAACATGTCACCAGACTTGCCCGTTTCTTATGCATGAGCCGGCATTATCTCGAGATGGCGGTTCCATCTCGAGTCAGCCGCCTCACAGCAGAAACCTAGATCATTCTACCGAGAGACGTTCCCTATTCTCTTTCCCTCTGCTCAAACACTGTACTGATTCTCTATCACTAGTGCGAAGATATCCCTTGCGACGAAGAGGGGGTCGACAGCTGGATTCTGCAAGCATGCATCGGAATTGGAGGGACTGAGCTTACAGCTCATGGAGGGATATACGACACGACTGGAGAACTCGTTGGCCGGACGGCGATCTGCTTGTGTGCAAGGGGCCAGACGAAGGCGCATGATTATAACATCAGTGGGGATTACCCGCCAGGGGTTGCGCATTTGACGTTTGATGTTCGGGCGCCTTACTGGTGTCAGAGTTCTGGATAGGTCGTAAATGATGAAGGGGAAGTGAGACGATGGAGGATTTTGGGGACTGCTGGGTCAGGCATCTACTGTCGCGGCAACTGTCAACGCGCTGCGGATGCTTAACTTACATTAATGCACAAATCTATCAGGCGACGCG
>CLA_6 gi|9715746|emb|AJ271891.1| Cladosporium fulvum mRNA for extracellular protein 5 (ecp5 gene)
CGATAGCTGATATTATGAACACTTTTACTCTACTCCTGGCCACACTCCCACTGCTGGCATATGGCAGGGGCGACAATAAGCCCGGCCAGTTCAATTACATTTGCGAAGATATCCCTTGCGACGAAGAGGGGGTCGACAGCTGGATTCTGCAAGCATGCATCGGAATTGGAGGGACTGAGCTTACAGCTCATGGAGGGATATACGACACGACTGGAGAACTCGTTGGCCGGACGGCGATCTGCTTGTGTGCAAGGGGCCAGACGAAGGCGCATGATTATAACATCAGTGGGGATTACCCGCCAGGGGTTGCGCATTTGACGTTTGATGTTCGGGCGCCTTACTGGTGTCAGAGTTCTGGATAGGTCGTAAATGATGAAGGGGAAGTGAGACGATGGAGGATTTTGGGGACTGCTGGGTCAGGCATCTACTGTCGCGGCAACTGTCAACGCGCTGCGGATGCTTAACTTACATTAATGCACAAATCTATCAGGCGACGCGCTACACCTCGAGCGAATCGCCGTGTTCACTACCAAAAAAAAAAAAAAA
>CLA_7 gi|193506924|gb|EU730588.1| Passalora fulva extracellular protein 6 mRNA, complete cds
ATGCAGTCGATGATTCTTTTCGCTGCCGCTCTTATGGGCGCCGCCGTAAACGGCTTCGTTCTCCCACGTACTGATGACCCTGATTGCGAGACCAAGGCCACAGACTGCGGTTCGACCAGCAACATCAAATACACTGTCGTCAAGGGTGACACCCTCACCTCCATTGCCAAGAAATTCAAGTCCGGCATTTGCAACATCGTATCCGTCAACAAACTCGCCAACCCCAACCTCATCGAGCTCGGCGCAACCCTCATCATCCCAGAGAACTGTTCTAACCCCGACAACAAGTCCTGCGTGTCGACACCGGCCGAGCCCACCGAGACTTGCGTGCCAGGTCTTCCAGGCAGCTACACCATCGTCAGCGGCGACACTCTCACCAACATCTCCCAGGACTTCAACATCACGCTCGACTCCCTCATCGCTGCCAACACTCAGATCGAGAACCCAGATGCCATCGATGTTGGCCAGATCATCACCGTCCCAGTCTGCCCATCGTCCCAGTGCGAGGCTGTCGGTACTTACAACATTGTGGCCGGTGACCTTTTCGTCGATTTGGCCGCTACCTACCACACCACTATCGGTCAGATTAAGGCTCTCAACAACAACGTTAACCCATCTAAGCTCAAGGTTGGTCAGCAGATCATTCTGCCACAGGACTGCAAGAACGTCACTACTGCTGTGGCATAA
>CLA_8 gi|1563716|emb|Y08356.1| C.fulvum avr4 gene
TGCAGGCATGCTTACCTGTACCACTAAGCCAAGCGGGCGATACTGCAACGCAGATGAGTCAGCAAGGCGTAGATACAATATGTAGCTACGCAAAAGCGGTGAGAAAAGAGGCCACAAAAATGGACTGATGTGGCGAGCTGGACTTGGGCCGGCAATACAGAACTTCTGCTCCGTAACATGCTTACACCATTGCAAGTTTGCGACTACAGGATTACATTCTGCTCTGTATGCCAAGTGCTGTAGCATGTTCTACGCATTTGGGTTCTATCGTTGTCGTTACCAACGATTGGGCTCTACAAAATCTCGACTATGGACCAAGTCTTGGCATTTCACGAGAGCTTGGTACATGCGGAGAAAAAGACCCACGTGCCACCTAACCGACTTCACAGCTCACAACTTACACTGCATTGCAACAACATCTTGCCATCATACTTGATCTTTGCTATCTACGGAACCTACCACTTCCCCGAACCCTCGCTAGCCGACCGAGCCCTATTATCTGCCGCCTATTTGAACGAACTTTAATATACATTGCGCCTCGAAAGCCTCTAGCATCTATCTTTTTCGCGTACTCGAGCCGGCAACGAGTAGGAGAGGGGCCCTTACGAGGCAGGGGTATGCTCCCCGCCGATATGCCCTCCCCGAGGCTCAACGGCAACGTGCAGGATAGTCGACATTTAATGCACTTTAATTAGGATTTAACAAGGCAACTAGGGACCGGTCGGCTAGCTAGGGATCGGGGAAGTGTCGAGGTTCTACGGAATGGCACAGCTTCAATGCGTAGTGGCCAATTCCAATTTCTATGACCTAGACCAACAGCAGTACTATGACCATGAACCCGGCACGGCGACCACGGTAGGTCTGTACACGAGCCACAATAAGGCATGCTTTTTACAGGTTGCAAGGGAAAACGAAATTGGACATACGCAGGTCCAAAATAGCTCAGGAAGAGATTCAGGACATAATTTAAGCAGATCGCGACCTTCGACACGATCCCAAATCGCACTACTCAACGATCACACGACCTAGCGACTACAAGCACTCAAGGCATCCACAGCGATGCACTACACAACCCTCCTCCTAAGCACTCTCCTAGTCGGCACAGCCCTCGCCCAACCCACAAATCCTCCTGCGAAGACTCCCAAGAAGGCCCCCAAAACTCAACCATACAACCCATGCAAGCCCCAAGAAGTCATCGACACCAAGTGTATGGGTCCCAAGGATTGTCTCTACCCGAACCCCGACAGTTGTACAACCTACATACAGTGTGTACCGCTCGACGAAGTTGGCAATGCGAAGCCTGTGGTTAAGCCATGTCCAAAAGGACTGCAGTGGAACGATAACGTTGGCAAGAAGTGGTGCGACTATCCAAACCTGAGTACGTGTCCGGTAAAGACGCCGCAACCGAAGCCGAAGAAGGGAGGTGTCGGAGGGAAGAAGGCGTCGGTTGGACATCCTGGCTATTGAGTCGGACAAGAAAGGGGATAACGCAGTGTAAGGGACGTGGATAGATGGACGATGGGGCTGCTCTGACATCTATGTCTATTGTTTATACAACACATGAATTATGTACAATTAGTAAGGACCAGCAAGGTGAAATAACTGCGAACAAGATAGCGCTCAGCCGATATGCGGTACATTCCATGACCCAGTTCGTTGCGAGATGCTCCTGGCTGCATATACAACAGACGTCGAACCATTTCCGCTGTCAGCGCGAACCTAGCCAAGAAATACAGCATCGCTGTACACCAGAAGCACGAAGTCGACAAACTATGACCTCCAGATCGACGCAGGGTAAGGTAAAACGGCAGGAGGATTGGTCCGGCGACTGTCCTGTGATGCTCGCTATACGCCAGACCCAGAGATCGATAGTCGTTGGAAAGTACCAGTCCCAAGCCAGCAGATGCATGACTCCGATAGGACACTGGCCAAGATGAATAGGACGAGCCCACAGCGTCTTCTCTTCCTCAGTTCCGGACTTCCAGAAGTTTCCTGGC
>CLA_9 gi|536770|emb|X78829.1| C.fulvum Avr 4 gene
CGACCTAGCGACTACAAGCACTCAAGGCATCCACAGCGATGCACTACACAACCCTCCTCCTAAGCACTCTCCTAGTCGGCACAGCCCTCGCCCAACCCACAAATCCTCCTGCGAAGACTCCCAAGAAGGCCCCCAAAACTCAACCATACAACCCATGCAAGCCCCAAGAAGTCATCGACACCAAGTGTATGGGTCCCAAGGATTGTCTCTACCCGAACCCCGACAGTTGTACAACCTACATACAGTGTGTACCGCTCGACGAAGTTGGCAATGCGAAGCCTGTGGTTAAGCCATGTCCAAAAGGACTGCAGTGGAACGATAACGTTGGCAAGAAGTGGTGCGACTATCCAAACCTGAGTACGTGTCCGGTAAAGACGCCGCAACCGAAGCCGAAGAAGGGAGGTGTCGGAGGGAAGAAGGCGTCGGTTGGACATCCTGGCTATTGAGTCGGACAAGAAAGGGGATAACGCAGTGTAAGGGACGTGGATAGATGGACGATGGGGCTGCTCTGACATCTATGTCTATTGTTTATACAACACATGAATTATGTACAATTAGTAAGGACCAGCAAGGTGAAATAACTGCGAACAAGATAGCGCTCAGCCGATATGCGGTACATTCCATGACCCAGTTCGTTGCGAGATGCTCCTGGCTGCATATACAACAGACGTCGAACC
>CLA_10 gi|1419472|emb|X98578.1| C.fulvum hydrophobin gene
TCTTGGAGAGAGATCGCCTTGGAGAACCACTGGTATCCACATTTGATCATTCAATATGGCGAAACAATATTGGACCTTCACATTCTCCTACCTCCTGTGCCCAGCACTGACACAGATCCACTCACAAGGAGAGCATCTCCCAGTATAAGTAACAGTGTCTCGCCCTCTCACTGCATCTCTCATCAGCATCATCAAGCAACTCCATCAACTCCAGACTCCCACATTCATTTCAGCACTTCTGCCACACTCACTCTACCAACAAAACCCAACCAAAACTCAAAATGCAGTTCACCAGCTTCGCCATTCTCGCCATCTCGGCCGTCGCCTCTGCTCGTGTCACCCGCCGTGATGACAGCTCTGCCACTGGTGCCGACAAGGGTGGAACCTGCGCTGTGGGGAGCCAGGTAAGCTGAAGGATCGAGCTCTTTCCATCATCTGTCCTAGTAATTGACACCTCCCAGATCTCCTGCTGCACCACCAACAGCAGCGGCTCTGACATTCTCGGCAACGTCCTCGGTGGCAGCTGCCTCCTGGACAACGTCTCCCTCATCAGCTCGCTGAACAGCAACTGCCCAGCTGGCAACACCTTCTGTAAGCAACTGACAATCGGCCTTCACCAATACTTGTACTGACCTCAACCTTCACAGGCTGCCCAAGCAACCAGGACGGTACCCTCAACATCAACGTCTCCTGCATCCCAGTCTCTGCTTAAGCCGCGCGATGCAGGACGACAGACAAGAACACCATAGTGTCAACGGCGCTGGCTCGTGAGGATTATTAGATCGGCAGCGATGGCGGCGGAGCCTATATGGAAGTTGCTTTGCTTTTCTTCTTTCTGTTTGTAGTAGTTGTTGGAGTCAGATAATGCCTAGAGCACCTAGCGAGTGTTGGCATTGATAATCAAGAAGAGCTAATTTTGCATTGTTATTGTCTTCTCAACCCGCATGTGACGCTTTCCTACCGTGTTAGCCAGACTGAGTTCTTTCCCCCAACCGCCTTT
>CLA_11 gi|283484384|gb|GU266774.1| Marssonina brunnea f. sp. 'multigermtubi' strain S1 Ecp3 mRNA, complete cds
GAAAACAGTCTCATCACAGTGCTTTACAATCTTCTCAGAAGCTCAATTCGTCAAAACGATCGATCACTTCTATCTACCAATTCCATCATGCGTTTCAATAACAACCTCTTCTTGCTCGCCTCCTTCCTCGGCGCCGCAACCGCTTTCCGTCGAACTTGCAGGCCCGACCTCACTGGCGATGTCCGAGGCACCGGCTTTTATACCAAGACAGCAACCGACCTTGATCGGGATGTCGCGACTGACTTTTGCACCACTGTACCAGAGCTGCGAGTCATGAACCCCGAATTCCCTTCCAAAGCAGGAGACATTTTCAGAGTTCCTTGCAAAATTCGAAAGCGCGATTGCTCTAGGATTCCGACCAATGAAAATGGATACTATACGGTCGTCGAAGGCGACTACCTATCAGATATTTCGATAGACTTCTGCACAGATACCCGCAATCTTGCAAAATTAAATCCCGACCTTGCCAATACGAACCTCGCCCCTGGCATGGTCCTCGAAGTTCCTTGCCCTTTCAACTAGCTACAATAAAGGCCTCATCCGCTCGCTCGCTTTGCCTACTGCGGGGCTATGATAGGCATAGGATCGGCGCCGGAATGTTGTTGTTATTGTTGTATTTATCAACGTTGGGCGGGTACCCAAAACGCCACTCTTGGACCCTGGGGACCTCTTATAGGGTGCGGCGACGTGATAAGTAGAGGAATTATATATAAAGTCGAACACTACATAAAACCCTTTTAAAAGCAATTCATAGTGCTCTGCGTCGAAAAAAAAAAAAA
>CLA_12 gi|283484386|gb|GU266775.1| Marssonina brunnea f. sp. 'multigermtubi' strain S1 Ecp5 mRNA, complete cds
GAAAATAAGATAAGCATTCCTCTTTTGTGTTTTCAGTTTTATTGTACACTTTCATCATAGTGCTTAACAATCTTCTTGCAAGCTCGATTCGGTAAAACGATCGCCTTTACTTACCAAACTCCATTATGCGGTTCGAAAACAAGCTCTTCTTGCTCACCTCTCTCTTCGGCGTCGCAACGGCCTATCGTCGAAGCTGCAGGCTCAAAGCCACCGAAGGCGACACCGACCTCGGCTTTTACACCGTTGAAAAGACCGACACCTGGGCTCTTATCGCGGCCGACTTCTGCACTTCGGTAGCAAACCTGCAAGACTTGAATCCTTCCCCTCCGACTGCCACCAACCTGATCCTAACCGTTCCGTGCAAAACCCGAGTGCGCGATTGCGCCCGGATCTCGGGCACTAACTATGGGTACTATACGGTCGTCGACGGCGACGATTTGACAAATATTGCGTCGGATTTCTGCACCCAACGCGGTGGTATAATATCCTCAAACTCCGGCATCTATTCGGAATACGATCTTTACCCGGGCTTGATCATCCAGGTTCCGTGCCGTTGGAACTAGCTACTATTGCAATACCTACCTACGTAAAAAGGCCTTCCCCGCTCGCTCGCTCGCTCTGCTGAAGAAGTACTGCGGGGCTGTGATAGGCATGGAAATTCTCAGCGACGGAAAAGGTCGTGGGTTGGACGCTCTACTTTCGCGCTGAGATGTCCTCGGCAGTTGAACTGCTCGTCTTATCTTCTTCGATAAAAAGGGTTGAGCTCTATCTATTTCGGAAGGGAGGAGGTTCGTGGATAGAAACTGGGCCTTTCTCTCTATTTGAAAATATTTTTTTCAAAAAAAAAAAAAAAAAAAACACTTGATATCGATTAATCGATTCTCAAAGTGACGTGTTTTTATACATGTAGAACTAGTATTTAGATAGTAGTAATACTAGGTCATCAAAGGAAAAAAAAAAAA
>CLA_13 gi|283484388|gb|GU266776.1| Marssonina brunnea f. sp. 'multigermtubi' strain S1 Ecp6 mRNA, complete cds
GAAAATCATACACAATCATCATAGTGCTTTACAATATTCTTACAAGCTCAATTCGTCAAAAGATCATTTTTATTTACCAACTCCATTATGCGTTTCAACAACAATCTCTCGCTCGCTTTTTTCTTTAGCGTCGCAACCGCTTTTCGTCGAACCTGCACATACGACACTACAGCCGACAACGACGTGCCCGGCTCTTACACTATAGCAGACAACGATAATTGGAGTAACATCGCGGCGGACTTTTGCAGTAATATCCAGCAGCTGCAAACTATGAACTCTCGTGCCTCGATGACTGTGGGACAAACTTTGAGAGTTCCTTGCAGAACTCGATCGCGTGATTGCGGCAAGATCCCGGGCAGCGGATATGGGTATTATACGGTCGTCGACGGCGATAACTTGCAGCTTATTGCGAGGGATTTTTGCGCAGACATCGATGGTTTGTCGCTCTTAAACCCCGACGTTAAAGACTACAAAATCACCGCTGGCATGGTCCTCCAAGTTCCTTGCTCTTGGAACTAGCTACAATACGTTAAAGCTTTATCCGCTCGCTCGCTTTGCTTACTGCGGGGGGCCAGCGAAGACGGATTTCTGAGCTTGTACGTGGCGCTGGCTACGAACCTGCGATATTCTCAACAACATTGGTAAAGCCGATCAAAAAACGCACCTTTTTCGAAGGGTGATCGAGGCGATGCACTTTAATGCTAGTCGTATTTTTCGTACTTGCCGACGAAACGAACGACGATTAAAGATACGGAATAAGAATTACTAGATACTTTTTTGTACATAACTCGAACTCGACCTTACCGACTAGCTCGATGACTCTATTTGACGACTGCATTCGACTTTTTTTCTCAAATTCGATACGATAAGCGATATTCACGATTGATTATACAAGGACGCTGAGGAAACGAAGTGGACACGGTAGCGGCTTGGCTCTCGGAACTCCTGGGATTGCTATACCGGTATAGTAGAGGAACCTTTGACAAAGGCTGGCCCGAGGACGCCTACAACTACAATCGATTGCGAATATAAGATGTCGAACGAAAGAAAGAAGGAAGAAGGATTTTGGTCGGATACTTGATTAAATGGTCTGAAAAACGGTGTATCGAGCTGCTGATATCCTAATCGCAATAAGAAGCGACCGTAGCAATTGATTCTTTTCAAACTAAAAAAAAAAAA
