# Supplementary material for: De Novo Transcriptome Sequencing and Analysis for Venturia inaequalis, the Devastating Apple Scab Pathogen
Source: PLoS One. 2013 Jan 17;8(1):e53937. doi: 10.1371/journal.pone.0053937 (PMC3547962; doi:10.1371/journal.pone.0053937)
Supplement: File S3 — Sequences of known V. inaequalis effectors. (TXT) [file pone.0053937.s003.txt]

>Vice 1 gi|91038477|gb|EB148895.1|EB148895 011023ABEA002452HT (ABEA) Royal Gala seedling leaves infected with Venturia inaequalis Malus x domestica cDNA clone ABEA002452, mRNA sequence
CACCATGCTGCCATTGATCGCACAACAAAGTTGGTGCCCACTGGCCAGGCCGAGCTTGGAAATCTCCGCG
AGCCCATTTCGGAATCCAGGTAAGACTGACTTCACCACCATGCTAGGTATTATCCGCAATCAACCAGCCG
CCAGAGCTGTTGCATGTGAGCTCTAATGTGTTGGGAAATGCCTTGTCCAGTCTCGGACATGCTACGCACT
GAGAGATGCTAAAGGCATGTGAGCATTCAAGAGGGCATGTCCTGGTATGTCGAGGTATACGTGGAGATGA
ATGCTTGTCCGCAAACTGTGCTCTTTGGCGAGAACTATTGATTCTAGAATGAAGAGCCCACCGTACCGTT
GCTTCAGCCTCATCCACCAATCTGTCTCAACACCAATCTTATATTTGAACTCGATCAACCATGAAGCTCC
TCACCACAACCCTCACCGCCGCCGGACTCTTCGCCCTCCCATCTATGGCGGGCTGGAACTGCTGGCTCAG
ATCTGAAACACCATTCGACCCAGCATACTACCCTGCTGCCGACAGATTCACTGCGCAGAACTGCCGTGTT
GCTGGTGGTAACTTCGTGAC

>Vice 2 gi|91039269|gb|EB149687.1|EB149687 011027ABEA005309HT (ABEA) Royal Gala seedling leaves infected with Venturia inaequalis Malus x domestica cDNA clone ABEA005309, mRNA sequence
CCTTGCACCGTTGCCTTTTTCTTTTTGCTCGGGTTCATCGGATCTTGTTTCGTGGCTCTGCGAACCTGTC
TCACTACTGTCCTTTGCTTCTTCATTCTAGAATTGTGCGTCGCTGCTCTCGATTCCGCTGTTATGCGTTT
CATCCTCGCCCCGTCAGCCTTCCTCTCCGTCGTTCTCGCGCAGTCCAATGATGCGTCCGCGAAAAGTAGC
ACGGCAACTACGATCGTAGCTGTCCCTTCCTCGCTCCAAACAGTCACAGCTGGTAAAGGCGGCGTGAAAA
GGTTTGATCCGGAATCCCTCGTCGTGCCGCCCGGTTCAAAAGTTGTATTCCAATTCTATCCTGGTCACAA
TTCGGTTGTTCAAGGGTCATTCGACAAGCCATGTTCTCCATCGAGTAATGTGGCATTTTACAGTGGTGAT
GTTGATAGCGATTCCCAAATCTTCACCATCTCAGTCGACGACAAAGATCCAATCTGGTTCTACTCCGGCT
CATCCACCCACTGCGAAGAAGGCATGGTCGGCGTAATAAACCCCACCCAGAACCAAACCCTTGCCATATA
TAAATCCCGCGCCGCGACTGCGTCGAAAACAACACTCCCAGCTTCGAATAATGTG

>Vice 3 gi|91039300|gb|EB149718.1|EB149718 011027ABEA005342HT (ABEA) Royal Gala seedling leaves infected with Venturia inaequalis Malus x domestica cDNA clone ABEA005342, mRNA sequence
CAAGCGTCACCATGTTTGTCTGGTTACGTCTATCAACCCTCTCCTCTCTACTCTATTCAACATGTGCCAG
TCAAGCTCAAGCTCCCTTGCAGCAACCTATAACCCAATCAACGGACCTCTCGCCGCGGATCCTCCCTGTT
GTTACGAGCAATGAATTGCTATCTCTACACCGCAAGTTGATCGAAATTGAATCGATAAGCGGCAATGAGA
AGCCCGTAGGCGAATGGTTGAAGGGCTATCTCGAGGCGAAGAACTTGACCGTTGAATTGCAAGAGGTGGA
AGAAGGACGGTATAACGTGTTCGCCTATCCTGGGACCGAAAGAAAGACAAAGGTTTTGGTGTCGAGTCAT
ATCGATACAGTACCGCCGTACTGGTCCTATGAGCGCAAGACTACAGACGGTGTAGATGAGATTTGGGGGA
GGGGGTCTGTCGACGCCAAAGCCTGCGTTGCTTCCCAAATCATTGCTGTCCTGGACCTACTCGAATCCGG
CAAACACAATCTACCATCCGATGCTCTATCTC

>Vice 4 gi|91039467|gb|EB149885.1|EB149885 011027ABEA005527HT (ABEA) Royal Gala seedling leaves infected with Venturia inaequalis Malus x domestica cDNA clone ABEA005527, mRNA sequence
CATCTACTTATCAATTCTACATACCTTCACGCCTACTTAACCAATCTTGGGAAGCTCAACAACCAACCAT
GAAGCTCCTACTTATTCCCATCGTTCTGGGACTCTATTCCCAGTTCGCTTCGGCATGTAAATGCCGACGC
CCTGGCGCTAAAGCAGGCGATGTCGATACCAGCGATATCGATACACTAAACGCGTGTGATCGTTCCTGCG
GCGGACGTTATGAGATATCAACAGGCCAGTGCATTCATTCAAATCACAAATGCTTCAATATCCACTGTAA
TTTAGTGCTCGGACTATCGCCCGATGCGTTATCTTCATCATGTGGGAAGGGATAGTACAGGCTATTTACA
CTCCTTGGAAAGGAATTCGGTTCGTGCTGGTCGTGCGATGCAGGTTGTCGTTGCAGTGCATGGGTTCGGT
GGTTCGAACGATTCGTCGTAGGGATATCTCGGTACTTCAGGTCCTTAACAAAATCATAAGAAAATGGGAG
GGTGCTAAAAAAAA

>Vice 5 gi|223469431|gb|FJ621507.1| Venturia inaequalis candidate effector 5 mRNA, complete cds
CTCGTTTCTCCACTCGCACGTACAAGAACTTGACCTCGCGTTCATTCATTCACGCTCCGTCAACCTTGTC
CTTCACGCTCTTTTGCAAACTCACTCTTTATCACCTTCACGACCTCATCATCACGATACCACATCACGCT
CTCTGCATACTTCGTACTCACCATTCTTGTTGTTTTCCTGGATATAAAAGCATACCTCTTTGATTTATAT
TCAAGCCTTATACCCAACGTACAATCCACGTCAGTTATTCAAGCAAGAACATCCAAGATGCAATTCACCA
CTGCTTTCGCCCTGGCGGCTCTCTCCATCGGCCAGGCTGCCGCTGGTACTCTCAACCACCGCCACTTCCA
CATGCGAAGTGCCGCTCACGCTCCAATCGCTGAAGTCGAGGAGCGTGATATTCTCTCCACACTCGCAAGC
TCCTTGATCTCCACGCTCGGCATACAAGCCGGTACCAATGCCGCTGCCAACAACGGAGGTGTCTGGCTCG
GAAAGGACGGTGACTACACCAACGACTTCATCAACAACAGCACCGAAGACATCGTCGTCGCCGTCTGGGG
TCCAGCAGGATCCTGGGTAAACGCCATCAAGCCCCTCATCACCGTCGCCGTCCCATCCAAGAGCACCAAA
ACCGTCTCCTTCGCCAACGGCGCCTCGGGTGCATGGGCCGCCATCTACCCCGACACCAAACTCACCCAAT
ACGGACAAATCGGTCAAACGTGGGGCGAATTCACCTTCGCCGGACAGTGGAGCACCGTCGACGTTTCCCG
CGAGGTCCTCATGACGGGTCGCGGAATGCGCATCGAGACTCCAAAGTGCGTCTCCGATATGGAGACCTGT
GTATTTGTGTGCGACAGCGGGTCGACTTGCCTTACTGGGTACACATTGAAGAACTGCGCTGCTGGATCGC
AACCTGGTGCGCAGATTGGCACGTATGCTGGTGCTGCTAGCGGTGGGTGTTCCGGTATGGGTGACAAGGC
TGCGTTGAAGACGTACTTTTACTAGATTTCTTTGTTTTTATTTTCTGGTAGTTTTGTATACATGAAGAAT
TTTTTTTCTACTTCTTCTTCTTCTTCTTTTGCCTTGGGTTAGTGATTATCCGTGTTTCACCCTTTTCGTT
GTGTATGGATTACCCAGCCAGTGATTTTGCTGTTTTTTTAATTTTTTGTTCGTTTGTTAGATACC


>Vice 6 gi|91042516|gb|EB152934.1|EB152934 021018ABEB999048HT (ABEB) Royal Gala seedling leaves infected with Venturia inaequalis Malus x domestica cDNA clone ABEB999048, mRNA sequence
CTCACCTACCTATACCTCCAATCTCACCATCTGCCTGTTTGTTTATCTCGTCCAACCTCTTCGTAGTCGA
CATAAACGTCCTTTCGTTAAGCCTTACAACAATCAATATTTAATACACCTAATCGACAAACCTCCTCACA
ACAACAAACTTCAAAATGCGATACTCCGTCCTCCTCGCCACTGCCTTTGCAGCAGCCGTCTCTGCTCAAG
ACGCATCCTCAGCATCAACAACCTCCACCTCAACCCCCCCATACTCCAACCCAAACACCCAATACCTCAC
CCAAACAAACTCCGCCGGCGTCATCACCGGCATGCCCCCCGTCGAAACCTCTCAACCAGCAGGCGGTGTC
GCAGTCACCTCCCAACCCGCCGTCGTCACCACCCAGCCAACTCTCGCCACCATCCCAGCCGGTCTCAGCA
CCGGCTTGAACACCATCCCCTTACGGAA


>Vice 7 gi|91042876|gb|EB153294.1|EB153294 030303ABEB001379HT (ABEB) Royal Gala seedling leaves infected with Venturia inaequalis Malus x domestica cDNA clone ABEB001379, mRNA sequence
CTACAACATACTCTACTATCTACCTATCTATTCCTACCACTATGAAATTCATAGTTATAACCGCTCTCTA
CCTCGCTAGCGGCGCCGCCAGTAGGCCCGGCACCGACCCTAATCAAGATCCCGCATATGTTCCTGCGGCT
GGTGATGGCTCCTACACAGTCTGCACCCCGTACGATATGCCAGGGATATGCAAACGCTACAAAAAAGACG
GAACGGCAACCAAAGAGGTTGCGAAATGCCGCTCCGCAAGTCAATGCTGGGTAAACGGAAACGGATGTGT
AATGGTGGGCAACGGGTTCGCCAACTGTTCAGGATAGAATTTCATCGGGAGATCCGGATTACAAAACTGA
GGTTTTGGGATGGTTGGATTGTTACTGGAGTGGATTCCGCGTTTAGGGCGTGTACGAATCCTTGGATGGA
TTGGCTAGAATAATCTGGGAATAGGTACTCCCTTTCGTTGCTGGGTTGTTATAAACCACGTGTAGAGATA
TACCTTCTTCATCTTCACCTTCATCTTCACTACCACTACCTTACCAAAAAAAAAAAA

>Vice 8 gi|91042857|gb|EB153275.1|EB153275 030303ABEB001352HT (ABEB) Royal Gala seedling leaves infected with Venturia inaequalis Malus x domestica cDNA clone ABEB001352, mRNA sequence
CCCGAATCCAGCTGCTCGTACATATCGACACTCCACCCAAACCATACCAAATCGCACCCAATACCACCAC
CAAGATGCAACTCAACCTGTCTATTGCTCTTTCGGCGCTGTTGGCCCTCTCCTCAGCCATGATCCTCGAG
CCCAAAGCCGGCCTCGGAGAGATCCGCTCTTTGGAGCAGCGACCTGCCTTCTCCGACCTCAAGGCTTCTT
TGTCCCCAAAGTCGGCTTGTGACAAGGAGGACGAGAGTGATTGCACCGCCTTCTGCAAGGCCAATGACCA
GACTGCGACTTGCACCGCCGCCGGTAACAAGATCACTTGCTCTTGCAAAGGTGGAAAGAGCGAGTCTAAC
TGCGAAGAACGTTGCTTGCTTTGTATGCCTGGCAAATCTCAGTTGGAGGAGGCAAGCCTTCTGTTCAAGC
AAGGAGGATCGAAACTATTCAAAGAAGACCTATGAAGATCTGAGATGGTTGGATCAACTCTTGGCATATT
GTTCTAGTATAGGTACTCCTAACAGACTCCATTATCTCG


>Vice 9 gi|91042901|gb|EB153319.1|EB153319 030303ABEB001413HT (ABEB) Royal Gala seedling leaves infected with Venturia inaequalis Malus x domestica cDNA clone ABEB001413, mRNA sequence
ACTAAACTTAATTGTACATTCTCTGTCCACTAATACTCCCTCAAAACACCCTCTCAACAACCAACCAACT
TTCAAAATGAAGTGCACCGCTATCCTCGCTTTTGCTTCCGCCGCCTTGGCCGCTGAGTATTACGATTACC
CTGTCGTTGCTGCTTCTCCCAGCTCAACCCCAGTGAAGCCTGTCCTTCCAAGCACCTCATCCGCTGCCGA
ATACTACGACTACCCCGTCAGCTCGGCCAAGCCTTCTTCTACCCCAGTTAAGCCGGTGGTTCCTTCCTCA
AGCTCTGCTCCTGCCTACGACTACCCAGTTTCCAGCAGCTCTGCCAAGGCCTCATCTTCGTCTACTCCAG
TGAAGCCAACTTTCAGCACAAAGTGGGTGCCAACCACCTACCCATCGCCATGCCCCGTCGAGTCCACCTA
CGTCTCTGAATCCAAGACATTCACCAAGATTTACACCACCACATCCATCATCACCACCTCAAGCTGCATC
ACCTTCTTCCCATCCACAGCTGTACAGACCTCGTCTAAGGCTTCATCAACCCCTGTTAAGCCAGTGGCCG
CTGTCTCAAGCTCAGCTCCATACTACGACTAACCCGCTGTCAGCAGCTCTGCCAACGTCTCCTCCACACC
CGTAGCACCTG

>Vice 10 gi|223469433|gb|FJ621508.1| Venturia inaequalis candidate effector 10 mRNA, complete cds
CTTCACTCACTCACTACAAGAACCCGTCCTTCCCTCGTCCCTGTCCACTCTTTACAGGCTTGAGGCTTTG
CACGGATTCGTTCATTCATTCTTTCAGAACACACCCGTCGTCCTTCATTTTCGAAGACTACATACAATCA
TTCCCAATTTGCACTTGTGTTGACCCCGGACAACTCCTTAGTCCTTCAACTGCATCTTGAACTTCATCGC
TAGCCGATCGACAATCTTCCACTCCCTACGATTCAATATCATCTTTTTTGATCCCAAAAATACCCTGCTA
CCATCAAAACCAGTCAATATGAAGTACTCCCTAGCTGCTTCCTTCGCCTTGGCCGCCCTTGTTGGCGCTG
CCCCTCTCAACAACAAGCGCGACACTGTCTACTCAACCGCAACCGTAGAGGAATGGGTGACGGAGTGGCT
CACCACGACTGTCTGGGAAGATGAAGCTCCCTATGCTGCTGCAACGTCAACACCTGCCGGAGGCTTCTAC
GAGGTCGCCCACAGCGCATCCGCTTCAAGCACCAAGACCAGGGCTGCCGCCAGGCCCAGCAACATTGTCA
ACTCCGCGTCCAGCTCTTACAGCACGCCAGCAGCCCCAGTGGTCGTATCAAGCACAAGCTCCAGCTCCAG
CACCAGCACCAGCATTGCTGCACCAACCACTCCCACCACACCAGCCTACGTCGCGCCAACAACCCCATCT
TCAACATACGTAGCTCCTACATCAACATCAACCTACGTTGCGCCAGTTGTAGTAACTCCAACCACCACCG
CTGTGCCCGTAGTACCTACCAGCACCGCACCCGCCTACGTTGCGCCAGCCGCCACAACTTCAAAGGTCGC
GGCAGTCTATGCCTCCACTTCCTCTGGTGGATCTGGAACTTCCACTGGTGACATGACCTACTACGATGTT
TCAGTTGGCCTCACTTCCTGCGGTCTTACAGGCTCCAACAGCGACTTCCTCGTCGCCATGAACAAGCCAG
ACATGGCCAACGGTGTCAACCCAAACAACAACCCCAACTGCAACAAATTCATCAACATTTACTACAATGG
TGCTGGACCGTTCTTGGGCAAAGTCGTCGACACCTGCCCCGAATGTGTCTCCGGCGCCATCGACGTCACC
GACTCTCTCTTCAAGGCCGTCGCACCAAGCGGTGATGGCAGAGTCCACGGTGTCTCATGGAGCTGGGCTT
AGACAATCCGTGTCTAGTCGCATTTCGCAGTCGCCTTTGATTTCTTTGCTGTTTCCAGCACCAACACCTT
TTTTCCGCTAGCGCCGGTCGCTTTGCACGACATAGCCACGAACAACAATACCAATTGAGAGAACCCCGGC
ATAGCATTGTGGTGTTTTGATGGCGAGCATATATATCTTGTTGGGGGGGTTTGCATTTCTCTTCTGAATG
TATATATCGGATTGACTGACTTCACCCTTTTATGATGAGAATTCAAAACTGTTATAGATTAAAAAAAAAA
AA

>Vice 11 gi|223469435|gb|FJ621509.1| Venturia inaequalis candidate effector 11 mRNA, complete cds
CGCGCCGTTATAATCTCGACGCTGTCCTGCATCTGCACCTTTCTCCTCGACAACCAACAACGTTCATTCC
ACATTCGCTTCACACTCGCGTTATCGCACCACACTCACTGCTACTCAATATTATCCTTTATTTCACTCGC
TACTGATATCAACTCGACTTCCCGCGCCTACAGCCTTTTCGACAACAATTCATTCGCCTTTTTCTAACAT
TCAATCCATCTGCCCATATTTGTGTAGCTCAGCAACGATGCTTTTCAACACTGTCGTTTTCTCCGCAATT
GCTGCTCTTGCAGCTTCAGTCCAAGCTGCTGATTCTTGCTCCGCTGGTGCCATCATTGGTATTCAAGCTG
TTTGCGGCTCGGGTGCCAATGATTGCGGCTCTGGACGCTGCTGTTTGGCAGACCAGACCTGTGTCCCCAG
CGGATCCAGCTTCGCCTGTGCTGACCCAAATCTTTCTCCAGGTGAAACCGTTACCGTGAACGCAGGTTGC
TACGGAACGGCTGGATCGACCCCGACATCTTCGACATCTTCCGGCAAACCCACATCATCGACTAAATCTG
GATCCACGAAGCCATCTTCAGCAAGCGCTACACACACCAGTGGCGCATTATCAGACTCGGCATCAGGTAC
GGTTTCTTCTACCAAGATCGAGGTGACCTCGTCGTCAAAGAGTGGCCCATCAGAGACAGCATCTGAGACA
AAGACTACGGGATCGTACTCTTCCCAGGGATCTCCCACTGGTACTGGCCCAGGGTCATATGTGACGGTCA
CGGCCGCGAGCTCGAGCGCAAAGGAAACCAAGGCACCATCTTACAGCTCATTCATTGTCACGAGTGTGGT
TTCGGCTCCTTACACATTTACTAACGGCACAGTGAACTACCCCGTAGGCTCAGCATCGGGTTCGGGAAGC
GCACCCAAATCCACAGACAAAGTTGTGCAATCCAACTCCGCCACATCGGCATTCTCATCGCCGCAGAATA
GCTTCGCCATACTCATCTCGGCACTCGCTATTGCCGCTTTCTCGTTATAAAAGATGATCCCAAACGGAAC
ATCGTCGTTTGAGTTTTGAGAAGT

>Vice 12 gi|223469437|gb|FJ621510.1| Venturia inaequalis candidate effector 12 mRNA, complete cds
ACTGACCTGGCATGAACGATCAAAAATGTGCGACATATGCTTCTTCATGTAATTTCCATCTATTTTTTCC
TTCCCGTCTCCAGCACATTCCCAAAAATCGAGCGAATTATATTTTTCATTGTCATGGATGAAGACATGTC
GTCCATCGTTTCCCCAACCTCCCGCTCCACCTGTCTCGACGCACGGTCCACATTCCGCTCTTCTTGTCGG
TTCCTGCGCTAGCTCGCTGCTTGACCCCGTCACAATCGCTGCTTTTGAGCGGTTCGGTCCGCGCGTCAGT
ATGCAAGATGTGCGGTTTTGAGCGTAGGAGCCATGTGCGAATCTCTGAGAGGCTTGTCTGGTTGGTTCTG
GCTGCAATTGGCGGAACTCCGCATATCTTGGTTTTGCTTCTTTCCTGTGTCTTAGAAAGCGTTGT

>Vice 13 gi|223469439|gb|FJ621511.1| Venturia inaequalis candidate effector 13 mRNA, complete cds
CTTGCTTGCTTTTCTTGCGGTTGAAATTGCAGATCTGAGGTCAAATCACTACACATGCGCTTTGTGCGAG
CTGCTTTTCAACATTCTCTCTTTTCCTTCTTTGTTTTTCTGTTGCGGGGGCTGGGATGGGTTGTTCATGC
GGATGGATGGATGGCTTGGGTTGATGTTTTTGCACACTGGGTGCATCGATGTCACAGAATGGTTGGTTGG
TTGGGAGTGGATGGGCGAGCATGCCTTGTGAAGGGGTCCACTTTATTGTGATCGACTCCTGCCAGTGTGC
GTTTGGGGAGCATCCGTCTGTCCGTCTGCATCAAAAGTCGACAATGTTTCACACAAAATGGTTTGATACT
GGGCTTTGCTGACGGGGTGGGGTGTGTTTCAAAAGGGTGGGATTCGTCCCCCTGGACTTTCGGGTGCGAT
GGATCTTTCGTTGGGGATCGTTTGT

>Vice 14 gi|223469441|gb|FJ621512.1| Venturia inaequalis candidate effector 14 mRNA, complete cds
CAACCTCAACCACACTCTTTTGTCCTTTGCCTTGAGAACTTCTTCTCTTTCCAATCCTTCAAATAGTCTC
TCCTTCAGCCCTGCTTATCCCCTCCGTGAGGTCCTAAACAAACAACCACCAGCTTCAAATTTCGAACCTA
CAGCAATATGCGCTCATTCGCCATTGCTGCCTTCGCGGCTGCCGCCAACGCTTTCCCAGCCCAGTACGGC
AACAACAACAACAACGCTGCTCCAGCTGCTGTCACCGTGACCGACTACACCGAGGTCTACACCACCGTTT
ACGAGAACGAGCCGGCTGTGCCAACCAAACCCGTCGCCCCGGCCACTATATCCGAGTACAAGGACTGGAA
GCACAAGACCACCTCCGCCGCGCCAGTCGTCGTTGTAAGCGAGACTCCAGCATACGAGGAACCAGCTCCC
ACGACTCCAGCGGTCTCCTCTGCTCCTGCTCCAGCGGTCTCCTCTGCTCCTGCTCCAGTAGTCTCCTCTG
CTTCAGCTCCAGAAGTCTACTCTGCTCCAGAAGTCTCCTCTGCTCCAGCTCCAGTGGTTTCCTCTGCTCC
TGCTCCAGTGGTTTCCTCTGCTCCAGCACCAGCTGCGACATCAGCAGCTGTCTCCGCCGCCGCAAAGGCC
CCAACCGACTACGCACAGAAGTGTGTTGACCACCACAATGCCCACCGCGCCAACCACTCTGCCGGAACTC
TCGAGTGGGACGCTGGTCTTGCTGCGACTGCCTTGAAGATCGCCCAGTCCTGCGTATATGCCCATGACAC
CCAAATGGATGGTGGTGGATATGGCCAAAACATCGCCGCCGGATGCCCAGCCAGCAACGTCTCCTCTGTC
ATCACCGAGCTGTTTTACAACAACGAAGTCGGAAATTTCGCATCCATGTACGGCCAGGCCACACCAGCAA
ACATCAACGACGAGATAGCCTTCGACGGATTCGGACACTTCACTCAGATCGTCTGGAAGGGAACTACCAA
AGTCGGATGCGCCACCTACCACTGCGATGGTGGTCTTGCCAACACTGGCGGCAGCGTGTCCCCAGACTTC
ACCGTCTGCAACTACAAGACTCCAGGTAATTATCTCGGCGAGTTTGCCACCAACGTCTTGCCACCCCTCG
GACACCCCAGCATTGGCTGGAACTCCCTATAAGCATATTCCCGCTGTCACTCCTTCGCCTAGACCTGCCC
ACTGTAACTACATAGGGGAGTTTGCCAAGAACGTCTCGCCCCCTCGTGGCTTGCCGGTAACCCACTGGAA
TTCATTCCTCAAGTTCCATTGAGCTCGCGCCATTTGGCAACATTCTATCATACCATGTTCATTGTACGAT
TGGTCGACTACATTTACCGAACACCCGCTGAAGCTAGCTCTGATTGCTTGTTCTTCGGATCTCTGAGCAG
ACGGTTGATCTGAGATGGTTTTAGTCATGTACATATTCAAACAACCAGAAGGGGCCGGTATGGGAAAGTG
GCCTTTCCTGTGAAAATTTGATCCTAGTTTATCCTGAGCAAATGATGAGGCCATGCTCGGCAATGAAAAA
AAAAAA

>Vice 15 gi|223469443|gb|FJ621513.1| Venturia inaequalis candidate effector 15 mRNA, complete cds
ACTGTCGGAATTGGCTGCCTCTTTCTCCTTGGATATGCTGGACGCATCCTCACTTGCTTTCTGCGAGGAA
CTCGTTTCACCAGAGACGTGGCTATCATGTTGATGATGAACTGGAGTTTTGTGCGAGTCATCTCGGGACT
CGTTATCTCCAATTGTCTCCATTGGTGCTGTCCCTGTTGGCCCGACTGCCCCAGCTGGTGTCTTGGTGCT
CGCTCTTACGCCAGGGTCGGTTTCTGATCCAGCTGTTACTGACGGCTTGCTTTCAGATTTGTATGCGTCT
GAAGTGTTGCTATCTGTCGAAGATCCACTGAGTGACGAAACATCTTTCTCCGATGAGTGAGTATCTTGCC
CTTTAGAATGGTCATCATGCTTGTGCTGGATGCCATTCTCTGGACGCTCGTCTCGCAACTCGTCTCCACC
GAATGGCTGGTTTGGCGATGCTCCTGTAGCGCCTGGTGCTCCAGATGGAGTCGGTGTGCTAGCTCTGACA
GGTGGTTCAGTCACGACGTCTAGCGAATCCTCATTCTGGCTGTTCAATTTCTTCTCTTCTGTCCGCCGTG
T

>Vice 16 gi|223469445|gb|FJ621514.1| Venturia inaequalis candidate effector 16 mRNA, complete cds
AAGCTATCCTTCTTTTCAATATGAAGTTCTCTGCCATCCTCCTACTTGCCGCTTCGGCCTTGGCCACTCC
AATCGTGGACCCCAACGCTCCTCCAGCGGAAGAAGTCACGATTACCAGCGCTGTGACCTCTGGCAATGGT
TGCCCGAGTGGTACCGTACAAACCACATTCTCTCCAGACAAGACCGTAGCCACATTCGGATTCGACGCAT
TCCAAACCTACATAGGACCAAAGACCAAGCCACAGGACCACTCCAAGAACTGCCAGATTCATCTGAGCCT
CAAATACCCAGGAGGCTTCCAGTTCTCGCTCTTGGAAGCCACATACCACGGCTACGCTCGTCTGGACGCC
GGCGTGACGGGTAGTTTCACCTCGTCGTACTACTTCTCCCAGGCTGCTACCAAAACGTCCATCTCCAAGG
CCACGATCAGCGGCCCAGACTACCTCAACGGGTTAATTTACACCAAGGCCGATGTCATTGAGAATGCTTC
TCTCATCTGGTCGCCATGCGGCGCTAACGGCATCTTGAATATCAACAACCGTATTACCTTGACGGCTCCA
TCGGAGGGCAAGGCTGCTGGCGAATTGGCGAATGATGACGCAACGGTCAAGTTCACGCAGCTCCTTGCCT
TCAAGTGGAGGAAGTGTACCAACTAGACGGAACGTGCGCCTGCGCAGGCAGTTGTGTAGTGGATGGGGAC
GGGAGACGAGGGGAAAATTCTTTTGCGAAAACACTCTTTATATGTTCATTGACGAATAGACGATGCATTG
GGAGGAGGGATTGGGATTTGTACTGCGAACACACTCTTTGTAGGTTATTTAACGACTAGACTATGCATTA
GGAGGTGGGACAAGGGGAGACTTGTTCTGCGAAGACACTCTTTATAGAATAATTTACAAATACATTCATA
AAAAAAAAAAAAAAAAAAAAAAAAAAA
