# Supplementary material for: De Novo Transcriptome Sequencing and Analysis for Venturia inaequalis, the Devastating Apple Scab Pathogen
Source: PLoS One. 2013 Jan 17;8(1):e53937. doi: 10.1371/journal.pone.0053937 (PMC3547962; doi:10.1371/journal.pone.0053937)
Supplement: File S6 — Set A transcripts sequences. (ZIP) [file pone.0053937.s006.zip]

Archive with 1 entries (1 files):
- File S6.fa
