# Supplementary material for: De Novo Transcriptome Sequencing and Analysis for Venturia inaequalis, the Devastating Apple Scab Pathogen
Source: PLoS One. 2013 Jan 17;8(1):e53937. doi: 10.1371/journal.pone.0053937 (PMC3547962; doi:10.1371/journal.pone.0053937)
Supplement: File S6 — Set A transcripts sequences. (ZIP) [file pone.0053937.s006.zip › File S6.fa]

>contig_1
GGCTTCATATCTAAGCTAACCTTCTGCGACCCTTTTGCAAACTTGTATCAAACTGTTCAGATTTCAACCTTCAATGGCGGATGAGGTGGTTTTGTTGGATTTCTGGCCCAGCCTCTTTGGGATGAGGCTGAGGATCGCTCTGGCTGAGAAGGGCATCGAGTATGAGTACAA
>contig_2
CTGACTTGACTGCTCGTATCGGAGAAAATTGATCTTTATCTTTGTTGAGCAATTCCTCAGCATATGCAGAAAAACACTAATTGGGTGGCGCCCGCAAATG
>contig_7
TGATAACATCCTCACCTGAAACCCTAGTTCCAGGAGGAGCAAGACCATCATCATCCAATTTGTCATAAGAACCATGTCGCATACCCATAGTATTTGCTCTGTCAGGACGCCCAAAATCC
>contig_8
CATATAAAAACTTTTTGTGTATGATAGATCCCCTCATGGCAATATGCCGTAGCCTCCTACGTACAAGTCGTGCATTTAAGCTGGACGGGTATTTAACTTCAAC
>contig_9
ATATACACTTCTTATGAACTCACGGATTTTATCAGCCTTACTGTTGTCTGGTAATCGTTGCCTTTGAAGGTCCCAATCCTTCAAATAAATTTCCCTTGCACGCTGGTTACCACCATTTTGAAGTGCTTCAACTTCTT
>contig_10
CCAAACCTTTTCTCATACAGAATAGCGGAAACAAGGCTGGCAAAAGTCTCCGGCTTCATATCCCTCTCCTCCCGAAGCTGGTACAGCTTGTGCCGAAACATGAGCCTCTGATACAGAGTCTGAGCGTCGGTGGCAAGGCCGGAGAGGCCGATGAAGAGCCTATCGTGGACTTGGC
>contig_11
TTTGAATGTACGAAAGCAACTTGAGGAACTGGGGTTCCCCTGCAAAGCTGTAAACGATGGTCTTTGGCTGCAGATGCTTTTAAGCCAGAGAGTCCAAGAAGTTGGTGCTGATACGTGCAAAAATTGCTG
>contig_12
ACAACCCCATTAGCAGCTTTGATCCCCAGAGAGGTTTGGCCAGACCCGACTGCCGTCAAAGCATGCTCGATCTGCACTAGCTTCCCTGAAGGACTGAAAGTGGTGAGAGAAAACGAGTATTGGCTGTCTC
>contig_14
CACGTCTCCGTAGCCCTTGGGAGCTCCTAGGACGGCAGCCTTCGGCTAGCCCTCCGCTAGACGCAAATCAATACTACTACTACTACTACTACACCTACCAATGATGTATTCCCGCGTCAAACTTCAATCACAATACCACCAACATCACAATGCGAATCCCTCGCAGATGGGAGAAATGAATCGAACCTAGTAATTAACACACGTCCAACCTAACAACCCCACCCAAGACCAACCCACAGCTTTTAAGTCTCTCCCATACGAATACAACAGCACCAGCAGACCTCACACCTTACCCATCGCCCTTTATCATCTGCAGTCCCCGCTCATCAATTCCAAACCGTCATTGATCTTCACCCCCCATTATTACACCATTTCCGCAAAGCCTCACCCATCCGAACATCACTGCTTGTTGCTCCCAAGCCCTCTCGCATCATTGCTCTGTTCGTCCACCTCGACCACACCACGCTCCCGCCGTCTCCAATTTTCCAGCCTGTCAGAAACCACCCACCAACCAGGCACACACTGCTCGCAGACGACCTGTGTAAACCACGCACGCCGGCTACTTGAAACGCTAGCAATATCCAAACATCATCCGCGCTCCCCACTCGCTGGGTCTTGAAGTGGTTAAACTCCTTTTGCAGTACCCAAAGACACGCGCTTCCTGCACCTTCAAGGGCTACAGCGATCGACAGGCCGCAGCATTGTTGTCAGGTTTGTCGAATTCGGGAAACAGTCAGCACTTTCGGGACGTTGCGACTCAAAATACATAAGACCGCTGATCCCGCCCATCGTCTGCTTGATCGTCTTTCCCCACGTTATCCAGAGTCCCGCAAGCGTCAAACAGTTGCTGCTCTGCTCCATTCCGTGGTCAATACGACACCTTGATCGCACCGCTCTTTGCTATTACTCGATATGGCCATGGCAGTCGACAATCGACAACAAACCCAGGTCAATGGACTCGCCTACAATGCCATCCGCTACCCTCAACAACCACAATTCACCAACCCATGGGTCAACAACACGTCCAGCGCGCCCGCCACTCAGCAATATGCTTCCACTGTGCCAGCGTCCGCCGGCATCGATGCGTCGATGCAAAGACCAACGTCGATGCCCATTCCATCATTCGGACTTCCAGTGACGGCTTCAGGAATGGGACCAGGT
>contig_15
CTAGGAGAGCGAGAGCAAAGATGAAGTACAATCCCCGCGTCACCAGCTCCCGGCGGAAGAACCGCAAGGCTCATTTCACCGCGCCGTCCAGCGTGCGGCG
>contig_17
CCGCCCGCACACCCGCCGTTCGTCGAGATGATCACGGTGGCGATTGTGGCGCTGAAGGAGAGGACGGGGTCGAGCCAGTACGCGATCACCAAGTTCGTGGAGGAGAAGCACAAG
>contig_59389
ATGGAGGAGTGTGGAGGAGTAGAGAGCAGACCAGGATTTGAAGTATCGACTGGGATCCTGGTGAGCTGAAACGAAGTAGAGGGTGTGATTTTTTAAGATGGGTCGGTCGTGGAAGAGGGATCCGGGTTCGGAGTGCAAGAGCTGGGGATGGGGGAGTCCAGGTCGGGTTAAGTAAATGGCGGGAAA
>contig_20
GCGTGGACCTGAACTAAAGCAGAAAATACAGAAACAGTTCAGAAACATTAGTGCATTGATGGATTGTGTCGGATGCGAAAAATGTCGACTTTGGGGGAAGCTTCAGGTCCTTGGTCTTG
>contig_44922
GGTCTTTATGCGGTCGCAAAGGAAAAGCCACTGAAAGATGGTGCCAGAAGTTCTTACCCAGTGATGCAGGGTTAGAACGGATGGCATCATGGAAGGCATGTTCTTCATCTTTAGTCCATTTATCTGCAACCTCGTCTCCCATTTCATAAAATCCCAACTCTTCAAATAGGCACTCTCCAAGGTCTTTCCTTAATTTCTCTCTTGCTTCCAGGACATGCTGTCTCACACATCTAACAGAACCTGCATCAGCACACATACAGTGGTTTCTAGCTGCCGTATCTTCACATAAATAGTTTTCAGATGCTTCAAGATCAGGCATAGAAATGATACAGGTACCCATCAGCTTCACCTCATCGACACCAAGGCCCTGGCCGGAAGCATATGAAAGTTTATGCTGAGGATCCAATTTCTCCAGATGATCTGAAGTGTGTGAACCCTCATGGCCCCATTCTGGAACATGAGCTTGA
>contig_24
GCATTTCTGAACTTATAAACCGCACCCGAAACTTCGTAACCCTCCAGAACCGGATCTTCTGATAGCAGCAGGGGCGTGTCTAGGTCAACAAACTTAAAGCACCCCATGCCAGCAGCAAGATGGCCAGCAAA
>contig_45800
TTACTTAGGATTAAATTAGGAATTGCTCAAAAATCATAAAAAAAAATTTTCTGGTCGGGTCTCAATAAGGTCATGAAAAACATTTCTATTTATCTCTTATTTTACATATAATGGATTTGCCCGGACCAATACATGATTTTCTTTTAGTCTTTCTGGGATCGGTTCTTATACTAGGAGGTATGGGGGTGGTATTATTTACCAACCCCATTTATTCTGCCTTTTCATTGGGACTGGTTCTTGTTTGTATATCCTTATTCTATATTCTATTAAACT
>contig_28
CCCTCTTGAAGCTTATGATTCATCTTCCAATGCAATGTCTCTAATCCAACAAAGGTCCCCTGTTGTAAAGGGAAGGATGATTGAATTTGCTAAATGTGTG
>contig_29
TGGGAACATCAGAAGTACTTACAGAAAGATTCAATTGTTTGATGTGGATATTCCTGGTGGAAGGGTGTACAAGGAAGGCAGCTTTACCGAACCTGGAAAGAATGTTGTGGCAGTTGATAGCCCTATTGGCC
>contig_32
CGTGTATGAGCTCCGGATATATTCCCTTGAGGAAGCAACATTTGGAACGGTTCTTGCATCCCGGGCAATAAGAGCTGCCCACTGCCTAACATCTATTCAGTTCTCTCCTACGTCAGAGCATATATTACTTGCCTATGGTCGTCG
>contig_49889
CCGCCGTAGCATGGGAGATGCATCAATCCAACCCCAAGATACCATAAGGGAGCATACGAGGATGACAGGTCGAGAAATGGATAAGGCCACCACATGGATTTGCAAGCATGGAATATCCACTGAAAAATCACGAA
>contig_36
CAGGAGGAGCTGATATCCACTCACCGGAATGGTTTCTCACCTGAAGTGCAGTTATATCGTCATCCTGATTAACCAATGTCAACAAACCATAATCAGTGTGAGCTCCACATCCGACGTCATTTTTTGGAATGTCCGAGGCATTTGGA
>contig_37
CTTAAACGCATGGCCCACTCAATGGTTTGATTCTCCCAGTGGAACAAATGCTTAGCTAAAGTATCAGTAGGCATGTACTCGGCAACTAGCAGCCTCTCATCCCCATCACA
>contig_39
ATTTGGGTGGTCAACAAATTGGATGGACTAACTATGACTGTTCAACATCAGTTAATGTTTCTGCAACGGGTAGAACTGGAAAAAGTGAATATGTCAATGCAGGACAGCTAAGTGACACCA
>contig_42
CCCTTCAAACTCCTGCTTCTCCTCCTCCGTCAGATCAAAAAAGCCTTCACAACCATCCAAGATTACCTTCATCAGACTCTCTGGCACACCATGATTGATCACCATGAAGAAGCCCCAGTCCTGGCAGGCTTTGCCGAGGTCGTTG
>contig_43
ACGTGAAACCCATCTTCTGGAGATACTGAACAGCCCTTTGAGAATCGTTACCCCTTCTACATATTACATATACTTGCCCACCTGAACCAGAATCAGTACCCCTCTGGTCTTCC
>contig_9959
TTATTTATGCCTATGAAAATATTAAGAGTAAACCAGGTAACATGACTCAGGGTGTATTGCCCGAAACCCTGGATGGGATCTCTAGGGAAAAACTAACTAAACTATCTGATAGTTTGAGAAGTGAGAAATTTTCGTTCTCGCCCAGCCGTAGAATTCAGATACCGAAAGCATCTGGTGGCAGTCGTCCTTTATCTATCGCATCGCCAATGGACAAAATTGTCCAGGAAGCTATGAGGTTAGTACTAGAAGCGATATATGACCCGGTTTTCTTGGATTGTTCCCACGGGTTCAGACCTAATAAAAGCTGTCATACCGCCTTAAAAAGCGTAAGCCAAGAGTTCCAACCAGTACAATGGGTAATAGAGGGCGATCTGGCCAAATTTTTCGATTCGATATCTCACTCGAAACTGATGAAATTAG
>contig_45
GCCAAGGGAAGGATGAAGAAAGGAGATAGAACATGGCAGATAGCTTTTGGGTCGGGATTCAAGTGCAACAGTGCTGTGTGGAAGGCTCTTAGGAGCATAAACCCCGCAA
>contig_36291
CAAAGTACCTTATCCACCATGAGGAGCTTCGCAATTTCGCTGGACGGCCAAATTTGGATGGCTCTGCAACTTTAGCTTTATGCTGACTTGGATAACCCGTAAATATAACAACACCATCAGCAGATACCCTCGCCAAC
>contig_51
CTCCCCCTCCAGCAACTGTGGTGAGCCAGAGTATAGGCTTGCAGGGTGTTGGCATGCTGCTTGAAGGTATTTTTGGCGCTGCTGTCGGTACCACAGCATCCGTCGAAAATGTTGGCCTGCTTGGATTGACACACATAGGGAGCAGG
>contig_27126
ATGTTACTGCTGGTGTCTTGTCTTTCAAGGGTCTTTCTAAATCAACCCCATCATTGATACTCAATTTTTTCTGCAGAGATACAACTTCTTCCTCCTTCTTAACAACATGCTGCTCCAGCCATTTAATCCGATCCTGCAATGAGTGAACAGCAGGCTCTGACTCAAATGCACCCACCTTACTACTACTTCCAGAAGCATCGTTCCGATATCCTGCATCCGCTACAGGCCCAGAAGGCTGACTTTCCGTCTCATTTGGCCAACTGTTCCCGTCACTTATTGCCTTGGGGAGTTGGTGTTTCCCCCTGCTAGGAGATTTCTGGTTTTTGTAGCTAGATAATGAGTTCCCCTTATATGACCCATTCATTACCACTGATGGGACAGAATCTGTAGAACATGTTGAGGAACTATCATCCATCACAGATTGACTCTTTATTTCAGTTACTCCGTTTTGCAAGGATGACAGTCCAGTAATACCACTGCTACTAGCTTCTGTGGGAGGATGGACTTCTGATGTGTCGG
>contig_40320
GCCCCAATGGAAGCAAAAACTAGTGATGCACCACACCTGATGGTAGTAACTGTAACCCTCTTCCCAAGAATCCTAACTTGTTCTGCCGTATCGATGTCATCAACCTCTTCTCTAGACTTTATCGTATGAGAAAAATATCGGTAGATTTCAATGCCAACTTGGATGAGCCACGACGCTGCCACACCTAGAAAGTGCCCTCTGAAAGTTGTTTTGCTAACACTGAAGAAGAAAACTAAAGTAGGCA
>contig_53136
AGATGGCAATCCGAGAGGAGCTTTGAACAACAAAGCTTGCTTTCCAGGACACATGTGCTTCTGGTACAAACCCTTTACTTTGCGAATCAGCAAAAGATCGAAGCAACAATTACAGAGCTGCTTGTCGGGTTGAATTATGTCTGGAGGTTTGGCAGAGAAGTCAATGCAAAAGTTCTATTAGAGAGTGCAAGCAGTACGATGTATGATGAATTTTTGGATGTTGATGGGTAGTATGATTTCCAGATCATGGAAACTACCACGTTGATTCAGCGACTAACCACGTTAAGCAAATGCTTTTACCTGGCTAGGCAATGAGATTCCGGAATGCTGTTTGGACAGATTGATCAATGCATGGTCCTGGAGAGACGGCCACTACTTTCAATATAGATTGTATTAGAAGGCATCCTTGATAAGATAAAAGATACAGACAGAGCTTGCAAATATTCGTTCTTTTGGTGAGATTTCTAGCCAGTGGAATATGGCTCTTCTATTCTTCTTGCTTCACACAGCATGGTTTGCCATATTTAATTAAGCTGTGTATATTTATCAGCAT
>contig_56
CAGTTGTTAAGAGGGGCCAGCATATTGTTGAAGTTAAGCCACAGGGAGTAAGCAAAGGATTGGTTGCTGAAAAAATTCTCTCGAGAATGGTCAACGATGGGAAGGCCCCCGA
>contig_57
CAAATTTCACAGCATCGACTAGCCAAGTCGAATCAGTCCCTTTCTTGTCCCCTGTCGGACAACCATAATTGCAAAATCCGCAGTAATGATCCGCGGACGAGTTCCTTGGAACTGCATCAACTTTCAGACCAAGATTTTCGC
>contig_59
CATTCATCGTGATGTGCTTCTCCTTTCCAAGCCACAGGTATTCATCGCAGACTATTTTTTTCAAATCAACTCTGGCCGAGGATTTTTCTTATGCAGACATACAGGTTGAAGTGAAAATAGATAACTCCAGAG
>contig_61
CCCAGGTGAAAATCTACGGGTTAGATTATCAGGCATTGATGATGAGGATATATTGTCAGGCTTTGTTGTGTCGAGTGTTGCAAAGCCAATACCTGCCGTTACAGAA
>contig_33632
GCCCGGGCTCCGTTGTTCTTTGAGAATATCAAGACATATGCTTCCATTGCTATTAATGTTTGGGTGAAAGACCTTGGTCCTAAACGCAACCTTCGGAGGCTTGAATGGATAATCCGGAGGGAAATGAATTGAAACTAGAAAAAC
>contig_63
CACAAAAGAGTTTAAAGAAGTGCTCACCATGCGAACTGAGAATTTGAAGGTTCATGAGAATAGAAGACAATTGTTTTCTGCGACTGCATCTAAGGATGCTGCAAATCCCTTTGTTCGTCAAC
>contig_65
TGATCAACCATTTGGTCGTGAACCTTTGGCTGATAAGATTTCAGTTCTTGCATCTCAATTTCCAGAGCTGAGGACATACAGGAGCTGTGATTTATCACCTTCTAGTTGGCTTTCTGTAGCCTGGTATCCGATATATAGGATACCTACAGGTCCAAC
>contig_68
ACTGCTCCCATGCTTTTAACAGATGATGAAGATTTTGTGTTGAAAATTGTTGATCCAAATGAAGCATCCGTCGTGAGAAATGAGAGCGGGCCTTTATGTGACGCATCTTGTGGGTATCCGACGGCACCATCCTGAT
>contig_69
GAATGTTGTTCATCAAAAAGCAAAGCTGTTTCTCGGTATGTAACTAAGCCATAGTTCTCCATGGCACCAGCAGAGAAATCAGGTATTGCAACCATATCCAA
>contig_72
GCGAGGGAGCGGCTCGAGTTGAGAGGCACGAACCGCTAAGCAAGTGGAGAACCCGGCTCGGGCAAGCCGGGTTCAGCCCGCTGCATTTGGGGTCGAATGCGTTTAAGCAGGCGAG
>contig_73
CCAGCACTCACGTAAGCCCATGTTCCTGGAAGCATCCCCAACCAACTTCCTAACACGTATGGTACAAACTTTACAGATGTCAATCCATATAAATAGTTCCCCAATGAAAAGGGAAGCAAAGGGCTCAAGCGAAGG
>contig_75
GCTTCTTGGGCCTCTTTACCTTCACAGCAGCTTACCTACCTTGGGTTCTTCTGACGTTCTCTGTCTTTGTTGGAGCTAGCCCGTGGGTGGATCTTTTGGGAATGATTGCCGGTCATGCCTATTACTTTCT
>contig_52591
TGTACAATTCAAGAACTGAGCTTGATAAGGTTATCAATGTCTTGCCTGTGGTGTTTAAGTACAGATTGGAGAACATATTTAATAAGCTTCCAGTTGAGCTTTATGGGGAGGAAGGTCCTACTGGACCAAAGGAGAAGAACAATTGGGTGGGAGATGAGAGAAGCTAGGGTTTTGCTTGGTTTGTGAGAGAAAAACCTACCTT
>contig_82
TGTGTCTGGTTCTAAAGCATGTAGAGAGAAAATGCGGCGGGATAGACTGAATGACAGGTTTGCGGAATTGAGTTCTATCCTTGAACCTGGAAGGCCACCC
>contig_48624
AACAGGTTAAAGACCCAGATAACTCATCACAAACTCTTTACCAATCGTGGGTTGGTTCCAGAACTTCACCTAAGATTGACAGGTTGGGAAGTGCGGGATCAGATTTTGCAGCTTTTGTTCACCATCTTGGAATTCCGGCAACTCACATGGCTTTCGGTGAAGGATACCCAGTGTACCATTCAATGTATGATGACTTTATATGGGTGAAGAAATTTGGTGATCCGATGTTTCATAGGCATGTTGCAGTTGCAAGTGTATGGGGTTTGGTAACTCTTTGGCTCGCAGATGCAGAACTTTTGCCTTTTAATTATCTCTCATACGCAATGGAGCTACAGACTTATGCGAATGACTTGGAAGATGATATTTCGGACACGAACATAAACCTAACCCCTCTGTTGAAGTCCATTGAAGAGCTCAAAAGAGCAGCCACAGAAATAAACAACGAGAGAAAGGAAATAGAACAAAACAAAGGTTGGCTGTTGACATGGAAGAAAGATCATGTGAAGGTGAGAGAGCTGAATGACAGACTAATGATGGCGGAGCGTGCATTTACAGATCAAGACGGACTATTTGGAAGGTCATGGTATAAGCATTTGATTTATGGGCCTTCGAAGTATGACGACTATGC
>contig_85
GCCAATTATTAGGAGAGCATCTGGTTCCCTGCGATTGGTGTGCACAACAATTAGAGAAGTGAAGTCTTTCTTATTTGCGTACTCTACAATCTTTTTCAAGTCATATGTTCCTCTTTTGTAGTAGGTTGCAT
>contig_86
TATTCCAGGTACCGCCCCAACAGTGTTGGTAATGCCCAAAAGTATGCTTGCGTATTCGGGTGACATGTCTTGATGGGTACAATACAATCCTGACAACGCAAAGCTTGAGAGGGCTAAACC
>contig_87
GTGAGGTTCGGAATCCTTTTACAAGCGGAAATGGGATGATGAACCATTGGTTGTCCTGCTAATGGAAAAAGTGGCTTCGGTATATTCAGTGACAATGGCCGGAATCTAGTTCCTTTAGTGGGCCC
>contig_90
TCAAACCTGGCGACAAAGTTGTGGCATATCTTTCCCAAGCTGGAGGTGGACTGGCCAAGTACGCTGCAGCTACTGAGAACTTGACAGTGACCAGGCCACCTGAAGTATCAGCAGCTGAAGGT
>contig_26727
CCAGGACAAAGTCCAGAAAACTATCAAAGTCCATTTCCCTAGAGCTTCCTCCACTTTTTCCACGCTGAACGTGCTCATCAAACACTCTTTCAATGATAATTTCAGTCAATGTCCCATCCGCATATTCTCGAAGTTCCTGCTTGCTCAATGATTGACTCGAATCTTTATCAAGAGCAATGAACATGTCACATATGCGCTGGGCGGATGTCAAAGAGAACCAGTTTTCAGCTTGCTCATTGTCAGTGACTTCTTCCTCAGTTTCCTGGTGCAGTTCCATTAGTTCCTGGAGACAATTACTCAATAACACCTTCTTTATGCAGGCTTTTCCTCGTCTATGAGGGTCACAAAAGAAGAAGAACTTTTGTGCAG
>contig_92
TGGGTGAACTTGAACAAGATTTTCTTCAAGCTCTACAATCGTTCTACTATGACGGAAAAGCTATTATGTCAAATGAGGAATTTGATAACCTTAAGGAAGAACTCATGTGGGAAGGCAGCAGCGTTGTCATGCTAAGTTCTGATGAACAGAAGTTTCTGGAAGCCTCAATGGCCTATGTGTCT
>contig_94
GAGAGCTTTGGCGATGCTCTGGCGGATGGCGTAGATCTGGGAGATGTGACCGCCTCCCTTGACGCGGATGCGCATGTCGACTCCGGCGAAGCGCTGTCGGCCGAGGAGGAGGATGGGCTCGTAGGCCTTGAAGCGGAGGATCTCGGGC
>contig_35991
CTGGGTGTCAGTGAGTCCGTGGAAAAACACGGTTGTGATCTCTGCGCACACCACAAGGACGCGTGCACCCTCATTGTTCTCTGCGAAGTCCTTGGCCAGGCGAAGGACAGTTGCACCAGCATAGCAGCCAGCTTCGTAGATCATGGTTCTGGTGACGGATGGGTTAAGGCCGAGAAGCTTGACCAATTGGAAGTCAGCACCTGGCATGTCAACGCAAGAAGCTGTGCAAAAG
>contig_96
CGAAGCCATGTATTCCATGGCGAAGAGAATAAATGCTAAGGAGCATGTTGTGGGATGGTACAGCACAGGTCCAAAATTGAGAGAAAATGACTTGGACATTCACGGTTTATTTAATGGTTATGTTCCAAATCCTGTCTTGGTCAT
>contig_103
CGCTCTTCTGATTTCCTGCAGGGGAATCGCTACCAAGCTCTTCGTTGGCGGACTATCGTTTTACACCAATGAGAAGGGGTTATCTGAAGCGTTCTCTCAGTATGGACAAGTGATAGAAGCCCAAATTGTATCGGACAGAGTATCAGAAAGATC
>contig_105
CGACAACTGAAAGAACTGGCATTGTGGGTCGATACTTTGCGATCAATCTTGCAGCTCTTCCTGAAGAAGTGAAGCAAATAATAACAGATGCCTTCACCTTAATCGCTGCTCGTACCGCGGAAGACGCAATAGATTCCAAGTGTGTCATTGGCTCTCCA
>contig_106
TCAGCCAAAGCCGCCGCTTCTGCCGCTGCTGCGTCTGTCGCAGCAGGTGCTCCATATGCTTATAAGGCACTATTTGGTAATTTTAGGGTACCGGTTGCCTATTGTGATGCTGGGACAGCATGGTCCGAAGATTATGTTTCTAATATACGAAGTGCATCTCAACGAATCTTTCAGAGTGATTCTCTGAATTACAGTACCAAGGAATACAAAATTGAGTTAAAGCCTCTATTCTC
>contig_108
CTCACACTCCCCGGAATATACATTCACTACCTTACTGAAGAGATAAGCCTTCCCATGCCTGCAGTAAAAAGACTTGGAAACTACGTCATCACAAAGAGCAAGATGGGTGCGGC
>contig_109
AAGGGATATTACATTGAGCCTACAATATTTACTGATGTCAAGGATGACATGCTCATAGCCCAGGATGAAATATTCGGACCAGTAATGGCGCTGATGAAGTTCAAGAC
>contig_113
TACTGCCAAGTGCAGAACTTCTACTAAATCATCATGGGGGCCTGCATCCCATAACCCAGCAGTGAAGAATTCCTTTGCACGGCCTTGCCGAAGAAGCATACATGACCATTGAACGATGTTGAATCCATTTCCATATGAAGAGAAAGAG
>contig_116
AGCATCGGGAGAAAGCCTTTGAAGGTCTTAATCCAAGTGAACACCAGTGGAGAAGAAGCAAAATTTGGTGTTGAGCCCTCTGGATGTGTGGAGCTCGCAAA
>contig_118
ACTTGCACGTGCTCTCTTTATAAACCCAACCATCCTGTTACTGGATGAGCCCACCAATCATCTTGATCTAGAAGCTTGTGTGTGGTTGGAGGAGATGTTGAAGAATTTTG
>contig_119
CAGGTGTAGTGTTTGGGGGTGATCTATGAGGCATCATCTCCTCACCAACAGGCAAACTATCCATCATTACCTTCCAGTCCTTGAAATCAAATCGGAACACAAAATGGTG
>contig_121
AACAGCATGACCTTTACGACCAAATCTTACAAGAAGTCCCATCTTGGAAATGAGTGGAAGAAACCATTTTCTGGATCTTCCCACGCAAAGGGCATTGTTCTTGAGAAAATTGGTATTGAAGC
>contig_43668
GATTCGCAAACCCCGTGGGTGCCCGGGAAACGACATGTCGATGAGGATGATGCTTCCATATCATGGAGAAAGAGGAAGAAACACTTTTTCATACTAAGTCACTCTGGCAAACCAATATATTCCAGATATGGAGATGAACACAAGCTAGCGGGATTCTCAGCAACATTAC
>contig_59304
TCGAAGATGTTCCTCATTTCTCGGATTACATTCCTCATCTGCCGACCTACCCAAATCCGTTGCAAGACAATCCTGCATACTCAGTTGTCAAGCAGTATTTTGTTAATGTGGATGACACTGTTGCCCAAAAGATCGTTGTTCACAACAATAGTCCAAGGGGCACACATTTCCGGCGGGCAGGACCGCGTCAAAGAGTGTATTTTGAGTCGGATGATGTTCATGCCTGTATTGTGACATGTGGGGGTCTATGCCCTGGACTCAACACAGTGATTAGGGAGATAGTATGTGGC
>contig_126
TAATGTAGTCAGCTCTATATCAATCGTTCTACTCCCAGCATCGACTTTCCATGCCCTGTTTTCCACCTTCACCTTGTCGGCACTGGGTCCGAATATCTGACGAAGAAGGGCGATGATTAGGGTTTTCTTGCCGGAACCAGAAGGGCCATAAAAGAGCAAATGGGGGCAGTCCTGCTCCACGACGAGTTTCTTGAGGTTTTGTGCGATATCTT
>contig_128
TGCACAGCTGAATGGAATAATTGGTTCAGCTCCATGTTCCTGCACCCACGCATGGATCTTTGGCAAGAACTTGTTCTTTTTCCTCTGGTAATCTTTCTCATTCATGTTAACCAAGTAAACAACAGGCTTGGCTGT
>contig_129
GACCTTACTTAAGGCAAGTAACGAGTCCTTGGTAAGGGTTGTGACTTTTCCCGGTGGAGAAGCCCTGGATACATTTCTGTCTCCATCCACTAGTAAATACCGATATCCACTAACATGATACGCATTCTCACC
>contig_130
GCCGTTAGTCATACCACTACCACCACCCACGATAATACTGTTTGTCTTGGTGATGGTGAAAGAAGAATGGATACTGTCTCTCTGTTTCAGCAGCTCATCTACAGATTGCTTTTCTTGGGTGTATCTGTTGGTCACTTCTTGAAAGCGTTGCA
>contig_59307
GAGGAAGCTGAGTTGGAAGAGTTCTATGATTACAGCAGCAGTTATGTGGATGAGGCTGGCAAACAACTCGTAGTATCCGGTGATATGGATAATAGCGTAGAACTTGGGAGTGGTGGTTCTGAGCTCATT
>contig_54344
TTAAGGTTTGTAACATGCACAGATCCCACTGTTGCTGCATGCCCTCCAGAATAATCTTTCAAAAATTGCCGTGCTTCTTCCTTGCTGGATGGTTTTTCCCGGATCACACCTTCATAGACCACCACTTGATCAGAAGTAACTAATAGTGTTGGTTTGGCATCCTTTATGTAGTCCCCAACTGGGAGCTTTTGTGAAATGGCTTCTGCTGTGTCTGCCGCAATCACAATTGTCGGCTCAGTATCCTTCTCTTGTTTAT
>contig_41249
AAAGAGGATAACCTCGTCACCAGGATTTATCAACCCCAGCATAGTTGCCGCAATTGCCTCTGTGCACCCAGAGGTGACAGTTATTTCTTTCTCAGGATCCACAACGAGTCCCGTATCCTTCTTGAATCGCTCAGCTATGGCATTGTTAAGGTCTGGAACCCCATATCCGCG
>contig_136
GACTACCCTTACAAAGCATATGACCAAAAATGCAACGTTGCCCTGGAGAAAAATACGGTTGTTAGCATTGACGGGTACGAAGATGTTCCGTCCTACGACGAGAACGCATTGAAGAAAGCAG
>contig_138
GCGATGAGGACGACTGCTACGATCTCCTCGGGGTTACGCAGAGCGCCAATTCGTCGGAAATCAAGAAAGCTTACTACAAGCTCTCATTGAAACATCACCCGGATAAAAACCCGGATCC
>contig_140
GCTGAACCGCCTTGGTCGTGATGTTCAATGACAATTCTATCACGTCCTTCTGGCTCGAAACCTTTTTGGAGGCTTCCGGGTGAAGGGCAAGAGTTGAAAAGCACAGGTCAGGGTAGAG
>contig_141
AACGTATGAATCTCCAGCATGTTTGAACCGACTGAAACATGACAGAAAAGTCACCAAGCAAGTCTGCAGGCCCTCTATCCCACCAATGCAAAACAAAACCACCAGAATCTCC
>contig_144
CTTGTATTGACATTCCCCACCATCTCACTCACTTTAGTTGCAGTCTTTGCAGACTGAGCACGTGCTTTGAGGGTATCTTTTTTCGACCTTGCCTCCTGTATCTTGCT
>contig_145
CCGATACTCATGTTTCCACTAGGGTCATGGGAACTTTTGGTTACTTAGCTCCTGAATACGCATCTAGTGGAAAGCTCACTGAGAAGTCAGATGTATTTTCGTATGGGGTTGTACTTTTGGAGTTGATAACTGGAC
>contig_146
GGTCTCCTATTGGAAGCCCCAGACAAGGACTTTGATTTCCTTAGAAACACATCCTTCAATTTACTACAAGGATGTAGAATGCGGAATACAAAGACGGAGTA
>contig_25169
ATAATCCTTCTGTCTATGGCAGCATCAATTGAACTCATCTGGCTAGTTTCATCATGCACCTGATACTTTGCCAATGACATTCTTCTTTCCTCCATGGACATAGCCTCATCATCCCAAACTAGATACACCTCATTAGCA
>contig_44955
GACATGCGCTAATTACCTGAAGCTTCCTCCTTATTCAACCAAGGAAATTATGTTCAAGAAATTATTGTATGCAATCAGTGAAGGGCAAGGATCCTTTGATTTGTCATGAGCTTTTTGGGATTAGCCATATTGATCCGTGTATATTAATTACATTCAAAACAATTAGGGGTGTTTTGTCTTCCGCTTGCAATTAATTAGCCTTAGCCTTGGATGA
>contig_152
GCTTGAAACATCAACACCAGTTACAGAACCCGAATTGCCAATAAGGTCTGATATCATACAAAGCTTAGCACCAGGAGCAGCACAAAGGTCAAGAACATGATCTCCAGCTG
>contig_50306
AATATTAGCTATCCACAAAGGTGAAAACTGCCCTCAGAGAATTGTCACATGTGACTTCTGTGAGTTCCCATTGCCTGCAATTGATCTTGCTGAGCATCAGGAAGTATGCGGGAATCGAACGGAACTTTGTCATCTTTGTAACAG
>contig_154
GTGTGAATGAGGACACGCACTAGAGTGCCATTGGCCATCATAAACTTAGGGACCATGTCCACGTTATAATCCCTACTAGATCCCAAATGTGCAGGGGGCTTATCA
>contig_155
AGCACGATGGAAATGGGGTGAGCTTAGCATTCTCTCCTGCCTCACAGAGCTCTCTATTTTACCCTAGAGATCATGCTGAAGAATGTCAACCGGTTCAGTACTCGCTATTAGATGGGGAAGGT
>contig_56042
CGATGTTGAATACGGAGGAGAAGAGGGAGAAGATGACTGATGCAATGCGGGGTGAGTATGATAAGGAGCTTCAAAAGAGTAAGCTTTTGCGGAAGTCCGGCGGTCCGCTTTGGTTACTGGACATTGAGTCCCTGAGTTGGAATTGCG
>contig_158
GACATATCTACACTCAAAGATCCACGCTCAAAAGATGCGTACCAAAGGTACCATGCTCATCAATATACAAACGGGACTACTTGTGATCTTACAGACCTGCAACGAGAGACTGA
>contig_43975
ACTATCATGAATACCAGATGATCATGTCCATCATTTGGAAGCGGCTAAGTGATACTGGAAAGAACTGGAGGCATGTTTACAAGGCTTTAATTATCTTGGAATACATGGTGGGTCATGGGTCAGAGCGTGTCATCGATGATATCAAGGAGCATGCGTATCAAATATCGAC
>contig_163
CCAGTACAATGTTTACGACAAGGGCTTGTTTACTGCACAGCCGACACTCTCAACTCTATACAGGCCTAAGAAGGATGTTGATGGTGAAATGTATGGCGGCGCTGATGAGCAGTTGGATAAGATTATGAAGACTGATCGCTTCAAACCCG
>contig_164
GGTACCTTCTGGAGGCTGGACCAACTTCCGGTTATGTGGGGCAGCCATCTCCTTTTTCAGCTGTGTAAGTATATCCTCCATGGTGTACTCTCGCTGCCAGTTTGCAAGAAGTCCAAACTTCTTCGGTTCCACCACTCCAGTTTCATGGTTAACACAAGTCATGTTAACCCGAGAATG
>contig_165
TACACATTCTTTTCCTGGGTCATTCCCGTCCACTTCACCTTCAACAGAATTACCAATGCCATATATCTCCTGTAGTTCATACCTCATCCCCTTCACCCAAAGAATCT
>contig_166
ATTGGGAACAAGACTGATCTGAAGCATCTACGTGCGGTTGCCACAGAAGATGCCCAGGGCTATGCCGAAAGAGAAGGCCTTTCATTCATTGAAACATCTGCTCTTGAAGCAATCAACGTTGATTGCTTCA
>contig_9463
TGTGTTGTGGGCAACTTCCTCACTAGGAGGCTTGCATTGCATCTCGCTGGCTATGGACTTTAGTGTGCACAATGGTGCACTGAAGCCTGCTTTGGGTGTGTTCTCCTCTATGTTCTCCACGTGCACTTGGGTACCCTGCACAATTTTGTCAACAATTTGGGTAGCACGCTTAAGGATATTTTCGGTGATGCCGAAAAGAGAATCATCATCAAAGGATTCATCAGCATGAACATGAGTACCATAAATTTGTTCCAAGATTTTCTGGTCAGACATGGTAAATAGGCTAAGCTCATGATCGCCAGTAATGTGTTGAT
>contig_170
CACAGCTCTTCCTGACACACGAGAGAGGATACTGGCTACAGAAATCACTGCATCATGGAAGTACCAATATGAATCTATTTTTAGCATCCCTCAAAAGCCGCTGTACTTCACTGAAAGATACCTGAATGTGA
>contig_57417
TGGCTTCTCAGCTAACACCACATCCTTGGCTGCCTCTGGGTCAGTTGATAGAAGACGCCAATATATGTAGGCCCGATCTCGCAAATCAGGATTGTCTGTTTCCACAGTAGCATTATTTAAAACAACCTGTATCATCTGCTGTGGTCCTTCAGTTGGCTTCTTAAGAAAGAGTTTAACAGTTGCTGTCAGCAATTGCAATTGGACATGTGCAGGC
>contig_172
AGACAAGTGTGTACCCAAGGGAGCCTGAATCCATGAAGGAGCTCAGAGAAGTGACTGCAAAGCATCCATGGAACATCATGACCACATCAGCTGATGAAGGGCAATTCTTGAACAT
>contig_173
TTTAGGGTTGGGGACAGCAAGAGGAGGGGTGCCATCAGCACGCATTGCGGTGTACAAAGTTTGTTGGTCAGACGGGTGCCCGGATGCTGATATTCTAGCGGC
>contig_174
TGTTGGTGCAGATATTTTGCACAGAACTTAGCAACTACCTTGCCTCCATGGCCATCATAAACACCAAAGAAAGATGTTGAACCGTCAAAATCTGGATAAGCAGCATGAGCATCTTCCATGGTTGAACG
>contig_47226
GGAAGAGTTCCCGTCGGAATTGGAGAGAATACAAAAATCAAAGACTGCATCATCGACAAAAACGCGAGGATCGGGAAGAACGTTGTTATTGCAAACTCGGAGGGCGTACAGGAAGCAGACAGATCGTCGGAAGGGTTCTACATCCGCTCGGGTATAACCATCATAT
>contig_51315
TGCGCTTCTTCGATTCTTGGGACCTAATGAACTCTTGTATCCTTGCCTTTAACTCATTGTCCGGTATCAGCATGTCCGCAGTAAGATGGGATCGGTTGAACGGATCAGAACTATCACTAAGAAGATGCCTTTGAATGACGGGTCGGTCTACTGTGATTCTTGAAGAAGGTAAGATAACTGGATCCTTCATTAAAGTGTACTGAATTGGATCGAGGAATTCATCTGGTATGTCCCCAAGAATAGCTTCAATGTCCATGGCCTCCGAAGCAGCAACCTTGGCTTTCGCACCTAGCTCAATAAACTCTTGTATGATCCTCCCATCTTCACCAATTTTCCTTAGGACATCTGCTGCAGCACTAAATAACTGCTCATTGTACGAACGACCATCCTTTGAGATGG
>contig_177
CTGACTGGACTGTTGTGCTATACCTTTCATTTCCCGTTATTATCATCGATGAAGTGCTAAAGTTCTTATCAAGGAGTTCTACAGGCATGCGGTGGTTCAATC
>contig_178
GATGGCGAATGGTTCATGGATGTTTTTCATGTCACTGATCAACAGGGGAATAAGCTCTCTGACGATGGAATCGCTGAATGCATTCAACAGTCACTGGGACCAAGA
>contig_179
CAACTACATTAAAAGGAAGCCCTTTCCCGCTTACAACGCAATCTTGTTGTAACTCAGATGAACAACTGTTTATATTCTCCATTTGCAAGCTGACAGAGCTGATTGTAAGAAGATGTGTCAATTGTCTCTCCAAAGTTGTTCCATATCTCTGCATGGATGGACTTAT
>contig_180
CCTGCATGGAAGATCGAACTGTTTACTCCTATATCCAGAGTCGTTACTATAGATCTCCTGAAGTTCTCCTTGGGTATCAATATACTACTTCTATCGATATGTG
>contig_181
TGGCCGGGCAGCACTCTGATATCCTCGAGAGCTTATCTCCTGCAGTCCGAAAGCGGGTCGATGTCCTTAGAGAGATTCAGACCCAGCATGATGAACTTGAGGCAAAGTTTTT
>contig_182
CAGAATTTCCTTCAGTTTGACCCAGCACCGCGTCAGGTCGAACCTGATACAACACGCAGAACTCCAGATTATTTTTTGTAATCCTCATAGCTTACCGCCTATTAGCAATCTTCTCGTG
>contig_49758
CTGCCGTACCAAGTGCTATTTTCCTCGCCATTGTCCTTTTATGGCGCTTGTGAGCTTCCATGGATGAAGTAGCTTCCACGATATATTTCTGAGTCATTTCTTTGAACTTGTACCACAGTCGTTGGCACTGTACCGGTGTGAATAGGGTATCCTTCAAGGAAACATTGTTCCAACTCGAGGGAAGAGAGTCTTCAATTTCTTTCGTTAAACAAGAAAAGAGTTCATCATAATTTCGTTTCTCATCCAAGTCAATGGTAGCCATAACCGCCAAAATCTTAAGAGAAGCAGAATGGGCTTCTTCTGTAGCAACTGTGATATGCTTCTTCTTTTTCCAAGCCCTAGGCTGTGAATTGCTATCGTAACAGAAGACCCTTGAAAACCTATCTTTCATTTCGGTCAAAACTTTTTCAGCAACAATATTGTCTCTTGCTTTTTGCTCCACCACGTTTCTGGCAATGTTGCTTAAATATTGCCTCATTGCGTTGAATTCTTTTTCTTCCAACTCAAAACCCTGTATAGATAACCTTGATATTGCATTTTCAGTCTCAAGCTTAAGAATTCTTCTTATTGAAACCCACATGCCTTCTCCACCATCCCCAAACGCAGGGTCTACTTGACTAGTTAAAGATGCAACAAGTTGTTCCTTATATTTGAGCTTCAATTCTGACAACTTTGCACTACGAATAAATGATGCTGCATGTACATCTATATCGCGTTGAAGCTTTTCTACAATGGTTGAAAAACTCCAATTTCTATGTTGTAAGGAAGCATCAGCACACCATTGGCGAAATTCACGCATGGAAGAAAGAATACAGGCACGAAGAGATTCATCAAATCCTTTTTCTGGGTTAAGTGACGCCGCCCTCACTTTAAACCCTTCAAATGCTTTAGAGCATAAGTGTACCAACATGGTATTGTACACAGCCTGGGCAGACTGCAATGCTCTCGACTCCAACATGTGTCGTTTCGACTTCCTTACACCTTCGTCAAAGTCCACGACCTCCTTGTCATATTCAGAAAGATAGTAGTATAGAATTGAGCTGACCCTTTTACCGAAATCTTGTACAGGACCAGTTTCAGCAGCTTTTTGTAATGACAACCAGCGCTCACTTTCCATGAATTGTCCCAATGTCTTGTCGGCAGTTGCTTCACAACGCATGGTGGCAACCATAACCCTTTGAGAAGGAAGATCCAGGTCTTTGTTCTGTTTGATCTCTTTCCAAATCTGCTGTATCATGAGAGAAAATGCAGAGGCAGGGACAGCACGCCTTCTATAACCAGGAAGGCTTCCTGAAGAAGTAGAATTGACAAGACGCTGCTTCAGTTGAGCAACCTCTTCCTCAAACTTCTCCTTCAGAAACTCATAATTTGACAAACCAACTACGTGTACGCTAAAAAATTCAGAGAACGGGGTCCTTTCATGGGCTTGGGGCTTCGGAACTGCATCCCATATCTTCTTTATATCCTTCCTTAAATCAAGCTCCAGATTTTTAAACGGGGTCTGTGTCGATTTATCACGAATGATAAAAAAACAACGCA
>contig_186
AGATTTGTCACAGCCGAAACAATCAAGTAATGCTTGTGTTCAGATTCATCCTGTATGAATGCGTGAAGTGCTTCGACAGCCAATGAGAATGACATAAACAAAAGAAAC
>contig_42877
TAGGGAGAGCAGTCGTGCTAGAGTTGTTTTCAAGAAATGTTCTGATGCAGAGGTTGCTATTGATAGTGCTGGAAAATTCAAGATCTTTGGATCAATACCTGTAAATTACCAGCTCAACTATACTCCATCTCAGC
>contig_189
GCAGAAGTTGGTGATGGAGAACGCCGCAGGGTATTTGAACGCCGTAGTGGGACTGGACGCGGAAGTGAAGTCAAACGCGAAGGTTCTGGTCGTGGCAACTGGGGAGCACAAGCTGATGAACTTTCTGAGGTGACCGAAGAAGTTGCTAATGTAACTGAAAAGAATTTAGG
>contig_192
CTTGGTACAGTGAATTCTTAGCATCAGGACGATTGGTTTCTAGAACTCCGGCAACTTTGTCAATCTTGCAATGAAGCTTCCCTGCCGCAATGAAACGAGATAGTTCCAGATCAATGAAATCCACGGTCACGCCAAATGCTTTAGCCATAGCTT
>contig_193
GATGAGTGGAGGAGATCTTGGCGTATCGGCTTTTCCTGAAGGCGAGAGCATTTTTGCATGGGTTGGCACAATCGAAGGTGGAAAAGGAACCATGTATGAGGGTTTATCGTACAAGCTTTCTTTGCGTTTTCCTC
>contig_194
CAGTCCGAAACTCACATTCTGACGAGTGGCTTGGACGACTATCCGCGCACGAAACCACCAGGACCTCACGATATACACGTCGACGCCCTTAACTGGATGACTC
>contig_195
AGCTGGCAAAAGAGTGGGACTTCAAACTGTATTGGTTGGCACATCTCAGAGAGTAAAAGGTGCAGATTATGCTTTGGAAAGCATTCACAACCTCAGGGAGGCAATACCAGAGCTTTG
>contig_56764
GAACTGTTGAAAATCTACTTTTAGACAACCAAGTTGAGGTAAGAGAGCATGCTGCTGCAGTTTTAGCAGGCCTAATGAAGGGTGGGGATGAAGATCTTGCTAAAGACTTTCGCGATAAAGCTTATACCGAAGCTAATACTCTTCAGAGGAAGAGAAAACGCAGAACGTTGAGCTCAAGCCAGTCCATAGCTTCTAT
>contig_202
GAATTTGACAAAATTCTGATCTACTCAAAGCAGGTTGGCTACACACCTGACTATCTGTTCCTTTTGCAAACAATTCTTCGAGCAGATCCTCAGGGTGCTGTTAATTTTGCATTAATGATGTCTCAAATGGAAG
>contig_203
TTTGCACTAGTTTCAAAGAACTTGATACCATACTCATCAGCAAGAGCTTGACCCCTAGAAGTCGGCACAGCCCTTCTGCTTTCATCCATATCAGCTTTGTTTCCCAC
>contig_212
GGAGACCCTCGGATTTGTGGACGTCGCGCTTATTCCGTTCTATAGCTGGTTTCTTGTGTATGAAAAAGCTGGCAACTTCAGTGTTGAGGCAGAGCACCCAAAGTTTATTGCCTGG
>contig_213
TTCCAGTGACAGTTACTGGGTATGGGAACACCTTCAAGACCTGCTTGTTGTAGATATTGAACCAGATGTTGAAGAGGTACCAGAGGCCGAACAACGCCCCGAG
>contig_214
AGGTCTTCTAGGGCTTACGGTTGCTACATTTTGCTATTTGCAGTTCTTTCCACCCCCATATCATGCCCAAGGTTGGGGCCCGTATGCTTACTTCCAGGTGTTGGAGGAGTCAAGTT
>contig_216
CCCGAGTGTAGTGATACCATCAATATCTGCAACTGAAGGAGAAATGAAAGACAACAAAGTTGAAGAGGAAATCAAACAAAATATTAGAGCCAGCTCAATCCCTAGGCCGCGCGCTGTCTTATCAAGTCCAGTAAATGATACAGCAATTGGAAGCAAAAACAG
>contig_218
AATAGCTAGCAGCACGTGATGTTTGGTGACCAAGGGATGGTATCTCCAAAAGAATTGTCTTTACAGCTTGAGTATCCAGTAGCATTTGTTGAGCTCCAGTTTCTGATATTTGCTTGCATTTG
>contig_219
CGGCCTACTATTTCTACATCACCAACAAAACAAAACAGAAAGGTTGCTTGGATCCTGACAAATTCAAGGAATTTAAACTTGTTAAACGCACTCAGCTCAGCCATAATGTCGCTAAATTTAAATTTGCTCTTCCAACTCCATCAGCAGTGTTGGG
>contig_222
CCAATATGACACATGCCAGCAAGAGGAGTTCACCATCAGTTAATTTCTCTTCTGTAACTTGTAACCCTGATACCGATGATAAAACTGAAATTGCTGGAGTGAGTACACCATCTCCTATGACCATGCAAGCGCCTAACAAT
>contig_223
CTCGGGTCCGATGGCAATCTCAAGGCCTATACTTATTATGAAAAAGTGAACAGCATGAACTGGGAAGAGAGCTTCGCATTCTTTTCGAACTATTTCATTAGAGAATGTG
>contig_224
GCTGTTGCTATCTTCCACGATTGCTTTGATCCTATAGTTGATGCAGAATCTGGGCGAGACCTTATTCCCGCCATGGTTTATGGAAGGAATGTTAGGAGCCAAGAATTTGGGAATATGTACTGTGCAATACTGATGGTCAACTCAACTGTGGTATCAGCTGGAATTATACGTGTTTTTGG
>contig_228
AGAATCGGTTCCCCCATATCAACTTTGACCTTCCCATCTTCTTGAATTTCAGGAATAATTAGACCGGCACCAGTATGAATCTTAAAGCTATGCTTTCCCTGCAAATTCTCCAGCTCGGCAATGAATCTGGCAAAACACCGGACTCCATTACCACACATCTCGGGCTCGCTCCCATCAGAATTATAAATCCTCATGGTATA
>contig_229
AATCCAGAGTGTCACAGAGTTGCATGATGGATCAGCTTTATTTGTCACGGTGGCCAAATACTTATCTCCGGCGCTTCATGACATAGACCAGGTTGGCATTGC
>contig_230
TAAAAAGGGATCGGACAAAAAGAAATCTAAGAATGTCGATCCTACTGTGCCAATTTTCAGTCTAGAGGATATTGAAGAGGGGGTGGAAGGTGCTGGATTTGACGATGAGAAGTCATTATTGATGTCACAAAT
>contig_231
ACCCATTCCACATTGCTGTAAGACATGGCCATCTTGAGGTGTTGAAAGAACTTCTGCATGTGTTCCCAAACTTGGCAATGACCACAGATCTATCGAATTCAA
>contig_587
GATATTTTGGGCCAAACGACATGTCATGAACGATGTGGCTTACATTTACATTTTTAGATCCTCCAAAAATCATTTGTGCAACAAAAATGTTTAACCCATGAACTGATATATGA
>contig_233
GGACATTGCAGTTAAAGGCTTACCTGCTCCTGGTGAAGATACTCTCGTCCTGGTATGTGGTCCTCCTGGGATGATGAAACATATATCTGGTGACAAGGCT
>contig_234
TCGGAGTACTCCGCCGCTAGTTTTGCGAACTCCGGCGGAGGGACTTTGTCGCCGTTTTCGAGCCAGCCGTCCTGCAGCTTCTTTTAGGCTTCGTTGATTTTGCCTTGCTTCTCACAAAGTATG
>contig_235
GATTGGTTGCAGAATAAAAGTTTGGTGGCCAATGGATAAGCGATTTTATGAAGGCACGGTGAAGTCGTTTGATACGTTAAAGAGGAAGCATGTGATACTATATGAAGATGGAGATGTAGAAGTACTTCGGTTA
>contig_237
CAAGCTGGTGATAATGTCGGTCTTCTTCTTAGAGGTCTAAAGAGGGAAGATATCCAACGAGGACAGGTAATTGCTAAGCCAGGAACCGTGAAGACACACAAGAGGTT
>contig_36367
GTCTCGGTTTCAAAGTGGGCCCGCCCAACTTCAACTGTTTTACCCTTAACTCTCTCTTCTTCATTGGTGTCCATAATATAAGCCATATACCAGCTTTCCCTACTTTTGTC
>contig_57732
GGCCGTGTGATGGAAACTAAGGAAAAAAAGATTATGAGTGAGATTATGGCACTTGCGAAAAAGGGAGATGAGCTTGTAGAAGCTAACAACCAGCTAAAGCAGAGGATGGTGATGTTATCCGCCCGAGGAGATATCGGACCGGCGGCGATCATGGAGTTGGAAAACCTGAATAA
>contig_26653
TGATGCCAGATCTTTTCCATGTCATCCCAATTGCTAACAATCCCGTGTTCAATAGGGTATTTTAATGTGAGAATACCCCTTTTCGACTGGGCCTCATCCCCAACATAGGCATCCTTCTGTCCCATCCCCACCATAACACCTGT
>contig_248
TTCACATCAACAGATCCCGGGAGATAAAAAGACTTTCCTGACAGAAACTGGTTATCCTCCCAGATTAGATCATATGGCGATTTCTTTTCATTTAACCTTTGAGTTTCTGGTGGAACAATAAGAATA
>contig_249
TCATAAGCAAACTTTGTATACACGTCAATCATCTGTATAGCCTCTTTCTCTGCCTCCTCTGAAGTAGCATGAGCAGTATGTCCCTCCTGCCAGAGAAATTCAAG
>contig_250
CTGTTCCGGTCCGGCAAAATCATTGTCCGGAGTGAGAAAGAGCATGCAGTGGCATTCCTTCCTCTCTCTCATAGGAACACATGGGCAGTTCCAAAAGCCTTGGCC
>contig_251
AGAGAGAGATGGAAGACAGGAGAGTGGGGGTGGCGGTGGATTTCTCTCCGGGCAGCAGGGCGGCCCTGAAATGGGCAGTCGAGAACGTTGTCCGGAAAGGCGATCACCTTATCTTGGTTGTCGTCC
>contig_49988
GTATTTTTGCAGGTGTATTTGCAAACTTCCATGAGCAGCTAATGAAACTGTCACTAGTTCTTTCCCCTGCCGCCGCGTTGACAGGTACCGCATCAGAAATCTCTTTCACATCATCTTCAGTGAGTGTCAATCTCAGTGATCCGATATTACTATCGAGATTTTTAATCTTTGTCGTCCCAGGGATTGGTACCACACCATCACCTTGGCTAAGAATCCAAGCTAGGGCAA
>contig_253
GACAAGAAGAGGCCTGTTTCTCGTTCATCTCGCGCTGGTATCCAGTTTCCGGTGGGTCGAATTCATAGGCAGCTGAAACAGCGAATTGCTGCTCATGGGCGTGTTGGCGCCACTGC
>contig_256
TCCCGGCCTCCTCCGCCGCGTCGAGAATGTATACGTCCTCAGGGCACTCAAACTCTTGTGGCCCTTCTGGTGTGATCAACTTCACCTTGTAGGCAGCCATCGCCACACGCCCTCCGCGGTTGGCCTT
>contig_257
CAGACTCTTGATTCCAATGCCAAAAGTATCTTCTTCCTTGGGCCCATTGGTATTCCTAGAGCCTTGAGGTCCTCATCAGTCATGTGCACAAGAGCTGTCATATCAACTTCCTCTGCCTGAAATGTGATGGAGTATTTTTCAAGATCCAAG
>contig_259
CTTCTTTGCAGCAATATTTTGAATATCTTCAATCCTCTTCGATGTTTTCACAGCAAACCTTTGGAATGCACGGCTGTTGGCGAGGCTATCGACCAGAAGCTCATTGACGAGGTACGAC
>contig_264
TGCCAGTTCCAGGAGGACCATACAATAGGAGGTGTGGCAATCGGTTCTCAGTAGTGAGCCTATCAATGGTGTCGACAATGTCGCGGTGAGCAGCGACGTCCGCG
>contig_265
ATCAATTGAGGTCCGGCTTGGAATGGACTTTGCTCAATTCTACAAATCATCTGCCTTGCATCAGAGAAACAAAGCTTTAGTAAATGAGTTGAGCACACCACCAG
>contig_269
CATATGAAACCTTGGACTTCTGGGAACAGATCAAAACTCCTGGAATGTCATTAAGGTGTTCTGGTTTGTATCTTGCACAATTTCGATTCACCAATCCACATCTCTTGGTGAGTGGAGATGGTA
>contig_36181
TGCATACTGTGCGGATATTGGCCGCTTGTCAATGGCTCCATAAACCATCCAAACATAAAATCCAAAGATCGATTTGCAGCATTCTGATGACGAGTTTCGTTAGAAATTGGCACAAACCAATTTGCCGCTAATGTTATTCCTATCACGCCTTCTTGAGATGCCTGATATTTAGTCTTGTACACTTCAACAGCATGTGCATGAGCGAGGAGGAAGTGGTGTGCTACTATATAGG
>contig_271
CTCGGGTGACATCCTCCGCCTCCGAGGTAAAACATCAAGTTTCTATACTTAGGCCAAACCCACCAGCTTCTCACTGACCTCCCACACCTTGCGAGCCTTCTCCGCGTCACTAGCTTCTTGGGACAGTTGGTTCTCAAAGGAAGCCGAATCCT
>contig_41323
CAAGTATCATTTAGAGCTTGATCCTCAACTTGATGCTCTGGTTGGGAGGCACAGCAGGAAGCCCTGGTCTAAGTTTATTAATGCAGATAATCAACATCTAGTTTCTCCAGAGGCCATCGATTTTCTGGATAAACTTCTTCGGTATGATCATCAAGAC
>contig_5646
AGGGTATCCAGTTGTGAAGGACTTTCCAATTTTGGAACCTTGTTACAATGTGTCAGGTGTCGAGAAAATAGAGCTGCCGGAGTTCGCAATTGTGTTTGCGGATGGAGCTGTGTGGGATTTCCCAGTAGAGAACTACTTCATCCAGATCGAACCACAGGAAATGGTCTGCCTGGC
>contig_276
ATAGAAGCAGGCCCATAACTATCTCAAAGCCGCGAGCAAGAGTCCGAACTGATGGCCATAAACCAGCCCTGTGCACAACAGGCTTGCAAGCTTGTGCAATCAGAAGCATTCCCCAGCCAGTTGGCATGAAAGCAAGAATGCAGA
>contig_278
CGGAGCCTTGCTAATTGACTCTGTCATAGACTTTTGTCCACGTACTAAACCATCCTTTATCATTCGTGCCATTTTCAAGATGATTCCAAAGTCTTTTTCAGCGTTTGTTGCATGAAATATTCCAG
>contig_279
CAAGGAAGGTGACCCCGCTGTTAATGGCATGGTGGATGAGACTGATCATGTCTTGGTCAGGCTTTGGAGCGCCGTAGAAGGCGGACATGCCCATGCAGCCAAGGCCTTG
>contig_39227
CACAGCAGCCCCGAGAAGCTCATATGAATGAATGGATTTTGCTTGCTCCACACGTAGACCATCATGAATGTTAGCGAGTTGCTGAGGAATATAATCTTTGCAAACGACGCAGACAATTGAGGTATCAT
>contig_284
GGAATCTATTGGGAAGGAATTTGACCTTGATGGAAATCGGGTGAATCAAGGACTTACTGTCTATGGAAATAAAGGGAGCACAGATCAGCATGCCTACATTCAACAACTGAGAGA
>contig_285
CGGTATACTTCCATTACTGTAGGTCATTGGCGTTTGATGCTAAACCAGATTATGCTTATCTGAAGAGACTCTTTCGTGATCTTTTTATTCGGGAAGGTTTTCAGTTTGATTA
>contig_287
CTGTTTTCTTGATAGGGTTTCCCAAGGGCCTTATTATATCCTGTCCATTAGCCAAAGGAAGGAAACTTTCTGCATTCTCAGCCACTGTCCTTCCGGTGACAGTCATACAATCCCCATGTAACAACCCGTTCTCCAAA
>contig_289
CTGTGAAGCTTGCAGATTTTGGATTGGCAAAAACTATCCAAAATATGAATGACATTAAATCTTGCCAGGGGACTGCATTCTGGATGGCCCCAGAGGTTGTTAACCGAAAGAGCCAAGGTTATGGGCTTCCAGCTGAT
>contig_290
GAGAATGTCGTCTTAATTGGAGAGCTGGAATTGGATAAGGAGGAGCTTCCCCCTCATATGACTTTGGTACCAGAAGCAGAGATAAAAAGGGCTCAGAAAGCAGAGAGGGATGCGACAGATTTAAAAGGCTCC
>contig_45507
CATTAAGCTCAGGCAATCTTCCAACAGCTACTTGCTGTATGTACGGCATGAGGTTGTTTGGGATGCCTTTGGGATCTTCACCAATTTTGCCACTCTCATGAGCCCCGACAGGATTGAAGTACCTCAGCAGAATAATTTGCCAATCTGGGTCTGCATTATGCATATCTCGAGCAATTTCTTCAAGGAAAAGCTTGGTACGGCCATATGGATTCAAAGCTACAAGGTTGAAATCCTCAACACATGGAATTTTTTCAGGTTGCCCATACACAGTTGCAGATGATGAAAAAACCATCTTTTTACAATTGTATTTCGCCATGACCGCGTAAAGATTAATAGTT
>contig_294
CGACGCGCCGGTGCGTTGCATTGAATACTCTTATGCAGCAGGGCAGTTGATTACTGGTAGTTGGGATAAAACTGTGAAGTGTTGGGACCCTAGAGGCGCAAGTGGACAGGAGAGAACTCTTGTTGGGTCATACCCACAACCCGAGCGTGTTTATTCTCTTTCACTTGTGGGGAACCGATTAGTGGTTGCAACCGCCGGAAGACATGTCAATATCTA
>contig_54940
CCATGCGTCTAAACAACCGAAGATCCCACTCCCTGCGTGGGTGTCTCGCCTTGGCGAGTCCCAACCTGGTCTATTCTTTAAGGACCGGTCAGGGCAGCTCTACAAAGAGTGTTTATCGCTTGCTGTCGATGAACTTCCTGTTCTGAAT
>contig_299
GAAGAATGTCATTCCAATGAGCACTGGCCAAGCTACTTCAGAAAGAGGCGGTGGAGATATTGATGCCAGATCTGATGTGATTGTGGACGACTCTTTACTGAATGATGA
>contig_301
GAATTGAGCTGGCTTATTTTTGCATTCAAGGTCTGCCTAGTCTTCTCCAAACCTTCATCGTAATATATAGGTCTTCTTGCCTTCCGGAATCCATATTCATCTTCATTAAGGAGAGATCTTCTAATCTGTGGAGCAAAAACGTAAGCCAAAGTCCCAAAGACAGCACCTCC
>contig_302
GGAGGATCAAATAACGGCAATAAACCAACAAACTGCCATGGTGTCCCTTGACTCTCTTTTGTTTTCTCTGGTACTTGCTGTCTTGCAACACCCAGAGAACGAAGTCCACGTTCAGCAAACTTA
>contig_304
AAATGATCTTGGACTTTCTACTGCCAACACTTTAGCGGGGGCATGTGCAGGTGCTAGGCAACTGGAAGTAACAATCAATGGCATTGGTGAAAGGGCTGGGAATGCTTCATTAGAGGAGGTTGTCATGACCTTAAATTGTCGCGGGGAGCATGTTCTTGG
>contig_307
TGGGGGCTTATCATCTCCCCTGAACCTCTTCCATAGCTGGACAAGATTAAGTGATGCACACTCTCCACCATAATAATCGTTCCGATCCATGTGCAGAACCTTGAGGCCGTCAACGGAGAGAAGACCGCTGAGGATGCATTCTT
>contig_308
AAGTATGGGAAGAGTGTTCACATTCTGCCTATTGATGACTCTATACAAGGAGTTACGGGAAATCTCTTTGATGCCTTTTTGAAACCTTATTTCTTGGAAGCTTACCGCCCTGTGAGGAAAGGAGATCTGTT
>contig_309
CATTGTGCCACGAACACTCGGCAAACCAAATGGCTTTACCACAGTTTGGCATTTATTCACCCGTTAGAGTTTGCAGTGAATGTTTCAATGACTGCTCTCGAACTACCAAAGGTGACGGACAAGCTTCTTCAGATGGAG
>contig_310
GTAGTCATTGCGATCTTCATTAGGTCTGACTTAAATTTCTCAGAATCAGCCTTGTTATCCACAACCTTACGCAATAAAGCATCACGAGCACATTCAGCTGCCATCCGATAACCTGAAATGATTGTCAT
>contig_312
CAACTTTTGGTTCAATGCGCATGAATTGGAAGTCGCCAAAGTCAACCCAGAATGCATTGGGATGCTTAGCCAAATATGCAGTGCGTATGGCTGCTTGATCCTTCTCGGAAACAGGAATAGCATCACCATGCAGCGTGACCACCAAATCAGTCCT
>contig_315
ACATATGCTATGGCTTATGCTTCGCTCTCAATGGCGATAGGAGCCGTTTATTTGTGGTCCTATGTCTATAATATTGTGAGGATATCTTCAACAAGGGGCATCC
>contig_317
GTGCGCAAACCCGCCCATCTCTTCCTTAACGAGCTCGGCATTGACTACGATGAGCAAGACAACTACGTTGTCATCAAGCACGCCGCCCTATTCACCTCCACCATCATGAGCAAGCTCCTTGCCC
>contig_318
CGATAAGTACTTCACAAACGAGTTAGATCTTTACCACATAAATGAGGAAACCAGCCAACTGGAATACATAATCCCTGAGGAGTCCTCCTTGGAGAATCACCTGCAAGTTAC
>contig_49544
GTCGTATATATATGATACATTTCAGTGTCTACAGTCTATTCGTTTCATGTTCATGATTTTTCTTTGAATCTGATGCTACTTTATGATTTGAGCTATAACTTCCGAAAGAGGGGTCTGATATAAGAACTGATCATGTCCCAAAGTGAGAACTTGGATGCAAAGAACCGAACATTTACTGACTTTTTCGATCCATCTCTCACAAATTCCAGGTCCCTGGCAATGTTGTTCTGCGTACCTTCTGGGACATCAATCAAAGGCAATGCAACTAAACCCCGAGTCTCTAGGTTTTTGATCCACCCGCGTAATAAGTAATTCACAACCTCAGGAACTTCATCGTGAGGGCAGTGGCCAGCTGGACTGATCTCGTAATATGGAGCTTCAGGCACTTGTTGCTTCA
>contig_321
TAAGAGATGGGTATGCTAGTACTTCAACCGTACCGTTTCCAGTCGTCAAGAAGAAAATTTCACTTGTTGTGCTCCAAGCAATTTCATTAACCTCATAATTGAACTTTCGCTTGTGAATTGG
>contig_326
CTGGTGTACTAAGCTCTTTGATAAGCTCCTGGTTCTTCTGGTAAAGCGAGGAGTTTTGGTAAACGTCTGCAAAGTCCACATCAAGTTGAGTCTCAACTGC
>contig_328
GAAGGCTAAGTGGGCTTTGGATTGGATACACAGTTCCAATTCATTTGCGGAGAGACTTGTTGCTTTTGCATGTGTTGAAGGAATCTTCTTCTCGGGAAGCTTCTGTGCCATATTCTGGCTTAAAAAGAG
>contig_58329
GATATGGGTGATGTCTTAATTGGTGGTGAATCATCTGGATATTGTGCAAGTGGTTGTTCAGCAATTGCGGATTCAGGAACCTCCCTATTGGCTGGGCCAACGACTGTTATAACTCAAATCAATCATGCCATCGGAGCCTCTGGTGTTGTAAGCCAGGAATGTAAGATAGTGGTTGAACAGTATGGGAAAACCATTATAGAAATGTTGGTAGCCAAGGCACAACCCCAAAAGATCTGCTCTCAAATTGGTTTCTGTACTTTTGACGGAACTCGTGGTGTGAGCACGGGGATTGAAAGTATGGTGGATCAGAAACAAGAAAAGAAATCTGATGGCGTGCATGATGCTACATGTGTTGCTTGTGAGATGGCAGTGGTGTGGATGCAGAATAAGCTAAGGAAAAATCAGACAGAGGAGCAGATCTTGGATTATGTCAACCAGCTCTGTGAACGACTTCCCAGTCCCAGTGGAGAATCAGTTGTAGAGTGTGATGCTCTATCTTCATTGCCCAGTGTCTCATTTACCATTGGTG
>contig_330
GGACCGCCGTCCCCAGACGGTCGCGACTCGCTGAGAGAAATCGGGCTCCGACTTGCCGAGTTGGCCCGGTCCGTGAACGTCCGCTTCGCCTTCCGCGGCGTGGCAGCTTCGCGG
>contig_331
AAACTTCCAAAATTCACATAAACAATGGAATTTGGTGCCTTAGAGTTTAGCCATTGGAGGCACTCAGTTTCTTCTTTCCATAGACTATACCCCATAGACTTCAAG
>contig_333
CAAGAGGATTTGTGACCATAAGGTGACAATCAAGATACGCCTTTGTGTGCTTTCTCAAACTCTGAATGACCGGAGCACCGAGTGTTAAATTCGGGACAAAGTGCCCATCCATGATGTCCATGTGGAGCCAATCGGCACCGCATTTGAGCATGC
>contig_48198
CAAACTGCAGAATAAACCGCCTTTCCAGCGAAATTGAAGCCCATATTTCTTGTGTCACTTGGGTCTCTTGTCTCCATAAAGAACTTTTGTGCTTGTTGAATTAAGCTTGACAAACAATAGGCAAATGCCAACACTGTTGATAATGAT
>contig_335
CAGGTATACTACCGGTGAAGTTATTCGTATTCAAAGCCAAGAAGGTTAGCTCTTTTAGATTCCCCAATTCACTCGGAATACTTCCAGTGAAGCTGCAACCAGCTAGGATCAGGA
>contig_1715
GTGCGGAAGCTGTGGAAGGAGCAGCCCTGCCCGGGGAGCTGAGGGACACCGAGGTTGGCCTTGTCAGGCGTGGTGGGATCCATCTTGGCGGTGAGGGACTTGAGGGAGAAGAGGAGCCCGAACATCAGCTTGTGATCCTGC
>contig_57164
TGGACGTTGAATGTGATTCCACTATCGCTTGGAATTTCCACATACTCCTCCATTTTATCGTTAAAATAACCAGAGCGATTGCCGTTCCAGAAGAAGGTGACATGGCCAAACTTAACAGTCTCACTGCAGGCAAAAGTACGGACACCGTTGTATGTAAGATATTCACCAG
>contig_24589
TCTTGGGGGATATTTCTGCATATTTGGCGAAATGCTGACGACATAATTAATAGGCTGACTTTTGTCCTGATAATGAAACTTTGTCTCGCAAACTGCAGAAAGCTCATCAAAAATCCATTTGCAGATACCCGACTG
>contig_57430
CAAAGATGGTGACTGGATGCTCGTGGGCGATGTTCCTTGGGACATGTTCATTGATACCTGCAAAAGGATGAGGATTATGAAGAGCTCAGATGCCATCGGCCTAGCACCAAGGGCCATGGAAAAGTGCAGGAACAGGAACTAGCCGGTAATATACAATGTGATGTCTTCCATCCAACAGTCA
>contig_342
CAGTTTTTCGAGTTACTCCCACATATTCACGAGCCCCGCAGTAACAAGCGGTAACTATGGCGAAATTGGCAGCATAGGTAGCGCAACTGGTCGGGAGACCC
>contig_347
TGCCTTTTATCATCTCAAGGATTGCAGGATTCGGATTGAATCGGTCCTTTTGAAGTCCAGTGTACTAAGCGAGATTCAGAGATCCATGCTAGATGGTGGGATGCGTGTTGAGGATTTGCCTCTCGA
>contig_3366
GTTTATAGCAATCCAAAGATCTGATAATGAGATACAGTTTTGCGATAGAGGAAGTGGGGAAACTTTTAGTCAGAGGTGCAAGTTAGAGTCTGAGAGCATACTGGGATTTTTTTGGACAGATTGCCCATTGTGTGATATTGTATTTGTAAAGA
>contig_11824
ATGTCTGGGCCCTGGGCTACAATATCCTCGGCATGCCAGTCGCAGCTGGAGTCTTGTTCCCTTTCACTGGAATTCGACTACCACCATGGCTTGCCGGTGCAT
>contig_355
CTCATGTATGCAGCAGCAGTTTCTTCGGGAATTTCTCCATTTGAACCTCGATGAGCAATGTTGTATGGACGATAAGTTTGTAGAGGCTGTCTATTGGTAGGATCACCTGCTTTACTAGGAAGTGGATAGAATGGCCTTCCAGAACACCCAACAAGGAGCAGTAGGAACACAAGAGGTGCAAAGCAGTGTGAGGAAGCCATGGCGTTTTCCCAGAGCTTCTC
>contig_47031
AAAACAGTGACGAGTGTGCCACAGCTAGCTCATATGCAAGGCTGTATATTAGTGAAGTGCCAACTAGCGTCGCTTCTAAATTATGTATGCGTGCAAAGACAATTCCTGTCATAGCATGTGGTCTTTTGCAGCATGAGTCCAAGATGTCTGTACTTCATTTCAGCATAAAGAAGCACGACACGTACAGT
>contig_359
TCTTTATTGATCATCCCGGTGCTGTCCCAATTACTACCGCTCAAGGAGAGGAGCTCAGGAAGCTAATTGGAGCACCAGCTTATATCGAGTGCAGTTCAAAAACTCAGCAGAATGTGAAAGGGGTCTTTGA
>contig_360
CTGATATGATGGTGAAATCGGGAGCAAACTCAGAAGCTATAGGAAGCACAACATGCTGAAATGCATATATGTAATCATTGTCACCAACTCCACCACAACTCCATGGAACGTTCACACAGTATCCTTCAGCCCCCATGGTTCCAACCTCGTCAGCAGCTCCAGTACCAGGATAAAACTG
>contig_6472
GGGGGCTGTTGGGGTTCTGGTGTATACAGATAGGAAGGACTATGGCGGAGGCGGCGGAGCAAAGTGGTTCCCGGACGAGAAGTGGCTGCCGCCAAGTGGGGTCCAGGTGGGGTCAGTTTACAATGCGTATGGTGATCCTACGACGCCGGGGTGGGCTAGTAGTGAAGAGTGTGAGAGGCTTTCGGA
>contig_362
AGACAATAGTCGCAGCAGTTAAAACACTAGCCGAAATTTTTTTTGTTCCTCCACAACAAGACATCAGCAGATTTGCCTCCACCCAAAATGTGGTGGACAGGTTTCTGGC
>contig_36006
AGCCTTCTCCAACAGAAAGAGATAGTCTCTATTGTTTCCGCAGGGCCCAAAAGCTGTTGCAATTTGCCTTGCCATGTCCTCCAATGGAGCAGGACCAAGGTAATACTTGTTTGATTCTTTGTCTGGAGTGGACGTGAAAACAATAACTCCTGTCAAGGAAGGCTCAGTCTCAGAGAACTCCCCTTCCTTGTAAAAGTCGACGAGAGTCTTTGAATCATATTCACATTCTCTCCTTTCCAAGTACTCCAT
>contig_365
CAAACGTCAACAGATTTCCGTACTCTGTAGCCCAACCGCCCACCTGGCCTTTGTGAAACCAAGCTCCGTATGGGACAGTTATCGGGAACTTTAGGTCATGTGCTAGTTCACGTATCAGTGTCCGGGAGCCAAGTAATGGTACAACAGAATCTTGATCCCCACTGAAAACCCAAACGGGAATATGATTTTGAACTATCCTTG
>contig_369
CCAGCTGCCTTGCGGGAAAGAACAAAGCTCAACTGGGTCACATAGTTGTCTATGAGGCTGCCCGGTTGGTCCACTTCTGCCAACAGTTTCATTTCTTCGCGAACAATTTCCATTGTATCCTCAATTTCT
>contig_40858
ACAGTTCACAAAACATAGTCCACGCAATGAAATAGAATCCTCTGGTCCAGATAAACATGTAAGATTGTTCCACTAAATGTCTCTAAGCCACCACATATGTCATTATCATAAGCACGCTCCCGAAGAGATAACTTATCCAACGATTTGACTTCTGATATCAATGGTAGTCGGGAAAGGCAGAAGCAATCGCTTGATTCGAACTAAGCTGCTTATGTAGTGATCTGAACTTGTCCTTAAGCCTCTTGATCCTTTTAATCTCAATTTCTGCATCTCGCTTTCGCTGGCCTAATAAGCGTCTCAGATTTGTGATATCGAAAATATTATCCAAGTCATCCTCAAAA
>contig_371
TGCCTTTAGATACGAGCTTCCTTCCCAAGGTCTTCTGCACAAGCGCCCTTTGATTGTGAAAGGCGACAACATGGACTTCGGCGGATTTGGTTCAGATGTTGTTTATGACTTGATCTATGCTA
>contig_48062
GAAGACTTTCATCGACATTGGTCTGCGCTTGCTATTCCAATGGAGAAGGCAGAGATTGAAACGATCACTAAGCCTTACAGGCTGCTGCTCTCATGCCCATCTGGTCTTTCACCCTCGCAGATTTCTGTGGTTTTTGATGGAGTTTATGATCGAATTCCCCACCCAGACATCGACTTGGAGAATTCTATCTCTGAGATATGGGATCAAAGGGTCCAGAAAAATCCATCACTGTACAATGGGACAAAGTTCAGGTATGGACAACATGTATGGAATGGTGGAGGTGGATCTA
>contig_373
CTTGCATAACGTGCAGTTCCTGTTAAGTTCTTATTCTCCCTGTATGGGATGTGACGATTTGTTGTGGCGTCTCGATATCTTTTTGCAAGACCAAAATCAATTATGTAAACCTGATTTGCTTTTCGACCAAGACCCATGAGGAAATTATCAGGTTTTATATCTCTGTGCAGAAAACCTTTCGAGTGCACAAACTCTATCCTCGTAATCATTTGATCGGCTAGCATTAAGACAGTCTTGAGTGAAAACTTTC
>contig_377
TATTCTAAGCTTAATCAGATACAAGCTGGGATCTCTGCACTTGAGGATGCCCTGAAAGCTGGATTTGAAGACTTCAAGAGAATTCGGACTGATCCTGACCTAGAGAATGTAAGAAAATCTGAG
>contig_378
TCTGTTTCATTTTCTTTCAAGGCGGCATTTAGATGTCTGTATCCTTCACCATCACTATGCACATCAAAAGAAAGCAAACCATCATCCTCACCATCGCAGGCCTGTATTAATACAGCCCCAGCAGCATCCCCGAAGAGA
>contig_46158
CGCACTTTCTAGCTGTGGCTGTGCTCAACCGTCTGCTGTACCAATTGATTACACCACATCCATCAACACCACCATCACCACCATCACCACCTCTGTCTGACCTTGCTTTCCATCTTGGAAACTTGGAACTGTCACACGCTGTGGAACGCAAGTACACGCCCTACTAACCTCGATAAGACTCGCCTTGTCCTCATTCCATTTTCTCATCTCATGATTGGGAATCTCAGACGTGCTCATTTCCACGATTCGATACGCGCTACGTTGTTAGTACCTCCTTTCCAACGTCCGACCCCGATGCGTACCTTGGCCCGATTCAAAGGAAGTGTCCGCGCCGATACTGCAAATGGAAGCGGAGATAAACCAGGACGAAAAGGTACATACGAGTGAACAAACGTGGTGCAAGCAGACGCGCTTCTTGAGAAGCCGACGCGATCCTTGAGAAGCCGACGCAATTCCCGAGAATAAAGCCAAATCCAAAGTAGGTCTCTCCATCCGATCCATCCCTCCAAGCCCCCAGATTCCCACCGCGCCAGAGTCAGGCGAAGAAACGAATCGAGATGAAACCGTCAAAACACGCGCTTGTGTATTTAATCGAACCAGCACCAATGTCCAAATCAATACAAGTTTCTTCAACCCACTTTCCGTATGCTCAAAACTGTGGGTGCCCTTGTGCACGACAATCGGATTCTGACATTCATACCATCTCAATTCTCCAGAATCCACCCTCATCCACCACTCCCAACCCCATCATAACACCTCCAACACCTGCCCACCTCACCCAACCCAACTACCCCCCACCAACCTCGACAAGAATCTTAACCTGCCCCGCCTTATCCCTAATCAACGCCTCAAATCCCTCCTTCTCCACCTCCTCCAGCCGAATCCTCTTCGTAATCATACCCCCAGGCTTCATCCTCCCACTACCAATCGCCGCAATCACCTCCTCAAAATCCCCACCGACATAAGTCGCAATCCCCATGTACCGCCTCTCCTTGAACACAAACTTATTCGGCTGGATCGTGCAGGGTTTTTCCCACACGGCTATATTGACAATGGTACCTCTGGCACGGACGGCATCGATGGCCGTGTCGAGACCGCTTTGGACGCCCGCCGCGTCGAAGACGATGTGGACGCCTTGGTTTTCGCAGAGGGAGAGGCACGAGGAGACGATGTCTGTTGTTGTGGGGTCGAGGACGTGTGTTGCGCCGAAGGAGAGGGCGAAGGATTTACGGGCCGGAGAGGGTTCCGAGACGATTATTTTTGTGGCGCCTTTTGCTAGGAGGGTTTGGAGGACTGCTAGGCCGATGGGTCCGCCCTGTGTGTGGGTTCTTTGTTAGTTTTGTTCTTCATGGTGGAATGGGGTTATTAGGATGGGAAAGAGATTGGGCGGTGTTGTTCATCATTGAGAGGTGAGGATTTTGAGTACACTTCAATCTAGTCTACGGAGAGACAGCAAATTCGATGATACTCAGATATGCCAATTCGCACGAATAGAAGAGGGGAAGGGGAATCTTACCCCGAGGATGAGGACACTTTGGCCGGGCTCGAAGCCAGACATGTTTACTGCGTGCCAGGCTACGGCGAGGGGTTCTATCAACGCGCCGATTTCGAGGGGGACGTTGTCAGGGAGGTGGTAGAGGAATGTTTGGTCGAGGACTATGAAGTCTGCCAAACCACCACCCAAACCTGTCGAAACCATCGACGGTATGAACTTACCACTCAATCCAACGAAACCACCTTTGTAGCAACAGTTTATCTGTCCAGCTTGACACGCTCCACAGGTATTATCATAAATGATTGGTTGAATAACAACACGATCACCTTTCTTGTACTTCGTGACATCTTCACCAACGGACTCAACGATGCCGCTGAATTCATGGCCGAAAGTAAGAGGTACAGATTCCTGGGTAATGGGATGCGGAGTGGTGGGACAGAGATTGGGACCGCCTAGGTATTCATGTAGATCTGTTCCACAGATACCGACCCATGATGGTTTGATC
>contig_380
CTTGAAGTAGTTGGTTACACCATTGCTCTGGCGTATTGCCTTCATAAAGGGCTGCCGTTCTCTGCTTATGGGGAATTGGCCTTTCTTTTGATCCAAGCTCTCATATTGATTGCCATTATCTATTATTACTCCCGAC
>contig_381
CTCAGAGTCAACCCATGCTATTTCGTAATCTCCAACCTTTTTAAAGAGCACATTACTCATTAACTTCTCAGACAATTGCACCTTATAAGCGCATAAATCAGAAGTAACATCAATT
>contig_384
TACGGTCCCGGAAGGTTCGGGTTTCGGCAGTACGGCGTTGTTTCTAGGACTGGTCCGACGTGGTTTGCCTATTGATCTCAATGAACCACCTCCCATGTGGCTGTGAAGAGAAG
>contig_385
CCCTGAACGACAGCAACGGGTCAAGCAAGTCCGCAATCGCGAAGCACATCGAGTCAACGTACGGAGATCTGCCGGAATCTCACGTGGCCCTCCTCGCGCACCACCTCAACAAGATGAAGGACACCGG
>contig_386
CCATGAAAAGGGATGGTGCAACTTCATAAACCTCTAGGACCACTGCAAATTGTCCCGTCCTATTTGCGGATATTCCTTCAAGTCTTGTCTTGTAATTGCGCGTATGGACCTTGAGACCCATTGATTCCGCA
>contig_387
GCTTTATCAGGATCTACCCAGTAGGCAGCTTAAGGTCAAGGTTATGGACAGAAGTGCTGTTGTAACAGAAAATGCAGAAACTGTGGCCGTGACACCCCCTGGCATTCAAGAAGCCATCAACGCTGAAACCGTTAAATACCCTAGAGGCCGA
>contig_388
CCAAGAACTCACCATCCTCTTTTGTGAATATATCATTTGTCACAGCAGCAAGACTGTACTTGTCACGCAAAAGTTTACACAGAGCCAACATCAGAGCAGTTTTCCCGGTACCAACAGGTCCACCAATGCCAAT
>contig_390
AGGAGTCCCCAATTGAACCCAAGTGGTCCTCTAAAGGGGAACTATTTTTTATTACTGACAGAAAAGGTGGGTACTGGAATCTTTATAAATGGGTTGAGTCTAGTAATGAGGTCGTATCAGTTTATTCCTTGG
>contig_391
TTCAGACGTGTGCTCTTCCGATCTTGAAATCTTTGCTTCCCGATGGGTTCTTGGATCGGACCAAAAACCGCGGTCTCGTGGTCAAGACGTGGGCCCCGCAAATGGCGGTGTTGAATCA
>contig_394
GCCGGCGCAGACGAGGTCGTGGAGAATGACGCGGTAGTAAGGCGTGAAGAACTGGAGAATGCGCTGCCAGGCGGACTGGTCGGTGCCAGAGCCGTGGGCGAAGACGACGTACTTGTCGCCGGAGCCAACGAC
>contig_397
TCTGTCCGGCATGCAAGGACCGAGTGCAGGGATCCTGTAAACAGAGAGTCCCTCAAGGAAAAGAAGAACAACCACCTTCCATTGTTTCATTCTGAATGCTGGTAGTGCATCAACAAAAGTCATCGTCTCCAACATGCAGCTCATTTCTTGCTCCAAACTAGATACTGGTGTTGGAAGCCTGAGTTGG
>contig_398
GCAGAGGTATAGTTTATGGTGATCAACCAAGAAATAGGCTAGATCTGTATCTACCCAAAAATAGCGATGGGCCAAAGCCAGTCATTGCATTTGTAACTGGTGGAGCCTGGATTATTGGTTACAAAGCATGGGGTTCTCTTTTAGGACAGCAGTTATCAGAAAGAGACATCATAGTGGCGTGTATAGATTATAGAAATTTCCCTCAGGGTACTATCA
>contig_49191
AGAGAATGCATTACGAGTACATTGTTGAGGAAGGGAGACTTATTCACTCGCAAACCGAAGAGCTTCTTGATACAAAGGATGGATCGCTGGGTGCTAAGTGGATATTCGTTATGAGCACATCTAAGAAACTCTATGCTGGCTTGAAAAGGAAAGGGGTTTTCCATCATTCTAGC
>contig_400
ATGTTGCATTCACAACATGGTTAGGACTTGTTCTTTGCCTTTTCTGGAATGTAATAGCTGTTACTACGGCATGGATTAAGGGGGAAGGGGTAAAAATTTGGTTCCTTGCTGTTATCTACTTCATATCAG
>contig_403
ATTCGTTGACAACAGCATCTCTCCATACAGCCATTCCTATCCACAAAAACAAACCAGTTGTCGCTGCTAAGAAAAATTCCTTGCTGATACTGTTGAACCAATACAAGCACACAATATTCCCA
>contig_53307
GCATTGTGGTTTGCAAAATCTTCGAAAATAACTTTTTCACCATAGTTCTGCTTGACAGCACTCATGAACTCTTCTAAAAGATCCTCGTACTCCTTTCCCCTTGTCCTCTTTTGTCTGAGTCCAATGTAAAACTCATTATCCAGCAACTTCTCATTGTTTGTCCCAACATCAATTGTTACAGGCAAACACATTGAGGGGCGAACTCCTCCAAGTGCCGTGTACAAAGCCAACTTCCCCACAGGAATTCCCATCCCCTGACAACCAAGGTCACCAAGTCCCAGGATACGTTCACCATCAGTCACAACAATAACTTGAACAGTCCTTACAGGCCAGTTCTTCAATACCTCGAGAACTTTACCCTTCTCTTTTAGACTTATGTAAAGACCCTGAGGGCGCCTGAAGATGCTTCCGAATTTC
>contig_406
CTTCTGTTAAGAATTTGTGGTCTCTATCCTGTACAACTTCTTGATGTGCAGCAAATGCAGCGGCCACAGAAAGGGTTCCATCTTGCGTTTCCACCACGTTAGCTTCCGCCATTGATGGGAATTGGGATTGCGCGG
>contig_411
CCGTTACGTACGACTCAGCCACCTCACGAATGCTTTCACATTCCGTTTCCGACGACCCCTCATCCGGAACAAAATGCACGACCATGACTGCACGACTTCGGGATTGTGGCAGCTCTTG
>contig_413
TCACCAGCCCTTTTGTTCATGTCGACATCGGCCTTCTTGCAGACGATGTTGGCGAAACGTCTGCCGATACCCTTGATGGAGGTAAGGGCGAACATGATCTTCTGCTTTCCATCCACGTTGGTATTCAGCACACGTCTGAACTCCAGTCA
>contig_414
GGCCGTCGCCATCCTCTTCTTCTTCCTTTTCCTTTCCAGCTCCGTTTTTGGGGACAAGGAGGTCAAAGAGTTGCAGATTGGCGTCAAGTATAAGCCGGAATCTTGTGAAATTAAGGCTCGTAAAGGTGATACAGTCAGGGTGCACTATCGGGGGAAACTCACTGATGGAACTGTATTTGATTCTAGTTTTGAAAGG
>contig_416
GCATGAAGAAGACATTTGAAGAAATAGATAGATATGCTAAACTATTCTTGGAGCACATAGCTGAAGGAGACAATGACTCTCCAACCTTTACAGATGGTGTTCCTAAAGACGGGCTCAGAATAG
>contig_418
TTTTGCTGCTGAAGAATCCCAGATCGAAGCCGATCAAATCCCGTTAAAGGCCATCCTTTCAGAGTCAAATTGTTACTGCCTTGATTTGATCCGTGAGCACCAATCAATGATCCTTCTGGAGCAACAGCTCTGGGGTTCATCACCTCACTCTTTATGTCCTGTGAAGAACCAGGAAGTTGCTG
>contig_420
ATTTTCATCTGCCAAAGGACTTGATATTGAATGGTGTAAGGCTCCGGAGATTGGGTTATTGGCTCCAGATCTTGTAGTGTACCTTGACATACCACCTGAGAAAGCTGCAGAAAGAGGAGGCTATGGAGGTGAGA
>contig_421
TTTTGATCGGTGAATAAAATGCAATTTCCCATCACTTTACCCAAGTCTCCAGTCGAGACAGCGAAAGACCCATCATTGCTCAAAATAAACACTTGATCTCCCAAGTTTTTCATTTGAACCCACGTACCCCATTCTTGATCCAGCCTATA
>contig_422
TAACTGGGAAGATCCTTCCAATTGGCGGGGTTAAGGAGAAAACTATAGCAGCAAGGAGGGGCGGAGTGAAGACCATCATATTTCCGGCAGCCAACAGGAGGGATTTCGATGAG
>contig_429
TGCTCATTTAACTCAATAGCCCGAGAAACGGCCTTCTCATCCCGAGAAGTCATCACAAGATGCATAATTTTTTTGCTTTTGGAAAGAACATTGTTCCACAAGATCAAGTGTGAATTCATCCTTTGCCCCCTCAGGATGCTGACTATCAACAGCATCAAGAACTTCCTTC
>contig_430
CTGCCATCAAGTTGGAAAGACCCTTTTCACTACATTTGAAATTAGAAAATGAGACAGATAAGGAACTCGGCCCTTTCGGAGTTTGTTTATCACAAGATGATTCACGTGAGGAGAATGTTGTTGTGATTAATGGTCTTCAAACAGTGGTTTTGCCGAGGGTTGAGGCTTTTGGTTCCACAAATATCAATCTGAACCTCATTGCTACTAAACTTGGA
>contig_431
TAGGGAAGTTAGCAGTTTTCTGGATATTTCAGGCTGTGTGGGTATGGACTGTGAGTTTACCTGTAACAGTTGCTAACGCAAGCAACAGAACAACATTGATCCAAGCTGAAGACATAATTGGATGGATTATGTGGTTTGTC
>contig_432
ACGTCTTGCTTTGGTCGAGTGTGTGTTGACTGATTCCCCATTAAGTAATTGTATCTTCTCCTCAAAAACCTTACTTCGGCTACGAGCGTAGACTTTTTCTGTTTCATCATCTGCAATTTTTTCTTCGTAGCATCTGCATCCTTCTGCAGCTCCTCATAGTCCTGCATGAGACTCTGGTG
>contig_433
GGCCTAGTGGATAGTAGTGCCGGTGTCATAACATCTGAGGAACATGCTGGAAAGACCAATTGGTCTGATTGGGATAGATTAATTTCATTTGATGACGCTCTGGACCCAAATTGGGAGCTT
>contig_8588
GTGAAACTAGTTACTTCAAATATTCCAATTGATGGTGCAAATCCTACTCAGAGTGTAGAGAAGACATTTCTACTTTCTAGAGCTGATAGAGATCTACTAAAGGATAATCAATATGATGTTCAGGCTTGGTGTATACTTCTTAATGATAGTGTTTCATTTAGGATGCAATGGCCACAGTTTGCAGATTTACAGGTCAATGGTGTGAATGTTAGGACAGTGAATAGACCTGCACATCAATTGTTAGG
>contig_436
CTCCTGTCAATTGAATGACGGCCTGAGTTAGAATAAGAGAGTACAGACGAGACTTCCCTTTAGCTACCTTCTGATACCGAGAGTCAACCACCATGCGGTAGTTGAAATCTGA
>contig_438
CAGATACTTCCATTGCTGTTGATATTTGGATGAAAGACCTTAGTCCTAAAGGCAACCTTAGGTGGTTTGAATGGATAATCGGGAGGGAAATGGATGGTAACT
>contig_439
GCCGAAACATGGCAGGCACAAGGAAAGAGTGTCATCTTGGTAAGGACTGAAACTAGCCCCGAAGATGTTGGGGGAATGCATGCAGCTGCAGGGATCCTGACAGCCAGAGGAGG
>contig_442
ACGCGACTGCCTGTCCCACCTATTTCTTAGGTCCTTTATAATGACTTCAACTCCAGCTTCACGAAATTTTAGCAATTCCAGTGCATAGGGTTTGGCTATCTCAGTAATGTCAAATCGAGGATCAAGA
>contig_443
GCATGCAACCACATACAAGTGAAAAGTCTCCATCCTTGATGCCCATGTACAACCTTGAACCATTCAAGAGCTCCCAATTTTTCCAATGTATCAGAAGAAGGACCGAACAGAGGGTTCTCC
>contig_444
ATGTTATATCTGCGCTTTGGCTAGACTTATCAAGATAGTTCGTCTGCAAGAAGGCCCTGGATCACTGGGCAGCAGCGGCGGCAAGAGTCAATGACACCAGCATTGATTGACAGAGATATTTCCACGCAGAGTGTCGGGCTTGCTTTATTACTTGACTTTATTCCCTATGGCATGTTTGATAGATAACGAGAAGAGGGCGACAAGGATGGATGAATGTCGAGGAACACGCAATAACGCAATGCTTTGTTGTTATATATACCTAGGTAGTAGCCAATAGCCAAACAAACTTTCTTGGCTTGCTTGTATCGCGCAAGGAGTTTTCTCCGTAGCTTGTATATCCATAGCTCGCAACTCGCAAGGAACAAGTCAGGATCACCGCCATTCTCGAAAAGACACATCTACCGCCATGCCCGACGCTCGCCATGATAGACCGAGGGACCGCTCCTGTTCACGCTCCAGGGGCAGTGACAGGCCGTCAGCAAAACACAACTTAGCTTCGTCACACACTTCCTCGCGACGAGGCGACCGCGAACGTCGACATCGGTCCGCCTCGCCTCCTCCTAAAAGGCGAAGACGCTCACCCTCGAGATCCCGAAGCAGAAGTCCATACAGACGAGGACGCTCCAACAGTCCACCACGAAGGCGACGAAGAGACCGGCGTTCAACTTCAGCCAATCCATCAAGAAGTCCTCCTCCGCGACGACGACGTGACCCTTCAAGCTCGCGCAGTCCACCACCAAGAAGGCGCAAAGCTATACGTAGCCCGCCCCCTCGAAGTCCACATGAACGGTCGCGGAAGCCTCTGCCTGATCAGCAAGTCGCCTTCAATGGTGAAGCAGGAGATGGCACAGTGGAGGCGCCAATCGTGAAGGAGAAGCCCAATTTTGGCCCTTCTGGACTCCTCGCGAAAGAGTCCAATACCGTGGCAGGAACAAAAATCGTGCTCAAATACAACGAGCCGCCGGAAGCTCGGAAACCGCCAGCTTCGCAGGCCTGGAGGATGTACATTTTCAAGGGCGACGATTTGGTAGACACGGTGCCTTTACACACGCGGAGTTGCTGGCTGATAGGACGTGAAGCTGCCGTGGCTGATCTCTTAGTTGAGCATCCCAGCACTAGCAAACAGCATGCAGTCATACAGTTCAGACACAGCGTCAAGGTCAACGAGTTTGGTGACAGGACGAATGTCGTCAGGCCTTACCTGCTTGATTTGGAGAGTGCCAATGGCACTGAATTGAATGGAGAAAGGCTGGAGGGCAGCAGATATTTCGAAGTCAGGGACAAGGATATGATGAGGGTTGGTCTTAGTGAGAGAGAATACGTCTTCATGCTTCCGCCTTCGGAGTGAAGCGTACCTACTACCTGCTAGCTGGGCGACGAATGGAATCAGATGGATATTGCCCTATGGGCGAGAGGAGGCAATGCAAGGCTTCGGTCGTAAACTTCTAGTTGCAGAAGGCAATCAGTGCATTACGGTTTCAAAATTGGATTCGAAGGGCCTCAGTCTCTCGCGCCCAGAAATGGGTCTCAGTCTCCGTCCCAGAAGTCGTCCAACAGACATGGAATTCATCGTGTTCCTAGCAATTCCAGCAGGGAAGTCTCATGGATTAATATCGAGTTTGTAAATTGCTAAAAGAAAGCC
>contig_445
GCCGGTCTGAATTCCATGAAGAGCTCGCACAAATTGTGACTTCATTGCCAAGAAAGTTAGTTGTCTTTGTTACGCATCACCATCAGGATCATGTGGATGGTCTTTCAGTTATTCAGCGTTGCAA
>contig_446
TAACATCATCCGAGTAAACAAACCTGACTTTGTTGTAAGTCTTTGGCTCTAGAAAAGGCTTTACCATCGAAAAGAATGGTTCAAAAAACTTGGGTGGATTG
>contig_450
TTCCTATTATTGGTGAGGGTGATAAAGAAGCAAATGATAGCTATGTGGAGCAATTGGTTGCAAGTGCAGAGGCTGCTGTGGAGGAAGTTGTTCGACGCGGGGTGGCTCATCCAGACAAAATTGCTGTTGGGGGACATTCATATGG
>contig_451
TTTTGCTCAATCCTACTTCAGCAATTATGTACGGCACCAGAGCTAGTGTGTACATCAAAATGAAAAAACCTAGTGCTGCTATCCGGGATGCCAGTGCTGCTCTTGAGATCAATCCTGACTCTGCTAAAGGCTACAAGTCTCGTGGGA
>contig_453
AAGACATCTTCACAACATTTATCCGAAGTTCATTCGTTGCAGGTGGAGATTGGGGAGCTTAAAGGAAGGTTAACAGAGGTCATTAGTAACCGCGATGCACTGTGCCGGAGAATATGTGTTGAAGGACCAGAATCCCT
>contig_37572
TTATTATACTGCTAGATACTCAAGCAATGACGTACCTGATAATTCTTCCATACCTGCAAGCTACGTAACAGATCCTCATGTCAAAGTTACAATTGAGCTTAATGGCGTCCCAATTGGTCCACCGACTGCTTCAGATTGGTTATACGTTTATCCAAAAGGAGTTCATGATCTTTTACTCTACATAAAGAAAAAGTATAATGATCCACTCATTTACATTACTGAAAGTGGTGTATCCGAGTTCAATGATCCTAAATTATCACTCCAGGAAGCCCTTAATGATACTACTAGAGTTGACTACTATTATCGCCACTTATGTTACGTTCGAGCTGCAATCAAAAATGGCTCCAAAGTGAAGGGATACATTGCATGGTCATTACTGGA
>contig_456
AGCTCCCTTAAGCGAGTGGTCGAAAGTTGGATTGGTTGTGTATGATTTTCAAGTTCCAATTGGTGCCACTCCTGAATATATGGCTGGTTATTACATGCTGCAAAGTGCAAGCTCCTTTTTGCCTGTCATGGCCCTTGC
>contig_457
AAGGAAAGAACCTAGATGCTGTTTCAGAAGTATATGCATCAGACACTCTTTCTCCCGCAATCAAGCCTCCCCCCATCGATGATGGAACCCCGAACGAGAGTGTCTCAGATGTATTCGTTCGGGTGACACAGCT
>contig_460
TGACCTCAAATACCTTCCAGGATCCAGCCAGCTCTGATGGCCGGGTTCGTTTGCGCTGAGAAAAGGGTTTCAAATCCAACTCCTGGTCACTTTGGTCATGAAGATTGGCAGGGCTATCCCAC
>contig_463
CTGTCTTGAACATTCCATTTGAGGGGGCTCAATGCAAGGTGATGGAAAATCTTCGCGAACGCTTCTTTGGTCCTTCGTATGAGCTTTTGTCACATGATAAATATCACGATATATGGGCTCTTGACCAGAAAGA
>contig_464
CAAAACTTCCGGTTGGGAAGTTCCCGTACGTGGTGGCTTATGCTCCCACGGAGCCGATTCTCATGGCAACCAGAAAGGTGATCCCGCCGTTGGGCGGTGTGGACATTACGCCGGTGGTGTGGTTCGGATTGATGAGCTTCCTAAATGAGATATTGGTAGGTCCTCAGGGCCTTCTTGTTCTCCTCTCTCAACAGC
>contig_470
ACACTTAGCCTGAAAGACAACTCCAAATGAACCAGTACCAACTACACGCTCCGCCATGTAAGAGATAGTCTGTTTAGGTTGTCCATTTTGACCACCTACTTTCGTT
>contig_472
TGGACACCCTGGGCAATATCAGGGCTCTGCTGCTCAATATTAACCAGGACCTTGCAGTTATCGGCATCAAGGCCCACATCATCAGAAACAAATCCAATGGCGCGGCAAGTGTCACGGAC
>contig_473
TCAAGGGGAAGGTTCTTTTGATTGTCAATGTTGCTTCAAGATGTGGCTTGACTTCTTCAAATTACTCAGAACTGTCACACTTGTATGAGAAATACAAAACACAAGGATTTGAGATTCTAGCATTCCCTTGCAATCAGTTTGGGGG
>contig_474
GACCTCCCTATAATTACAGATGTACATGAAGCTAGCCAGTGTGAAGCAGTTGGTAAAGTTGCAGATATTATTCAGATTCCTGCATTTTTATGCCGCCAGACAGATCTTCTAGTTGCAGCAGCCAAGACTGG
>contig_478
GCTTGGCCCAGTTCTTCATCCCCATCAGCTTCATGTTTCGTCAAGATATCACTTAGGGGAGGAAATTCTGAAACGGGAGGAACGCCCATCTCAACTCCCATGTGAACAAGC
>contig_480
GCTGACTTTATAGGACTGCTGTAAGTATTGGGTCCCTTTAGACATTACAACTAAAGAGCTTCCATTGTTTGCTCCTGCTATCGTGCTGATATAGTAATTCTTGTCCCACTGCTCCATAATCCATTCCTTATGCAGAAAATATGGAGAGAGTTCATAA
>contig_481
GACTAAAAGTGTCTGGCCGCTTGTAAAACTCTTGAAATTGATTCAGAAGGGGCTGATTAAATCGAATCGATGCAGACCAACCTTTTGCAGAATCAAGCACATC
>contig_483
CCTCTGGCCCATGCTCAACTCAAGGAGGAACATGAGCAAATTAGGGCGAACAAGAAGTCATCCGAGACTTTGGAATGGAGTGATTATAAGTCAATGCCATTCACTCAGTGTGTTGTAAACGAGACACTGCGAGTAGCAAACATAATTAGCGGGATAT
>contig_484
CACATATCCAAGTGATTCTAAATCATCCCTGCGGCTTTGTTCAATGCCAAGGTGAGTATTCATGCTTGCATATCTTGCAGTACCAGTCAAATTCTTATTTTCTCTATAAGGAATGTGCTGATGAGTCGAAGTGTCTCTATACTTCTTAG
>contig_486
CTTATTAAGTGGACAAAAGGCTTCAGTATTGAGGACGCGGTTGAGCAAGATGTTGTAGGAGAACTGACCAAATCAGTGGAAAAAAATTGGACTTGATTTGCGTGTTACAGCTTTGGTCAATGATACAATTGGTACATTAGCAGGAGGTAGGTACC
>contig_24223
CTGCGCTGTGTTTCGATCCTAGTGGGACCCTTCTGGTTACTGCCTCAGTGTATGGAAATAATATTAACATTTTCCGGATAATGCCTTCATGTAAACGCACTGGATCAGGTGGTCAAAACTTCGATTGGAGCACT
>contig_491
GGTGGGCATTGGTATATAGTCAGTAGATTTTTCCTTAAGTCTCTCAAAACACCACCAGAAATATGCTAAAAATTTCTCTTCACTGATGTCCAAACCATCCAACCG
>contig_492
AGTTCCTTTGCCCATACGATACAGTGAACAAACTTTGATGGAGTACTGGTAATGGTACAGACAGGATAAGTTTTAGGAGCAGGTTTTGGTTGACACTCATAGCACTCTGTTCTTCCCTTCACATGTACAGTCACCTGTCCAAGGAACCCAGTTGTCCCAC
>contig_494
CTCTCAATACTGCTTCGGCGCGATGCTCAAATTTTGGCAAGGCCCAGTCATGCTGGACTATATCAAGACTGTCCTTCTCAGCTCCCAAACTCTTTGATGGATCAAA
>contig_495
TGCTAGGGTAGTCTTCACTGAAGTGAAGTGTAAGTGGAAAGAAACCCCCCTCCCAGTCAGTACCGGTCTTGCCAGGAATCGTGCAATGCCACACCATCAAATTAACCGTCCCATCTGGTAAAGTCTCCGGCTTCGCAACAAAACCGTGAGGGTGGTTCTTCCGCCAGGCCTTGCGCTCCTCCGCTA
>contig_496
AACTTATCTTGAACATCCTTTCGAGTTTCAATCGCATTAAGGGATTTGAAGAGAGCCTTGACTGTGTTATAAGGATTCCTTGAGCCTACAACCTTAGACTTAACATTTTTGAAACCAGCTAAGTTTAG
>contig_497
GGTGGTTTGTTCGGATAATCCTCGGTAAACTGAAGAGTCAACTTAAATGTGCCTCCATCCCAAGGTGTATCATCGGGACCAAATATAACAGCATTCCACA
>contig_51992
TGCCAACTTCCTTCGCGGCCTCTACATTTCTCACCCTGTCATCAACGAAGATACAGCTTCCCGGATCAACTTCCAGATGTCTCACAACCTCCAAATAGAATTCAGGATCGGGCTTCCTCTTCCCGGTTATACATGAACAAAACGTCCAAG
>contig_503
TATCACCTTAACATCACAAACAACAAAAGTTTCCTGGTATATGGTGTTTCGTGGCTTGTTATCATTTTGATTTTGTGTCTGATGAAGGCTGTGTCTGCTGGAAGGCGACGATTAAGTGCAGATTATCA
>contig_505
CTTGTCTTTGCCACTCTTGGCCGATTTTTCTTAACTGGAGGCCTATATTGGAAAATCAAGTATGAAAGCCGCCTGCAGTACCTTTGGGATGACATAAAGA
>contig_506
CCTCATAAATTCATATCAAATTACCTTGCCACTCTGGAAACACCTCGGGAATTAACACAAGAAGCCTGGAATCTAGCAAATGACAGTTTGCGCACAACATTGTGTGTTCGATTCAAGAGCGAGGTGGTTG
>contig_49038
GCACAACTTTATTGAAAAAGTACAACAAGAAAGAAAGAACGAAATAACAAGGAAGAAATGAAACAAGACGAGATGTACTAATTAAAAAACCAGCAAACTTTCTGTACAACTGGCTTAAACATATACATCGACTGCACGATTTGCTTAAACTCTAGAACTAGGTTCTGTTTAGTGAGCAGGAATAGGCTCATAAATTAAGCTACATATCCTGCTTCGGCTTTCGACTCACTTCAGAATACTGGCCACCCATTTCCTGCAAAATTTCTCCCCACAAACTTTCTTGTGAGGACTCCGATGAAGCCCCAAAAATCAAATTTGCGCTGCAGGCAGCCACGTACCAATAATCCGATTCAATCTCCTCTGCCAACTGATCCAGCTGCCACCCAGCATAGCCAACAAAGAATCTGAAATCTTGAGGCTTAAGAACACCCTTCTTTACTAACCCTGCAGCTTCATCCAGGCTGTTACGAGCACCAAAACAAAGGCCAGG
>contig_510
GAACCATCAACTTCCACCAATAAATATGACAAAAGAGCAAGCCAATTAAAAGAGTATTAAACAAGTAATAGTATATAGATCCATCCACTATGTGCTTCTCCCTGTCCAAGGTCAGAAGAGCTTCATAGCTGGTACTCCATATTATCCAGAATGGAAAGTAAATAAGACGTAGTACCGTCCAAGAGAGAACAAAACTAACAAAAGCAATGCCGGCAAGCATTTCA
>contig_511
TACATTGTACTTATTCGGTAGATTTGTCTGACTGTCAATGCCGGACAAAGATCCTGCCTAATTTCGTCGAGAGACTTTTTCCTCTTCTGATGTATTACCAGAAAAC
>contig_512
ATTCTGTTTTCGCATCAAAATTGACCTTGTGCATTGGAACAACACCAGGATAGGTCATATCCATCATTTGACATTGCACAGCACCAGATGCAGCCTCTTCAATGCGAGAGAGGTT
>contig_48045
TACAGATGGGCGTGTTCTTGTGTCTTGTGGAACTGATAGCACTGTTAGGCTTTGGAGTGTACCTGTTTCTAATCTCCTGGAGGAAGATGCCTCATCCGATAAGTCTGCTCAGCCACGGGAAACTTATGTTTGGAAGAATGCGTTCCGGTCTGTTGATCACCAGTGGAATTCTGATCGGTTTGCTACGGGGGGAGCTGGAGTAGATATATGGAACCACAACAGGTCTGCACCAGAGCAGAGTTACCAATGGGGCACAGACAC
>contig_56044
AAGGCAGTTGTAGCAGATATTGGTGAGACCGCCCTTGAACCACTCAATCCGGATATCGCCTTTCCTGATATCGAGATTCTCCGAGTAGACTGGTTTGCTCCATTTCTGTTTCCAAAAGAAGGTGGAAGCGATGTCGGACCAA
>contig_516
GCTTTCCATTCTGGCAGCTGTTGGACAACAACCAGCCCTCTGGAGTCAGGTTTCCCAACTGTGGTTTGGCAAGCAAGTCTCCAATTTTTTGGTTTCTTTTTAAGATGTTCCTTTTCTTTGTCTGTGCGAGGGGTTAACAGCTCTTTTCCTTGAACAATCTCCACCATACATGTCCCGCAGGTTCCTCCTCCAGCACAATTCAACAGAACTCTACCGTATGGTCCATACAAATCGATATTTG
>contig_34906
GTCAACTAGAGCCAGCTGGATGGTTGATGTCTAGCTTTCTAGAGTTTGGGCTAAATCATTTTCATCTTGGAGTTTTATGCTTATTGGGGAACTGTATGTGCATGGCCGCTTTTTTAGCCATTCAGGCTCCACTTTTGAAAAGATATACTGCCAACCTGTCAGTTAC
>contig_519
AATTAGACTGGAAGAGAAAGGAATAACTCCATCAATTGATAGAATCGCAGAAAGTCTGAATATGTCCAAAAAGAAAGTTAGGAATGCTACAGAGGCAATCAGCAAGGTTTTTTCACTTGATAGGGACGC
>contig_521
TGTCTGAGTGAAAACAATAGTCTTTCCTCCTTTTGCATGTTCTGTTATAAGTGGTCCGATAATTGATGCTCTTCCATATGAGTCCGATACAATTGAGTATAGAGAAATTCCATCTGCCAATTTTTGATCAGAATCCCCAACAAGATCAATAACGGCTGGATCTTTTAGA
>contig_524
CCACAGCCATTACAACACAGATGATGCAGTGCTTTGACACAATCACTCAAATCTGAGGCTTGGTAAAGGGTGTAGTGTCTCAGCGTAGAATTCCAAGGTTTCTTCAAAGGGGAAAGAATATACTTTG
>contig_525
AACCCTAACCGCGAAGTGTTGCCCGAGGGACAGCTGGTAAACCCAATTCGTCCTCAGCCTGGGCATTGGATCTCCCAGCCGGAGCTGTTGCCTGTCCTGTGG
>contig_526
AATGTTGGGGTTCCGCATAATCACCATAGAGAGGTGCCACAACCATGACCCTGTGTCCACGCCGAGCCAATGCCTTTGGCAAAGCCCCAGCAACATCTCCAAGCCCACCTGTTTTCGACCATGGAGCGCATTCTACAGCTACTAATATGA
>contig_527
GCGAGCAGAGATAGTGAATGAGTTGTTACTCCTCCCAGACAGCAATGTTAATGCACTGAACAGAGACACAAAAACGGCTCTTGACATTGCTGATGCACTTCCACTTTCCGAAGA
>contig_44693
ACGAAACATATGGATGTGCATCCGCATCACCTGCTAGACCAGGCACCCCTCCGCCAACTTCATCATCAATTTTCCAGAAGGTACTGTTGCCACTGTCACACAACCCTTCAAGGATTGAACGCACTTTCTTCTCAGCTTTTGTAGGAGGGGATAACACACATGCCAAGAAATTTGGTGGTAAACCATATCTCAAAATGCTCTCTGTAAAGACACGTACAGCACAAAAATGCATCCAGGAGCTGAAAACCTCCCCATAACTGGTATAGCACCACTGCAAAAGGGAGCCTCTT
>contig_531
GACCGCCATAGTTGCTGATACCTTCCTTGTTTGGGCTTTGAGGATCGGGAATAGGAGGAATATTCCGGTGGCTTCGCTTTGGACCCAGTCGCCGACGATGTTCTCA
>contig_532
AAATTCCCACAGATAAAGCCTCATCCCTGGCACAAGGTATTTCAAAAACGCTTACCCCCAGAGGCGGTAGATCTTGTTTGTAGGTTTTTCCAGTATTCGCCGAATCTGCGATGCACTGCTTTGGAAGCTTGCATTCACCCTTTCTTTGATGAATTGAGAGACCCAA
>contig_2034
TGATGCTTTGTCTATTGTCAAGAGGACTCTAGAATCTAACACGGTAGTACCAGGTGGAGGTGCAGTTGAGTCTGCATTGTCTCTGTATTTGGAGGGTTTTGCTACAACATTAGGATCACGTGAGCAGTTGGCAATTGCCGAG
>contig_536
TGAACTAGGGTTGCTGAAAATCTTGCAAATCCCGATCCAATGGACAAAGCGAAAAGGGGGCTAAGATAAAGCTTGCCGTAACTATTATAGGCATCAATATTAA
>contig_538
AATCGCTTGGCCTATGTTTCAATGGTACACTTGAGATCAACTGTTCGAAGGACATAAAAATTCAGGGGGTCATTGGACCCTGCACATCTTTGGAGAAGAAAGGACCTGCTGTTGCTGATACTGCTATAGG
>contig_540
CGCACCCGCTATTGTTGCTCCTCCAATGCTTGCTGCCGCGGCTCAAATGGTCCAACCGTGTTTACAATCCATGGATTGTGGCCTGACTACAATGATGGAACTTGGCCTGCCTGTTGCACACGGAAAACCTTTGATGATAAGGAGATCT
>contig_541
CAAAGAAGCAATAGAAACGGTGAAGATGTCAAAGATAGTTCTGATATACAGCAAGATGAAGCTACTGATGGCTCACAGTTTGAGCAGAAAACAATGTCGGTGATGCGAGGTAGTGAAATGGTACAGGTGAGTTACAAGGTTTACATCCCTAAGAAAGCTCCTGCT
>contig_542
GGATTCCAGCTGAACATGTTACCGCAACAAATCGCCAAGTTAGAGGTGGCCAGCTATGGGGGACAGATATATACACAGATGATTCTGATCTCGTTGCTGTTCTCATGCACACAGGATATTGCCGGCCCACAGCA
>contig_545
GAAGCGAGGGGATTATGCATTCCGGGACAAAGATTTTAAAGCTGCCATTGACTGTTACTCCCAGTTCATAGATGTTGGAACTATGGTGTCGCCAACCGTTTTTGCGCGACGCAGTTTATGCTACCTGTTAAATGAGCAACCGG
>contig_547
GTCTTCGGGCAATCACCTCCTACTTTGAAAAGCTCTTTCATGTCATAGAATTGCCCATGGATGTCGCCGCATATAGTGACAGGAGCATCGACTCTCTGAACGTTGCTCTCTTCGA
>contig_548
TCGGGGAGCTTCCTCAGTGGGCTGTTGTAGGTGACACATTTCCTGTCGGGTGTGCCTTCGATGAGTCAATTGTTCATCACAAGCATTTCAAGGAAAATCCTGACTACAACAATCCT
>contig_549
TGGATCTATGAATTCAACTGATGCAACACCCATTGGTGACTGAATATCTCCTGTGACCGTAGGCAGCCAATCTCTTGAAGCTTCATACAGAAGAAGCCTCC
>contig_550
GATCTTTCCGGTTCCTATAAGGGTAATTGGCACTACTGGTACCTTGGTTTTCGCTGCAAGACTGAAGGCCCCTCTCTTGAAAGCACCTAATTTTCCATCTTTGCTGCGTGTTCC
>contig_554
CCAAGCTTGATCAGATTTTACTCAACATGGTACTCGAAGACGTCACCGAATTTGAGATTACTCCTGAAGGAAGACGTATAACCAAGCTTGATCAGATTTTACTCAA
>contig_556
GCTGCCTGTATGAAACAAGCAGACCATAATCTCCATTGGTGCGAATAGAACCGGAACTTGTGTCTAAGTTGCTTGCTGTGAAGTCTTCTGAACTGGGATGCTACGAATTTCAAGTCCTCTGCTA
>contig_46288
ATCAAGGAGCTCATCTGGAGAGAGTCCGTAAGGTTCAATCCAGATCCATTTCAATGAGGATCATGATATAATCTGTTGTATACTCTTACAAACTAATCTCAAAACTGATTGCAATGACATGTTTGTGGATTCTGTAATTGTCGAATGTGTGAAAGGAGTCAATAGCTGAATCTCAAGGCTGCCTAGTCGGTGTTATCTACTAATCTGTGATTCTCTGGAGTTCCAATCGCTCATTGGTGCAGGTTTGTGCTGGTTAGCAGCTTATAATCCGATGAGGACTATCACCCAGCACCGTTGTAAGGCCCGACAGTGTTGCAGTTATATCTGTTTAGAATGGTAGGTCTGAATGGGAACAGTTGCTTCATTTTTATAGGTCTGAATGTGGATGTTTTTGTCGTGAAAAATCTTTGATTCTGTGTATCTTTTGTTTTGCCTTCAAGTTTGTTTCCGTTGTTAGACTCCTACGAGACAATTCCGTGCTCTGCTTTCTTGTGAAAATCTAATAAAATGCTTGCTTAGAAACTACCAT
>contig_559
ACGGAGGTGAAAGGTGTGATGATGGACAATATAGAGAAGGTTTTGGATCGCGGTGAGAGAATTGAGCTTTTGGTTGATAAAACAGAAAATCTGCAGTTCCAGGCTGACAGCTTCCAGAGGCAAGGCAGGCAATTGCGACG
>contig_561
CAAGTCGCCCTCTTCCTTGTCAGTTAAACCAACACTGTCAAGGTAATCTCTAGATGCATTCCCATCCCATATGTGAATGCCTTTCTCCTGAAGGACCTTGGCATTTGTTGAACCACTAATGAACCACAGA
>contig_562
AATCTATACAGTCAGCTTGAGCGGTTGGGTTTCAAGATTTTTCTGTTAACTGGGCGGAGCGAATATCAGAGAAATGCCACCGCGAAAAACCTTCTATTTGCAGGTTACAACAATTGGGAGAGGCTGCTGCTGAGAGGACCTTCTGATCAAGGAACACCGGCCACGGTC
>contig_563
TCTGCCACAAAGTCACCATAATGTGATATAGCTTCCACACACAAGTGCCTACCGGTCGCTGATTTGTTCTCATACACTAAAATGTGCGCTTGAGCTACATCTTTAAAATGCACAGATCCCATAAAGAAGTCCTC
>contig_54955
GCTACAATTGGATGGCTGATTGCAGCAATTGGCGGATTGATTGCATATCTATCAGGATGATTGTAGCGGCAAGTTGCCCCATACTTGCAACTTCCAGTTTTCAGGTAGAATGGACAATCAGGTTCACCCGGTCTTACAGGAAGCTCCTTGGTGTTATATAATAATGCAG
>contig_568
AGGACTGTGAACCGTGCCTATGGTGGTGTATTGTCTGGAGGTGCAGTTAGGGAGAGGATCATTCGAGCTTTCTTGGTGGAAGAGCAGAAAATTGTGAAGAA
>contig_59212
GTGATTTCTGTCTGTTCGCCAAGAGCCGCTTGAAGTCTCCATACCTCCTCAGTGAGATCCTTCTTAGGCATTTTCTTCACTATCTCAGGTGGGTAACCGCAAAAAGTGTTGTATCCTGATGCCCCCTCATGAAACAGTTTGGCATGCTCTTCTCGAC
>contig_896
GTGGACATGGACCAAAGCCTTGCTGTTGTATCAGAGGAAGCTGTTATAAGATAGGCACCATCTACCGAGAAAACACAGTCCCAAACCCATCGTGAATGACCTACTAAAGTTTTCTCTAATGTGAAACCATCTACATTCCA
>contig_50184
TTCAGTAGAACCATTTTAGGAACATTCCAGTGCTCTACATGCCTGCACACTTTTCCTGACACTTCATCAAAGTAATACTCTGTGTATCCACTCGCAGATAGAATGGGCCTCCAAGGGAATGTCAAGATACAACTAAATCTCCAGTGACCAATTCCTTTATCCTCAAAATCTTCCCACTTCATGAGCTTCATATTTGACTTGAC
>contig_573
GCTCAAACTTACTCGAACACATCCTGACCTTGCAGGTTTAAAGGGACAATCAAATAAGAGGCTTATTTCACTGAATGAAGTTAAACAGCACCAAAAGGGAGATTCAATGTGGACTGTTCTAAAA
>contig_574
CCTCCGAATCCGAATCGCGATTCTCATCCCCTGTTTTTGATCTGACTTGAGCCGTCCACTCATCAATGACCTGGTTGAAGTTAGCAAAAGCAGAATCATCCG
>contig_576
GTCAAATTTGCTATAGAACTCTACCCCAAAGCTTGTTAAGTCACCTTTTTCTACAGAAACGCGAACCATCGGATTGAAATCTTTCAGAGAATCACGGCAAAGTTCAGTCAAAGTTTTC
>contig_579
TGACGAGCGTGGTGTTGAAGCTGCACTGTGAACTTCAGCATGCGAGTCTGTGTCTCTCTCAAAGTGAATGACACAGACATGGTGGTTGTAAAGAACACAAAAATGGACATCATAAGCACACCACATTTTGTCACAAGGTAGTCTCCAAACCTTGCAGGGCCTTGTGGCGG
>contig_580
GCTAGTCTACTTTCTCGAGGATTAGCTGGAATTCAACCAATCAATGTTCAAGGGATTGAGAATGTGGATGTAACGGACATAATTGATTCGCACTCTTCCTA
>contig_582
CAGCTCTTTCATACTGAGGATCTGTTTCATCATCCGTCCATGACAACAAAACCACACCAGGCTTTACAAAACAGCACATATTGTCGATGTGACCATTAGTATCATCGTCTCCATATAATCCACGAGGCAACCAAATGATTTTCATCACTCCGAGATACGCCTTAAGTTGATCCTCTA
>contig_40949
AGACCAGTTTTCAAGTTGAATCTCATTTCGTACAGCTCATTTCTGAAGTTTTCAAGCTTTTCTTTGAACATTTCCAAATCAAAATTCTCAAAGCGGCATGTGATTAAAACAACTTCATCCCCCTCCTCCCAAGCATTAGCATTATGGAAAATGAAGCAATTTGGAAGCTCGAACCATCTGAT
>contig_45023
CTTGTTTCCGACAAGCAGATGATGCAGGAGGAACAGCCTCTTCAGGTGGCTAGATGTACAAAGATTATCAATCCCAATTCCGAGGATGCTAAATACGTCATTAATGTCAAACAAATTGCCAAGTTTGTTGTGGGTCTGGGTGACAAGGTTTCCCCAACGGATATAGAAGAAGGCATGCGTGTAGGGGTTGATAGGAACAAGTATCAAATTCAGATTCCTTTGCCTCCAAA
>contig_586
CTGGAACAAATGGTCAGCACAGCTTTTACCAACTAATTCACCAGGGTCGTGTTATTCCTTGTGACTTTATTGGTGTTATGAAGAGTCAGCAACCTGTTTACCTGAAAGGTGAAGTGGTGAGTAA
>contig_588
GCCGTCCTTCTCATCTTCTGGCACAGATACTCCCCCATCTGGGAAACGAGGGAATGGGTGATCAATGTAGTATTGGCAGTGCCGACCGTCAGGATCAGAATATGGAGGGCCAAGCACATCGAGCACTGCGCATGCTGTCACTGCT
>contig_590
CGGTGGAGAGAGAAACATTAAGACCCCGTAAGAAAAACATAGGAAAAGGATTCCGATGGTAGTCCAAAAACAACGAATTGTTGCTCAGGGGTGACATAGCCAGACCAATCTGGGATAAATAATACAGATATTGAAGTACAGGAGATTTT
>contig_50272
CCAAAACCAAATCTCCAAGCTCTCGATTCAGAGCTTGCGCTGCTGACGTTCCTGATTTCCTCTCAGCCGATTGGCTGGAATCCCGGAAGAAGAGGCCCTTTGGCCCCAGATTAAATTTTAGCGCAGAAGAAGCTGTTCAGCATCAGCTGGATGCCCTCAAGTACA
>contig_56529
CAATTGGAGGATGCGAAGTCCAAGGGTATCAATGTAAGGGCCTTGGTCGTGATAAATCCAGGCAACCCAACAGGACAGGTTCTTGCCGAGGACAACCAGCGGCAGATTGTGGACTTCT
>contig_594
GTCATTACCTCTTTAAACTTTGCTTCAGCAGCCACTTTATTGTTTTGGTTCTGATCTGGGTGAAACTGCTTCGCCTTGGTCCTAAATGCTGTCTTAATCTCTGTGTCTGTGTAAGGTGCCTTTCTAAACCTGTCAAGGCCTAAAACTGAGTAGTGATG
>contig_595
GACTCACACGTATGGGGTCCATTGCCAACCAAGAATATTTTAGGAAGATCCCTGTTTCGGTATTGGCCACCAAAGAGGATCGGTGCCACAGTTCATGAGACGGGCTGTGCTGCTGAC
>contig_8649
TCCTTGTAGATTTAGATCGCCCCAGCTCTTGTGCACTAGTGGCCAACAACTCTGCTATGTCCTGTAGTTCCAATCCCGTTTGCAGTGACGTCAATACAATTGAGGTGATCTCTTGCTCGTACAAGTTATCGAATAGGCCATCTGTTGCAGTAACAACCACATCTCCCTCATCCAAATCAATTCGGTATTTCTCTATAAGTTCTGAGGGATCATCACCTCTTTCAACCCGTACTGGAAAATTGAATTCG
>contig_32741
ATTTGAACTTTGCAAGATTGTAGCAGCCCAAGTCCACTGGGAGACAATCACACTGGCAATGAGTCCTGTTTTAACACTTCTTCCTGCAGTGTTGAACCATTCAGATGTGTGCTTGGAACCAACATATCGCTTCTCCAACCATACCAAGAAAGATGTGAAGACAGCAAAGAAGGC
>contig_598
CGCTCTGCGAGTTCCATCTCCTTCTGCTTCATATCAAAGTACAGAGAACCAATCTGATGCTTCCTCTTATGCAGCTTTGTAGGCTTCGCTTTTGTAGAAACAGGCTGATAAGAAGGCCCAAAGGCAATTCCTGTTAACTTAGC
>contig_599
GTTTCATATACTTTCTTGCCAATTGCACAGATGAGAGCTTGATCTTGCCGACAACCCCTGAATCCAATAACCAATCAACTGGAATTCCAAACTCCTTGCACCGAGAAATAGCCATGTCCCTTGTACGCAAGAGAGCATATACACTCTGTTCCACCTTCTCAAGCAACGAATACATCTTCTTCAGAGCAGCTTCACATGGG
>contig_602
GTCTGATGTGTCCTTGGCTATTTCATTGCTGACAAACAGGAAGACACGGGACTTGATTATGATTCTCAACTCCAAAAGGTTTCTAGACAGATTGGTGAGCT
>contig_603
ATCAGGACTGACATTCAGAAAGCATATTCTCTGGTTGGTTTCTCGGCTAAATGCTGCACAAACACCGGATTGTGCGAGGGCAAACACGATGTCACGTGCTG
>contig_605
AAGTGAGAATGTTTGGGAGAGCTCCAAAGAAAAGCGATAACAGCAAGTATTATGAGATCCTTGGAGTTTCAAAGACCGCTTCGCAGGACGATCTAAAGAAGGCTTATAGAAAAGCCGCCATCAAGAACCACCCTGATAAGGGCGGCGATCC
>contig_606
GAAAAACCGCTCAGCTGTAGTACAGATATAATCCAAGCCCACATCATCCAACAAAATCTTTTGAACAATAAATGTCGCCACTGTTTTTGACAGTTCACTACCCATTTCCATAGTTCGCAGGCAC
>contig_609
ACATCATCATAGGTGTGAAACTTTGACAACTCAAGACAGAACTCATCTTCCTTCGGCTTGTCCAAAGAACGAAAGCGAACAACCTGACGGTTACGAACATAATCCAGGAATGAAGGAAC
>contig_610
AACTCGATTGATCCTGACGATGGCCACCCAGGTTGGGGACGGTTGCTTTCAATTACAGCCGGCGCCTCAGAAGGCAGTTCTATATAGGATCCAACACGCTCAACGGCATTTAAACTATTTTCAGCCCGGCTGGCTGTCCTAAGAACACCGCTCAACAAATTTG
>contig_611
CACAAAAGAAGAGATTGATGAAGCGTTTCGGCGTGTGCCTGACCCACCTTCAGGTACGCAGGCAACTACTGGAAATCAAGATGGACAGGTGAAGACATCGTCAAATGTTCAGGCACAAA
>contig_612
TAAGCGTGGCTGTGCAACTCATCCCAGAAGCATTGCAGAGAGGGAGAGAAGAACTAGAATAAGCGGGAAGTTAAAGAAACTACAAGACCTTGTTCCTAACATGGATAAGCAAACAAGCTATGCGGACATGTTGGATTTGGCTGTGCAACA
>contig_614
ATACTTCAAAATTCTTCTTGAGAAACCATCTTCAGGTAGCATGATTGGCCTTCCCTCAGACCGTGCACTTGCCAAGGATGATGAATGCTTAAGCTGGATCACAAAGTATGCCGCGGACCAGAATATGTTCT
>contig_45496
TCTTGACACAACTGACTGTAAATTGATCGCAGTTCTGTCTTCAATGTATCTGGTGCACTAGGGTAGGCAATATGAAAAAGCCCACATGCAGAGACTCGAGCTGTAAACCATTCACCAGCTGCCAACCTCTTCACAAGAGGAATAAACCAGTTGACCAAATCACCTTCCCTCATCTGAGACCCAATCCTACATAACGACTCCACAGCCTTGTCCCT
>contig_47878
CCTCAGAGATCTACGTATATCAGTCACCGGAAACATAAGCCTTGCCTTCATAATACCTTTTCTCACTTGCTGCCTTTTTCTCGTTACGTTTCTGGTATGCTTCATGATTGGATACAATCCTTCTAATTATTGTGGAA
>contig_618
CCTCCTGCTGTGGCTTTGATCATAACAGGAAAACCAATCTCATCCGCAAGCCTGATTCCTTCCTCTGTGCTCTGTAGTAATCCATCACTTCCTGGTACAGTTGGAAC
>contig_619
ACCAGGGACCACGTGAGCACATATTAGAGTTCTTTGAGACATTTGGATTTCGATGCCCTGAGAGAAAGGGAACTGCTGATTTCTTGCAAGAGGTTACCTCAAGAAAAGACCAGGAGCAGTATTGG
>contig_622
AGAGACATTGAGATTAGGAACAATCCCAGTTGTGAGGTTTAGCTTCATGGCTATCACACTGTACACCATTCCAATCACTATGCTCGCAACGACTCCTCGGAATGTTAGCTGCTG
>contig_623
CCGGACTGTAATCCTGATAACAGGGCTACCCCTCGACAGCTTTTCAATTGGGCACTTGAGCCAGCCCAGGATGATGTTCTTGACCGGCTCTTTGAGCTTGGATATAAAGA
>contig_624
GGATTTGACACTGCTTGCAAGATATATGCAGAAATGATTGGCAATGTCATGATAGATGCCCGGTCAACTGGAAAATATTATCATTTTGTACGACTTATGGGGCGTGCGGCTTCACACATTACATTA
>contig_625
GATAGAGATCGTGATATTAGTGAGAAAGTTGCCCTTGGCATGGCTTCTGCCGGAGCAGGCAAAGGGGGAGAGGTTATGTATGATCAGAGGAGCGGCGCAAAGAGAGGGAAAG
>contig_629
GAAAAAGTCAGCATTTTCTTCTTCCAACTTCTGCCATACCAAAGTTGTAAATCCAGGATCTATCCTTGCACGCGTCAAGAGGGTTTTAACTACCTCATCTCTATTCATA
>contig_632
TTCGATTTAATTAATGTTTCAAATCTGACACCATGAGGAAGAAGCTGGATACCCGTTTCCCTGCTGCCCGGATTAAAAAGATTATGCAAGCTGATGAAGATGTTGGGAAGATAGCATTAGCAGTGCCTGTTTTAGTGTCTAAAGCGTTGGAGCTATT
>contig_633
CTGGACCCGCTTGAAGAGTACACGGACGAACAAATTTGGGAGGCCCTCGAAAAGTGCCAACTTGGAGATGAAGTTAGGAAAAAGGAAGGAAAGCTGGATTCCACAGTTA
>contig_635
TATGACAAGTGCATGTTCTTTACCCATTAAACGAAAGGTTTCAGGGTCTGTGTACACTTGGATCTTAACACCTGCCCACCAATCAATAAGCCACACGAGTT
>contig_637
GGAAGATTGCTTGCTGCAGCCGCTGAGAATGTTGTGTCTATACTGGATGTCGAGACTCAGACTTGTCGGCATTCATTACAGGGGCATACTAAGCCTATCCA
>contig_638
GGGGGGCAGAGTTGAGTGGGGCAATAGAGGAGGAAGAACAGGATATGATTGAAAATGTGTTGGAGATCAAAGATACACATGTTAGGGAGGTGATGACACCTCTCGTAGACGTAGTTGCCAT
>contig_32300
AAAAGTGATATACCGAGATTTCAAGACGTCAAACATCCTGATTGATTCGAACTACAATGCAAAACTTTCCGACTTTGGTTTGGCCAAGGACGGGCCAACGGGTGATAAAAGCCACGTCTCCACGAGGGTCATGGGTACCTACGGATACGCAGCTCCAGAATATCTAGCCACAGGTCATCTGACTGCCAAGAGCGACATATATAGCTTCGGAGTCGTTTTGTTGGAGATGTTATCT
>contig_645
ATGGAAGCCCCGCAGGTTATATTTGTCCCTCCAGCTCCACTACATCCTCATATTTATAGCAACGGTCATATTTGTTTAGATATTTTGTATGATTCATGGTCACCAGCCAT
>contig_647
CTATAACGGTGGAGGAAGGCGAGCAGAGGAAGATCGGAGCTTATTATCAAGAGATGCTGAAGTCAAACCCCGGCGATCCGTTGCTGCTGAGGAACTACGGGAAATTCTTGCACGAGGTGGAGAAGGATGCGGTGGGGGCGGAGGAATGCTATTGTA
>contig_655
AGGAGGAGTCGTGCTGCTGAAGTCCATAACCTCTCAGAAAGGAAACGGAGAGATCGGATTAACGAGAAAATGAGAGCATTGCAAGAGCTTATACCTCATTCTAACAAGACAGATAAAGCATCAATGTTAGATGAGGCAATTGA
>contig_658
TGCCCACTCACGTCTGTATACACAGTAGGTACAACCTTGATAAAGTATTGATACATCCCACTTGGGTTGTCTTGTGTCCAGTGCACACCATCAAGAGGATTTACAACACCAGGGAAATAGTCTCCAAAAG
>contig_661
TCACTGGGTACTTGTAACATCATTGGGAAATTTGAACCAAAAACCATAGAGCTTATTGTGACGACTTATCAGGCTTCAGCCCTGCTGCTATTCAATACCTCAGATAGAC
>contig_663
GCCGAGATGAGATCAAGGACGAATTTGCATCGCTTTTCTGGTGTGCCTCCGTATGCATCCGTTCGTTTGTTGATATTTGAATGAAGGAACTGGTCCGGCAAGTTTCCGTTCCCG
>contig_665
AAATGTTGCTGTCATAACGTCTCCAGGTCCGGAAGAGGGTGTCCCTGACAACGATTGGTATGTAAGCCTGTCTTATGGACCGAGATGGGCCATGTATTTTCTTGTAGCAGGCGTTATGACTTTGC
>contig_666
GACGTCACCGGCCGCCACGTCGTCCTGGTTGAGGACATTGTGGATACAGGGACCACAATTGCGCATCTGGTTGCGCACATGGAATCGAAAGGCGCTTCGTC
>contig_668
CACATTTTGCACTCTGTATCTGCTGGTAGATGTTTACGGTTATAGATGCATGACATATGTGTTGGAGTGGATGGGAATACATTCTTTGACTATTTTTGTTGTGGTA
>contig_670
TCGTGCAACAAGACATCAAAATTCACATACAGCTGCAAATGTGCTGACGGTTATTCTAATCTTCTTAATGTCACTACTTTCCCTTGCTTTGAAGAATGTGCAATTGGACTGAACTGTGCAAACCTTGGGATT
>contig_673
GTTGTTGAGGTTGCCCGCCACCCAGATGCAGTCACAGTAGTTACAGGAATTGTAGGTTGTGCAGGACTGAAGCCTACAGTGGCTGCAATAGAAGCAGGGAAAGACATAGC
>contig_676
AGCAAATATATGATATGTTAGCTTCACCTGGCACCAACATCTTTGCACTCCCAAAATCACATATCTTCAGCTGATGCGTGTGAGGATTGACCAGCAAATTTTGTGGCTTAATGTCACGATG
>contig_53245
CCTCAAGTCAATCATATTGTCTCTTTACTTTTTTTCTGGACTCTTCCATTTCCCTCAGTCCACACAGACGGTTGCTCCGCCAATGGCTTCCGATCTCGAGAAGAGTGCGAAGGAGGCGTTCATTGACGACCACTTCGAGTTGGCCGTTGACCTCTACACCCAGGCCATCGCTCTTAATCCTCAGAGCGCCGAGCTCTACTCCGACCGCGCGCAGGCCAACATCAAATCCGGCAATCTCACTGGGGCTGTTGCGGATGCGAACAAGGCAATTGAGTTCGATCCATCACTGTACAAAGCGTATTTGCGCAAAGGAATTGCCTGCATCAAGCTCGAGGAATATCAGACTGCAAAGGCAACCCTGGAAATTGGTGCTCCTCTGGCCCCGCATGAGACACGATTCGCTGAATTGATAAAAGAGTGTGATGAGAAAATTGCAGAGGAAGCTGATGTTCTACCAACGCCTTCATTGGAGAAAAACATTACAGAGAATGTTATACCTGCAGAAGATGTTCAGCCTGTGAGTCAACCTTCCAATCAGGTGACCGTAGCAACTGTCAAACCAAAATACAGGCATGAATTCTACCAGAAGCCAGAAGAAGGGGTTGTGACAATATTCGCCAAGGGCATACCAGCCAAAGATGTTAATGTTGACTTTGGC
>contig_7739
TCAAACAGCTCAACTGTTGTTGGATTCCTCTGGATTTCGTCCTTGAATAGCCTAGTGTAGTACTGGAGATCTTGCTCATCAAATGCCAAACCCATTTCCTGATTTATCTCCTCCAATGCCTTCCGACCCCTCTCCATGACATTTACATGACGAACTTCATCCGGAACTACACTCGTTTCAAATGAAACTAGCTTATGGGCATACACACACTCAG
>contig_680
TATTGGTCCATCGCCTCTTCCTGGATCTTCAGTGGCAAGACTCTCAAAACAATACCCCCAGTAACACCTTCTTCGATCCAACTCAGTCTGTGGCCTTTCAGG
>contig_682
TCTCACAACTGATCCCCTAATAAAACAGTTCCTCACTGACATCATGTGAGGGTACTTGTCCTGGTCGACAACCCTAGTATTCTAGATCGGAAGAGCACACGTCTGA
>contig_8489
ATCACTACTCCTAAAGCCTTTTGTGCTACTAAAGAACCGTATGTTTCTTCTTAGCTGATCAATTGCTTCTAGATAACTTTCCAAGTCCTCACGAGGCCCTCTCAGTATCTTTGACTCGGCCTGACGAGAAAGATCGAATTGCGCCAATATAACCTCAGCAGCCTTCAAGGTCTTGTCAATGTTCTCATGAGCTTTCCGAATAGAATGCGTCCTAATCTGGGTAGGACGCATGGCGGTTTCG
>contig_684
TTAGCATCAACTTCGAATGTGACTTCGATTTGAGGAGTTCCCCTTGGAGCTGGAGGAATTCCGGTGAGATCAAATTTACCGAGGTTCCTGCAATCTTTTGTGAGACTCCTTTCACCCTC
>contig_685
CAAATTCAAGGGAAAGTAAACAACATTACCATTGACAAATGCACTAAAATGGGAGTCCTATTTACGGATGTTGTGGCTGCTTGTGAGATTGTAAATTGCAACCGTGTTGAGGTGCAATGCCAGGGCTCAGCTCCTACTGTTTCAGTGGACAACACAGCTGGCTG
>contig_686
CTTCCGCTTCCACTCCTCCTTGAACGACACGTCCGGGAGCGACCCGCGCGTGGGAACCACCCTCCACGTCGGGATCACCGCGGCCACGAGGAAGAGCAGGTGCTCGAGCGGCC
>contig_687
CAAGGAAGATGTGGCGTGGTACGCCGGAAAGCGGCTGGCGTACATCTACAAGGCCAAGGTGAAGAAGAACGGTAGTCACTACCGTTGCATTTGGGGAAAGGTCTCCAGGCCTCATGGAAAC
>contig_688
GTCTGCAGTAAAATCCCACTTCCCCCGGCTGCCCAAGCCTCATCCTTTGATCGGTACCCGACATCAAGAATGCCAAAACCCCGGCTTTGGACTGGAACTTCTTCAAAATCCTCTGTTAACCCGGTACCTTTGCTCAGATAAAGTCCCCCTCCACGAAC
>contig_28756
GAAGCACGTATGAAAGACAAACTGAGATATCGGTATCCTCGTGGAGAATCTTATTTAGATGTTATCCAAAGGCTAGAGCCAGTAATCATTGAACTCGAACGACAACGTGCACCTGTTGTGGTTATATCTCACCAGGCTGTTTTGAGAGCATTGTATGCTTACTTTGCCGATAGGCCTCTGAAAGAGGTTCCACACATTGAGATGCCACTTCACACCATAATAGAGATTCAAATGGGAGTTACTGGTGTACAGGAGAAAAGATACAAGCTCATGGACTGAATATTCGCTACCCGAAACTTTTCGTTGTAAGGTTCCGGAAAATTTCCGTTTGCCTCAAATTATTGTCTCCGAATCTCCATTCTTATCTCCATCTGTTGACACAATGTAGTATTAGCAGAAATGTCTCAACTGTATATCTATCTACAATAATAAGTAATCCAAACTCTT
>contig_696
GTTCCGTCACTGCTTTACATTGTGTAACGAAGAGAGAGGTTTGGGATCTTGTGGGTGACCGGGAAGATGCCGGTTTCTTTATCAGTGGAAGCACAGACTCCACTGTTAAGATCTGGGATCCTAGTTTTCGTGGTAATGAACTTCGAGCAACCTTGAAAGGACATACAAGAGCTGTCCGTGCAATAAGTTCTGATCGAGG
>contig_697
TTGGGAGGTCTATCTCGAAGAAATCCCTTGACATGGCTATCCGACATATGGATATAAGAAATGGATCAGCAAATGCTCGTCAGCTTTCTGGCAGCACCCTCTTTCCTCAGAGCATTCGATCATCCACTTCCACTCCCAATGCCCAGTCTGTACGCCCATTGAGCACTCCAGTATCTGCCCACATTAACGGAAGCCACCAAACCAACAGTAACGGATTCATCTCAGAGAATGGACACATTGTGAATAGGCATGTAGAAAACGGAAATGAGGCAGACAGCAGACGATACTCTGC
>contig_51763
GCCCATAACAAGAGAGGGTTAAGAGAGATGGGAGTGCCTTCCTTCAGCGCATCCCCGAGGAGAAGCTTTGCAATACCCCCAATAAGAAAAGACTCGTGAAAAACAGAAGCATCGACAACGACACCAATGCCATCACTAGGTGGTAAGAAGAATCCTAAAAGCAGAAGAACAAATCCCAAG
>contig_701
CGACCACGGAGTGCATCTTCAGCATCACGAGAGTCTTCAAACTCAACAAATGCATAACCAGGAGGCCTTGGAGGGACCTTCAGGTCAATATGGGCTATGCGTCCATACTTGAAAAACAA
>contig_705
TGTTAGGGGTACCCTACCATGGATGGCTCCAGAGCTTCTTAATGGTGGTAGCAGTAAGGTTTCTGAAAAGGTTGATGTATTCTCCTTTGGTATTGTCTTATGGGAGATTCTAAC
>contig_58673
GGAAGTGATGCAAATTCTCAGAGTGACTCCCAATTGAAGTCAGGGGGCAGGCAAGATTCTTTGGAAGGTGATGTATCTCAGAATGGCAGTTCAGCACATGGTTCCCAGA
>contig_708
GTGCTTGCAACACCCTTCTGCCATCTTTCAATATCACTCAAAATGGTTCTGCTCTTTTGGGCAGTCTTCTTTGCCACCTCTTCAACTTTTATCTTCCCAACAGAAACCTTTTCCTTTG
>contig_710
GCTGCTGCTGGTGTTCTGCAGGGAAAGAAATGTACTGCATACCCTGCGGTGAAGCTTAATGTGGTTCTTTCGGGAGGCACATGGCTGGAACCTGATCCAATAGATCGTTGCTTCACGGATGGAAA
>contig_711
GGCATGCCATGGCAGTTAAGTTGAGGGGGTCTACAAACCTAGGATGCAGCAGACCGGCCTTTGCAAGAACTGTGGTGATGGGACGCTTCCATGCACTGCGAATATCACATAATATGATGTTCTGGTTGGGTGTGAGCCTTACACTCAAGTTATACTTTTCTATAACCTCTCTTAATGCCTGCTTCATAACTCC
>contig_37012
AATATGCCTCAGCACCAAGCATGCCTCAATGTGATTGAGGATGGCATTATTCATGGAGGATACAGTGGTGTTTTAACGGAGGCTAAAGTTTTTAAGGAGTTAGTTCTAGCGGACACTTCAAAAG
>contig_713
CATCCACCATCAATGACGTATTTATATTCATATCGTCCTTCCGGCAATTCCCTCTTGAGAATCCACGAACCCTGTTCCTTATTAAACTCTAAAGGAATCCTCTGACCCCATCCAATGTCAAGTCCTGAGATTTCCACTGTAGAGCAATTATCAC
>contig_714
GCTGATGCCAATTCCAGGAATTACTGCGGGCAGACAGCATTGATGCAAGCATGCCGATATGGACATTGGGAAGTTGTACAGACCCTCTTGCTCTTCAGATGCAATGTT
>contig_717
TCTTCTTATGGAATAATGAACACATTGTGAATTTAATTGCTCAGAACCGGAATGTCATACTACCAATTATTTTTGAGGCATTGGAGATGAATATCCAAAACCACT
>contig_720
CCCCATAGTGCATATTCTGGAGCCATGTATCCTATGGTTCCAGCAATTCTGGTGCTAATGTGAGTGTTCTCCTCGTCGTTAAGCTTGGCCAAACCGAAGTCAGAGATCTTTGCGTTGAGGTCTTGGTCTAGCAATATATTTGTAGCTTTAAT
>contig_721
AAAACAAGAACAAGAAGAGGACTTGGGTGAAAAGCAAAGCTCTCCCACTCCAAGCAATTGATCTCCTTCACCCAATTGTCTTCAACCTCGCCTTCCCAATCAATCTCAACCCCAT
>contig_724
TGCTTAGAGATTGCCCCTGATTGGAGACAGGCTCTGACCCTTAAGAAGACCGTCGAGGATAAAATAGCTAAAGATGGCTTTGTTGGAATTGGCATTACTGCTAGTGC
>contig_51481
GACTATTACCGATACATCTCTATCACCGGACCAACGTTATCTTGTTTATGCTAGCATGACACCGGTTGTCAATATTGTGAATGTGGGATCTTCGACGACAGTGTCAGTTGCAAATGTTATGGAAGTTCATGAAGGTCTGGATTTTTCTATTGAAG
>contig_726
CTTCTCCATGCCGACCATCTGTTTTCCAAGCTTAAGAAGAGGTGCAATTTAGTGGCTGTAGTTGCGGAGGTTGATCGAATCCTTCGACCAGAGGGAAAGCTGATCGTGCGAGACGATGTTGAGACTATTTACGAGCTGGAGAACATG
>contig_39541
AATGCGCAAAGATATCTTGACTGAAGACGAAGCCAGGTTTTATGTTGGAGAGACGGTCCTTGCCATTGAATCTATTCACAAGCACAACTACATCCACAGGGATATTAAGCCTGATAATTTATTGCTCGACTCTCACGGCCACATGAAGCTTTCAGATTTTGGGTTGTGT
>contig_730
AACAAACCTGGTAGACTGACAATAATTACCCGGATGGGGGCGGAAAATATGAGGAAAAAGCTCCCCCATTTGATCAGAGCTGTGCGCCAGGCAGGGCTTATCGTCACGTGGGTCAGTGATCCCATGCACGGG
>contig_739
CAAGAACACGGTGGTTGATGTCAAAGTTGATACAGAATCAAATATCTCAACGACCTTCACGATCAATGAGATTGTCCCATCCACAAAAACTATAGCTTCATTCAAAGCCCCTGATTTCAACTCTGGCAAGTTGGAGGTTCA
>contig_49691
ACCTCGTGATCGAAAGGGTTCATCTCATTGAACAAGAAAGGGAATGTCCTGATGAACTGAAGGAGGCAACATCGAGTTTGCTTTATGCAGCTTCAAGATGCGGGGATTTTCCGGAGCTTCAAGAGATTCGCGCGGTTCTCACTG
>contig_742
GTCCTAATAATAGAGCGAACCTTGCCACCAATTTCCTCGGGCAGCACTGTTCGAGTTGGTTCCATTTGGATCATCTTCTCCCGCATCTTTCTTGAATATAGGATAGGATCCAGAGG
>contig_58318
TTCGTGTTATCATACTACAACACTAGCACTTTTTATAGACAGCATTATTCACCCTAGCTCACACAACCACTATCTCACACTTACAACTCGTTGGCCAAAGCTGCAGCTTCAAGTAGAAACACCGGCGAGTCATCTAGTTTCTGGTTACTCCCGTCGGTACCGCAAACTTGAACGATAAACTTGATGTTAGATGTGCCAGAAGGAACTGCTAGGTCATCGACGTAAAATGCTCCCACTCGTGCCGATCCAAGATACTCATGCACCCTTTCTGGCGCTGCTCCTGGATGGCCAAGTGCTCCTTGAGCTAGTTTTTCAACATAGATATTATAATTTGTGGATGGATAATCGTTCCCGTCTTTCAATTTCCAAGTGATTTTAAGACTAACGCTCTTGGAACCCTCAGATCCTGTTGTCCATTTGATATATTCACCTTCGACAAGCCATGAAT
>contig_747
AAAGTGACCATCTGGCAATCCATCTCCAGCACCTTGCAACTCTTCCCGATACTCTCCAACTCTCATACGATCACAGTTACGAGCCCATTCACAAGCCAGAGGAACGAGGCTACTTTGAACCTGTC
>contig_45979
AGCCACCAACTGTGCGTTTCGTTTCTCGAATGTTTCATCCAAATATTTACGCGGATGGAAGTATTTGTTTGGATATTTTACAGAATCAGTGGAGTCCTATATATGACGTGGCAGCTATACTCACGTCCATCCAGTCACTACTATGTGATCCCAACCCAAACTCTCCTGCAAATTCAG
>contig_750
GGGCCTTGCGCGGTATTATGTGAATATGAGTATGAAATATAACTTGGCCTGCAGCTGTGCCGTTGTTAACTAACAAGTTGAACGAATCAGAACCAGTGGCTTTCATGA
>contig_753
AAAATGTCACCGGCAATCCTCACCGCCTCTTAGCACGCTGCTCCTCCCAATGCCCACGTCTTCAGTCGAGTCTGAAAGCTCCCTCGCGACCGTCCAACTTGTCAATCGCATCAGTGATAGTTGAGCCCTCCCCTTCATAGAGCAAAGAGTCGTACACCGCAGCGCCGAACAAGCAGCCAGCGACAGGGGCGAAGAGAGGCACAACAAAGTAGTAACCTTTGGCGCTGAAAACCTCAGAGCCGTAGACAATTGCAGTAAAAAGTCTTGGACCAAGGTCTCGAGCGGGATTGATAGCCTGATGGCTCTGCCAACCCAGCGCTGCTCCAATTCCAAGCAAGGTCGCGAAGATGGAGAATTGAGGGGCCACAAATCGCTCTTTGTTGAGTGGATCGCTGATCGTGAGAAGTGCAAACATCAGAAAGCCTGCCCCCAAGGCCTCGTTCAAGGCCGGGCCCCATTTGTCTCCATCGGCGTAGTGCACAGTTGGATACGTCGCGAAAATGCCGGCCGAATTGTGTCCAGTAGGACTCAAAATACTGCCACCCGGTATTGTTCTCTCAGGATCCCAGGCGTCAATAGCGGAAACATAATTGGCATACAACAGCGCTGCGCCCACAAATCCTCCCAATACCTGGGCTGCGATCTTTCCTGGAAGCTGTTTCCACGCTCCTGCGGAAGGTCGAATCAATGCCATGGTGATAGAAACGGCGGGATTGACTGTCGGCGATGGATCGGAGAGGTAGCCGGACAAAGATATGGCGACGGCCCAGGCTAGGTTGATACTTAGCCAAGTGCCAAACTTGTAATCCGAGAGCAAGCATTGAGCAATGACGCCGTCGCCTATCAAGACAATCAGAGCAGTGCCAACGAATTCGGCGAAGTATGGTTTGAGATCACTGCGCGTGAAGCGAGCCATTTTTGTAGTGTTGCAATTTCTTCAGTTGCGGTTGTCGGACTGTAAATGATTGGCGAAAATTATGGTCAGAGGAGGTGACGAAAAGAGAGGTTTATATGTTGCTTGCTCTCATGAATTTCTGCCGAGATGTAGCCATCCATGGAATCGTGCGTCGTCAACAAGTCTGGTCGAGCAAGGAAGCCTATGACGATGTACACAATAAAGATAGCTCCGCATAATAAG
>contig_754
TTGTCGAACATGGACCGGCCACAGACACCAAAACTAAAGCAAGATTACCAATTGGATCTCGAGTTGTTGGAGCTTTCATCATGCCTTGCGGCAACTGTTCCTACTGTTCAAAGGGCCATGATGATCTATGCGAGGATTTCTTTGCCTATAACCGT
>contig_758
CTCTAATCAATGTCTTAGCTGTTAAGTCCGCTCTACTCTGAACAAGCTTCTGCAAAATAAAAATTTCCTCTCGCTGCTGTGAACCTCCATTCCCATCGAGGATGACCCGGAGGTTGTTCTTCAATTCTTCTTGAAACTCGTCGGGTAGGTGATGC
>contig_760
AAGGAACATGGGAGATGGGCTAGATAGCCCAGATGACTCTCTACGTGGTGGGCGACAGGGTTCTCCTGCTAGGCATAAAAACTCACCCGATTTCAGAAGAAGAGACCCCAATAAGGACTTGAATACCGCCGCAGA
>contig_764
TTGATTGGAATCCCCTTAATGATAACCTTATTTTAACAGGGTCAGCAGATAATTCTGTTCGCTTGTTTGATCGCCGGAATCTCACTTCTGAAGGAGTTGGGG
>contig_765
CATGGGATGGATATGGTGGTGCTGTTGTATACACAAGGAGTTCAGTTTTGCCAGAAAGCATTGTTCCCGAACTTGAAAGAGCAGCTAAAAGTGTGGGAAG
>contig_767
CTGGTAGTCAGAATCGGGAAGCCCGAGACTGTTTTGGTGGAGCTGGCAAAGGCTATAGGCGCCGACGCCATTTATGCGCACAGAGAGGTTTCGCGCGACGA
>contig_768
GAGATGAGTTTAACTTCACTTACGTAGAATGCTTGTTGTACACTTTTCACCATCTTGCTCACAAGGTTCCTAATGCTACTAACAGTCTATGCGGTTACAAGATAG
>contig_769
TGTGTCCAGAAGAAAAATGGAAGGTTGAAAGTGATGGAAGAACACAAGGGGGAGAGAAGTGCGTGCAGTCTATCAGTTGCAGCAGAGGTGTTTGAGATAAGCCCATCTTTATTTGTAGTAGAGTTGAGAA
>contig_771
CGTAATTTGCAGTCAGGCGTCGCCCTCAATCCATGGCAACCAGATTGCAATTCGAGAACTCGTGCGAGGTTGGGGTGTTTTCGAAGCTGACGAACGCGTACTGTTTGGTCG
>contig_772
AAGAAATGAAGGGACGTCAAAACGGTAAATTAGATAGTATTAGTGTGCCCGATGAGTTTTCAGGGTTTGTTCAATCAGGTTGCTGCGTTGAGATTTAGATATTAATTAATAAGGACATGTGTTGAGAGTATATGTATGATTTTTGGGTGCAATGTTTTCTA
>contig_773
CTTCAAAAGAACCGGCAGTCTTGACAAAAGTTTTGAAGGGACACCAAAAATTGTAAAACCAGAGAAACCTATTGATAATGAGAAACCTGCAGTTGCGAAAGCTTCAAGCATGTTTGGTGGAAC
>contig_774
CAATTGCTTTTGCTGGGGAGAATCTCTAAGCAAGTCTAGCAGCATACGAGCTCTCTCCCGAGCTTCAGCTGTGCCATCTACTGTCAGTCGAAGAAGACCTGGGACTGCACCTTCATTAAGAATGAGTTCCCTGTATTTGTCGCGGCAGC
>contig_40494
CAGCATCTCCAAACGCTCCCCATGGCTTCAAACCACTCTCTCTGAGCTAGAGCACAAGACGGATGCCATGCTAAAGCTGATTCAGGAAGATGCAGATTCATTTGCTCAACGTGCAGAGATGTATTACAAAAAGCGGCCGCAGCTGATCAGCATGGTGGAAGAATTTTACCGCATTCACCGTTCGTTGGCTGAGCGGTATGATCAAGTGAAGTCTGATACGGGAACACGTCTGCTAACAACGTTAGGGTCTCCATTCTCTTCAACGAAATGCCAGTCTGAGAAGGCGATGAGTGTGGTGGATTTGAGCTTCGATAGCCACTCCGAAACCTGCTGCGATGAACCTGAGGAGGAGTATTCCGAGTCTGATGTTGATGATCCTGAACCGGAGGATGAACCCCGAG
>contig_777
TGAACAATAAACAGACATCATTCAGAGAGCCTCCAATACTTGGCAACGATATTCTCCGAGGGCCCAAATTGGAAAAATGTTCCGGTAGGCTGAATAGCTGATCATAC
>contig_778
CCGCTACTGTTGGCAAGGGCACGTATATGCATATCTGCATCTCATACGAGGGAAGACTTGATCAAAGCCTTGGAGGTCTTCGGGAGGGTTGGTGATCTGGTGGGTATAAAATACTTCCCTGCTGAACCAAAGAAGG
>contig_779
TCTCAAAACACCAGAGTTAGCCTCTCTATCTTCCAATTCTACCCTATCACTGGAGTCGCGAAGAAACGAGAGTCTTGTCTCGGAGTTCCAAAAAAAGAGGATGGAGCAGCACTTCCGATACCTTTGGCCTTATCTCCGGGTCGGGGTTTAATAAACGAGATATAAGA
>contig_29546
GTCTTCACCTCTATATATAACACAATTAAACAGGTCTTCAAGTATGTGGTGCCATATGCAGCTCACATACCATCTTTTGCAGATACATGGGGATGGGTTATGGCCTCCGATGAACCGTTCTCTATCAATGGTGAGAAAATGGAC
>contig_782
CTGGGACATGATGAAAGAATTTGATGACAATATTCCTACTCGGGAATTTGATAATTTCCAATTTGTGAATTTTACGCAAATTATGTCAAAGAACGTGCCACCATCA
>contig_783
ATGTTAGCAAGTCCACCTACAATTAAACCAATTAAAAGAGAAGCGCTGGCCTCAGGAAGATAATAGAATTTGTGGCGGCGAAGGACATGGCCGAGGACAAAAGAGAGGACGAGCATCATGATCTGGAGAAGAATGCC
>contig_786
ACTCATCTCCCACTCTGCTCAATTCCAAACCCAAAGAAGGTTTTGGTTATTGGTGGGGGAGATGGTGGGGTACTGCGGGAAGTGGCTCGCTATGCTTCAGTTGAGAAGATTGATATATGTGAGATCGATAAGATGGTG
>contig_32742
ATTGAGACGATTTTGCCGTACAACTGGTGCTGTTGCCATGTTGAAGCTTAGCCAACCTAACCCAGATGATCTGGGATATGCTGACTCTGTCGCAGTTGAGGAAATTGCTGGTGTTAGGGTCACTGTTGTGAAGAATGAAGAAGGTGGGAACTCAGTAGCTACTGTGGTTCTACG
>contig_788
GAAATCTATCCAAGAACTCTATACATTCAATGTTTTGCACAAAGTAGCCGCATGACCGTTGAGAGAGTATGTCCAAAGCACAGATGATTTGCGCAAACGGAGAGAATAGAGAGTCGATTTCTGTTCTAATCAGCTGCAACATCCGCCCCTCTGAGCAACCGTTCCGCCCGAGCCTGATTGACCCTGGGGCCGGCCATATCCGACCTTGATGCCAGATGACTCATTAGA
>contig_790
CACAGGTGTCTTGCAATGATTGAGTAAACCATACAAGCTCATTGTCTTTGATCCATCTCTTGGGCCTGGCATGAGGTTGAGAGCCTTCAGGGCAGCCGCATC
>contig_52822
CTCCAACTTGGTCCCAACCGCAAGTAAAAGGATGAATGGAATGAATGCTATCCAGAAATAGGCATGCCAACCCGACACATTCAGCAACAAGAAGATGACCACAAAGATCCAAAGATACCAGCTTATCCCAACGACTCTTTTAAAGTCTGCTTCAAGGGCACGAATCA
>contig_792
TTTTGATTCATTAACAAATGACACTGGGATTGTCGAGGCTGTGTACACTGTCCTGAGAGAATCAGAAGATCGTAGTGTTTCACCAATACCAGTATGGGAGATCCCAATATG
>contig_797
CAAAACCATGTTCTCCGACAAGTATCCTTACATGCTAATATCTCAGGGATCAATGGATGCACTTAATCAGCTTCTGAGGGAACCCATACCAATTAACCGTTTTAGACCCAATATTCTTGTTGATGGTTGCGAACCATTTTCTGAGGACTTGTGG
>contig_801
CCATTTTCGACAAACACAAGCTGCCCTTCCCAAGTCATATGGGGTCATTCGTGCAAAAACCTCAAGCAGCAGCTCATCCGGCAAGCAACGGTGTAAAAGCGA
>contig_803
AAGCAATGTACTCGGTAACTGAGGGGATGAAAGTCGGGGGAAAGCGAACTGTGATTGTTCCTCCAGAGGCTGGCTACGGCCAAAGGGGCATGAATGAGATCCCTCCTGGTGCAACGTTTGAGCTAAATCTGGAG
>contig_804
GCAACATTTGACGGGCATCCTTAATAGAGAGTGAATCATATGCCTTCTCGCTGCATCCGGCTATCTCATCCCTGACTGTTTTAGCGAGTAGATCCATGAAATAAACATAAGTCTC
>contig_806
CAAAGGAATAGCCCCGGCCTCCGCAATGCAGGCGCGACAGTCGGAGTCCGTCTTCGCCAGACTCCGGAGCTCGTAAACGACGCCGTTAGCCGCCTCCATAGACTGAGA
>contig_810
CCAAATGGAATTAGGCATATTAGGGAAGATGGACGTATTAATGAATGGAGAACTCCTGGAAAGAGGACGATTGTAAAGGTTGGCTCTAATAGACTTCAAGTAGTTATTGCACTGAGCGGAGGAGAACTTATATATTT
>contig_811
CAAGCTCATGGCAGTTGAGTCCTTGGTGTTTGCTCCTTTCTTTGCAGCTCATGGAGGCCTCCTCTTCAAATGGCTTTGAAAATGGAGCTGCAGCACGGTCAAATTAACCGTTCAAGATGGAGCTTTTTTACTCTAATTAGTTG
>contig_812
CCAACAGCATCTATTTCATCAATAAAGATGATGCAAGGAGCCTTTTTTTTGGCTGCTTGGAATAAGGACCTTACACGGCGAGCACCAACTCCAACAAACATTTCTTCAAATTCGGATCCTGCTCTATAGAAAAAT
>contig_815
CGTCTCCTTCAGCGGCACCAATGCCTCTCAGCGACGGAAACCACTTCTCATCGACGTAGGCAGCCCAAAATCTTGCAGTAGCGCGATCCAAGCCCTCATCGCGTA
>contig_816
CTCGATTGTTTGGAAGATCATAATTGATAACCAAAGAAACCTGCTGAACGTCAAGGCCCCGGGCCCAAACATCAGTTGTGATCAGGACGCGGGTATTACCACCACGAAACTCAG
>contig_53908
CACGTTTTCGTCCTTTAGAAGCTTCCTCTTCAATTCCTTGAGAGGAAAATCCAATCCAACCACTAGCGGGGGAAGTTCAGGTACCGCACACCAAGCTTCACTGTCGGTTTGTTTTGGTATCGCCATATTCGATTCAATTCTGCTGACCAGCTTCTCTATATTCTTCACCGAAACCGTGCTGTCCTTCACATCCCTTATTCCCTGAACGTTTAGTATTTCCAGAAATCGTTGAAGAGATTTATCCCATCCAATCAGCTTAGTGGCGTATTTGTACCTTTTGTAGACGATCCACCATCGAATCTTTTTGCACTTTCGAAGGAGCTCTATGCCCTCCTCCAAATGTGCTTTTAAGTTTTCCAGTTCCACAACCGGGAGATCCAATTTCTTGTTGGATTCTTCTATATCTTTCAACAATGGTTCCAAAGAGTCTAACCTGA
>contig_819
TTCTTGGTTGCTTTGAGTACGATTTGAGGAGTCGCCCTTTAATAACGAACATATTGACTTTATTCAAAAGCTTGCAGAGTACAATCTCCAGTGATGGAGACTGGACG
>contig_31898
TCTCTCCTCACTGCTTCTTCTAAGCTTTCCCCTGGCTCTATAAAACCAGCTAAGCAACTCCACATTCGAGGTACAAATCGAGATTGTCGACTTAATAGAGCACGGTTGTTCTCTCTATCAATGACTAACATTATGAC
>contig_821
AAGTTCTTACATCTTCCTGTCTTAGACAGAGATGGATGCATTGCTGCTTGCTTGGATGTTCTGCAGATAACTCATGCAGCAGTTTCTATGGTTGAAAGTAGCTCAGGAACGGTTAATGATATGGCAAACAC
>contig_822
AAGAAGGAAGTCTTAGGATTTCACCTTACTGTGATTTCACCAATTCCCCTCATGGCTGCAGCCTCTGCCCTCCCAACATGTGCAAGAGTGTGATCCTTGAAAGAATCCAGACTTCTGTATCAACTGAGGGGAAG
>contig_824
ACCCCCTTCCCCGCCATCTATTCCAATCATCGGCCACCTCCACCTCCTCAAACATCCAGTCCACCGAACCCTCCAATCCCTTTCTTCAAACTTGGGTAAAATCATCCTCCTCCAATGGGGTTCCCGCGCAGTCCTCCTGGTTTCCTCCCCTTCTGCCGCCGAAGAATGCTACACCAAGCACGACGTCGCCTTTGCCAAC
>contig_827
CTTTGTTTCACTATACAAGAACTCCCAAGAAAAGAAACAGGGCCATAGTTCCTGTTGCGAGGCTATTTGGGCCAGCAATATTTGAAGCATCAAAGCTGAAGGTTTTGTTTTTAGGAGTGGACGAAAAGAAGCACCTAGGAAAGCTTCCAAGAACTTACACACTCACTCA
>contig_829
CGCCTTGCCGCCTTCCCCACCGCCTGCGCTCTCGAAATGGTACATGCGGCTTCACTCATACACGACGATCTTCCGTGCATGGATGACGACCCATCACGGCGAGGCCAGCCCTCGAACCACACAATTTACGGCGATGACATGGCTA
>contig_54780
CAAATATGGAGATGGAAGTGAAGGCACTGAAGAGCCTTGTTGAAGTTGAAGATTCTAAAGAATAGTCCCTTGCGGGGGGATTCTTAGAGGCACCTGCATAAATACATGCACCGACCACCAGGAACGAGTATCCTAAGCTGAGAAGCAGCGAAACAAAGTTGATGTGCC
>contig_835
GATAGAAGGTCAAGGCTACGAGTTGCTTCTTCATGCAATTGATACATTCAATGCCAATGTTGTCTTAGTTCTGGGCCAGGAAAAGCTTTGGAGCATGATCAG
>contig_836
CCACAGACATGAAAGCTACACGAGCTTGAAGAGGAACCACCCAGAAATTCAAAAAAGTGACAGGTATCCAGAACCTAAACCCATAAAGTAAAGTGGGAAGAGCAT
>contig_838
GAAAATATAGATGCAGAGGTTCTGATGAAAATCTTCGAATTGGCTATCCAATGTGCAGCCCCCATCCGAGTTGATAGACCGGACATGAAATCGGTGGGAGAGCAGTTGT
>contig_840
CGAACACCAGCTTCTTCCCCTTTGATCGTAGGAAGTGGAGTGTCTGAGGGACGCCATCGATGAGCTTATCGCCCTTCCAAATGACACCATCGCAGTCGAAGAGAAAAGCTTCGAT
>contig_21613
AGCGCCAGTAAAGAAGAGGAAGAATAGCAACACATCCAGATGCATAACCAATAATCCAAGCAAACAATGGGGTGTGAGGACGCTCATGCCTTGACAAAGACAAAACAACAATAGATGCAACGA
>contig_842
AATAACCAGAGTATTTGGGACACTGCCATCGGTCTGCTCGGAAAGGTAGAGACGCTGGCGATTCTTGTAAGTAGCTTGCTCGAGCTGAGGACCCCACCGGCAAGAGAGGGAGGGCCAGACGAGGTTGTGGTTGGC
>contig_61634
ACTGTCCCATCTGTTCTGCTTGGGATTCCTATATCCATCATAGAATCCACCGTTTTTATAGGCATTACATACTACACCATTGGATTTGCACCTGAAGCTAGCAGGTTTTTCAAGCAACTATTGTTGATATTTCTGATGCAACAAATGGCATCTGCGCTATTTAGGCTTATTG
>contig_847
AGGACGTTACTGATGGATTCATTGCCTACCATCCTCCGTCCGCATGGAAGTACCTGGGGAAGTTCTTCACTGGGTACCATCTGAAAGATTTCGAGATCTCGG
>contig_848
GGTTCAGTCAAAACCTGGATTAGGAAATGCAGGATTGAACCCAGGAGTTGGTGGTCTTCCATTGAAGGGGTGGCCTTTAACTGGAATTGATCAAATGAGGCCTGGTTTAGGTGG
>contig_49488
GGTGCTTTTCCATCATGTTTCGGCTGTACAACCAATCCGGCACTGGGAGGCCCGACCCTGCCTTTGAACCAAAGTATAGGGAAAAGTTGAGCAGGCTTTGCCCTTTGAACGTGGACCAAAATGTGACCGGAGACCTGGATGCTACACCTTTGGTATTTGATAACCAGTACTTCAAGGACTTGGTTTCGGGGAGAGGCTTTCTGAATTCTGATCAGACACTTTACACATATCCACAAACTAGGACATATGTTAAGCAGTTTAGCAGTAAACAAGGAGAATTTTTCAAGGCCTTTGTTGAAGGGATGATAAAGATGGGTGACTTGCAGTTTGATCAGCCTGGGGAGGTACGAAGGAACTGTAGGGTGGTTAATCATCGGCCTGTCAACACGCTTTGGAATCTTGGGGGGATGAATCCGACTTTCTGAATAGAGACTAGAGAGAATACACATTTACAAGGGGGTGTAACTGAGTTGGTTTATTGTGTTTATCATAATGTGGACGTTGGTTCCAACATATGAACATATAATATAACATAGTGCTGTAAATTGTTAACAAGGCTTTTTCTATAGTAATCACAACTTTC
>contig_851
GAGAACCTTCATTACCTCACCTGCATCAATGAATCCGTCCTCGTTCTCATCAAACACGCGAAAAGCTTCTTTTACTTCCTCCAAGCTCGGGTCCTCCTCGAACAAGTCAGCAATCTCCTTCGACCCGAG
>contig_852
TAAGGTCACAGATGGAAGAATCCTCTTGGTCTCCTTTGTCAGATTCAAAATCTGCTCCGAAGTGAAAACCACTCCCATCTCGTAAAAGGAGTCATAGTTTCCAATCTCAACCATCAGTGCTCCTGCTTCAACCGCAGCTGGAAATGCCGC
>contig_39579
ATCCAACCAATCCGTATCGTTAATATCTTTATTTTTAGTCCCTATACTTTTCCAAATATTCCACATTCGATCCAGATTCAAATGGTGCGCAAAAAATATCGGATCCCTTGCAGTGGAGTAAAAATTCCCCATGTCTTCATAATTAGGTTGCGTGTTATCTCCGGTCCATGTATGAACCGGACCATGTGGGGTCTGTTCGATTGCACCGGCCCCTGGATCTGGTTCAGTGCCAGCCCTGTAGGGCG
>contig_856
GCCTGCATTTCAGTGAGTTCTGGGTACGATATGCCTAGCCTGCAGCCACGGAAACCAAGCATCGGATTTACTTCTGATAATTTATCAACTCTTGAAAAAACTTCGTCCTCAGTCATGCCAGTCTCTGCAGTTAGTTGGCCAACAATCTGTTCCA
>contig_857
GCATGTCCTAGCAGTGCTGATAACCTGTCTTCCTCTACCCTTTCCATCCTTAGCACCCTCAATAATTCCAGGGAGATCTAACAACTGAATTTTCGCACCTCGATACACGATCACTC
>contig_858
GAGTTGCATCGCGGGGGTCAAAAGTTAATTATCCCTGTTTTGCTATCGAGGCATTTGGATCCTGTGTTTGCAACTGGAGCATTTCTAATTCCAACATCAGTGTACTTCGTACTCAAGAGATTCATTTTGAAACCTTACTACCTTAAGAGG
>contig_54239
TTGGGACCATGTAGCTTCAGTATACTTATTCCTCGGAAGGTGAGGACAAGTAGGACAGTGACTTGGTAGAAAGCCTGAACCAACAAGTTCCTCCACATTATATTTGTTATGAGCGGCTCTCTTCGACCAACAGGGGGTCTGTCCATCAAGTGATCTGTAGGTGGCTCCGTAGCTAATGCTAGTGCTCCAAGAGTATCCATGATAAGATTCACCCACAGAAGCTGAACAGCATTTAGCGGTACATCACCAGATGAAATGGCTGCGACGACATTTATAATTAGTGCTGCTACATTTACTGTAAGCTGGAATTGGATGAATTTCTGAATATT
>contig_861
AGTACACTGCAGAGGACATCAAACATTCCAATCCCTCCATTGTTCATTACCTCAGTGGGCCGATTAGAATTTCGGATTCCGATGGAATTCCAGCACAGCCAGGCG
>contig_60083
TTCATCTATTGCCATATTTGGATTGGGAGCTGTTGGTCTTGCTGCCGCCGAAGGTGCAAGGATTTCGGGCTGTTCAAGGATCATCGGTGTTGATTTGAATCCCAATCGCTTTGAAGAAGCCAAGAAGTTTGGCGTGAATGAATTTGTGAATCCGAAAGATCATAACAAACCAGTGCAAGAGGTGATTGCTGAGATGACCAATGGTGGAGTTGATAGGAGCGTTGAGTGCACCGGAAGCATTCAGGCGATGATTTCTGCATTTGAATGTGTTCATGATGGTTGGGGTCTTGCGGTACTGGTTGGTGTGCCAAACAAAGATGAT
>contig_865
GTTTCAATTGCTTCATCACTTGATATTTGAATGACTTCATCGATGATATTGACTTCCAAAACACCGGGGATAAAACCAGCTCCTATTCCTTGGATCTTGTG
>contig_867
GTCAATGAAACTTACCATGGAACTTTATCAAGCTATGCGTATGTTTTGATGTGCATTCATTTCTTACAACATCGCAGACCTGCTATTCTCCCCTGCTTACAGGGAATGCAAACAACGTACTCTGTCACTGTAG
>contig_868
AACAAACTTCACTCCTTTGGATTTGTAAAATTCTTCATAAAAACTTGCAATCTTGGGTGTGAATAATCGGGCCATGCAATGTTCTTCTGGAAAAACCATCGTTACATTCATCCTAC
>contig_869
CATACTCAGCATGCTTGTCCAGCCAATCCTGGAACTCACTGAAATTAGACTTAACCTCCCTTTCCATTGCCAAAGCAGCAACCGACTGCGCAAACCTCTCGGTC
>contig_871
GTTCTAGCCAAGGCCTTGGCTAGAACATCAGGATTGATGGAAGGGTTGGCGTCAAACAATGCATTTGCTATGGTGATGACTCCTGGGTTCTGGCTACTAAAACTAGCAAAGGCCACAGCACTGGTATGTCCCACATTCAGTTGG
>contig_32515
TTGGCACTCCGATCAAAAAGTAACCGACGGGCTAGTTTTTTCCTGTAGAATTCTGCATAAAGGTCTTTGTCACTGATATAAGCAAGCAACTTAACAACCTTCTCAAGCGTTTCTTCTATGGCCTCATCGCTCAACCTATCAC
>contig_874
GACAAGGAGAAGGTCCTCAAGCACAAGATGATCGGCCAGATCAAACGAGAAATATCAACAATGAAACTAATTAGACATCCGAATGTCATCCGCATGTATGAGGTGATGGCTAGCAAGACGAAAATATACATTG
>contig_875
ATGTTATCGGTTGGCTTGTCATATCATTTGCCAGAGATTCTTCTTTTCTCTACATGGGAAGGTTGTTGGAAGGATTTGGCGTGGGAATAATCTCCTACACGGTGCCTGTATATATAGCTGAGATAGCACCTCAAAA
>contig_876
CGTAATCATTGCATTCCCATCCTTGATGACCACCTGCATTTTTCTCAAACTAGCCAAAGTTGAAGGAAACCTCTCAAACAAAAATCTGGCAGCAAATAGACCTG
>contig_878
GTTCTCCTCCACCCGATACCCATCTCCGCCGGCGAAAAGAGCTAGCAGCATGCTAGCCTGCTTGAACGCGTTCGAGCCGAGGTGGACCGGGTCGAACCCGGCC
>contig_58563
ATATTTTCCACTCTGGGAACAAGCTATCAGTAGCTAAATAGCTCACCCATGTTGCAAATCCCTCATTCAGCCATAAATGCGTCCACCATTCCTTTGTTACAAGATTGCCAAACCACTGGTGTGCCAATTCATGTGCCACGGTAATCGTAACCCTTTGCTTGTTGGCAGCTGCAGAATGTTGTTCATCAAAAAGCAAAGCCATTTCTCGGTATGTAACTAAACCATAATTCTCCATGCCGGCGAAAGAAAAATCAGGTATTGCAACCATATCCAATTT
>contig_7762
GTGCAAAGCAGCGGAAACGTTTAAAACAAGCACATTTTGAAGACACTCAACTTTTGAAGGAGGTGGATGGCAGTGATATTGTTCAGTCTGATTATGATTCAGACAAAGGCCAGGGTATCCAAGAATCGAATCCTCTATTGGAAGCACTTGACGAGGGGGATGGACCTACTCAAGAGGAAATTACTAATAACTGGTTTAGTCAGGATATCTTTGC
>contig_883
GAACCCAGCTTCAGCTATACTAAAAGCAACCAGAGCTAGTTTCTTTGTCAAACTGAATAAACCAAATGCGGCAATTCGTGATGCTAATGCAGCTTTAGAGATTAACCCCGACTCTGCAAAAGGATATAAAATAAGAGGA
>contig_884
TTCCATCATCGTTACGAGAGTCATGAAGTAGCATAAGTCGTGTATGACCAGCCGTAACATAGACGGAAACCACCAGATCATTAAAGCGATCGATTGCTTTCAAGTACATGGCACTGGTAGTCCAGGCAAGGTCCTGCACAATATCGAGG
>contig_885
TCGTATACCAGCAGCCGTCTCCTCTAGTTCAAGGCACAATTTGCTTTCCTGAGTTGGGTTTTTTCATTAAGTGCATGCATGGTGAGAGTGCTGAAGATCTAGTATCG
>contig_886
GCATATTCGTCAGTCTTCTTCGAGGGGTTCTGCGTAATGGAGTTCTTTATTTCCTTAGAGATCCAGCTGATCCTAACTATAATCCATTCCGTGATCTTATTGACGATCCGGTGCACAAACATGCTCGCAGGGTCCTCTTATCTGTTG
>contig_888
CCTTTTGGGAACGACTGACTGAGTACTGGCCTTCAAGGCGGGGATCAATGACACGAAAAACTCGGCGTTTGTTTCTTAAGTATGGTTTTGCCCATTCCACCAGATTGTG
>contig_889
CCTTCTTCGACCTCTGGGCTCAGGTTTGGATAGCCGTTAAGCCTTAGCCATGCGTGCATCATCTCATGAGCCAGAATTGACCCTGTCAACAACCTAGGAAGGCCATACAACACAAGAATTGCTGTT
>contig_890
CGAGACATAAAGTCCAGTAACATTTTACTTGATGGAAGTTTTGAGGCACGCGTATCAGACTTTGGACTTGCCAAACTGTTGGAGGACGAAGAATCTCACATTACAACAATTGTTGCGGGAACATTTGGTTATCTGGCTCCCGAGTATATGCAAAGTGGCAG
>contig_892
TGTAGCTCAAGCTGTACCAGATCAATGCACCAAACTCTAAAAGTATTGCCAAAAGCGTCAATAACTTGTTATGAATATAAAGGGCACAAAACAAGGCAATTACTATACTTGCAAGGTAT
>contig_894
GCAAAATCTGCAGACTTTGATGATGATGATGGGGGTGGTTTGTCTTTAAATGCCCAATCTAGAGCACTGCTAATGCAGAAGCTGGATCGCTCTGGTATTGCCACAAGTATTGCGGGGTCTATTGGAGTTCCTGGGCTGAATGGGGC
>contig_895
TTATACTGTTGCAACTTTTAACTGCAAGTCCGCTTTCAGGAATAGTGAAGGATGTGAAATATGCATTAGAAAATGACAACTTCAAAGCATTGCTGGACGTTTCAGCCGGAG
>contig_33358
TCCAGCTCAGATTTTATACAAATTATGGGTAGCCTCAACAACAATTGTCAATTGGTAATATGGTAAATAATGGATTGTCACTTATTAGTTATTACACAGAGTTGATCCTCACGATCCCCGGCCTCCTCGTTGCCTCTTTTCTTCTAGCGCAGTTGCTTCGTTTAACATGTCAGCAGCGTCCTTGTGCATGTCTAGCTTGGCTAGAGCAACTGATTGCATGTAGAAGGCCGTGGGCCAGTCTGGATAAACACATTGCGCTTGCATTGCATCTCGAAGGGCAGCATCCGGTTGCTC
>contig_30367
GATCATTGTAAGTCTTGGCAACCGTGCTTTCCAAGAGATTGGATCGATTTGGGGTGTCCAAGATGAGCTCAATAACCTCAAGGAGACAGTTGTCAGACTCCAAGCTGTTCTTCTAGACGCTGAGCAAAAGCAAGCCAACAACAATGTAGTCAAACTATGGCTCGAAAGCGTAGAAGATGCAGTTAATGAAGCCGATGATGTGCTGGATGAGTTTAATACTGAAGTTCAGCG
>contig_39949
TCCATTTGGTTTGGCCACTTACAAGATGCAAGGAAATGTGTGGGTATCAGGCAATTGTGGAAAGGACCAAGAGAGGCTCATGTCGCTATTGAGCGTGGCGGATTCTTGGCTAAAGCAGCTTAGGGTCAAGCACCATGATTTCAACTATTTCACAGCTATTAGGCGTGGCCAGTGCCACTACCTTTAAGTTTTAAAAGAACTCCTTCACTTGAAAGTGAAAGTGATGGACCGCTAAACTCCTCTTTTCGGATAATTTGGTTTTCGTTAACATTTTGTTTTGGAGTTTAATTAGCCGATGAGGCTGATTAAGGATTGTGGTTATTTGCTAGGGTGTTATAGTGTTGAGCTC
>contig_40515
AACAGAATAAGCTGTATTGGAATTGATACAAACAAGTAACAGGTCACATTCCGAAACTTTAAGACCCAATCAAATGCTGCAAACTATATAACGAGGGCACAACATAACAGCACAAAATTTGCAACGAGGGTTTGTTTCAAGTGTTTCCAGACAACCTATCACTCTCCGCATCCATAGTTTCACAAGCTTTGGCGACTACTATTGCTTCGCATTGTTACCGGAGTCCTGAGGTGTTTTGACTATACTTAACTGGCCACCTTCCTTGTTTGCAGCGGTGGCCGCCTTCACCTCATTGCAGTGGTTTATGAACTTTGTTATCTCCCGATCGGAATCCATGTCACCGGTGACCTTGGAAGGCTTAATTACTCGCTTGCCTTTGCGAATTTGAG
>contig_907
AAGTCCTCAAAGCAGTGGTCATCCACATTAAACAAGTTAGCTCAAGTGAGACAACGAGGCCGAAAGCGCACCATGGTTGGATGAGTGCTGCTTCAACAATCATTCACATCATAAGCAAAGGGAGTATTTGCAGGGCGACACTCAACAGTAC
>contig_56549
CCCAATCCGGATACGGGCATTCATAAGTCCATCCGGGTGCAGAATATCGAACACAGTGCAGCCACAAAGCCTCTTCATAAACATCGTACCCTTTTGGAACCAAATTCGGACAATTTGTACACATGGGATCAATGCTGAAATCTTCATCGGAATCTACAGGTTCAGTGGATAAATTTTCGCGAAAGCCAG
>contig_7201
CCCAAAGGTACCAGCTATATGAGTAGTTTGAGGGTCTGAACCGTGGTCATATAATCTTGTAAGACCAAAATCTCCTAGTCTTCCGTTCCATTCCCCATCCAGTAATACATTGCTGGCCTTGACATCTCTGTGAACCACAACCTGATCCCATTCTTCATGCAAATAAAGCAACCCTGATGCTACACCTCTTATGACTCTAA
>contig_913
AAGAGAGGAATTACAATTGCAACGGCTCATGTAGAATACGAGACTGTGAAACGCCATTATGCGCACGTGGACTGCCCAGGACATGCAGATTATGTCAAAAACATGATTACTGGAGCTGCCCAAATGGATGGAGG
>contig_916
CCCTGCCTGCCGATACAGCCGTGATGTCTCAAGTTGTATTCTTTCCGTATTGCCCTCATATCTTTTTTTGTATGGCTTTAAGTTTTGGTTGAAGGTTTTGCATCGCTAACGTCGATTCCACCTGTTGCTTTGTGAGAGGCAGTGTGGCAAGTTTAACG
>contig_917
CTGGTCCCACAGCTGTCACGACTCCACAAGCCTCGACACCTGGGGTGTAGGGAAGCGTAGGAGCCTTGTAAATGCCTTGGCGGAAGTGTACATCGATGAAATTAAGCCCGATAGCCTTGTTCTTCACACGAATCTCACCCTCCTTCGGCTCCTCTACTTCCACATCTTCCCA
>contig_918
TTGCCACCAAGGGCCATTCTCAAATTCACCCCTGAAGTCATCGAAGCCAAGCCGTGCTACGTTGAAAATCACACCAAACGTGTACAATTGTACATTCTGCC
>contig_48886
CGGGATCGATCGATTAAACCACCGCCCAATCTCACAAAGCCCTCTTCGACAAACACAGAAAGCTCAGAAACCCTTCCGCTGGCAATAAGTTTGGGATTGGAGGAAGAGGAGATTTATCGCCATGACGTCTCTGAACGAGCTGATTCCGCCGCCAACGGCAACCACAACGACATATTACGACCACTCGAACGATCCGTGGTTCCGGCAGCGGTTCAGTTCTTCCGAGGCGGAAAGATCTGCTGCTGTCGTTAAACCTAATCCTGTGCCTCAGTACTTGAAGCGCCAAGGCTTTGTTCCTAGGAAGGTGGAGGACTTCGGGGAAGGCGGCGCTTTCCCGGAGATTCACATAGCTCAGTACCCTCTTGGCATGGGCCGGGACAAGGTGGCAAAACCTGGGACAAAAATTCTTCCGGTTTCAGTTGATGCCAATGGGGAGATTGCGTATGATGCCATTGTTAAACAGAATGAGAACTCGAGG
>contig_45474
CTCAGCTGTACACAAAAGCCTGGCCTTGTTCTCGTACATCACATCAACTAGAGTGACAAACCGGTATGCAGCTGTCCTATTGTGGAGTCCGAAAACTGGGACGCCCTCCAATGCCAAGGTATGGTAATTCTTGCACAATCCCAAATAATCTGCAGCTCCCAATGGTCTGTCACAGAGTTCCTCAAAAGGAAAATACGCACATCCATTAGCACCTAGTGGAACCTTTAACGTCCTTCCCATTACTACTTCAGCTTCTTGTGGAAC
>contig_923
ATGGTAACGACTTTGGTGCTTGAGGGATGGCAGCGGAAACTCGACCCTGGGTACGATGTGATGCACACATTGCAAACGCTTCTTCTCAAAGCCGACTGGGCAAAGTCCCTTTC
>contig_924
TTCCTCCTCTGCTCTTCTGGGTTCTTCTTTGGTTACCTTGTTAATGGTGTCTGCGAGGAATATGTGTACAACAGGCTACAATTCAGCTATGGTTGGTACTTCACATTTGT
>contig_925
TAAGTTTCTGAGCATTTTTGAGGGAGAAGGGTGCAGGATGGTGGAGATGAGCTGTGCCGAGCATGATAAGTACGCGGCGGAGTCTCAGTTCATCACCCACACGGTTGGGAG
>contig_926
AGGATATATCCTTCGATGTCGCGTCCCTGTCCGCAACTTCGTACTCCTCATCATCTCCCAGCGCTTATCGAGTGGATAAACATGCTGACCTCGTACACTAGAAGGTTATCTTGACCGATTCCGCTCCACTGCGAATCTACCCCGCTCCCGATCTGCCCAGGAAGCTTGAAGTCTCACCTCCGCAGGACGGATTCATACGCGATGGATATCTGAAGCCGAACAGCTACCCCAAGCTCCTTTGATTACCTAACGTGGTTGTCCTTGGCCGTTAATGTATTGCCTAGCCGACGCTCAAAATCACGCGTTTAGTCATTTAAAAAAAGGGGATGCACAACCCACCAGAAGGGATGTCACTGTGTGCTTCTCTGGCTGATGGACCGCTAAGTTATAAATAATACCTCCCTAGACTACGGCATCGGACATTCTTCTACAATCGGATGACGTGACGTTGCTCGCCCATGTCGACTCCGACTCCGCGCTATACCACATGGGCCACCGCGTGTCGTCGAACTGTATATCTTCCATCTTCCCCTCTGAAAACGTGGTAGGCACAGGTCTTTGAAAATGAGGTTTTCATTTGCTTTTTCCGCCCTGTTGCTCGGAGAGCTTGCCTACGCAGAGTATGATGCTCGCAATGCTTTTAAGAAAGCCGAACGAACAATACCAGCGACACCGGAACACCCGCGATTGAACAAACGAGCCTCTCCTTTCTACACCGAGAAAACAAAGCGTTTTTGGGTGAACGGCAAGGCTATCCCCGACGTGCCCTTTGATGTCGGTGAATCTTATGCAGGATTGCTTCCCATCAGCACCAGCAAAAATGAGACACGAGAACTATACTTTTGGTTCTTTCCATCGGCAAATCCCAAAGCAAGCGGCGAAATAACTCTCTGGCTCAATGGTGGGCCAGGTTGCTCCAGTTTGCGTGGTCTTTTGACAGAAAATGGACCATTCACTTGGATGCCTGGAACATTCAAGCCAGTACAAAACTCATACTCATGGACTAACCTCACGAACGTGCTCTGGATCGAACAGCCAGTCGGCACGGGCTATTCGCAAGGCGTGCCAAACATTACTAACGAAGTTGAGCTGGGCCTCCAGTTCATCGGATTCTACAAGAATTTCGTTGATACCTTCAATATCCACAAGTATAAAGTTTACATTACTGGAGAGTCTTACGCTGGATTCTATGTTCCATATATCGCTGATGCATTCATCACTGCCAACAACACCGACTACTTCAATTTGAAAGGGATTGCAATCAACAATGCGCTCATTGGCGATAGGACTGTGGCGGCGGATGCTGTCATGGCACCATTCGTCAATCACTGGTCTCAGCTCTTCTTTCTCAACCAAACCTTCCTTACCACCATGAATGAGCGTGCCGCTGCCTGCAACTACACAGCCTACGTGAACAAATATCTTAGATTTCCACCGCCACAGGAGAAATTCCCATTGCTCCCACCTCTATATACTGATCCAGTTTACACTTGCGACATGTATAGCGACATCTCCGAGGCCGCTACTTTAGTCAACCCTTGCTGGAATCTTTACCACGTCACCGAGACCTGTCCCCGCCCATACAATGTGTTAGGAGGCGTGAACGACTTCGACTATGTGCCGCCGGGCCTTGCGATATACTTCAATCGGTCTGACGTGCAAACGGCAATCAACGCGCCACATGTGAACTGGTTCCAATGCACGGATGTCAACGTCTTCGCTAATCAGCCAACCCGAAGTACGAATTATTCGATTGGCAACGACAAGTCTCCAGGCCCAGGCCGAGACGGAGCTCTACAAAGGGTAATCGAGTACACAAACAACGTCATCATTGGATCTGGCAACCTCGATTTCGTCCTCCCCACCAACGGCTCCCTGCTCTCTCTTCAAAACGTGACTTGGAACGGTCTCCAGGGTCTGCAATCGTATCCTGGCAAGCCTTTCTATGTCCCCTACCACCCTGAATACAATGGTGGGTCTCAGGCTGGTGCCGGTATCCTCGGATCTTTCGGCACCGAGCGCGGTGTCACCTTCTACCAAGTACAGCTTGCCGGACACGAACTCCCTGGTTATTCGCCCGGAGCTGCGTACCGTGTAATGGAAATGCTGTTAGGAAGAGTGAAGACTTTGGATGAGAGTGCTGGGCCGTTTACTACTCAGCCCTACGGCAACTTCACCAAAGGGGGTACGATTAAAAAGAGAGGAGCGAGGGACTTAATGTATATTCGTGGAGCAAGGGCCAGACTTAATTAGGGGAAGCGCTGACGGAGGATCATCCACTTTTCACCAATTCTCAATTCTCTAGCGGTTTCTAATTCTAG
>contig_927
AGTTGGAAAAGTGCCTAGCCAGAGCCTACTTCCCCTGTTGGGTGTCCGGATCTCTGCAACCCACTTGCCCCATGTCCTCTGTCTAACACCTCTGTAGTTACAGCGAGAG
>contig_928
GCCAGTACCATGGATATAGCAATCGGAAGAACAGGCTTATGAGATGCCGCGGGTATCTGCCAACGGGAAAAAGCAAATCTAATGCATCCCATGCCGCATGACGAACAGC
>contig_931
CCAAGACCCTTCTCTTCGGTGAGAAGCCCGTCACCGTTTTCGGGATCAGGAACCCAGAGGAGATCCCATGGGGCGAGTGCGGTGCTGACTTCGTTGTTGAGTCTACCGGTGTTTTCACTGACAAGGAGAAAGCCGCTGCCCACATCAAGGGAGGTGCAAAGAAGGTTATCATCTCTGCTCCCAGCAAGGATGCTCCCATGTTCGTTGTTG
>contig_45782
CTTGGCAAGAGAAATTTTTAGGTAATTGTTGTTACCGACGTCCACTAACGAGTCTCCGAACACGTAAATGGCTGGAACCATCTGAGCTTCCGAAAGAGGGACGATGAAACTAGAAGTGAAGAGAGAAAAGACGACGACGAAGGAAGCCATTGGCAAACCATCAGTGTGATATTTAGCCATGGTTATGAACGAACCGTGTCTAAAGCTCCCTCAAACTTTGGTATGTAATGTTTCTG
>contig_43255
CATACCCACTTGGGCAAAGGCAGAACCTGCTTTGTCGCATCATGTTGTAGTACGAAACACCCTTTGGAAGGTACTGATGGACTCGCATGTCTGGATCCTTGTTCTCCCAATGCTCTAGCAGAATAGGCCTAATAGGACCGTGAACTCCTCCAGCAAAGAAAGCGAGGTTGGAGCGTAGCCTTGGAGAAGGCCCGCCAAGGAAGCCGTGAGTGTCGCCTGTTTGAAGATTGATTTCTGGAAAGGACACATCCTTTGACGGGTTGAACCCTTCTGAGGTATTGGCATTGCATAAGGCACGAATGGAGTTTTTGCGAAGATGGGGATTGGAATTTGAAGTTTCGGGCCCCCAATCATGGCAAGCAAGCATAAAATGGTCAGCTCCAAGGCTTCGG
>contig_56329
AGTAACTCCCCAAAAGATCCAACTGCTCTTGAGGGAGCTGCAGTAACCTTAGCAGAATTAGGAGAATATACACAGGCTTCAACTCTGCTTCAAGACTTGATTAAGGAGAAACCAAG
>contig_938
CCCTCTCTAGCTCTGGAACGACAAGCATTGTTCTCCACCCAAGAACCTTTTTGCTGCGCAAAATATCTCCATATATATGGTCACCAACATAAAGAACCTGTGAACTTGACTCAATTGAAAGCAGTTTATGA
>contig_939
AGCCTTTACAGAATGAGTCAGTGCACCGCTAGAAATGAAGTCAACCCCTGTTTGTCCAATCTTGTGTACGGTTTCAAGAGTGACATTACCAGATGCCTCAGTTTCGAATCTCCGATCAATCAATTTCACAG
>contig_34833
ACCAGTTACGAGATGATAGATAGGTTCTTGCGGAGGGTTGTACTTCTAGAAAACGAGCATTCAGAAGGCCACCCTAACTCTGTCGGCCATGCCGAACCTCACCAGGGAAATGGAGGTACCGAGAGAGGGGGGAATGACTCTGCGTTGCGGCAATCACAAGCCCAAACAAATCAGACTC
>contig_941
CCCTGAGCTCAAAGAGGAGCTCAATTCTCAATACAAGGATAAGAGAAAAGATGCGGTCAAGAAGGTGATCGCCGCAATGACTGTGGGGAAGGATGTTTCGTCACTTTTCACAGATGTAGTG
>contig_944
GTCATTTGTATCCTCCTTTTGTGTTTGGCTTCTATTTTGTAGCTCAAACATCTCTGAAGAAACGCTGGATTTCTAATAGCGCGGCGTTGGAGAATGTTGTAGAACT
>contig_946
TGCTGGCTGTGTTCTAGCTGAACTTCTGCTTGGACAGCCCCTGTTTCCCGGAGAAAGTGGAGTAGACCAGCTTGTTCAAATCATCAAGGTTTTAGGTACCCCAACGAGGGAGGAAATAAA
>contig_949
GCACGGTGCTTTGACAATCTACCTGAAAAACCTGGATAAATATAAGTCAGTATCTGCCTTTGCACCCATTGTGAATCCTGCAAACTGTCCATGGGGCCAGAAAGCTTTCTCAAATTATCTAGGTGGCAATAAAACTGATTGGGAAGAATATGATGCCACTTCCCTAATTAAGAAGTTTAATGATGTTTCAGGTACCATTTTAATTGATCAGGGGGAAGATGATAAATTCTTGCATGATCAGTTGATGCCACACAAATTTGAAGAGGCATGTCAGAGTGCTAAAGTTCCACTCCTTCTGCGAC
>contig_955
TTTTATTGCCCAGCCTTTGCCTGCTGGAATGGATCGGGGTTATATAGTTCTCAACAGACCATGGGCATTTGTGCAATGGCTTCAGCAAGCAGACATCAAAGAAGATTATATACTGATGTCGGAGCCCGATCATGTGATTGTCAAGCCCA
>contig_956
TTGACTGCGGACATTATTATACTCGGCTACTCGAACCTTGAGATCATCCTCAATCTTTGCAACCTGACCATGTATGCTATCTATCACCTCCTTCAAAGGCGACATTGTCGGATACTTGGCTTCATCCCAAACGAACCTGGTGAGGTATGAATCGACAGGCACTCCATCGACAGTCAGAG
>contig_958
GTATCCCAGATCTGTGCCTTCACAGTCTTTCCCTCAACCTGGAGAGTTCGGGTGGCGAACTCGACTCCGATAGTGGATTTGGACTCCAGTCACACAGTGATCTCGTA
>contig_960
CCGACAATTCAATGGTTTCCTAAAGGGTCCCTAGAACCCAAAAAGTATGAAGGTGGCCGTACTGCCGAAGCTCTTGCTGAGTTTGTGAATAAGGAAGGAGGGACCAATGTGAAG
>contig_961
GCAGCCGCGCAGCTCTCTACCACCCACCAATCTCAGATCTCGTCTCCCTCAGCGAAAAACGATGGCGTTTTCAGAGCTTGCTTGCAGCTACGCCGCCCTCATCCTCCACGACGATGGCATCCCCATCACCTCCGAGAAGATTGCAACATTGGTGAAAGCTGCTAATATCACTGTTGAGTCTTACTGGCCC
>contig_963
CTTCCGCGGTTACTTGGCCAAGGGAATTATTTTGAGAGAAAATGGTAAAGCTGGAGAAGCGGAGAGGATGTTTATACAGGCACGGTTCTTTGCACCGGATAAAGCCAAAGCATTTGTAG
>contig_964
AAAGTACAATGGTTCAGATGATACTCAGGAGATTACTAAATGGATCTCGCAAATAATCAACGATGGCGACTCCAGAGATCTTCCTGATTATAGAACAAGAACTCCTCATTTGGTTCCTGAGGA
>contig_966
GACATAAATCCGCCTTTATCAGCTCTGCCCCTGTCAATCTTGCTTTTGTCAATCTCACTAGCCTTCCGCTTCATAACATCCTTGGTTTCATTGATCTTGCTCTGCATCACAAG
>contig_968
AAAAAAGGGGATCCTATCAACTTGTTCCGACCTAGGATAATAAGCTCATGAGCTTAGTCTTACTTCACCGTCGAGAAACGAAAGAAGACTTCCATCTCCAAGTTTAACTCAGACGTAGCTC
>contig_969
TGGCAGTTTGTGTTACTATTTGTATCTTCTCTCCTACTTTTTCTTGGTGCACCTTCACCCTTTCACGCAATCTTTTCAGTCCCATGTTCACTCTCAGTCGCTTTTCCCTCACATAGCTAACACCTAGATCCTTTCTTGTGTACCCG
>contig_970
GTGAAGTTCATAGAGCCCAGCTCAGAGAGCCCCAGTTTTGCTAGTGTTACTGACAGAGAAGAGCTATCTGGCATCTATTTGGAGTTTGTTAATCTCTTTGGAGATGCACAGTCTATCAAGAGGGCTGAGGATCGACA
>contig_973
AACCTGAACGTGGAGGAGGTCTTCTTTTCTATAGCCAGGGATATTAAACAGAGACTTGCAGAATCTGATGCCAGGGGCACTGAGCCTCAGACACTTAGGATTAATGAAGACAGAGCCGG
>contig_974
TGGAAAGCCAGGCTTAGTTGCGCCCGTTGGAGATTTCACACCTCCACCAAGAACACGAGTCTGGGATCAATGGAAAGTTGAAGGGAGCAAGAAATCGAGAAAGA
>contig_976
AGTTATCCTCTTGCAATCACTAAAGTTGAGGAGTCCGGGGAGCACACAATATTAGGGACAGGAGAACTCTACTTGGATTCAATAATGAAGGATCTTAGAGAGTTATATTCGGAAGTAGAAGTCAAGGTTGCGGATCCTGTTGTTTCATTTTGTGAAACAGTGGTGGAG
>contig_977
GGCATCTCCAGGATACAAAACAGCACAAATCTGTTGTGCTCGAGAATGAAGCTGCGCGGCAGATTCATACTGTCCATCATTAAATTGAAATAGGTTAAAATCCTCAG
>contig_979
GCTCTCTTCTGAGGATTTTGCCCGATGCTGACTTGGGGACACTGTTTATGAATGATACTCTTCGTAGTCGTTTGAAAGATGCAACTTGACTAGCAATAAAGCTCTTGACATCTTCTTCAGTTAGAGAAC
>contig_980
GAAACGTTGCACTGAACAAGGCGATGCTATAACATTTGAGTCAGAGGTGGACAAGATATATCTCAGCACTCCTACAAAGATTGCCATTCTGGATCATGAGAAGAAGAGAACATTTGTAATACGCAAAGATGGTCTTCCAGATGCCGTTGTATGGAATCCCTGGGATAAGAAGGCGAAGGCT
>contig_981
AAAGCAACCATTGAATTTGAATGTCTTGAAGAGGGATACTTGGCTAAGATACTAGCGCCAGACGGTACAAAGGATATAGCTGTTGGCCAACCAATTGCAGTAACAGTTGAGGATGC
>contig_983
GCCGCCACAACGGTGCTCACCAGCTGCCCCCAAAACCCTAAACTGCCCAACCTCTTGAAATACCTCGCTGTGCTCTCTAACCTTTTGGCTACCTGAAGGAGCTTGGCCCTTTCGGTTTCGTCGTT
>contig_987
CCAGTAAGGATGTTCTTGCCATGGCCTCACTCGAGGTTGATCTCTCCAGCATTGAGCCAGGTTCAACTGTGACTGTTAAGTGGCGTGGAAAACCAGTCTTCATCA
>contig_989
TTGGAAGGAAGATCGATCATGAAAACCCCAAATTCGTCTGTGATGCCTTGTGCCAAACTGGATTTTCTTCTTCTCCCACTAACACGGCAATTGACAGACACCAAAGCTCCTGGTAGAGGCCA
>contig_990
TGGCAGCAGGGAACACAGTCTCACCCCCTTCTTCAACATCTGAGAGGTACATAAGAACCGTAGCTATACGTTGGCCTCCATTCTTGGTGTTAAAGTCATCTTGAAAATAGTCAAAGTGAGGTTCA
>contig_991
ATGTCAAAATTGGCTGGAGAGAGTGAGAGCAATCTCAGAAAGGCATTTGAAGAAGCGGAGAAGAATGCCCCATCCATCATCTTTATTGATGAGCTTGATTCAATTGCTCCTAAGCG
>contig_992
TAGAAGGCACAATACTGCCTCAAAGTGCACCCCTCAGTTTGCTTGATCATTGTACCAACTTCCTCCAAGGTTATGTCAGAGCCTGGAAAGGTTCCTAACAACGTCGACTTATCAGAGGCTCCAACGTCAGCACAATG
>contig_994
GGGCGTCATATTCATGGATTGGCCAAGATGTTCTTGGTATCTGCTTGATGATAACGGTCTTGCAAATTGCTCGATTGCCTAACATAAAGGTTGCTACCGTACTACTTTGTTGTGCATTTGTCTATGACATCTT
>contig_995
GCCTTTGAAAGTGTCAATGCCTCTCACAATTCCAAGACCAACACACCAAGGTAAATCCTTTGATCCTTCAGAGCTAACTGCCAACCCAACAATGGTTGCGTTCAAAC
>contig_997
GGAAATACATTGCCATTGTTTTGGTTGATCAGTATAAATTGAGTAGGTCTTCTCCGGACGATGTTTTCGTCTCAGACTATTGTGTAAGCAACTCTGGTTACACAGGTCACTATGTCGTCATATGTGGGTATGACACTACTG
>contig_999
TGATTGATTTTAGCTCCTCCACTTGAGTAACTGTAGTGAGTCTCCATGGGCTTTTTGAGTCCTTTAAATGGTCATCTTGTACCTCCACCGCTGCTTTGTCAAAGAACCTGAATTCATTTGTGTGATCAAGCTTGCG
>contig_1000
TTCTTCCTGTCATTGATATTCTAGTACAGTGTTTCCCTATAGAAGTGCCCCAGTTGATCAGCAGTACATTACAAAAATTAATTGTTGTATGTTTGAGTGGAGGCGA
>contig_1002
TTGTGAAAATTGCCAACGCTTATGAGATTCTGAAAGACGAAGCGTCGCGGGAGCAGTATGATTATGCCATTGCACATCCAGAGGAGGTATTTTACAATAC
>contig_1003
TTCGAGAGTGTGATTTAATTGGAAAGTTTCTTCAAACGGATAAAAATCCCATTCTATCTGGTGATGCTAATAAGCCAACAGTACCTGCTGCCGGAAAATCAGCACCACGGGCAGGAAACCTTGGGCACATAACACGAATTTCTAATAAGCTCATTCAATTGGGAAACAGCCAAAGCCGTGTTCAGGCATGCCTTCAGGAAAATAGCGA
>contig_1004
GATATGTTCTTCATCGGTCAGGTACTCGACCAAGCCATTGGTATAATTCCGACAATCATGATGACCAACTCTCAGCTTAGTTTCCCACTGTTTGTTGAATTCAAGTGCCATATCTATGGCACCTGATCCTTTGGGAGAA
>contig_1005
AAATGACAGCCATTATCATTTGGTATTCATGATAGTTTCGGGTTGCCAGTGCAATGTCAGCAAGAAGTGATCCATGAGGACCCCAGGGCTCATTACTAGTAGCATCAAGAACCTTCTGTTCTATTCCAGGAACTTTCAG
>contig_1006
TAGACAAGAATACGCAAGGTCACTGGAACCAAGCGATCCATGGATTGACAGGAAACGTCCAAAGGATGTTCCAGGAAATGGACACAGAATTGTTTGCAAAG
>contig_1007
GCCGCATGTTCAGGGCCGGCACCAGCGTCCTCTTCGACGCCGAAGAGGCCGACAATGGCTTCACCCGCAACTCCTCGAGCTGGTCTTTGTTCATGTGCAACACCCCCTGACCGT
>contig_61761
CCCAGCCATTCGAGGGATCGCGAACAAAACCGGGAAGAACTCAGTTGGAAATCCCATTGCCCTATAAATTAAACCGGAGTAGAAATCAACATTTGGATAGAGCTTTCTCTTGACAAAATACTCGTCAGAAAGTGCAGCCTTCTCCAAAGCAACAGCTACCTCAATCAGAGGATCCCTTCCAACAATGGAAAATACTTCCTCTGC
>contig_1014
ACCACCTACCCAATTCCAATTCCTAATCGTCTGATCAGGTATAAGATTTCTGGTTGCAAAGCCTTCTTAGTCAGTAGCCAAGGTTCATGTCTGAGCTCGACGTACAAATTCCTACTGCCTTCGATCCGTTTGCTGAGGCAAATGCTGAGGATTCAGGTGCTGGGA
>contig_1017
TAGGCTCGCCTGTTCTGCTGTATCTTGCAGCCTGTGGTGTTGGCTGCTTGGGGATCGTTGATCATGATGTGGTTGAGCTCAATAATATGCACAGACAGATTATCCA
>contig_57986
GACCAAACATCTGCAATCTTTCCATCGTATTGTTTTGTCGAAAGGACCTCAGGTGCGATATAAGCTGGGGTTCCTACAGCAGATTTTGGCCGAGAATGCAATGCTGACTTTGAGTGTCCAAAATCACATATTTTTACTCGGGGTGCTGTGCTGCCATCTAAGAGTGTATTTTCAAGCTTAAGGTCTCTATGACAGATTTGCATTGAATGACAGTAACTAACTCCTGATATCAACTGCTGGAAGAAAAACCTTGCCTCATCCTCACTAAATCTGCCAGCACTGCATATTC
>contig_1019
ATGGAGTCGTCGTCGTCGTTTCTCCTCTCAAATCGCTCATTACAATATCATAGGCTTCGTTGATCTGGTGAAACTGAACTCCACAATTGTTTCCTCTGCATACGTCTGGATGATACTTCAAGGCAAGTTGTCTAAACGCCTTCCTGACCTCAG
>contig_1021
GCAGCAGAAACCACTTTCCCATTGATAAAAGGACCGTTTTCTTTGAGATAATCGTCGAAAGACTTAAGTTCATTTAGCAAAGCTTCTTCTGTTCCATCCTTGGCATCTTTGCTCTTAA
>contig_57665
CCTTCAAAAGGTGGAGGACCACCTTGATCTCGCAACATCTGCATTGCAACTTCAGGGGGAGCAGGAACAAAAGGTCCTAACGGACCAGCACCAGGCACAGGCATCAATACAGGTGGTGGCGGTATATCTGATGGGAAAGGAGGACCAACGCGCATTCCTTGCCCACCAAAATTTTCAAACATCGGGTCATCAGGATTTCCTCCATCTGGACCATCATTATTGGGCTGGAACTCACTTGATTGCATGTTATCAGACCTATCAAATCTTTCACCATTGACTCGATTTTCTCGTTCTCTACGATTACCCCGTTCGTCTTTCAATCTATTCTCTAAAGGCCTACGCCTCTGGGGTTTGTCCCTCAGTACAGGTTGCTGCATAATAGGAGTTCCACCAGGTGCATCCACATCATTCATATAATTCTGGAAATACAGCTCCTCGCGCAGTTTGGAAGTCACCTCCATCACAAGTTCAGGGTGTTTCAATTT
>contig_1024
AACCTCCATTGTTTACCTTGCACCTCCCAGGCCCACTCGCTTCACAGGTAGTGTAACCATCTCCTTTAAATTGCACACCATCAACCAGAGGGCACTCACATACCCTCCCACGAAATGTATCCTTGCAGGCTGTGAGGTTGGCTGCTTTAT
>contig_1027
CGTAGTTGTTCATCATGTCTCAAACGTGCTTGGTTCTGTTCTTCCTATCAAAGATATTGTGCTTTGTGCTCATGATTTTGGGGCAAAAGTGCTTGTAGATGCTTGTCAGAGTG
>contig_1028
TCACCTCTGTGCTCACTTTAGAAGTATCTATAAATAATTTTGCTTTATCAATCTCTACAATCAGATATGCATACATAACGGGTGAATGTGGAACATCACTTCCTCTCAAGTTCAACAGCCAGGCAAC
>contig_1029
TCCCGTTGATCTTCTCTCAGAGGCACATCTGTGAAGTCTGCACCTGTAATATTTGACCCTTTGAAAGATGTGTTGCCTGTGGCTACTGCACCTTCTAAGTTAGCGTTGCTCAGATTCGCCTTTGTCACATTGGCCAAAGAAAAGTCCACAGCTCTTAG
>contig_45438
ATGGCACTAGTGTGAGATCAGCAGCTCTGTGCAGAAACTTTATGACCAACCACATGGGTTTCACCAGCCAACTGAAGGTGTATCTCGGGATATATACTGGCACATGAGTGTGATACGACATCACTATAGGAACACATAACAACTTAGCGATAATGAGGGCGCCGAAAACCATAATTCCAGGCGAGGAGGCATGTATAATGTCAGGCTTG
>contig_1031
ATTCATTCTCGATGGGATTCCTCGAACAAGAACTCAAGCTGAGATTGTTGACCAAATTGCCGAGATTGATTTAGTGGTGAATTTCAAGTGCTCAAATGAGCACTTGGTGAAGAACAATCTAGGAACCCGAAACTTCTCTGCTTGCCGAGAATATCT
>contig_1036
GTGCATCACAGAAAGCCCTATGAGTGATAAAACTGTCCCGCCTTGAGAAGAGAGTGCCACAGTCGCATCTGTATTCCCTAGTTCCGCACGTTTTAGAATGAGCCTTCCAATCCGATTGAACGGCATAC
>contig_1037
CTCGTCCACACTTCCAGAGATCAGATGCTCGTCGTGACTAACCATGAGAATGCCTCCTTGGAAGAGAACAAGACCTTGAATTAGTGCCTCCACAGCATCCAAGTCCAGATGATTGGAGGGCTCATCAAGCAATATTA
>contig_1038
GCTTATCCTTTCTCCAATCCCATGGCTTCTCAGGGTTCGATGAAGCCCACAACCCAACTCGCTCCGCCCGAGCCTGTTCTTCCCACCTTGCAAATTCTGGGCGTTTGTCGTAGGCTGCGTAATGCCAT
>contig_1040
ATCTTGCTGGATTTTGCCGAAAATTGGAAGTCTTGAATCTTTGTGGTTGCGTCAGGAGTGCATCAGACAGGGCATTGCAGGCTATTGGGCGTTACTGTAGTCAGTTGCAGTCTCTGAAT
>contig_1041
CCTGTTACAATTGGAGGAACAGGAACCAACCTAAGTTTCCATTTCAAAATGACTGCAAAGCTTGAGCCTCCCCCACCTTGAATAGCCCAAAAGAGTTCTTCTCCCATGGATTTTCTGTCCA
>contig_38407
GCCTTATCCCTCTTTCTATGTCTTCTGCACTCACCACCACGTCGCTGTCCTTCCTATAATCCATCTTAATCTCCACTGCCAATCCCAACTCCACCACCAACTGAAAGGCATTCAGGTTTTGCTCCGCGTACATTGGCCATGC
>contig_1044
CTGATGTGTGCCATATCTGCCAACAATATTGCCTTCTGTTTGTTGCAGACCTTACGAATACGGTCATAATCATATAGACGTGCATAAGCACTAGCACCAGCAACTATTAATTTTGGCCGGTATAGCGTGGCACTTTTCTCCAACTGGTCGTAGTCAATATAGCCGGTGCTCTCATTCAGTCTGTAT
>contig_1045
CTGTGTGGTGGCACCATTTCTATGATTGGTTTTGAAGAAAGGTTTCAGAAAGAAGCTGGTCTATGCTCATCAGCCGTTCGTCCTGCTTTAATTAAGCCTCCAGAGTATATGCCAGAGAATTTATCAATGTATTCA
>contig_1049
CCAAGTTTCTATAAAGAGCCTCCTCCGAAAGTTGAACTCAAGAAGATTCCAACCACACGGCCAAAATCTCCGAAGCTTGGAAGGAACAAGAGCTCCATTTCTTCACTAAACAATTCTT
>contig_1053
ATTCGCTGCAACACCTGCGGCAATTACATCTACAAAGGCACCAAATTTAATTCTCGCAAAGAAGATGTCGTTGGAGAGACGTATTTGGGAATTCAAATATTCAGATTTTACTTCAAAT
>contig_34498
GAAGAGATGTACCAGCAAGAAGCCAATGAAGAAGAAGAAGTAGGAGAAGGAGGAGTAGGAGGAGCTACTAGTGCAGCAGCAGATCAAGAGAGAGAACGTAACAGCAATGCTGGCCTCGCTGCACAAACTCCAACGCCTACAACGACAACAACAACAACAACAAAAAATTCGCCAGCAAGCAAAAGATCCGATATCAATGCCTCTGAAAACGACCCTTCACTCGTAGCAATCAATAGGCATCAGCAGCAGCAGCACCACCACCCTATGATGGCCACCACCACCTCTACTACGGTGGCTTCTCCTGCGTACCAGTGCTTCCCCGCCGCAGCTTCCGATGACACGTGTCGAAGTTACGGGACCACCTCGGCTAATGCAAATATTGCAGCTCATCATGAT
>contig_1058
AAGTACATAATGCGAACTCCGAGAGATTGGGACAGATTCATGAGGTTCATGGAACGCTATGCAAATGACAATGGCTTGAGTTTCATAAAAAAATGAGGCGATGTATATCCTTA
>contig_58524
TTTTTTTTTTAGATTACAACACAGAAACGGTTTATTTTCCAAATGAGTTGCAAGATTTGATCAGACTGGATAAAAATACATTTCTACCACTGATGCATTGATCATCTCTGTGGAGAACTAGAAATTAGCATCTCCCAGATGGAGAAGAAAAATAAATAAATAAATAAATACAATAATATAATGAATAAAAATAGCAGAACATATTCGCCTCCTATCTAAGTTCTCCAAATTCTAGAGCCTAACTTGGTCTCCTTTCTCCTGCCCAGAATTTGAGGGCCTTGATTGAATTGAATTGGTTTGCTGTGACTTTCCCCGTTTTCTTAGATTACAAGTAACTATAATTTTATCGAAAGACTAATAAAAAACTTCGACGTGTTGATTTCTTCGGCGGATGATCGGAGCACGGGACCGTTGCTTACGCCCTCTGCTCCTGTTCTATGTACATCTGCTCCGCCCACGACGGAAGCATTTCGTGACCCCCATTGTTGAGGTGATGATACCTTTGCTTCTTGTCTGCACCAAACAGCTCAGACCTCTCGGAAGAAACATCCCTAACTAGGGTATTGACCCAAGAGACATCCGGCTCTTCAACCGCCGGTGTCTTAAAGCCAGGTGGTCCGGCATTGTTGCTTCGGAACCCAAAAGATGCAGACTTCTTCAGCTTGTTCAGCTCGTCTCCTTGCATTCCCCAATCCAATTTCCCACCAGGTGAGCCCCAATCTGAGGACTGCC
>contig_1060
CCAAGCAAGCGGAGAGAGATGGATGTCATGAAGTTGATGATGAGTGACTATAATGTGGAGACAATAAATGATGGGCTGAATGAATTCAATGTGGAATTCCATGGTCCAAAAGAAAGCCTTTATGAAGG
>contig_37877
CCTCTCCCTCGTTTCAAATGCATTTATAATTCTGTGATCCAAAGCAATTGCTCTCTTGTTTTAGAATTCAGATTTTCAGAGCTGGGTGGTGGTTGTTGTTGTTGTAATTATGGCAGTCCTTGCGTCAGCTGTAGCAGCTATTGTAAAAATACCATTTGAATGGCTGTTTGGTGCCGCCATAAGATTCTACAAGATGGCTAAGAAGTTTCCAACTCTCCGCAGAGATCTCACTTCAAATATAAACTACTTGGAACAACGGATCCCACTGATAAGCCGCACCAGAATCATTTGGGTTTCTGAAAATTTAACAAGAACAATGGAGGATGGCAAGAAGCTGGCCAGAAGGTGCGACGAGGGGAATCTGAACTTCTTTGAAAAGGCTAAATATGCTAAAAAAATTGTTAAATGGGACGAATCTCGTCAAAGAATCTTGAAGTTAGTGCAAACTGATGCAAATCTTGTGGCTCAAAATCAAAACCAAGACCTTGTTACAACTTGGTGCGCAGTTCCCGACCTTCCAAGCAATACACTAAAACTGGATGCGCCTTTGGCGGAGATGAAGATGAAACTCCTTAGAGATGACGCGCGGTCAATGCTTGTG
>contig_1064
GCCTACTTTCATCATATTTAAGGATGGAGAGCCATTTGACCGCTTTGAGGGTGCTCTGACTGCTGATCAGCTTGTCGAACGAATAGAAACTACTTTGAAAGTTAAGTAGGAGACAGCTTCTCAGGTTGAACCGAGAAGCTGATCGATTCAGCCGC
>contig_1069
CTTGTCTTTCAATCCAGGTGAAATGTTACTCTTGGAAACCTGTAAGATTGATATGAGGCGCTCTAACATGGTTCTGAACATTTTTAGCTTCTCAAGCTGCTCTGAC
>contig_1071
GAGGTGAGAGCGTTCTTTGATGTGCACGAGCAAGAAGGAAGCCATCCAGGTGGTGTTCATCTTGAGATGACAGGCCAGAATGTGACAGAATGCATCGGAGGTTCACG
>contig_1072
GCTGTACGCGCTTAGGCCCTGGTCTTCGAGCCACTTGAGGAGCTGCTTTAAAGTTGGGTCGTTCTCTTCTTCATCTTCGCAAGCCACCACCACATCAAAGTGCTTCCTATTTGGAGGCAGTTCTGCCTTCGCAATACTCGTAGCCAAGTCCACCATGG
>contig_33547
TCTCGGCCGCCGCTGGGTCGTCACCGCCAATCCCACCGCTGTTCAGCACATCCTCAAGACCAACTTCCCCAACTACCAAAAAGGTGAGGTTTCCCGCTCCACCCTCGCCGACCTCCTCGGCGACGGCATTTTCAACGTCGACGGCGACAACTGGAAGTTCCAGCGCCAAGTCTCCAGCCACGAATTCAACACCAAGTCCCTGCGTAAGTTCGTCGAACAGGTGGTCGACACCGAGCTCTCTGACCGCCTCATTCCGATCCTCTCCGCCTCGGCCGCCAAAAATTCAGTCCTCGACTTCCAAGACATTCTCCAGCGCTTCGCTTTTGATAACATCTGTCGAATTGCTTTCGGGTACGACCCGG
>contig_1076
ACAATTAAATTGAACCCCCAGTGGGAGAAGGGATATTTCAGGAAAGGTTGCATATTAGAGGCCATGGAACAATATGATGATGCTTTGGTTGCTTTCCAAACAGCTTTGGAATAT
>contig_1077
CAACCTTACTTGCTATAACATTTGAATCGGTCTCAAGAATAATACCTCCGTCAACAATTTCATCAAGGCATAGTAAAATGAGATCCAAATTCTCAAGAGCTTCCTTCTTGTCCACATTGCCTCTCAGGAGAATGCCAACCGCATCAAAAAATCCCTGCAGAACTGTG
>contig_1079
GGGCAGCATTGCTTTTGCAGTTCTCCTTGTCATTGTTGTCACAGCCGTTAGTGATTACAGACAATCACTTCAGTTCCAGAATCTAAATGAGGAAAAGAGAAATATACATTTGGAAGTCATTAGAGGTGGTAGACGTGTTGAGG
>contig_1080
GCTCAGGAATCCCAATTCTTCATCGTCAAGCATGTCGTCTTTAAGGAACGCTGTTAGCCGACGGGCTCACAAGGAGCGAGCTCAACCGGAATCGAGGAAAAAATTTGGGCTTCTTGAAAAGC
>contig_1082
GAATCATTGTTTGTCTTGTACCGCATCACAGAAGATCCAAAATATCGTGAATGGGGTTGGCAGATTTTCGAAGCATTTGAGAAATATACAAGGGTTGACGCTGGTGGAT
>contig_1083
GGCTAATAACTCTGAGAAGATCCAAAAGTATTGCCTCCTTGACGCAGAGATACTCCTCAATATGAGATGTTTTAACAAAGCAAGACACCAAAATCATAAGAGCCTGATTTTCTGGATTAATATTGTCCAGAAAAAC
>contig_1084
ATTCAGTCATGGATTCCCCGTTTTCGAATTCGAAACACTTCGCACGGCTGACCCTTTCATTGCTGGATGGTTTTTGAGTGCATATTTTCTCGGAGGCTTTGGTGA
>contig_1085
GTTGATTGCATTGACAGATTCCTACAAGATCCTCAAACAGAAGGTATCATTCTTATAGGAGAGATTGGTGGGACTGCAGAAGAGGATGCTGCTGCATTGATTAAGGAAAGTGGAACTGAGAAGCCTGTTGTTGCATTTATTGCTGGAT
>contig_1088
ATTCTTTCCTTTCCTTGGGTTATTGGCCATCCGCCGGGAGTTTCGGGTTTAATACCGATATTTTAGCAACAAATCTAATAAATCTAAGCGTAGTGCTTGGTGTGTTGATTTTTTTTGGAAAGGGAGTGT
>contig_1090
CTCGCGTTGATGGTAACCAAGAAAAGGTTGGAAACTTCAGAGTTGAACCACCTGGGTTATTCCGAGGTCGTGGAGAGCATCCAAAGTCGGGAAAGCTGAAAAGACGGATTTGTCCAAGTGA
>contig_58909
CCTCACATCATCTCAACGATCCTGACAAGGATTTGGAAAAACCAAGTATTTCTACCGTCGTGGAAAACAGAAAAGGAGAATCCAGAAGACCAAGTACAGTGGAATGTCCTAAGCAAGATAGAAATACAGGAATGCAAACATTTAAAGCTCGTCCTCTTAACAAAAGGATATTTTCTAGCAAAGGGGATATTGGTGTTTTCTGGAATAGTAAGCGGGAAACCACTGTACCAATGGAATTTAATTTTCAGACAGACAGGGGAGTACAGCAATTTCCGCCAACTGAATTTTTTAGTAAGCTCTCTTTGACAACTGAGCTCCAGCAGAATAATGGATCACCAGTGAAACTTTCCCAGCCTACATCTCTGTCTACGAAGGACTCAAAAGAAAATAGATCGACTTTTTT
>contig_1093
GTCAATGTGACAACCCTTTTTGTCATGCTTGTAAGAATATCTGCAGTAGCATTTTTTATAGCATCCAATTTTGGGAAGCACGCACGTTTGCTCAGCAGTAAATTGACAGCATCTGTAAGTTTGTATCCCTGT
>contig_36204
GCTATATATATGGTACGCACATTTTGGAACATAGTTCTATATAAAAATTGTTAGCACGGAGGCATTCCTTGCGGCGGAGGTAAAATTTGCGCTCCTAGGTCCTTTCCATTTTTCACTATGAACGTCATGTCCATGCCCCATGACATATGTCGATCCAGATGACAGTGCATAAACCAAACGCCAGGATTGTCTGCCTTGAATCTAATGGTAGTCCAACCATTTATAGGGACAGCGATGGTGTTTTGAAGAGGAGGATCAACAAGATTATACGTCAAAGGGTCCTTG
>contig_1097
GTTTTTGTTCTTATCAAGAGCATCGACTCTTGCTCCAGCCTCAAGAAGAGCTTGAGCACACTTCACCTCACCATATCCACATGCAAAATGTAATGCTGTCCTCCCTTCTGAATCTTCCTCATCCTTGTCAGCACCAGA
>contig_1104
TAATTATTCTAATTGACAATTTCAGGATGTGCAGGGCTCTAATGCCAGGGGATAATGAAGGCATTAGCGATGACACAATATGGGAGACACTTCCTCATTTCTGGGTAGCAAT
>contig_1106
TGCAGAGCTCTCTTGCTGCAGTTGTTGCAAACATCTCAAACACCCTTCAAGGTTCTGAGCCTCACAAAAATTTCTGAAGTTGATGCATACATTTTTAAGTCTGAATGCACCTATCCAGGCACTGCTACCCTTGAATTGATGGACATAGGCATCTACC
>contig_1115
CTAAAGAACTTCCACCTAATTTTCAAGAAAATATCAGAAGGTTAATTGGCGATGAAGTAGAAAAGGTCAAAGGTTTTCCTGTGGACACAATTGTTCCCTTTCGAGAAAGGTTGAAAATATTGGGACGTGTTGCTAAT
>contig_57823
CCACCCGCCAGCCAGTCTTCACCTGCAAGTTCAGCTTCAGAACACCCGCCGACCGCACTCAGAGATCCAGGTCGTTACAGTCGGACCAAGGCAGCTCTCGGAGCTGGCTAAGTTCGTTCGGGAGCGAGCGAGAGCGACACGGAAGGGAACGAAAGGGCTGGTCGATAACGGTCCACGACCTCTCCGGGTCGCCTGTGGCTGCAGCCTCGATGGTCACGCCCTTCGTGGCCTCGCCCGGGTCGGACCGCGTCAGCCGGTCCAACCCAGGCTCCTGGCTCATTCTCCGGCCCGGCGACAACACCTGGAAGCCCTGGGGACGCTTGGAGGCCTGGCGCGAACGAGGTGGCGCCGACGGCCTCGGTTACCGCTTTGAACTCATTCCCGACACGAGCGGCGCCGGCGTCGTGTTGGCGGAGTCCACTCTCAGCTTAAACAAGGGCGGGAAATTCGTCCTGGATCTCGGGTCAGGGTCCAGTAACCGAGCCGGCCCAAATTCTCCGGGTTGTAGCCCGTGGGGGAGCGGGGACTTCGGGTACGGGTTGTGGCCTTTCTGCATGTACAGAGGGTTTGTGATGTCGGCGAAGGTGGAGGGTGAAGGGAGGTGCAGCAAACCTGCGGTGGAGGTGAG
>contig_55078
CCAAATTACACCATTCATTCATTTGTAATTCCAGAATACAACATACCGGTTCGAGAATTTAAGGAAGAATTAACAAATGGATAATCCGTCACTCGTTACAATGAAGTTACAAATTGAAGTATGTGCAACTTTTCGGAGGTCAGGACAGTCTTATATCATGCTTATAATACACAGGTGACGATCGCCTAGCCAGCATAAGTATTGGGCTATTTGGCTGATGAATCACCAGAACGGAATTCCCTTTCAAGTTCATCAAATTCCCAGTCATTAATCTCCTCTGCTGAGTAGTCTTGACCAACCTTGCCAAACTCAGATTCCAGCTTAGCTAGTTCCGCTTCCGTGTCAAGCGTTTGCTCTGCCTTGACTGCACCTGACCCGGACTGCTTATCTGTCCCTGCTTTCTGTGCTCCTGTGCTTTCTGTTGGGACGTGAGATGGATCGCTCTGCGGCTTTTCACTAGATGAAGTTTCTGCTTTTGGGGCTGGA
>contig_1119
TACTATCCTAAGAGGAAACCATGAAAGCCGTCAGATTACTCAAGTTTATGGTTTTTATGACGAGTGCCTACGGAAGTATGGTAATGCCAATGTTTGGAAGATCTTTACAGATTTATTT
>contig_1120
AGAAAATCTCTTGACATGCTTAGCAGACTTGTTTACACAGATAAGTTCACAAAAGAAGAAAACGGGTGTCATTGCTCCAAAGCGTTTTGTACAAAGATTG
>contig_1122
GAGGATACTGCCTTTGCACCACTCACCAAAAAGGAGATCAGTGAAATCGCATGGCACCGGCTGGATGATCTTCAGCCTGCAAGTGATAATGTGATATCTCGTGGTGTC
>contig_1124
CAGCAAAATATTTGCAGGCCTTGTTGCATACAGAGGAAACAGGTCGTGCTATGTTAATCAACCCGGAAACCTATCTGAAACAGATATAGGGTGGGGATGGCAGACGTGTAGTGACATGGTGATACCCATAAGCATCA
>contig_1126
CGAATAAATAAAGGCCTCTGAAATCTAAGCTCTCGGCAAGTAGTGGTAACCTATTCTCTATGATTTTGACGTCATCAGCTTCAGAAGACGCCTTCAAAAGATACTCATCGAGCCGTATTAAACT
>contig_1128
GCACAATGATTTTTGGTTCTGTGACCATCTTGTGTGCCAAAGCTACCTCAGATGCGCCAACGTCTATGTTTCTTCTCTTTGCATTAGGTTCATCAGCATCTCCCTCTTCTCTA
>contig_4464
AGAATCAGTTTGCTGATCTAATGCTGATTGTTGGGATATCAGGGACCATATCACAGCTACTTTTCATGCCTATGTTGGCAACTGCTATAGGAGAGGAAAAGTTGCTTGCAATTGGGCTCATAATGGGCAGTATGAATATGTTTCTTAACAGCATATCATGG
>contig_1130
AAAGCAGTGGCCGTATGTTGAACATTGGTGTCAGTTCTTACAGGCTCGGCATAACAAGGCAATTTCGAGGGACACATGGTCTCAACTATTGGAGTTTGCGAGGGCTGTGGATTCATCACTGTCAAACTATGATGCGGAAGGTGCCTGG
>contig_1132
GGTGCTGCCTTCTCTACAGGTCCCTGTGCCAATCGTTCTTCACGGCGAGCATGCTTCCTCTCTCTGCTAGCCTTGTTCTTCGCACGCTTGGCCTCAAACTGGTCAGC
>contig_1134
CACCCACGACCTCGTCGTCTTCCGATCCCTCCATCACCTGGTGAATCGGTTAGATAGTGAGGGATATTATGGAGGTGTTCGATTGCTGATGGCGATTTGCAAAGTGTTCGTTGATTATTGCAAGGAAAATGCGATTGAATTGGAAGCTCGAAATTTCAC
>contig_1135
TCCCGCAAAGGAGGAGGAAGTGCTTCTTCACTCCCGAAGGACGTGCCTTGGAGGGCCTCAAACATCAAACCCATCCCCAAAATTCACCATTCCCCTCTTCTCCGTATAACCCCCAACCCTACGTCCAATTACGCCCTCTCCGTCATGAAGCACCCGAATCCAGTCGGAAGTGGGTTGGCCATGGAAGC
>contig_1136
TAGATCTCTAACAGTTTTCAAATAACCATCTGGAGGAATTATGACCCCAGCCTCTCCCTGAATGGGTTCAAAGAGAAATCCAGCTATGCGGTCTCCATTTTCTTTGAAAACTTTTTCAAGGCCAACTGCATCACCAAAA
>contig_1137
GTGTCTTATCAGATTTCTTATATAGTGCCACCCAATAAGATGGATGAGGACAAAGAAAAAGGTTCTTCTACTTGCACCAAGCCTGTTTCTGAGCGGTTAAAGGAAGAGGTTCGAGATGCAAAGATTAAAGTTCTTGC
>contig_1138
CACCCGTCGTTCTCTGGATTATTTGTCACCTGAGCATACTTCCCCCATACAACTTTCCCGGCAGGTGTGACTAGACCTAGTTCACTGACATTCACCTCAATGATGGTTCCCTTGGTCAA
>contig_34898
GGGAAAGCGCCCAATCAGGCGTCGCTGGGGGAGGAGGGGATCGATTTGCCACGGTGGGTGCAGTCGGTGGTCCGGGAGGAATGGACGGCGGAGGTCTTCGACGTGGAGCTGATGAGGTACCACAACATCGAGGAGGAGATGGTGCAGCTTTTACAGATCGCCATGGCGTGCGTGTCCA
>contig_1146
CATGATCTGCGTTTTAGGTCTCGCATTCAAGACAATGAAGGATCCCAAGGTAAAAGTGAAGTATCACCTGTTGTTTATAAAGTTGGCGAATGCATGCAAGAACTGATAAAAGTATGGAAGGAATATGAGCCATCTCCAGG
>contig_34165
TATTTTTGTTGTCAACATTTTTAACGACTTTGATCGGTTCATGAGTGTTCCGGATCAATGGGCCCCTCCAGAAAGTAAACCGTATACACCAGGGGAAAACCTTCAACAGTGGCTAACCGACGAAAAGGCCAGGGACCAACTGGTCATTCGTTATGGTGCGGACACGGAAGTGCTATGGAACGATGCAAG
>contig_1152
CCGCTTGAGATTGCTATGAAGGAGCTTCGTGAGCGGAAGGTGCCCTTCACCATTCGCCGCTACCTGCCTGATGGAAGTTACGAAGATTGGGGAGTAGATGAGTTGATTGTGGAAGACTCGTGGAAGAGGCAGGTGGGAGGTG
>contig_57442
CGAAAGGGGATTGCTTGGACAGAGGATGAGCACAGGCTGTTTCTTCTTGGCTTGGAAAAATATGGGAAAGGTGACTGGCGAAGTATATCTCGGAACTTTGTGGTAACAAGAACTCCTACGCAAGTGGCAAGCCACGCACAAAAGTACTTTATACGCTTGAAT
>contig_1154
GGCCTTTGAGCCCAACGTGAAATCCAAGCTGATAAACTGTAGGAGCGTCTTGGTCTGGCCTTTGAATGGGAAAAACTAGAGGTAGATTATCAAGGATCATGTTCACTCGATACTCA
>contig_1155
GAGCGAATTCGTCTAGAACGTCCTCAGCTTCATGAGCAATGTCTCTTACTTGCCTAACCCACACTTTGAGCTCCTCGTCAGTTTCCTGCAGCACGTCTGAACTCCAGTCACCAGAT
>contig_1156
GTTTTGCTATGGTCCTCGCAGTTTTGCAAATTGCCTTGTCGAGGTAAGGCCACATGAGCTCAATAAATTTGTTAAGCCAGTCAACACGATCATAGTCTGGATTTTTCACCCACATGGGTATCTCCG
>contig_1157
TTCCACTTGATTGGCTCAAACCAACGGCTGTCTTGCTCCTCCGGACCTTGCCACTTGGGTGCACCTATTGCCATGTGCGCATCCCAATGGGGTTGAAGAATTTTTG
>contig_1158
ACCTATGCTGATGACTGTATTGTTGAAAGAGTTACCCAGCACAAATGCTACATTGTTGCTACATGCGATCGAGATTTAAAGAGAAGGATCCGAAAGGTCCCTGGTGTGCCAATCATGTACATCACTCAACACAAG
>contig_1162
CTGAAGTGTCTGCTCTCCAGGAGCGGTTTACTTCTGAGGGTTTTATGACTGTGGATCGCCCAGCCTTTTATGGGTCCAGAAATATGGCTGATCATCATAGAGATATGAGGCTGGACATAGACAACATGAGTTACGAGGAACTCCTTGCACTTGGCGAAACAATTGGGAATGTGAGCACA
>contig_29112
CTTGACGGTGATGGGCGTCGTCAAGTCCAAGTCGAAGTGCACGACGGTCGGGATTCAGGGCATCGCTTGGGCTTTTGGCGGGACCATCTTCGCCCTCGTCTACAGCACCGCCGGCATCTCCGGTGGTCACATAAACCCGGCGGTGACTTTCGGGCTGTTTTTGGCCAGGAAGCTGTCGCTGACCAGGGCGGTGTTCTACATAGTT
>contig_58871
CTCTCTTCTGATTTGCAGTGAGCGCAGTCCTTGCATTCCCCCATGAATACCGGCAGGACATGGTCGCCAGCTTTCAGATCCGTCACGCCCTCACCAACACTCTCCACGATCCCTCCTGCCTCATGACCATAAATTCTAGGAAATAAAGGGTTTTGTCCCTTGGCTTCCCAGAAGTAGACATCAGTGTGGCACAAAGAGGTAAA
>contig_1174
GTACACAATCGCCAGGTTGTTCATTTCCGTTCTTTGGAGAAACCTAAGGAGGAGGATTTCAGTTTAGAATTGTCAAAGCAACACACTTACGATGATGTGGTGGAGAAG
>contig_47478
GTATTGGAGAGCAGTTGGGGTAATTTGTGGGAACAAGCAGTCTTAATGGCTGAATTGGTGACATTTGTGCTGAAGCATACTGTGATTTCAAGCTTGGACTGAGAGCCA
>contig_27751
TTTCGAACGGGAAGCTGGGATCGTCGATCTTCTTGGCTCCCGCTCCGGCCGTGTCCGGCGCGAAGCCTCCTCTCTCAACGGCGCCGTTTAAGAAGAGTTGTCACGAGCACGACCACTCCGACGACACGTCGTGCAAGTTTTCCGCCTCAGGATCTGCTTCCGCTTCCGGCAAGTGCCATTGCTCCAAGAGAAGGAAAAATCGGGTGAAGAAAACGATTCGCGTGCCGGCGATTAGTT
>contig_24936
GAAGAACTATGGAAGCAGGCTACAAAAAATTATGAAAAAGCAGTGTTGCTCAACTGGAACAGTCCCCAGGCACTTAACAACTGGGGACTTGCTCTGCAGGAACTCAGCGCAATTGTTCCTGCACGGGAAAAGCAAAC
>contig_1183
ATATCATCATTGATATCTTCCAGTAGCGAAAGGTCTAGTTTCACCATTACGGCCATGGATCCTTCTGGTTTGCTCGGACAGGTAAGACAAGGGATCTCATTTATCCTATCCCAGCAAATGTCTGAGGACTGCTTCAGCAAATAGAGAGTTTTCTTGAAGA
>contig_55979
ATTAAATGATGGTTTAAAGCCCATCCAACTACCTTGTCTGAACTTTCGTTGGTAAGTGTTTGATCCTTGATGCATAGTGTCCCAAGTCCTTCACATTCCAGTCCACATCGACCCAGAACAGTACGCAAGTGATTCAAGTTTCCCTTCATTTTTAGGGTTTCAAC
>contig_1185
CCTGAAGATTGTAAAGCTGTCATTCAAAATCTTGACGGACGTGAATTTGCTGGGCGAACCTTGAGGGTGAACTTTTCGGACAGGCCGAGAGCGAAAGTACCTCTATATCCTGAAACTGAGTACAAGCTTTTCGTTGGGAATTTATCCTGGTC
>contig_1187
CCCCCAGTTCTTAGTGTGTCCTCAGCCAATCCGTACAATACGGTTCCAAGATTGTAAATTGCTCGATGGAAATCAAACTGCAACTGAATAGCTGCGCGGAACTTACTTATTGCAGATCTTACAATTGTTTGCTTTTCCCGT
>contig_1188
TCTATTACAACCTTCAACTCCTTATCCCTTGTCCTGACCTCGACCTGTGGGATTTTTCCGCGAAGCAAAAGGTCTACACTCTTTGCTGTCTGATGTGTAACCCAATAGTCCCTCTGTCTCATCTCAAT
>contig_1190
CGCCGTTGGCGGCTCGCTTTTCGGTTATGATATCGGAATTTCAGGCGGGGTTACGTCAATGGATGGATTTCTTAAGAAATTCTTCAAGACAGTGTACAAGAACAAAACGCACGCCCGGGAAAACAACTACTGCAAGTATGATAACCAGGG
>contig_1191
GGGCGAGTATGCATAAGGGGTTGGTGGGCTTCTGCTGCCATACATGGTGGGTGGGGAATGGTACGGTGAGAACCCAGCAGGATACTGGCCATGGGATGGAGACATGACAAATGTAGGTGGAGTTGTAGGGAAAGAAGACACATATGCATTCGTCAAGCGTCCGGCCT
>contig_27077
CTGTTCAACGAATCTAGTGGAGCAACTCTTTACAACTCAACACTCCAAATGAATTCTTCTACTTCACTTCTTGCATCTGCAATTTCGTGGCAAAATTCAGAAAACGAGAATACTTACCTGAGAATAAAGGTTGTGAATTTGGGAACCTACACAGTGAATCTGAAGCTTTTTGTGGATGGGTTGGAGCCAAATTCCGTTAGTCTGTCTGGGTC
>contig_1193
AACTTACTGGGGATCCTTATGTACCTGCTGGCCAGGTGGCATTTCGTGCAAAGATTGGGAAAGGATATCAGCTTCCTCATAAAGGGATTATACCAGAAGAATTTGGAGTGGTTGCTCGATATAAAGGACAGGGGAGGCTTGCTGAGCCAGGGTTTCGCAATCCCCGTTGGGTCAATGGTGAACTTGTTATTCTTGACGGGAAGTACATTAAGGGTGGACCTGTTGTTGGATTTGTTTACTGGGC
>contig_29151
ATGCCGGAGACTCTGTGGTAATGTTTGCACCATACTACTTCAATGCTTACATGTCCTTTCAGATGACAGGAGTCACTAATATACTCGTGGGTCCTGGTCACCCAAAGACACTCCACCCAGATGCAGACTGGTTGGAGAAAACGTTATCCGAAACCAAACCAACCCCAAAAC
>contig_7257
AAAGAATGCTGCCAATGCCATGGCAGGGTTGCCAACTTCTGTAAATGAAAGGTGGCCTTCAGATGTTGGAGGATAACCAACAACTTCAAATGCTTCTTTAAGCGCCTTCAGTGCAAAGTTCTCATCTGTTTCCTGATCAACTTTCAATTCACCGGTATCTTCCAATGTTGAAGTTTCCTGACCGTCTTTAACTTCATTCAA
>contig_1196
TCCAAGTGAGGGCACAGCATATGCATTGGGTATTACCACCTTGGATTGTGGGTTCAAATCAGCAAGCCAGTCTTCGAGCTCAGCAGGATTCTCTGAAAGGAACAGTCGGTCAAACAATCTGACTTCCACCTTG
>contig_1198
CTCTCTTCGTTTTTGTGAAGGATACTTTGCCTCAAACAGCTAGTTTGATGGATTCTGTGTATGAATCGCTCAAGGACGAGGATGGATTTCTGTACCTGTGTTATAGCAC
>contig_1199
CCCCGTGCACGATCATACCCAGGTGGTTTCCCATACTCTGTCGTCATCTCTCCAAATCGATAGTAAGACAGCTTGTACATGAGACAGTTCAACATCTTGGGAGCTGCACCTTTGTCAACAC
>contig_48678
CACTTTCACCATCTGATGCATATGCCAGCCTTTGAATGGCATCAACAAGGGCCTGTTCATGATCTTTCAGAATTTTCCTTGCTTTTTCGAGCTCAAAAGGATCTGGCTCGCTTGCATTGAAAACTCTCTCCACCTCCTTCACCAGGGTATCAGTATTTAATAATTCTAAATCATCTGGCGCCTTCCCTATACCATTTTGCGATGTAAGTTCTTTCTTTGATTGAGACTTTGTGGGTCCTCGCCTTCTTGTGGTCTGGCTAGTAGATTTCTTAGCCCGGCGTCCTGATGGGCCAGGATCTTCCCAACAGATATCCTCAGGAGAGATCTCTTTGAGATCAACCCATTCCCACGTCTCATTTGGTGTATGTATGTCATAGACCAAAGCATGTCGACCCTCAGCCGGGTTGTAGTAAGTGATAACGGCTTCATAGAAGCTGTTGTCTTCCGGCCACCTTGTCCACACTTTCCTTCCAACTAATGAATCAGATG
>contig_1204
CAGAGTCCGAGTCGACTCGGGTTGCCGGGTTTGTCATCGACATGTTTTGCACGACAATGATCGACGTGGCCAATGATTTCGGAGTTCCTACGTACATGTTCTTC
>contig_1205
TCTTGTACTTGCCGTCGTGACTTGATGCATCTAATCGACATGCATTAGCGAAAAACCCACTAGTAATTGCCTTCCTCACTACCACTGTGTCTCTTTCACAAGATATCAA
>contig_1206
CCCTCGTTCCACTGCAGGAGTGAATGTGTCAAACTTGACATACCAAGTACCAGAAACCCCATCAACGAGGCCATTGATCCTGTCCCCAGTAACACAACCAACCTTCATAATCTCATCAGCAACATCAACATCA
>contig_1208
ATGGACTTGTATCCTCATGATTGCCCATTCAAGGTGGCCATGATCGCAAGGCAATGTGTAGATGACGACCCCATCCTACGGCCCGACATGAAAGGAGTCGTGATTTCGCTATCACAGATCCTCCTAACCTCAGTGGAGTG
>contig_27837
GTTTCTGTTTGTTTTTTTAGCAATCAAATTTGCAACAGCTGATGGGGATTTTACTTTGACGTCCAAGGGCGGTGCGAAGCGCGACCAGATTGAAGATAAAGTTGTTTGGATAACTGGCGCTAGCCGCGGAATTGGGGAGATTCTTGCTAAGCAACTTGCGAAATTGGGGGCTAAG
>contig_1210
GTCGCCATCACTGGGTGTTACTGTTCCAGTTGATTCACGGTGTGCCTCTCCATCAGATCCACGTACAGTGACACGGTATACCACAGTCACACTTCCATTGTCAGAAAATATAACATCACGGA
>contig_1213
GTTTGTTCTTGGTGCTGTTTCAAATACAGCATCATATCTACGACTATGGGCTTTGAGCTTGGCGCACTCAGAATTGTCGACCGTTTTCTATGAGAAAGTTCTCCTCCTTGCTTGGGGGTATGACAGCTTCATTATCCGGTTAATTGGGTT
>contig_1218
ATTTTATACTTCTTGGTCAGAGCTTCAGACCCAATTGAAATGAAGAAGGTGGTACTGAAATTGGATTTACATGATGACAAGGAAAACAAAAGGCCTTGAAAGCAGTCTCCAGCCTTACAGGCATTGACTCAATTGCTATGGACATGAAGGAGAAGAAAC
>contig_2506
GCACGTACACTGGCTGCCGGTAGATTCCGGAAGCGACGCGAATCACGGTGCGACGGGTGTTGCAGAGAGGAACGGCGTCGATGGCCTCCTGCACCGTCCGGAAGTCGCCGGAGCCATCCTGCGCGACCCTGAGAACAAGGGCCGCC
>contig_1220
TTCACCTGCTTTCTCATAAGATGCTTGGTGGTTGTCATATCAGCTTTCGATACAGACTTGTCACTTGATGTTTTGGATCACCCGGTTTTGAATGTTATCTACTACATGCTGGTTGAGATCCTGCCTTCAGCACTAGTCCTTTACATCTTGC
>contig_1221
CATTTCTCCCCGTCCCATTGCTTAGTGTTCTCTAAAATCTTAGCATGAGAAGTGAGATCCTGAGGAGAAAGCTGAGGAAGCTCATTCGGCTGTGTATGCATCCATCCC
>contig_1222
TGCATCCCCAGAAGATGTCAAAAGGCAGTATCGTAAGTTATCCTTAATGGTTCACCCTGATAAATGCAAGCATCCACAGGCTAAGGAGGCATTTGGAGCATTGGCAAAAGCCCAACAACTATTACTTGATCAACAGGAA
>contig_1223
ACCTGCTGAGGAGGATCCAGAAGTTCATTTACGACAGCTCAAAAGGTTTTCTTTACGCGAGCTACAAGTTGCGACGGATACCTTTAGCGACAAAAATATTCTTGGTAGTGGTG
>contig_1224
TTGCGCTCCAGCTCATTTTTAAAACGAACAGTCTGAACACCAGAAATTGCTTTTACAACTGTTGACTTTCCATGAGCCACATGACCAATAGTACCGATATTGATAGTCGCCTGACGAGATATAACTTCAGGC
>contig_36514
GACCTCACAAAGTCCTGAGGACCTAAAGTTTGTTGACTTGCCAGAGCACAATGAGGCTGATGCAAAATCAGTAAAAGATGAATGCTTTCTTGAACCAAGCGATGATGCAAATCCAGCTGTTGTCAATTACTCACTTAATGAACCGTATTTGAATGCTACGGAGAATACGCCAATTGGTGATGGGCTATTCCTTGAAGCTAATGATCTTTCAAATCCAGT
>contig_1227
CTCCAATATAGGCTTTCAGCTTTTGAAGAAACATGGTTGGAAAGAAGGAACTGGTCTTGGGATTTCTGAGCAGGGAAGGTTAGAGCCTGTACAGACTTAC
>contig_1229
TGACTATTCGGATCCTAAGGCAGTCCTACCTGAAGGATTCCTCGATCGGACAGCTGGGATTGGGAAGGTCATAGGTTGGGCTCCGCAAACGGCGATCCTAGCCCACCCGGCCGTCGGAGGGTTCGTGTCCCATTGCGG
>contig_1230
GATCTCAGATGCGGATCATCCTGCAAGCTGTAACTGAAACTACTTGATGGTCTGAAGTCCAACTGTCCCATCCCATGAATGCTTTGCTGAGCCCCGAAGAAA
>contig_32729
CAGAATCTAAGAACTACCCTCGTGAGCCAGCTGCCCATGTTTCTATAAGGACTGTGCGACGGTTTATGGAAAAGCAGAAGGACAAAATTGCAGCTGTTGTTTTTTGTACTACTACATCAATGGATACAGAGATATACAAAAGATTGCTTCCGCTTTACTTTCCCCGTGATAAACTCGAAGAGGAGATTGCTGTGTTGAAGCTTCCTGCAGATGTAGGTGATGAAAATGGCGTG
>contig_1354
ATGCATTCAGCGACAGATGGCTCGAGTTCTGGTGCTTGATTTCCAATTAGACTGTCTTGATTACGAGTCTGAGAATTGGTACCATGCAGACCTTGACTTCGAGACTTTCAAATTGCTTCAGGAAGAAAGGGGTGAAAGCTTCTTCACATTTGCAAGAGATATGACTGTTAGATCCACGAAAGCTA
>contig_36141
CTGAAACCGGCATGCCAAGGAACCCAAGTGCAACGCTGGCAAACCATTGTTTCCAACTTAGAGGATGTGTGTTCGCAAATGTACCCAAGAACTCGATGATTATGATCTGAAAGATAACAGTGGCAGAGAGGACAGTCACGAAAACATAGTTCTGCATTATGCCCTTGAAGACGTTAACCTTCTCCATTTCCCTCGAGCTGATCTCATTGAAAACCTGACAAAACACAAATGAGTTGAAGATAAGGGTGTTCAAGATCAAATCCGAGTCTGGGCCAACAAGCTGAAAAGCTTCTTTTCCTCTGGTCTGTAGAAACCATATTATCACAAACTGATACAGAGACTGCCCTAGGATATTTCTCCAC
>contig_61160
AGAGACGCAAGTTCAGAGCATTTCATTGGAGCAGAGATGCAGAGATGCACTCCTGCCTTGCCATAGAAGGCATAACCAGGCCAAGTTCCTTCCTTCCTCTGCCAGGTAGGCCGCCTTCCAAGTTCGTCTTCTACGTCCAGACTCGGTCTTCTTCTTCCCAAATCAATTTCAGACACTTCCACCCTCTCTCTTCTCGCTGGCTCACTCAGATTCCCACTCACCACAACAATCTCCAAGCGTCGGGCCGCCGCCAACTGACGTCAGCTCCCGCCACTATGCTTCCAGAATACCCTGTGGTTGCTGATATTTGCGCCGCCTTCATTGCAGGCGGCGTTGCTCTTTTCTTCCTGCTGTTGTGGGAAGAAACCGCCAAGCGTGGGATCTTCGACCAGAAACTCAATAGAAAGCTTGTGCACGTAAGCATTGGCCTAGT
>contig_1242
ATCGTTGGCAATGAAAACAACTTCTTCCCCATATGGTCCAGAAAAATATTTGCTGCTGTTAAGGTTCAGAACTCTTGGTGCTACTAGAGCTGCCTGGCATAGAAGGCTGAATCTAAGCTGATTGTCCTTGAAATCGA
>contig_53261
AATATCATCGCAGCTTTCCTGCAAACTTCAGGAACTGGATGGGGTTGCTTGATGACTTTTAACAATCGATCAATGGCCCATCGCTCACTAGCGAGTTTTAGCCTGCAGTCCATATTCACTTCAGCAAGGTTGTAGAGTGCGCCAACTGCAGCCGCTTGGGCCCCATGCACCGTTTGTGCATCTACCGATGGTAAGCTCATAAGATCAACCAATCTCTTGTGTATCTGCGGAATAAAGGGAAGAAGGAAGGGTTCATTATCCGGGTTTATGACCA
>contig_1246
GATGTGTGGGTGGTGGTGATTCTGTACAAAGAAGGAATCCCCGAGTGCGGGGTTTTGATGCAGTGTTTGGAAGATTTGGCGACCAAATATCCGGCTACGAAATTCGTCAAGATAATATCGACG
>contig_1247
TGGTACACCAGTTCAAATGGCCTCCGTCCATCCTTTTTAAATAGGAAGAACTCGGGTGTGCAAACTGCTCCAAAATCTCGGGCCACGTCCTGTGACTCATCATATAGATATGGGAAAGGATATTTGAACAG
>contig_1248
AAAGCAACAGTTGTGGAAGGAAAACTTCAAAAACATTTAAAAGGTCAAACATTGGACTCCATGATTGGTTAATTACATCTAAGCAGACAGAACCAGATAGCTCATCAACATTTGGGTGGAAAATCTTGTT
>contig_1250
AGAGCATCAGCCCCAATAACAAGAACATTTTTAAATCCACCAGCCTTAATGTGACAATATGCTGATACTAGACCCAAAATAAATCCACTACAAGCAGCTGT
>contig_1251
AGTTTGTTCTGTTGGTGTTGTAGGCTTAATTTTCGTGGTGTCTTCTCTCTTCTCCAATGTAATTAGTACTCTCTCTTTGGCTGTTACTCCTATAGCCGCTGTGATAATCTTCCATGACAAGATGAACGGTGCCAAGGTAATTGCTATGCTTCTGGCTCTTTGGGGTTTCGCCTCTTATG
>contig_1252
CCAGCCTCCATTGCTAACTCTGCCAGAATTACAGAAGCCCCTGGATCTTTTTCTGATGGCTTTAAGATAAAGGTATTCCCACAGGTAACTGCAACTGGGAACATCCATAAGGGAATCATTGCAGGAAAGTTGAAGGGACAAATACCGG
>contig_1253
CTGGACCTTTAGAAGATTTGCATACTCTGTAGTCGTAAACAAGTGCTCGTGCTCTGTGATGAAAGCTAGCAAGGCCTCGAATGGCATGTTTAGGAGTTCATAGTAAGTTCGGAC
>contig_1258
TACGAAGCCTTCAATGAAACAAACACCAGGGATAGCACAGAACACATGGTGGTGATCCCCAAATATGGTCCGTGTGATAGCCTTGGTCCATCACAGAAGCTGTAAACGCAAAATATGACAGCTGATCT
>contig_16277
GAACTACAAACCCATCCTAGTGGACCCTGAAGGAAGAAGGGGCAACACATTCGATTATGGCTCAGGCTTTGTGAACCCGAAAAGAGTCCTTGACCCCGGCCTTGTCTATG
>contig_1265
GATCATCTACGGCTTTTCTTGTTTTCTTTGATATGTCGTCGCCCATTTTTGATAAGCATTTGTCGAGCTCTGCAGCTCTGATTCTTTCAGCATAAGTTCTTA
>contig_40892
AAAAAAAAAAAAGCCGGTGAAAACTGCGTACTCTCAGTTTGATACAATGGTGGCAGTCTCCAGGAGAGGCTGATCCTTGATAAATGCTTCCCAGTCAACTTCCCTCAATATTTTGAACCTTTCATCTATTGTCACAAACCCGGCTTGAGGTGCAACAATACCAGACTTTCCCGCTTTGTGCAGTAAAAGCACGCTAGTCCCCATATCTGGGCCATGGAACTTTCCGGTTAACAGCACTCGGAGAGGCATAAACAGTGATTTTCCCTTGCGCTTCAGTGATTTGCCAAAGCTCTTAACCCACTT
>contig_1270
GAGACCGGAGGGTCCGCTTGTCTGTAACCACCGGTATTCAGTTCTATGATCTCCAAGATCGGTTGGGTTACGACCAGCCCAGCAAAGCAGTTGACTGGCTGATCAAAGCCGCTGCCGATGCCATCGCTG
>contig_1272
GTTGCCTCAGGGTCCAGGCCATTCTCGGCGGACGCTCTGGTCGAGTACATGCCCGGTGAGATCGGAAAGGTCGCTGGCATTCCCGATGAACATCTCCGCCGGAGGGTTATAATATACTCACCTGCAAGAACTGC
>contig_1274
GTTGAATGCTCGAACCCTTAGGGAATGGATTTCATCTTCTCTCGGGCCTGCTGCAGTTGCAAAGCATATGGTTGCAGTCAGCACTAATCTTACGCTTGTAGAGAA
>contig_57951
CATCCAACTTCTCCATGTGAGGCCAAATCTCAGAAGCATATTGCCTCGAGAAGGCCTTGAGGTAGCCTAAAGTCGATAGACACCACTGCTCTTTTTCACCTACATTATAAACATTACTCGTCTTCCCACCATTCAGTTCACTTTTCTTGGGTATTCTATTCTCATTGTCGACATCCATTGCGGATGATTCCTCATGGTCAACGGCCATAGAATCTGCATGAATCCCCTTTAATCCCTGCAATGTAACACATTTCGATGCTTCTGGCAGCCGTTCAGTCAACGCATTGAGGAAGTTTTTGTACAAGGAGAAGAATAATGCCTCAAATTCAT
>contig_1277
GGGGATATCCGTATGCAGAAAAAGCGGCAGACAAGTACCATGGAGTGGCCAAATTTGATCCGGCAACTGGAAAGCAATTCAAATCAAGTGCTAGTACACAATCTTACAC
>contig_34181
GTACTGGCAAAAACTTCTTGCATAAGGGGTTCGGTAACTTGTGGGTGAATATTTCCAACATAAACGCTGCGGCAAGTACTTGAATCAAACCCAGGAGGCAGATTTCCACTCAAGATAGGCTCTATCTGAGGGGC
>contig_60037
CAGGGGTTCATTTTTCTGGATTTCACATGGATGGCTTAGAACAAAGATCCAAGGTGGAGCAACCAACAACATCAGCACATGGAAACATGCATAAACAGCCCTTTGTTATTGGTGTTGCTGGTGGGGCAGCTTCTGGTAAGACTACAGTTTGTGATATGATTATACAACAGCTTCATGATCAGCGTGTTGTTCTTGTTAATCAGGATTCCTTTTATCATAATCTGACTGAGGAGGAACTTAAACGTGTACATGAATACAACTTTGACCATCCTGATGCATTTGACACCGAGAAACTGTTATCTTCAATGGACAAGTTGAAGCAT
>contig_1281
CAAGAACTGATACCTGTAAATCGGAGGATGATAAAAAAGACTACGAGGAGTTGGCAATATCTATTATGAGCATAGTGGATCGCCTTGTCCATAAGACTAATGAAAAGATAGATTCAGCTACTGATGTCCT
>contig_1285
GCCGAACCATCCTTCTCAGTATCTCCACCATCTGACTTCTTCACGCTCCCTTTGAAACATGTTGTACTGGACCCTTTTAACCTCGATTGATATGAATACAAGAAGGATAGCAGCTTCACAGGCAATGCATCCCTTACTTTACGAGCAACAAGATGGCCA
>contig_42407
GATTACCGGTACCGACGAAGATTACCCCTTCACGCTTCTAACTGTGCTTATTATAAAGTCTAGTGGGATTATCCTGCCAATGTACATATTATTCCGAACAATCACAGCCATCCAAAACAGCATCCACCGCCAGTATCATCAAT
>contig_1287
ACTCTCGATGTCTGTTTATCATCCGTTGAAGCTCAAGCTTTCCAACTGCGAAAAACAGCGAAGATAGATGTCTGTATCGAAGATGAAACAGTTTCATACTTAAACCGACCAGATGTACAGGAGGCGCTTCATGCACGAGTCACAAATTGGATAACTTGCAGCAACCGAGTTGTCATCCAGTATGACATGAAAA
>contig_1292
GTCGCATTTCGTGAGCCTTAGCATCTGTCTTTGTATTGATAAAGGTTGAACATTTAGTCAGTGTTTCGCGAAAATGATGGCAAAGGCACAGCTTCTTGAGGACGAAGGATTACAAGCACGCCGAACATTCCAAGCATTGGTAGGACAAGC
>contig_1294
CCTGATTACAGAGCTGTTCCTTCTGCTGTGTTTTCCCAGCCACCAATTGGTCAAGTTGGTCTTTCCGAAGAACAGGCTGTAGAACAGTATGGTGATGTTGACATCTACACATCAAAC
>contig_1295
TTAAATTTCTCAGGATCTCCACCCTTATCAGGGTGGTTTTTTATGGCAGCTTTCTTATACGCCTTCTTCAAATCGTCGGAAGAGCACACGTCTGAACTCC
>contig_1297
GGCAAATTACATCGATTACTTGGTCACTGATGAGTTTGTTTCACCTTTGCGCTTCTCACATATTTACTCCGAGAAGATTGTTCATCTCCCGCATTGCTACTT
>contig_50127
GAGAGAGAGAGGTTCGAAAGCAATAGGTCATTTGCCTGTTCCTTACATGCGATAAATTACATAGGTCTCCAATTGTAACATTATATCACCTACAAAGGGAGTCCCCGAAGGAGTTGCTACATTTACAGACAACCCATATAGGACTTCCATAACCTTCGTTTCCAATTAAGAAGAGGAGGAAGAACCGGTCATGGAGCTCACCTTCTCCAGGAGGGCTTTGATTTCACACTCCAGTTTTGCTCGCATCTCCGGAGAAAGATTGTCACCCGACTTCTCCAACATCGATGTCATCATCTGAAGATTCTGCCTTATGAAGTCAAGGCAAGGGGCCTTTTCAGGCAAACTTGGAGAGGCTAGACCTGTTGGAAAAGACCAACCTGGTTCTAAAACCCTGGACACAGATG
>contig_1299
CTTCAATTTTCAGCACGGTCAACCCTATAGTTGATGAGGTTCGTAAAAGAGGTGATGCTGCGGTTAAGGATTATACTGCAAAGTTTGACAAAGTTGTACTGG
>contig_1302
AAGCAAACGTTGGCATGAACAAGTTTACAATCATTATTCAAGAAACTGACAGCCTTAGCTATCTGGTTCAGTCCACATGCGAAATACTCATCCCTTTGGATACCTTGTAAATTGAGCTCCTTAATCTT
>contig_1303
GCCTGCCCTACCACCAGCTAACACAGCATCCACAACAGGCATTAGAAGATTATTTGGCAACTTTTCTTGTCCAAGATACTTGTTTATGAACAAAGCTGCCCATAAAAACCCAGCTCTCCCGTAGAGAAGATCGTACGACATTCCAAAACCAC
>contig_27769
CGTCATATCTACAATGCCTCCAAGCAGATTAGTTCTGCCATATCCCCAGATCAAAACACACAAGCTTTCAAGGAAGTGGCTATAATAAGGCATCCACGTATTGGTGAATATGCATTCGGGTTCATCACTTCATCCGTTGTCCTACAGAGTTATTCTGGAGATGAGGAGTTGTGCTGTGTTTATGTTCCCACGAACCATCTTTACATTGGTGATGTATTCCTGGTCAACACCAAGGATGTTATCAGACCAAATTTATCCGTACGGGAGGGAATTGAAATTGTTGTGTCTGGAGGCATGTCAATGCCCCAGATCCTGTCAACGCT
>contig_1306
ACCTGTCGGTGTCAACCTTCAGGCAGAGCAAAGGCTGGAATGCTGCAAGCAATGCTCCATCCATCTGCAAAAGATCCAGAAAATTCTTCCGGTCTTTGTCAGGAGGGGTGGTGTGCTGGCAAGATGTG
>contig_1307
GCTGACATCACAATTTAAGCGTCCTATATCACTGTACATCATTGCCTTCTTACTCTCTCTTGGCCCAAATACAGAAACAATGACCTTGGTATTTCCAAACTCTGCAT
>contig_1308
CAGTAGACTACCGGAAACTGACTTCGGCAGAGCAGGGTTTCTACTTTGTTGGCAAAGATTTGTCGGGATTTCTTAAGCAAAAATTTCAAGAATTGATTGG
>contig_36836
TCTCCTTATCAGACTGAGCTTCCACACGCTTTGATTCCCCATTTGTCAACGTCACGACCAGCATATTGGATCCAGGATAAGCATTTTCCATGTGCTGCCAAAATGTGTAGTAGCCTCTCCTCTCATGGGCGTAGAGGAAGAACTCTTGTCCTGGTCCACAAGGCCAGA
>contig_1312
GACCTACTAATATTACAACAGCAACGAGTATGACATAATCATTTTTCATGCCAGGGCTGCTTACTTTGATCCCACCAGCAGCTGATAAAACAGATATAGCTGGAG
>contig_32326
GCCGGCACTTTGGTGGTGGCAAATCTACTGGATTTGGATTGATTTATGACTCTGTTGAAAATGCGAAGAAGTACGAGCCCAAGTACAGGTTGATCAGGAACGGACTTGATACCAAGGTAGAGAAGTCAAGGAAGCAGTTGAAGGAGAGAAAGAACAGAGCCAAGAAGATCCGAGGAGTAAAGAAGACCAAGGC
>contig_30392
GAACAGATTGTAATCCTATCACAGGTCTTAGCAAATGAAGTAAACATTGGGTATGAAGACATGAGCAATCAGCAGGTTTTGAAGTTAAACGGAACTCAAATAAGGAACATTCATCATTTGGCCTACCTCGTAGATTCATGCAAGGACAAGTACTTAGTCTTCGAGTTTGAAGACAAC
>contig_1320
GCAACATTGACCCAGTTGGAATGTATTCAGATGAAGAGATTTGGAAGAGCCTCGAACGCTGCCAACTTAAAGACGTGGTTGCTGCAAAAACCGAAAAACTTAACTCTTTAGTGGCTGATAACGGAGACAACTGGAGCGTGGGACAAAGACAGCTCCTCTGTTTGGGACGAGTTATGT
>contig_1323
CGCTTCCATTTTCCAAATGCCCGATCTGGTTTCGATATTCGAGCGGCGCCTTCTTAATTTTGTTGGGAAAGCTCTGCCGGACAATGTTATCCCGATTCTCGTGGTTGCTTTCCATTG
>contig_1325
GCTATAGAACAGCTTCTCAAGTGGTCCAGAACCAAGGCAAGATGAGCTGCTTGATGATCAATGACATTGATGCTGGCCTTGGTAGATTTGGCAACACTCAAATGACAGTCAACAATCAAATTGTT
>contig_1326
AAAGGTAGCTGGCTCTCTCTCGTCTACTTGCAAAATGTTTGGTGCCACTGTCCTAATCCGGGATCGGATGGCCCCAAGTGTATCATATGGCAGCCGTACA
>contig_55966
GAGATTTCAAGGGCCGCAGAACTGGAATGATCAAGGCTCTCACTTCAGATGTTGAAAAATTCTTTCAGATGTGTGATCCTGAGAAGGAGAATCTCTCCTTGTATGGATATCCTAGTGAGCAGTGGGA
>contig_1332
CGGACATAAAGAATTTGATGCAGGAATTGGAGTACAAAAAGAACTTCCGGATCAATTTCGTCACTGTTAGAAAGCTCACTAGCAAAGCTGATGCATTTGAGTATGCTGACCAAGTTTTGGAAAAAT
>contig_1333
CTAGCTCATATGCTCACCTACAGAAAAGCCTCTGCCAGACAGAATGCTGCAGAGAAGCCACCTTTCTTTTTGCGAAGCTGGACTGCCATGTACGTAATCAACTCCTTCATAGTGG
>contig_1334
CTTCTAGTATAAACCACTTCAGCTGAACCACTTGGGCGACCATTTTTGTCAAAATGTACTGCATATCGCTTCAGCTCTCCGATCTCAGAGAAAAGTTCCCTTATATCCTCATTTGTCACTCC
>contig_1335
AGAACTTAAAAAGTAAAAATAGTGATAACAGCATTGCACTCCCGACAAACGGGAAACGCATGGCATGTTCATTGGACATCGTCTCTGAAGGTGGAGTTGGCTTCAC
>contig_1336
CCAAGCTCCTCCATTCGCAAGCATCTGCTTATAACCATGCAACACCTGGTGAACTTCATTATGAAGCTCTTCGCTCTTTATTTCATGCCAACTTGCAATAGCATTGCAAAGATA
>contig_1337
CCAGATGAAAAATCTTCCAGCCACAGCCCAGGTTGCTGCTCAACAAGGTGTCTACCTTGCCAAATGTTTCAATCGTATGGAACAGTGTGAGAAAAGTCCTGAAGGTCCTCTCAGGTTCCGTGGAGAAGGTCGCCATCGGTTTCGACCCTTTAGGTACAAGCATCTGGGGCAGTTTGCTCCATTGGGT
>contig_1340
TCATCCAGGAATCCTAAAGCAGGAGCAGTCTTTTCTATTTCGTTTGCAGAAGATAACCCCTTTTTGCTGGCCATAGGAGGCTCAAAAGGGAAACTGGAAGTATGGGATACATCATACGATGCTGCGGTTG
>contig_1342
GAAGGACAAAGTGATTGCTTCTGATGCTTCAGAAAATGCTGATGTTTTTACCTTACCTGAGAGGCCATCTGAACCCCCATGCGCATTCTACTTGAAAACTGGGCAATGTAAATTTGGT
>contig_1343
CGGACATGACCATCCGTCCTACCTGTGCACTTCCAGTAAAGAATATCTTGTCCCATTTCTGCTGCAGGAGGAGTTCACTGATTTCTGACCCACCCTCAATAACTTCAACTGCTTTGCCGTCCAAGTA
>contig_54107
GTTCTTTTGAACCTTTAGAAAATACTTCTGTGCATGACTACGTATCTGTATGACTGTCTTTGACCCAATGAAAGCCTCAATCTTTTTCCAATCGCGATCGAAGAGCTGGAGGGCTTCGAGGAACTTGTCGTGCTCCGGTTCGCTCCAGC
>contig_1345
GAAGAACTGCCCTCACATCTGAAGAAGGCGGAGTGCTAGCAGTGATTGAGGTGCTTGAAAATGGATCGCTCCAAAGTCGGGAGCACGCTGTAAGTGCTCTAC
>contig_56215
ACCCGAAGTTGGCGCCCCCGATTACGATCGAGTACTTGGACTTGGTCTCGCCCGGATCCACGAAGCGCGTGGAGTATGAGGCGGGGAGGCCGCAGAGCGC
>contig_41454
TCCCATCACATCTATCCTTATATCCCCCAATTAAAGCAGACTGAGGGGTAGGGGGGAATTGCACCAGGCTTTCGGGGCAGCTGTTTCCTCTCCAAGGACAAGCAACTTTGTGATCGGAATCCAGCTGCTTTACAAAGGCATCCCCCGCATTTTGAACTTCATCAGGAGTCCAAGATGGCAACAAAGCAAAACCAAGGGACGCGCCGCATGATTCACATGCAATTTTATCAACATCAACA
>contig_1356
CTTTGAGAGGATAAGATGGCAAGGCATCTTAACATCATAATGATCATCCAGACCAGATCTAAGATAAGGAACAATAAAAGACGAAGGGTTCACTTGATCAAGACAACTATCCAG
>contig_1360
CTTGTAGTCCCAATGCGAAAGCATTCAAAAGAGAGGAGGACCGAGATGGCCAAGCAACGATAATTGCACTTAAGCCGATTTCCAAGGGGGAAGAGGTTACCATTTCTTACGTCGA
>contig_1362
GCGCCGCCCCTGGTACGAGCTCGTGGACCGGAGCGCAATAGCCCGACCCGACTCCCTCACCGAGGCCTACTCCCGCATCCGCAAGAATTTCACCTACTTTCGCGTCAACTACGTTTCCC
>contig_1363
AGTTTATGCGCCTAAGCATAACCTTTGCATACCTCTTGATAGACTTGCTTCCACCTTCAACAACCACAACATTAATACCATCTGATATCACACAAGATCCAGTCAGCCGGTTCTCTCGCGCATTAACATCTATCTTGAAGCGGGCCTTTGGA
>contig_1364
GATTGACTGCCCAACATTTTCTCCAATTTACCAATTGGCAGAAAGGCAAGTGAATCCGACCCGATAAACTCCCTAATTTCCTCAACACTCATCCTATTTGAAATCAAC
>contig_1367
ATTATGCATTACTTGCTCTTGTGATCCAAATTTGCACGCCTCGTCCTTTGAATTTGAATCTGTCACTGTTGATCCAGTCAAATGATCATCTCCAATTACTCCACCTCCATAAGAAGCTGGAGTCCTCAATCCTTCAGGTTTCT
>contig_43730
GGAGGAGAAATTGGCTTCCGGGAACAGAATGCTTGTTTTCGTGCCACCGCACCCGTTGATCAAGCATTGGGTTTCGGTTTTGAGAAATGAGCAAACCCCTTGTCCGATTTTTCGAAATGCCATGGCTGAGTTGGGGAGGCTTCTT
>contig_1369
CGAAGCTCCTTGTTGACTGTATTAATGAAGTTCTACTGGAGGTTTGTGGGCGTTATTATGGTTGCTTCCCTCAGATATCATCTGCGAAACCTAGTATAAGACCAGTACCAGATATGAA
>contig_17542
TCTTACTCCAAACAAGTAAGCAAAGTAACTCTCTTGTCTGAAGAGCTCGGTGTGATCAGTGTCATAGCGATTCTGCTCTTCGCCTCCTTGGAGGAGAACGAAGCCGTAGAGG
>contig_1373
AAAACTTCGAAAGCTTAATGAACCTGAGGTTAGCAATGGAGTTGATGGTGATAAGGACAAAGATGAAGGTCGTTCGAAATCATTTAAGCCAAACAAAGAGGAAGATGACAAAATGAGGACA
>contig_1375
TAGTCACATGTTTTATGTCACTCCATAATGATGTATTTTCGAAGTACGTGAGTAAATGGATCTGCATAGCTTGCCCTTTTCAAGGTGCACCAGGATGCATCAATGATTCTCTCTTAAC
>contig_1376
AGTGTGTTTTCCAGTTTCAGATCCCTGTGACAAATTTCCATGGCATGACAGTAACCGACTCCAGATATCAGCTGTTGGAAGAAAAACCTTGCCTCGTCTTCACTAAATCTACCAGCAGTGCATATCC
>contig_37028
CGTCCCTCTCCTCCCGTCACTCTCCAGAACATCAATCCCAAGGTTTTGAAATGTGAATATGCTGTCCGAGGTGAAATCGTCACCCTTGCACAGAGGTTACAAGAAGAGTTAAAGGCGAATCCGGGCTCTCATCCCTTTGATGAGATTCTCTACTGCAATATCGGAAATCCTCAGTCTCTTGGTC
>contig_1378
TGATCAGTGTGAAAAGGAGTATCATGTAGGTTGTTTGAAAGATAAAGGAATTGAAGATATGAAGGAAATACCGAAAGACAAGTGGTTCTGTTGCTCAGAT
>contig_1380
CTGCTCCTGCTCCTTCTCCAATCATAGTATAGAAACCATCATCATTAGCTGGATAAAAACTTCCAAACTCATGCCTATGAACCGAGAAGAATAAAACACGAGGATCCTTCCA
>contig_1382
AATTTTGCTGTCTAAAGGCCACAACAAAGATGCGGATTGGTGGAGCATTGGTATCCTTTTGTATGAGATGCTAAAGGGGCAGCCACCATTTACACACGCCAACAGAAAGAAACTTCAGGAGAG
>contig_1384
TTCTGCGCCTTCTTTGAGAGCTCCCTGTAAGAAGTCATGACTTCGGGATCTCTCAACAGCCTTTGTCGACGTAAAACATTGACAATGAGAAAATACAAAGCCTGC
>contig_34405
GTTCAACGGTACCAGGGGATCTTAATCCAGTGCATAATGAAATTGACCTTCATAACGGACAGCCGGCTCTTGCTGACGATGATTCGATATACATGGCACTGGGAGAAATACCATTAACCTTTTTGAGACCCTGGGAGCAGCCAACCCCGCAGGAGTACGAGAAGCCCTTTTGATCCAGCCATTCATAATATTGCTCGGATGTATAATTCGGTATGCTTAGATCATTTGGAGTTCTTTTGTCCCACAATTAGCTCTATAT
>contig_31815
TAGCTCCATTTCTGTTGTCGCTTGCGTCTTGATTGTCGCTCTGGGTCCTATTCAATTCGGCTTCACCTCTGGCTATTCATCTCCGACCCAATCCGCAATCATCAAGGATCTTGGACTCACAGTATCAGAGTTTTCGCTTTTCGGTTCTTTGTCGAATGTGG
>contig_32349
AGCAGACCCAGACTGGAGGAACTGCCATTGCTGATGTTCTATTCGGCACTACAAACCCAAGTGGAAAGCTCCCTATGACATGGTACCCTCAAAATTATGTGGCCAACCTGCCAATGACAGACATGGCCATGAGAGCAGACCCAGCAAGAGGGTATCCTGGTAGGACCTATAGATTTTACAAGGGC
>contig_1396
TGGATGATGGGTCAGGATGTGCAACTAATCATGTTAGGCTCTGGCAGACCTGACCTGGAAGAGATGCTAAGGGCATTTGAACATCAACACCGAGACAAGGTC
>contig_1397
GAGAGAGGCAGTACCTATATATCGTGATAAGAAAACAGGGGAACGCATTTCGAAGGAGGAGCTTTTGAAATCGCAAAGGAAAATAGATGAAAAACCAAAGGAGATAAAGTTGGAATGGGGCAAAGGCTTGGCCCAAAAG
>contig_1400
GGTGCAGAGGTCCCCTCAGGAACAATGGTATTGAGGAATGTCTCTGCATCGTGACGAACATCAGAGTCATAATTCTCATTGATAGTAAGAGAAGCACTTGTGTGCTGCA
>contig_1401
GTAAAAGTTACTGGTCTGTTGTCATTCTTTCCAGTAAAGTGGCATGTAATAAAGGACATACCGAACCCTCAGTTGCGGCACATTATCCTGGAAAACAATGACAACAGACCAGTAACTTTTAC
>contig_1402
TCATGTTGAGAATGATCAGGCATGTTACAAGAAGGAGGCTACCATTGAAGAATACAACCTGTTTGCAGCAAGTAACGGTATAAGGTTTCAATTCTTCTGAGGTAA
>contig_1403
ACGAATTTGACCCCGGAATCGGAAGCGGCGATGAAGCCGGTGTCCGCAGGTTGCCCGCCACCTTGGGGATAGAAGATCGTCCGGTCCAATACCAAGGCGGTTCGTCCATCTTCCCCTTTAGATACGGATAGCAATGTGGCGGTGGATTGGAGC
>contig_50196
GTACTATGTGGTTGTCTGCTGAGGACTATCCATTGCTTCTTGGATCAGCGGATCTTGGTGTATGCTTGCATACGTCCTCATCAGGGTTGGATCTTCCCATGAAGGTCGTGGACATGTTTGGCTGTGGACTGCCAGTTTGTGCTGTTTCCTACTCATGCATCAAGGAACTAGTGCAAGTTGAGAAAAACGGCCTTCTGTTTTC
>contig_1405
GTTTGGGGCACTTGTATCTGAAGAGGTTTCACTCAAAATCAAAGAGTTGCCTGGAGTCCGTTGGGTACTTCCTGATTCTTACTTGGATGTTAAGAACAAAGATTA
>contig_37419
CTCTCTCTCTCTCTCTCTCTCTCTCCTGCTTCAGAAAATAAACTTGTATCTGGCTCTCTGCAGCTGCGTCTCTAATCCTTGGAGGTTATGACCAGCAATCCCAGCGCCCCTATGAGAACGTACTTGATTATAGGCCTTTCTGTCATGATAATTGTCACCCAGCCAACGTAAGGCAAAAACCCAACAGCTCTCCCCATGATATGGCGTCGGTTCAACCACCGCTGGCCCCGAGCATACAGGCTCCTGTCATCATCAAAGTTATTGTCTCCTTTTGTGAGGACATAGACTTCTCCAGTATCTTTGTCCTCATGAACCTTAATTACTCGATGAACAATTGGAATATCACGTCCATCCACATTAAACACCACGATTTCTCCTGCACGAATAGGATCCGCGCCCATATGCAAGAACAAAATGTCACCCCTTGCAAATCCAGGCTCCATGCTTTCAGATAGTACAACCACCACA
>contig_1407
GATGAGTTTGAGGACTTCCATGGGGATGAACGCAACTGGTGGACCTCCTGCATCTTATATCAGGTTTTTGATAACTTGAGGAATTCTAGAAACAGAAGAAGGTCAAGAGTTGCTGACACAAGAAGAGGAAATCGCCGAGCAAGTTATGATAA
>contig_50103
TCAACACCTCCTTCGATGCCTTTACCTTGATCCACAGCGAATCGCCCTCGGGCTCCACGGACACTATCTCCCCTGTGCCATCCACATGACCCTGCACAAAGTGCCCGCCCATTCTGCTGGTGGGCTGCACCGCCCGCTCCAAATTCACAAGTGACCCGGCTTCGAGCTCGATCAGAGACGTCTTCCTAAGCGTCTCGGGGGACAGCCCGACTGTGAAATCCGACAACTGGGTATCGAATTCAGTCACGG
>contig_59509
TACAGAAATTGCAATGTAACGTGTTCATGCTTTCATATCGAGGTTATGGAGCAAGTGAAGGATATCCTTCTCAGCATGGGATCATAAAAGATGCTCAGGTTGCATTGGATCACCTATCGCAGAGGACTGACATTGACACATCTAGAATAATTGTCTTTGGAAGGTCACTCGGGG
>contig_1412
CGCGATGGAAATTATCCATTTGCTAACTGATCTGAACCCAATCCAAGTTATTGTTGATGCTGTCGTTAACAGTGGTCCACGTGAAGATGCAACTCGTATTGGATCTGCTGGAGTGGTTAGGCGTCAGGCTGTGGATATCTCACCTCTGAGACGTGTGAATCAGGCTATCTATCTCCTCAC
>contig_1417
TCTGGAACGTACTGGACACTATCTGACAGTGAAAGATAACCAAGTGGTGCATTTGCATCCGTCGAATTGCTTGGACCACAAGCCAGAATGGGTGATCTACAACGA
>contig_1418
TACGCATTCAGCGAGCAAGATGCAAATGACATGGCAGAGTTTCTGGTTCCCATACTTGATTTTGTGCCTGAAAAGAGGCCAACAGCTGCACAATGCCTCAGTCATTCTTGGTTCAGTGCAGGTCCTCGACTCCTTGAGCCTTCCGTGG
>contig_1421
CCTGTTTCATTGATGGCTGATTGTGCATCAACCACTGACCCTGAGCTGCTTTATACTGATCTGCTTTGTGCCTTCCATTTTCGCGATGGCCACCGTCATCCATCGGAGAGAGAGTGGGGGAGTTCAGTAAAACC
>contig_1424
CTGACATCGCATCATAAAACTCAATATACCCAACTCCCTTTGAACGTCTTGAATTGCGGTCCATAATAAGACGTACATCGCGGACCTTCCCAGCCCTTGAGAAGAACTCATATACATCTCTTTC
>contig_56632
ACTGGTTCGGGTTGAGGCCCCGAGTGGCAATATCCGACCCGGACATGATCAAGGAAGTCCTTTTCAATTCGGGTGGGTCGTTTAGAAAGGTACCGTCTACACCTCTGACTAAGTTTTTGCTTGGTGACTGGGGGCTCGTTGGTCTCGAGGGCGACAAATGGGCTTTTCACAGAAGGATCGTGAACCAGGCCTTTGGAATGGATCGTGTCAAGAGTTGGGTTCCTGGGATTGTGGAGAGTACGATGAATATGTTGGAG
>contig_1427
CGATTATGTACAGTTCGTAAATAAATTTTCAAATCTGAGGCACTCCGGGTAAGCACCAGTGGCTGCAGTCTTGTGGAGCATCAACTGGAGTTCCTGGCTCACGATACTTTGAGGGG
>contig_1428
CGAAGAATCTGCTTGAGTTTGGGCTTCGACGGGCTCAGGGACCTGATGGGGGCATAGCGGCATCAAGGTACTGCTACCTGGGAGGATTTCATGCAACAAGTAATGTTGCAGCTGGGAAGTTATTCGGGATACCACTTC
>contig_48682
CCCAAATCAATTCTTTGTTATAATTTAGGAACTGCTAAGCTTGTAATCATAAACATTTTTCTTGCAGAGTTATAATTGCATGTCACATTGTTTGCCAGCAAAGACTATAAGCTTCATGTCAACCTTCTGAACACGTTTTGTGATGGTAGATTGAAGGACTAACAAGCACTTCAATGATGATCTACCGAGCTTCTATCAACGTAGTGCTGAAAGTATTCTCTGAACATGGAAGCGTCCTTGTTGGTGATTCAGGGACGCTTCCTTCAGTGTAAAAACCGGGCTGCTTTGGAGGTGGCAAGGCAACATCACTGCTCAACATCAGAACCACAGATGACATATTTGGTCTATCCAAAGGTACTCTTTGCACACATAGCAGCCCCACGTGAAGACACCTTACCACTTCAGATATGTTGCACGAATCACAAAACGTCTTATCATTCAGTTCTAGTGGTTTATCTTGAATCCATAGTATCCATGCATGTCCAAGAAGGTTGTGGTCGTGATCTGGATGACGAAATCCCCTGTTCTTCTT
>contig_48968
AAGAGTTTCTGGTGCAGAAAACAACTTAAGTGCATCTTCAATGGTACGAACAGCTTCAGGGTGAATATCAAGGTGGAGCAATAAATATGGCTGAACCGTAGCAGAAGCTTTATTTCCTCTTGCCTTCACCACACTTTTCAATTGTCCTCCAAAAATATCACTCAATTCTGAAGGAACAAAACTCTGTGTCCTGGTTACTGCAGATGTATTCTTTGGGCCAACTGTCTCCCATTCATCGTCTTCTGCGGAAGATATGAGAGTTGATTTGCACCCATTAATGCTTGGGGATTGTCCTTCACGCTTAAGTAATTCATCATGCATCTGATCC
>contig_1433
ACATCCTTAACTGGTTGAGGGATGGCGTTGTTCCCACATTAAAAGATTCAGAATATTCAGAACTACTTAGGGAGGCTGAATACTATCAACTTCTAGGTCT
>contig_1437
TCCAAGGAAAAAGAAGTTTGTAAACAACCTCCAAACCTGCAAATGTGAGAATACTAGTCTATGCACTAATGCAATACTTTTCCAATCATAAAGCCCCAGTTGAAAGGCTGTCGTTGCAATTACACAGAGGGTACCATAAGCCTTGCTTATGGGTGGCAGCGACTGATACCATTCGGCAGGAGAAGACATGGCTGA
>contig_1441
TATGAACTCAGGACCAGGATTAGGTGTTCTCGAGTAAATCTGTATAAAACCCTTGTCTTTTGCTCCCGAAACAAGAGCGTAATTGTCATAATCAGTGTCAATCACAT
>contig_53138
CGAACCTTGTTGTCCTCGATCACCGAAAGGCTAAATAGAGTGGCAGCTGAGTTCTCCTTGGCCTCTGCACTCCCCGTCTCAAGGACATGAATCAGAGGTTCAATTGCATTCGCAGTAGCAATTGCAGTTTTGTTGTTATCATTGATCGATAAGTTAAGAAGTGCTGTGACAGCATTCTCCTGAACTCTTGTATCTGCAGAGTGGAGCAAATCCACCAACAGGCCAATGGCCCCACAACTTGCAATAACAATCCGATTATCCATATTATGCTTGGCAAGTAACCGGAATTGAAATGTTGCCTCTCTTTGTGTATCAAGTGAAGTGCTTTTCAAGTCCTCAACCAGGTTACGAACTTGGGCTTCAAGTTCAGAAAGATCAGGCCTTGTTTCAATAGGTGGAGAAGAAACTATCCTTGGGATTAAGCTAGATGGTCGGCGCCACATTTGGTTTCGAGGTCTTGACTCTGCCATTCTGGTTGGCGACTCAGTTTCTCTCTGTTGGGGGGCCAAGGGAGCAACAGTTTGTGCTTGTGATTTCAACTCCCCAGAAGCGTCACTGCTGTAGCCTGACAGATTCGTCGATACCTGTAAGACCCCATTGGCATTGACTGAAGTTCCTTGAGTACCATTGGCATTAAAAAGTACGCTAGAAGCTGATGCAGTTCTATTATGGCTTTGAGATGGCTGCTCATCTTCAATGGAATTAGGAAGTTCATCTCGAGATGGCGA
>contig_1443
AGCCCGTCGCTGCCGGCGTCGACGGCGTCGGGAAACAACGGTCACATGATGTACGTCTTCAACCGCAACGGCGTCTGCCTGCTTTACCGCGAGTGGAATCGGCCGCTTCACACCCTGAACCAGCAGCAGGATCACAAGCTAATGTTCGGTCTCCTCTTCTCCCTCAAGTCGCTCACCGCCAAGATGGATCCCACCAC
>contig_28600
AATGACTCTACTTCAGTGCCCAACATCATGAGATATTGCTGTAGTATACCTCCGTAGGGTTCAACCGATTTGTCAACCCATTTTTCCACGAGACGAAACCGACGCGTCCCATCGCATTTTGCGCACAACGTCCATGGACATCCCAGCAATTTCGAACCCCCTTCCTCTGCCAACTCACACCGACATCATACCTCATCAAATTGACAGAATAGTTTGCTTGCGGACTTATAATCAGCCCTAGGATAATTTTTCAAGCGAAAAAATATCCGACCAAGCGGACAAAAGAACTTGGATGCCCAGAACTGCTTGTTGGCTGCTCCCCTGGCATTTTCGACCAACCCGGCAGGCATTCCCCAGGCAGCGATGGCCTTAACGGGGCTGAGTGCAGTGAGTGTGCTGACCGATGATCTCATCGTTTGACGCCCGTTTCGAGCTCTGGATAAATAAAAGTCGACGGAATGCCCGTCCTCATGATGTACAACTCCATTTTGCGAACCAAAACTCTCCAAATGGTTACAGAGTTTCGTCCACCGTAATAATACTCACACACCTCACCCTCCGGCCCACTCTGAGCATTTCAAAGTCCACCTCAAGCGTTATACAATTCGACTCGCGATTTTCCCAACGAACCTACTACGTCTAACCGCCGAAATGGGACTCTGCTACTCTCGCCCTCGCCGCGATGCCTACGGTCGCCGCGTCTATAGCAGCAGCAGCTATCGCAGCCCCCGAAAGGTCGAGGTCGTTCACGTTCACCATGGTGGAGGGGGATATGTTGCACCACCACTGGTTGCACCGATTTCATCTGGATACAGCAGCGGCTATGGTACCAGCAGGATTACTACTAGGAGAGGACGACGATATTATTGACTTGAAGGTTGTTTGAAGGACCTGTTCGAATATGGAGGGGATAGCAACGCGTTTGGTGTATCAAGATTATCGATTACGGCGAAGGAGGATTTGTACTCGCTGTCGACTCGGTGGATAGATGAAGTCCTAATACTTCCACAACACTTTCCCAGACTTGTGAAAGAACCCACACCGATCTGCGGTTTTCATGGTGCATTGAGATCTATCCATACCTTCCTACTCAGTGTAGCATGGGACCTGTTTTAATTAACATTTCCTCTAGTCATCTAAGCTGGCTGCATTGGGTCTCCGAATTTTCATTAGGCTTTGGGCTGCTCGCTGTTAAATATTATTTTCCGGCTTTTCTTGTGGTGGACTGACGGTACGGATTCTTCTGCTGAGGAAGGGTCGGATGAGTGCCTTGGGTTACCTTGATGAAATGTACATGTGGATTTTTCGAGAAATCATTTGCTATTGCTATAGTGTCTACCATCTCTAGATCGCCATCTCCAAATCCCATATCGTGAGAAGTCTCACCAGAGAACCACGCAATACTTAAAGGCCATCACACCCCCCATCAAAAAGCTCCAAATACTGCCCCACAACCCCGGCAACCGTATCCTCAAACGCCCTAAACCCCCATCCAAACGCCTCCTCCGTCTCCCCGACATCAATCTTCCACACCGTACTAGGCAACGACCCACCCAACGGCAATTCACTCTTGCCAACCCTCTCCGGCCACCTCTCTTCCACAATCCCAATCATATCGTTCCACACAACACCATTCGGCGTCTCGGCACTGAGGACGTATTCTTTATTACCGGGGACACGGGGATTGATAGCATCGACGTGCGCTCTAGCGACATCGGCGACGTCGACGGGGACGCCGACCATGGGTGTGTCTTGCTTGATACCGAGGAGGGGAGATAATTTAAGGGACCAAAGCGGCGTATTTGTTTTCAGATCTTCAAGGGAAGTAGCGCGATCATCCGCTCCTATGACGACAGAGGGAAGCAGTTGTATAACCTCGAACCCTGGGGTTTTGGTGGTGACGAAATCGCGCACGGCGAGGCGGGCGAGGGCTTTGGAGGACCAGTATGCTTCCATTGCTGAGGTGAAGGGACCGGTTGTTGTGGTGTTTGTGTCGGTGCTTGAGTAGGTTTTTGTGGTGTTGGGGGTGCTGAGCCAGGAGAAGGGGATTAGGGTTACCATTGAGGAGGTTATGATGATGCGTTTTACGGATGTGTGGGTGAGGGCGGAGTGGAGGAGGGAGATGTTGACTGCGACGGCTGGTTTTATGATGTCGCGCTCGTAGTCGTCCGTTTCGTTCGCCAATGGACTTGCCAGGTGCAAGACCGCATCTATTCCAAGCAAAGCTTCATCGAAAGCTCCATCTTGGGTCAGATCAGAGATGACAGCAAATTCGAGATTCGCGGCGTACGGCGCGATTTTGGGGTGCGTTTTCAACTTATCGGCCTGTCCTTGTTTACGAATTACAGCTCGGACTTTATAACCAGCTTCAAGAGCCAGAAGCATAGTTTTGAAACCAATATAGCCCGTTGCACCGGTGATCAGGATTGTTTCTCCCATAGTGACGACGGCGAGCTTGTCGAATTTATGCGAACACTTTTGATAATAGACTTTTTAACCAAGGAATATTCAATATGAATGGTGAGTCCTCAACTCGAGGAAACTGCTTTCTAATAAATGTTGACCACGG
>contig_1446
CAAAGAACTCATCTAAAGGGAAGAAAGCTAAGGGAGCATCGAAGAATACTGGCAATGTATGTGATACATGTGGAGAGGAGTTCGAATCAAGAAACAAGTTACATATGCATTTGGGTGACACTGGACATT
>contig_1448
TCAGAAACTGATTGCACGGAAATGCCAAGATCTCAAAACCTTTCTCCTTGTATTTGCTGTAAAGCTCAGTCAACTGGGTATAATTCGTATCAGTAAACCCACATTTGGAAGCAACGTTGACAACGAGGACAACCTTCCCTTTGTAAA
>contig_1452
CTTCAGCCGATATTAGATTCTTGTGTTACAAGAAAGTTGTTATCTTATGGACACAGAAAAGTTTACGATGCTTTCCAATCGTTGCAAACTGATCCTTCTGTTAAGAGGATGGTGTTTTCCCTGTCGTCTGATAGAGCCCTATGGGATGCGG
>contig_1454
CAAAGACATAGAAGCTGAACTAACTGGATGCGTTTTATGTAGAGGTTATGATTTTAGCAAATCAGGATTTGGTCCACGAACTATTATACTTTGTGATCAGTGTGAGAAGGAATATCATGTTGGCTGTTTGAAGAAACATAAAATGGCAAATTTAAAGGAATTGCCAAAAGGGAAGTGGTTTTGTTGCGC
>contig_1458
TTAGAAAGAATATCATCTTCAATGAGTCCCATTAACCGGAGGGATATAACACCACAATATGTTGCACCGCCATGAGATTCTGAACCAGGAGTCAACCCAAAACCTCCGTCGTATGACTGGCAATTTAATATGTACTCCTTGGC
>contig_1460
CTTCAGTGACAAGGTAGAATTGGATAAAGTGGCTAACTCTGGTGTTTTGACAGCGCTAGAAAGTATTGCACCCATAGCTTTTGGTGGGACGTGGGATAAAGAGATGGATCCTGCATTTCTCACAGAAATCGGCTACAAGCGTTACAAGTTTCACA
>contig_1462
TTAGACTTATTGGCAAGGGCTTAACTGCTGCCAGGACCACAGAAACTTTACATGCAAGAAATCCAATCATCCCGGCTATGAGTTGTTTCGGAGTGAATACGATTGGAACATCTCCGGAGCCATACTTCACTGTGAG
>contig_1463
TTGGCGCTGATGGTACTGGTACTCTTACTTCACCAGCACATCAGTTGGCTGATATGGACCGATTTGTAGAGGATGGGTCTCTTGATGATAATGTCGAGTCTTTTTTATCCC
>contig_1464
GGAGAAGGTGAGCCGAAAGTATACAACAACTGGGGACAGGAGGCGCCAACTTTCACCTGGTTTCTTGGAAGATGCTCTTGATGAGGATGAAGAACCAAATTATCATGACTCTCGTCGTTCTCGCCGCCATATGGAGGAGGATTTTGAAATGGAA
>contig_1465
CCTTGTTCTCCATCTTTGGGTACTTGTCCTCGGATTATCTTTGATGCCCACGACCGCTCAGCTTGTTGACAGACATCTCTAATATCCCTTCCAGACATTCCTTCGGTTGCTGATGCTAATTCTTCT
>contig_1467
GCCCAATGTGCTTTGGTGCCATCCATCTTTCAAGACTTAAGAGGTTGGTTTACGGAGCTAAGGCCGAAGCCGCCATAGCAATTGGTTTCGACGATTTCATTGCGGACGCGTTGAGGGGCACTGCATTTTACCAGAAGG
>contig_1468
AACCTTAAAATCATGGTTTCATCAGGTGCTGATGCTCAACTATGCTTTTGGAACATGGATACATGGGATAAGAAGAAATCGGTTCCACTTCAGTTGCCCGCTGGAAAGGCGCCTGTCG
>contig_25385
GTTGGTGAGGAGTTTGTGGAGACAGACTACTACAAGGACCTGAACGACATTGACAAGCAACACCACACCACAGGAACTGGGTTCATCAAAGTGCTAAATTGTAactgttgttac
>contig_1472
ATCTCCCTTGGAATCTGGTTGGTTCTCACGGGATATGAAATTGGCTCAGCTCGTGCGCCTAAGAATCCTCCGAGAAGGGTGAGAGGAACGGAAATGCAGAACCAGAGGGAGATGAGT
>contig_38783
GTATGATCGGCTAAGAACAAGCATCATCAAGTCCCTTGGGGAAACTGAGCATCAAGGAGTACATAAGCAAGTAGACGTTCTACAGCTCGACATGGACGACCGTCAGAATTTCATTCAAAGGGTTTTCAAGGTTGCAGAGGAAGATAATGAGACGTTCCTGAAAAAGTTCAGAAGTAGACTTGATAAGGTTGGGATCAAACTTCCCACAGTGGAAGTAAGGTAC
>contig_1475
CCGGAAGACTGATCTTTGTATTCCACCTTAAAAATTGAAGCCCAGTAGTAATCATAACGGCATCGAAACCTTCTTCCTTGAAAAGGATAAAACACATGCTTGGCTTTATAATTGAACAGTCCAAGCTCACACACTTTAGAAGACTTAAGATCAACACTGCTTGAGACGATCCTGCACTGAGAGG
>contig_44579
GCAAGGAGTTTAGGCAAGGATTTAGCACCAGGAAGCTATAAGAATATACTATTTTCTGCAGAACAACTGCGGTTCTCTGATTATCAGATGGAAACTTGGAGGAAGGAATTC
>contig_57375
GGACTGGATAATTCATGTTGACACAGATGAGTTACTGCACCCAGCTGGGGCCAAGGAGTATTCTTTGAGGCAGTTGCTGCTTGATGTGCCTGGGAATGTGGATATGGTCATTTTCCCGAACTATGAGAGCAGTGTTGAACGGGATGATATTAAGGAACCATTTACTGAGGTTTCCATGTTCAAGAGGAATTATGACCATGTACAAAAAGACACATACTTTGGTATGTATAAAGAGTCAGTTCATGGTAACCCAAACTACTTTTTGACTTATGGAAATGGGAAATCAGCTGCTCGAGTCCAAGATCATCTTCGTCCTAA
>contig_1479
GTTATTCCCGGCTGGTTTTCTGAGATTAGCCCAATGTGGCCAGGAGAGGCACACTCCTTGAAGATAGAGAAGATTTTGTTTCAAGGAGATCGGAAGAGCACACGTCT
>contig_1480
ATGAAAATGAGAATCTTGAGAAAAGAGAGACACCTGATCCTGAAGTATCACTAGCCGGGCCAGGAGGAACATCTGCCGATTGGCGGTAGGCTTGTTGACACTTCTGCAACTC
>contig_1481
CTCGAATCCCTCTGTTGCCCATGCTATAGATTTGGGAAGAACATGAGACGAGCTGGTTTCGGTCCTTGTTCGTTACAGGGAGCTCTTCATTTGATTCTTGTTGTTCTTGTCCTTCTC
>contig_1483
TGCAACGATGGTGCATTGCTTTGTCAATGATACGTGATGATGTAGAAAAGGAGGATGCCTTCCGAGGTCTCTGTGCTTTGGTTAGAACCAATCCATCCGGAGCATTGAATTCACTCAT
>contig_1484
CGATGGAACAACATCTGTCATTGTCCTTGCTGGTGAGATGCTCCATGTTGCAGAAGCATTTATTGACAAGCGCTATCATCCTACTGTTATTTGCCGAGCCTACAACAAAGC
>contig_52342
CCCCGGATCAAATATTATTTCTTAAATTAAAAAATAAAAATAGTATCCATATCCTTCCTGTGCATGGTAATTAGCTTCCCCTTCTGCCCTCACTTCAAAATGTCTACACATGAACAAGATGATTCAACTCTTGAGCTCATCCGCCAACACCTCTTAGACGACTTCACCTTCACAGATTCCTTCATTTCTCATCTCAATTTCGAGATTACCCCTGATGATATCTCATATTTCGAGTTCCAACCAGTCAAACCCGA
>contig_1486
GCCGCATTTAGACGAACATTGACAGTGTTTAATACAGCTCCTGCCATTGGAACTCCAAAGTGAGCTTCAAAGAGGGCTGGCACATTTGGTGCTATTATCGATACCGTGGTGCCGAGGCCGATGGAGCGCTTGGCGAGAGCGGAGGC
>contig_1487
TGGACCCACTAGTAGTTTTGTATCCACTCCCTCATCTGGGTTTTCCAGATTGATATTTGGATGTATCCACCCAGTTCGTATCGCCTGCACTGCTGCAACAGCTTCTACAGCACCAGATGCTCC
>contig_50534
AATGGAACGTTTGGAGCTTTCTTCGCATTATGTAGCCATGGATGTTCAAGCACCTGTTGCGCAGTCAAGCGCTTTCTGGGATCTGGCTCCAGCATCTGTCGAACAAGGCTTTTAGCACTCTCTGAAATCTGAGGCCAGGGTTCTCTCTTGAAATCA
>contig_1490
CATCAAGTTATGCGCTGAACTGAGACCTACAGTTGACATTTCAGTGACTGCTGATGCAGATTTTGTGCGACCAGAGTTGCGTCAGAGCAACTAAAACTCGA
>contig_1491
ATTACCTCTCCGCCGGTAAAACGATTCTCCCTAGGGTTTACTTCCTGTTATCTTTAGTCTATGCATCTCTGGCCGGACTTTGGGTTTTCGTTCTGTACAAAAAAACGACTCACCGTTTTTAGAATCCA
>contig_1492
CTTCATGAGCAGTTCCAAAAAGCTAGAGAGTGGGTTGCAACCTCATTGGATTTTGACAAGGATTATGAGGCTAGTGTTTTTGAGACAACCATAAGAGTTGTAGGTGGACTTCTCAGTGCATATGA
>contig_1494
ATGTCTGTCATGGCTGTCTACTACAGATTTTACTGGCAAATGGAGGGTGGGACTGTGCCAATGTCTGAAATGCTGGGTACATTTGCTCTATCTGTTGGTGCTGCTGTGGGAATGGAATTTTGGGCAAGATGGGCACATAAAGCTCTTTG
>contig_1495
TTTGAGATTGGAAGCAAGGAGATCTGATCTTGGGAGAGACCTCGATTTTGAGTGCCAACTGTCTCACCTAACTCAAGTAATTCCTCGTAACTCATGATGTCAGGATCAATGTTGTCT
>contig_1496
CTCAGTACGGAGACCTGATATGGGATCTTCTGATATCAGGGGCACAACCTGGCCAAGTTTGTAAGCAGCTTGGTTTATGTATTTTCAATGGGTCTAAGTATGTGAGCACGGGGATTGAAACAGTAGTTGAGAAGGAAGGCAAGGAGGGA
>contig_1500
CTCCGATGCCAGCAGCAGGTCAACCCCATCTTGATTCCATGGGATGTGCAATATCCAACTGTCATGTAGTTAATGGGGTACCTGCACCTAGCAACTTTCATCCCATGCAGATGAATTCTGGGAATGATATTATGATGGACTGCAGTGGTGCTGATGTGGTTC
>contig_22078
CAGAGTTGCTAAGTTCAGATTCAGCCATCGGTTCTATGCTAGACATGTCGATTCGCTTGTTACCTGGAGATCACGGACTTCCTTTGCAACAGACGCTCCCGGATGTGCCTCCAGCAATGGCAGAC
>contig_47759
CCCCTGCCACACTTACGATAGTCTCAAGGAGGTGTACCCGACGTCTAGGGACAAGAATGTGGAGAAGAGGAGCGAATCTTGATGGAGATGTAGCGAATTTTATTGAAACTGAGCAGTTGGTGGAGATTGAAGGTTTCCAGTCCTCATTATTGCAGATTCGAGGTTCAATACCGCTTCTTTGGGAGCAAATAGTTG
>contig_1507
GCTAGTCTTCTCTTCTTTCTACACCGAATAGTCGATGTGTTCAAGCATTACTTTGAAGAGTTAGAAGAAGAATCGCTTAGGGATAACTTTGTGGTTGTGTATGAGTTGCT
>contig_51289
GGATCCATTTGTAGTACAAGATTTGAAGTTTACCCCTTTACCTGTGTGGCATGGTCAGGGTTATCGTTCCCTTGGATTTCGTTTTGGTAATGTTTGTTATATAAGTGACGTTAGTGACATACCTGAAGAAACTTATCCACTTCTGAAAGATTGTGAACTCCTGATTCTGGATGCTTTACGGCCAGATCGGTCTTCTTCAACGCATTTTGGACTCCCAAGGGCTTTGGAGGAAGTACGGAAAATCCAACCGAGAAAGACTTTGTTCACTGGTATGATGCATCTGATGGATCATGAAAAGGTGAACGATTATCTTTTGAAATTGAAGGAGACAGAGGGTCTTGACGTACAGCTGAGCTATGACGGACTTCGTGTACCAGCAGCGTTTCACGGTTAACTTTTCTTTTCATTTGAAATGCCATTTGATCTCTCATGAGCTTTGCAATACCAATTTCAATTGCCACTCAATGTACTCAACTTTTTCAGTGGTTTATATCTTGCAGTCATCTTGGCTTTCCCTGATGCCAAATATCCAATAAGATTAATGGTCATTTTTCAAAATCTTTTCG
>contig_1510
TTCCAAGTCTTCTTCCGAGCGGTACAAAACAAAGAGCCCACAACCCACACAGTTCATTCGAAACTGCTTCTCCAATTTCCCTTCCCCTCTTTTCAATAAAACTTTTCCAGCCTCAGCAATGTTGAG
>contig_1514
GTTGAGGAAATTGGAGTGGAACACTTGCTTAGAGACGTAAAGGATACAACCATCAGCACTCTTGCAACAGAGGTTACAGGGAAACTCACAGCCTTGAAGGGATTGGAAGCAAGACTTA
>contig_1517
CGTTCACATTCCACCCTCTCTTGATCTTAAATCCTTCCATCTCGCAGTCCTCGAGAGCTAGTCTTGGAAACCATGGCACGACAGAAGCCAACCTTAGGGATTCTTTTGCCACCTTAGCAGCATACGGCATGTCGTTAATG
>contig_1547
ACAACCCCGATGAGGTGGAGTCGTCTTCATCTAGAGTTTCTTCATTTTCCTTGTCTTTTGATTTCGACTGCAATGTCAAGTCATTCTCCATCCAAGCAGGGCAATAGTGCACAACTCCAAGAGCGGAAAGAACTTGAGAA
>contig_1548
ACCAGGCAACATGCCAGCCTCTGCCCGTAACTTTTCACACTGTTCTGTCATTTTGACCAACTCCTCAGCAAGAGAATCACGAATAGATTCCATGGATGCCAAACGAGACATGTAAGATGCAAGTTCACCCTCCTTCTGAC
>contig_1552
TTTTTTTCTTCCAAGTGAGTGACGAGCAGAAAGTTCAACCTGGGTCGGCATTCTTGATACAGTTCATAATACGATACCGTCATGGGAACATGGGGATCCGGAAAAGGGTAACAACTGCAGCAAGAAGATGGGTTGGGGGC
>contig_1554
ATGTGCACAAAGGTGATGAGCCCATAACTTCATGTATATCAGGAAATTTGTCTGTGTAAATAAAGAGAAGCATTGCCTTAAAGATGAAGGGCTCAACATCCTCCACAACTACTTTATGTACGTTACAATCCCCGACAAGT
>contig_50418
GCGGCTGCCACCAGGCTTCAAGATGAACCCGATTCAGTTTGAGAAGGACGATGACACAAACTATCATATGGACCTGATAGCTGGATTTGCAAACATGAGGGCGAGGAACTATGGCATTGGTGAAGTCGACAAGCTGAAAGCCA
>contig_1562
CGGCATCAACCCCTTTATCCGTAAGCCAGCCCTTGAAAACCCCGCGATCCAGCAAGTAGGCAATTCGCTTCATGGTCATCTGCCGCTGCTGCTCCATGCTTTGGTTGTAGTCCGGCGCGATAAACACCCGGCCGCCAGCC
>contig_1564
CAAATGCGCTGTGGGAAGCCAGGTCGAAGATCTTCGAGAGGTTCTTTCTGGACCCGCGCAAGGACGCGCCGCCGCAGAGCGAGTTGCTGAATAAAACGCCGTCCCAGAGCAGGACGAAGATTCTGTACAATTTTTCGACG
>contig_1566
GCCGGATATTGAGGGCCTACACGATTTCAAAGGGCATCTAATTCATTCTGCCAACTGGGACCCAACTGTTGACTTCGATGACAAAGTGGTGGGCGTCATCGGAACAGGTTCAACCAGCGTTCAGATTGTGCCCCAGTTAC
>contig_1568
TGTTGTTTAGCCAAAGAGAACTATTTCTCGGTTCTAATTTCAAGGGAACTTGAGGCGCCATTAGAAGCCACGGATTATCTACATTACTGTCTGCCCGAAGACACCTCGCACTCCTAGCTTCTGACACGAAATTATGTTCT
>contig_9961
TTTTTACTCTGATCCGCCAACTTCTCCCAGCTTTTCCCATCGGCGCTCCCCAACACATTGAATTTGTACGCCGTCTCACTGCCCCCCGTAAGTTTCGTAAGAAGATGAACCCTCGTAATCTTCTTCGGCGAATCCAATTCCACATCCCAATAAAAGGGCACCTTCGCCGGAACGAACATGGAATTCGCATCAGTCTCAACACCGTTGTTTGCAATCTTCTCCGCAGACCCGGCGGCAGCGCCATTGGATCTCGTAGGCTTTTCTCGGGAAACGATGCGGCCGGGTTGGACGCCGTAGACGCCTTCGCCATCTTTGTACATGATTTCCTCGTAGTAGTGGTAGTTTGCGGCGCCGTTTTGGAGGGAGATGGGCATGATGATTTGTCTGTTGGAGGGTTCCTTGTATTTCCATTGGGCTGCCC
>contig_1575
TTATCAGCAAGCAATGAGCATATCAGGGCACTGGGAGAATCAGGTGAAAGACTGTCTTAAGCATAATGAAGAGCTCCGTGCAACTATAGATAAGTTGAGAACCGACCAGTCCAAGGGGTTACTAGAATCCCATGAAGGCG
>contig_1577
CGTCGCTCATCTCATCGGGCACGAAGGCCATCCTACAAAGCGGACAGGTCTTCTGGTCGTGGTCCATCCAACGGTCCAAACACGCCCGGTGAAAAATGTGCTTGCAATTCGTCAAGCACCTGATCTCGTCCTCCACCTCG
>contig_1580
GATAGAACTCCAGTTTTCTTATGCTTAGGCTTGACAGGAGGTTCATAACCATATAAAGCTGTTCTATTGAAGACACACCCAGTACCCACATAAACTGGTCCTTGAATACCGTCTAAACCTCTCAAGTTAATATCAAAGAA
>contig_1585
GAATGGCCGTGCCGTGCTGCTGTTTCGGGCGCGATGCGGATGCCCGGTGGCCAAGCTCGAAGGCTGGGGTCCCAAGAGAAAACGTCGGCATAAGAAGGCTCTGGCCAGTACGGCTCTTAATGGAGGAGATCATCGCTGAT
>contig_1586
ATCGCTGATAGTTTTGCTCCTCCTGAAATATCAACAAGGCTTAAAATATCGGAGGCAAAAGCCATATTTACCCAGGATCTAATAAAACGCGGCGAGAAAAGTCTGCCCTTGTATAGTAAAATTGTGGCAGCAGAGTCTCC
>contig_1587
TCTCAGTCTTCTATTATGAGATCATGAATTCTCCAGAAAGGGCTTGCCACCTTGCAAAGACAGCTTTTGATGAAGCTATTGCTGAGCTTGACTCTTCGAATGAGGAGTCATACAAAGATAGCACCTTAATCATGCAGCTT
>contig_1589
GAACAGTTCATGTCTTCCAACTCATTCAGATAGGCGTCGTTAGATTCGTTGCGTCCAGACCGCGACAAGAAGGCGAGACTTCGAGCTCCATGGAGAACCATCCACCTAGCGACGGAGCGCCCTACTCCTCCAAGACCTCC
>contig_1598
ACAAAGGAATTGCAAAGAAAGAACCAGCATAAATCTGAAGTAGTGGAAATATGCTAGAAACGAACTTAATAAAACCAGCTGGTGCAATTCTAGTATCCTTTAAGATGGTTCCAAGAATGATAACCCCAAATAAATTTAGT
>contig_1603
TCATATAGATGCTATGATACCGGAAGGTCTTGAGTACCAGTCGATCGAAGACATTGTCTCTAGAATCAAGAGCGTGGGGTTCAATGTAATCAGACTCACGTTTGCGGTGGAAATGGTGGATCAGATTATCGAAGGAGGCG
>contig_1604
CACTACCTCCAAAGCTCTACCCGAACTTCCCTTCTTACAAAGCACCTCAACAAGAATGAGATAATCATAAGATTTAGGCAACACTCTTTTCCTCGAAAAATCTATCAACAATTCACACGCCTCCGAAACCCGACCTTCTC
>contig_1612
TGCAAAGCCCGGCAGGGAAGCCGTGTGTTTTGCTCTTCTGTGCAATTCTGTAGTAAACTTCACCAATGGTGGCCCCAGCTTGAGCCCATGCGCTGTTGTCTTCGATATCAACAATGACTGATCGAAGCTTGGCGAGGTCT
>contig_1618
CGAGAAGGGACAAATGGAAGAGATTCTAATGCTACACAATGAGTTCTCCGGCGAGATCCCGGCAAGGTTGGGCGAGTGCCAGAGCTTGGCCCGGGTCCGATTGGGTCACAACAGGTTAAGTGGGGAAGTTCCGGTGGGCT
>contig_1621
TGTTTGTCGGGCAAATGACAGTGGTCAAGGTGGAACATTTGCTCTTTATTCACTTCTCTGTCGGCATGCAAATGTTAAAATTATTCCTAACCAACACCGGACTGATGAGGAGCTAACAACATATAGTCGTTCTACTTTCC
>contig_1625
GGCCTTGTGGGATTTATAAAATTTTACACTGGCTGGACTGATCAAGTGGTTATGCTCAAGCTCAATTTCAATAACTCTCCACCTGTTGGAGTCCATTAACCTAAACTTTATCATTGCTGGACAACCGGTCCTAGTTTCTG
>contig_1627
TTCATAGCAGCACCATTTCCGACCTCCCCAAGGTAAAATCTTGACTTCCCCATGATATCCAAAAGGGATGCTACTGTTTCATACAGAGATTTGTCTCCTGCAGTAAGAAATATTAGTTGCCCATCTTCAGCTGGTTTTTT
>contig_49150
ATTTGTTCTGGCTCGTTCATGCCTTCGTATCAGCAGTGACTCGAGCGGCCGGGGGCAGGGCGCCACAGATTGTGTGCTTGGGAGACGAAAGACAGGCAATCTATCAATTTCGTGGTTCTGACGCTCGCTTCCTGAGCCTCGCGCCTTCTGTCATGGATGCTATTTCTCCTTACGCCTGGACTCACCTGCCTCTCAGTAAGAGCTTTCGTCTCAGCCACCAAAACTCGGATTTTGTCAACAAGGTGTTTCTTAACGGCGAAGAATATATCACAGGCTCACACAATGGACCAAAACCAATCTATATGCATGGAGATATGGTAGATCAAGTCAAGGCTTTCGCTGACGAACTGCTTCCACTGATTCAAAAGTACGGACCCGAGAAAACTGCCATTATTGCTCCTCATGTCAGATCAAATTGGAAGCTGTCCGTTTTGGCGAATTACCTGTCGGAGCGCCACAAATTTCCTATCGCTGTCTCCATTTCGGATGAGGTCAGTCTCCAAGATGAAGTCATCAACGGAAAGATTTGTGTTACCACTTACCATCAGTTCAAAGGTAGCGAACGCGATCTGGTCATTGTCTGTGGCGTAGATGCGAGCTACTTCAACTTCCTCGCCCGAGACTTGCCAGACGACTCTTGCCCCAATACCACTTTCGTTGCACTTACACGGGCGCGGCAGCAGTTGGTCGTCCTTCACCACAGCGCGGAACGTCCTGTGTCTTTCATTGATGTAGATCAGCTACACCAAACAGCCAGTGTAATCGACCTTTCTTCTACGGGAATTCAAGAGCCCAATCTTATCAGCCGCCCAATCCAGCTTGGTCTTTTTCTTAGCGAGAGCACTTTCGTGTCAGAGATGGTGCGGCACATTCCCAACGATAATCTGGATGAAATCTGTGAGAGGCACCTTGATATCAAAATCCTAGCATCGCCTCTACCAGAGCGTCAACACATCAACGCCCCGGACAAAGTGCTTACTCACGAAGCCAAACAACACTACGAGGCTGTGAGCGATCTGAACGGCCTGGCTGTTGTAGCTGCGTATGAGCTTTCTCTTCTGAGAACGCTAACGACTCTCGGTTTCAGCCCCCGAAAAAAAGTTCCAGCCGTTCCAGGGAAAATTGAAGCACTGGCTGCATGGCTGTGTAAGGAGGCTTGCGATTATGAAGCGCACGTGTCTAGATACAAGCCAAGAAAGATACAAATGCATGGTCATAAGTTCGACTGGCTAGGTCCATACCTTTCTGCTGCCAGGGACCGACTCGTCGAGCAATTCGTGGATGCAAATCACTTGAAATTTGAGGTCAAGTTGAAGGAGAAAGAATTTTTGGTCGAAGAGACGCCTGCAGGTAAAGTTCAGAAGACTTGCCTCTCAGGACGAGCCGATATTGTGCAATATGACACCAAGCCCAAATCGAAGAGGAAGTCCGCTACATCATTGATCAGGCCTAATGATGAACCGGCAGTCGCAATCTGGGAAATCAAATTCGTCTCAAGGCTCTCGCTTGAGCACGTCATCCAAGCGTGTGTGTATGCCTATCTTTGGTGCACGAGAACGAAGAGCAGCAGTCCACCTCGCATCATACTCTTCAATGTTCGAGACGGAGAGAAGTGGGAAATCAAACCCCTTGGTGGGATAGAGGCTTTGAGGACTTTAGTAGAGGATGTGTTGAGGGCGAGGTACTCTACAAGAGGTGAACTGCCAACTGACGAATTTTTGAAGAAATGCAAAAGGACAAGTGCGGAAATTCAATAGCGCTGAGAGGCCAGTCCATGATTTTTTCGCAACAAGATACCGCAAATAATTCAACTTGTACAAATCAC
>contig_1637
TCCAAAAATACCTTATGGCAAAACTGGCATTCATATTTCCCATCTTTAATTATCACACCATCACCAACAGTAGAACCAAGTCTATACTTCCTCGTAGTCCTTTGGTGAAAGGACAATAGATGCTGCAAATATGAATCCTT
>contig_3910
AACTGAATGTTCTTGAGGCATTTCGGAAAGCATTAACCACATGGGCTAGATGGGTTGATGCCAAAGTTGATCCGAAGAAAAGTATCATCTTCTTTCGGGGCTATTCTGCTTCCCATTTCAGTGGTGGGCAGTGGAATTCTGGTGGCCAATGTGACA
>contig_22511
GAAATGCAAACTTCATATGGTAGTAGAGCGGAAACCAGGAGAGAATTTTGTCTGAAAATACTTCTGCAACACTGAAAGATCCATAAGCTGCCCAATAAAGAAGCATTCTTTGTTGCTCCTCTTGAT
>contig_1650
TTGGGGCATTTCTGCGGGGGGAACCACCACGAGAATCAGATACTTCTTGGGCTATTGCCTTGTAATATTCCTGCCTCTTACTTCTGAACACTTCAACATATCTCCTGCCCATGTTCTGCCTATTCTTTTGTAGGGCAAAA
>contig_40950
CAACAATCAAGATTTGGTGAAAGCCCTCATCATCGCCGGTTTCCACCCCAATGTCGCAGCTACTCACGGTGGGCCTACGCTGCGTAGCCGTCACGCCGCCACGATCGTCATGGGAAGTGGCTCTGTCAACCAGGACAAGATGAAGTTGGCCAAGCGTGGCCAGCTTTTTGCCTTCTCCGAGATCACCAAGGCTGCCACTGGCAATGCATGGACCATGCGAGACAACTCTGCCGTCTCTCCACTTGGCGTCATCTTGTTCGCACGTAAGCTTGAGCCTGTTGGAAACCGAAAGCTTCTTGTGGATGGCTGGTTGCAGTTCTACCTGCCTTCCGAGGATAGCGTTACTGACTTGATCCACCTCAAGAACATCTTCGACAATGTCCTTGGAGATGCCTATACCCAACTTGGCGGCTTCCAAAAGCACATTACTGCCGATCCGCTG
>contig_1655
CCACGGCTCTGGAGGATTGGACTTAAAGCACCTTGTAAACGAGTCATCGATAATGGCACCAGCAGCCTCGGTTAGGGTGGGAGATATGTCGAGCAAATCACGCAGGCGAAGCTTGCCGTGAGGTTCCTGCTGGATGGAGG
>contig_6504
TGGAGCTATGCAATTTTCTGGTCCTTGTCAACTACACAACAAGGGGTGCTGGAATGGGGTGAAGGGTATTACAATGGAGACATCAAAACCCGAAAAACAGTTGAAGGTGTGGAAATTAAAACCGATAAAATGGGTTTACAGAGGAATGTGCAACTCAGAGAGCTGTATAAGTCTCTTCTAGACGGTG
>contig_35230
CCACCATGCTAAGAATGACTGGGGCATCACCATGTATCCAGTAGTTCCCGGGCATGAGATTACAGGACTGGTCACTAAAGTTGGGAGCAACGTGAAGGAGTTCAAGGAAGGAGACAGAGTCGGGGTTGGGTGTTTGGCGGCGACATGTCTGGAGTGTGAGTTCTGCAAGTCCTCCCAAGAGAACTACTGCGACCAGGTCCAGTTTACCTACAATGGCATCTTCTGGGACGGCAGCATCACCTACGGTGGCTACTCCAAAATGTTGGTCGCAGATCACAGGTACGTGGTACGCATACCAGACAATCTGCCGTTGGATGCAGCAGCGCCGCTATTGTGTGCGGGAGTGACGGTGTTCGCCCCCCTGAAAGACCACAACCTACACAAAACAACGGGGACGAAGATAGGGGTGGTTGGCCTCGGAGGTCTCGGGCACGTGGCGGTGAAGTTTGGGAAAGCTTTTGGTCACCATGTAACTGTCATCAGCACCTCTCCAGCCAAAGAGAAGGAGGCTAAAGAGCATTTGGGTGCCGACGACTTCCTCGTCAGCACTGATCCTCAACAATTGCAGAAAGGGAAGAGGACGCTCGACTTCATATTAAACACAGTGTCCGCTAAGCACTCGCTTGGGCCCATCTTAGAACTGCTCAAAGTGAATGGAACTATGGTGGTTGTGGGTGCACCGGACCAGCCTTTTGAGTTGCCTTCATTTCCTCTGATATTTGGCAAGAGAGCAGTGAAGGGAAGCGTAATAGGAGGAATAAGTGAGACAGCGGAGATGATGGATTTATGCGGGAAGCACAACATAACATGCGACATTGAGCTTACAACGCCGGACAAAATCAACGAGGCCTTGGACCGTGTCGCCAAGAATGATGTTAGGTATCGATTTGTCATTGACATTGCTGCTGGTGATGCTGCTAATGATCAAATACCTTCCAAACTTGCGAGCCTTTGAGTGTTGGGGTCTACTATGACAATTGTTTCCTACCGTATTCTCCCGTACAATTTATTATCATTTTACTCCATAGATTTTATTATCCTTGTCACTCAAGCGATAAAAGTGTGTGCGAAAATAATTTTCCTTTTATAAGAACT
>contig_1662
CCCGACATGTCGGATTGGTGTTGGGACGGTTTCTTTTTGGTCAAGTAAGTCAACTCGGAAGGGCGAGCAGAGGAACCACCCGGACTCTGTCTCGGACTCTTGAACTTTCGAGAAAATGACCTGGTCTTTGTAAAACATAT
>contig_1663
CAAATCAGCTTTGATGACAACATCAACAACTATGGACAGGGCTGGCAGACCTCTTCAAGCACAGCAATATTCTGAAACACAAGCCATTAAGTTTGTCAGTGCCAACCCTTTTGATTATGGGAGTGGCCATGTCGATCCAA
>contig_56684
CAGCTATTGTGTTATACTTCAATTTACAGGCATTTCCTATTCCGTTGCTGAAAAAAAATTCACTTCCTAAGAACTTCGCCGGAGCACATTCCGATGTTAGTTTGCTTGATCAAACCCGTCATTTACGAGACTAGCGTCACACCACAGCTTGTATGTGCTGCTCCTGAGAATCTCCCAAAGCTGTCTGCAGAAACTTCTTAACTATTGAGACAAACTCATGAAATTTCTCTTCATGTGGCAAGTGCCCACAATGTTTGATTACTTCAAGGTAAGACCCGGGTATGGCTTGTGATAGCCTCTTGGCATTCCACGAGGGGACAATCCGGTCAGTATCACCCGTAACAATCAGAACAGGGCATGAGATTTCACAAACTCTTTTCGACAATGGTGGCTTCGACTTAGATGAAGTGTCTGTGAGCATTGCTGCTGTGTACTCCAGAAGTGCCTTGTCCCAACCCTTAATCCTCAATGGCTTTGTATAACCTTGTATGACATGTTCGGTGACTTGTTTTGAGTCATACCATGCATTCTTAACACCAGCAACACCAAATTTATCAATAACCATCCTCAC
>contig_1666
AACGCAGAGCTTTACGCCTGCCATCTCATAGTTAACGACCTCATTTTCTCCTTGGAACCGCGTGATAGGCGCCAATAAAAACCATGCCTTCAGAAACACTCCTCGCTTTTCAAGCTGGTACAATGGCGAGCTCCTATACC
>contig_1671
GCTTTCAGCTGGTCATCCTTTAACACTATAGCAGGTGTCATGGACGATAACGGCCTTTTTCCCGGCCTGATAAAATTGGGTGGCGCTGGTGGTGGACTTGCAGAAACATTTCCAGGTATGGAGAAGTCATCCATTTCATT
>contig_1674
GCAAATATAGAAGCAGCAGCACTCCTGGCTTTATTAGAATCAGGACCCATGCTGCTCGACTGAGATATGCCCGTGGCTGCCATGGTCAAAGCAAAGAAAACTTGGAAAACGTCGGCAAATTTTGTTTTGCCAGCCTCGAC
>contig_1689
GAAATTGGTGGCAGCACGGAAGCAAATGTCTTTTCTTCAAGCACCAAATGTTCTTGTTATTCAACTTAAGAGATTTGAGGGTGTACTTGGCGGGAAGATTGATAAATCTATTTCATTTGAGGAGTTTTTGGTGCTTTCAG
>contig_1690
GACCAGAACAATTCCTTGCGTTACAAGGTTCGTTTCGGTATTGGGATGCATGGAATCGATGATGCCGCTTCACAGTGCCATTGCTTCTGCTCGGCTCAAGTCCAACATTGCCGTCGATTCCACCCGCTGGAGCTCCCTTT
>contig_61553
CTCTTGAAGTACATTTTTGGCGGTGTTGTAGTCCTACCAAGGTTTGGTACGAGTGGTGTGTGGCATCACCCTCCAGTTCACCGATTCACAACACCAACGGGCGTTCGTACTGGGTCGGGCTCTAGTAGCCCCGCGATTTTGTTTATTACAGACTAGGCGAACGCTAATATTATTCCGTGCGTAATACGTGTTCAGTGGTTGGTCTGCCCTACAACTTTCGACATCTATGCCAATTGAACTACGTTAGCGGTGTGAACTAGTTTTGGTGCCCCCGCCACAGGGGGAGCAAACATTTCGCCCCAGTTCCTTTGTATTCAGAATATGTACAAGCCAA
>contig_1699
TAAGAGTTGAATATCGTCTGAAAAGTCCTAGTTTTTCATATTTTCCTCCTCATATACAGATTTTTGAGATCTACTTAACTCGTTCTCTCAACCTGCACGTTTATCAATTATCAATTGATTCATTTGTCTGGCAAGAAGGGC
>contig_1702
GTCAAATGATCCCACTTCCCTCTTTACCTCAAGAATTCTCTTAGCATTGTCAACAACTCCTCGAACAAGGCTAATATCTACGCCAGAATCAGCACTCAATGATGTTATCTTTTTTTCACTAAATTTAGCCACAACATCTGC
>contig_1703
AATGTGAATCAGTTCCTAAGGTTGTGGAAGCATTGAGCCAGGTGAAAGCGGTGCACGTTGCTACAGGGGATTACACAACCTTTGTGGTCTCAGATGACGGTGATGTGTACTCATTTGGTTGCGGAGAATCAGCTAGTCTTG
>contig_1706
CTTGGACAAGCCAGGCCCAGATACAAAGATTTACGTTTGTGGTCCTCCAGGTTTGTATGAAGCTATCTCGGGTAACAAGAAGTCACCATCTGACCAAGGTGAAGTTACTGGAGTTTTGGCAGATTTGGGTTACACCAAGGA
>contig_1710
GGAATTTTTTCCTAACCAGCTTTGCTATGACTCGAAGCTCCTTGTTGACTGTATTAATGAAGTTCTACTGGAGGTTTGTGGGCGTTATTATGGTTGCTTCCCTCGGGTGTCATCCGCGAAACCTAGTATAAGGCCAATACC
>contig_1713
GTACAAGTATGGGCTACTCTGGATAATATTAGTTGCTTCATGTGCTGCTCTCGTCATTCAGTCCCTTGCAGCCAATCTTGGGGTGGTCACAGGAAAGCATTTGGCAGAGCACTGTAGAGCGGAATATCCTAGAGTAACAAA
>contig_1714
CCACTGTGAGATATATGCCTCTTGGATATGTCAGTCAAATCTGGTTTGCAACTTCCTTCCTCAAATTTCAAAAAGGACTGCAGTTCCTTTATCATGTCATGAATCTCAAGAACATTGACAGTGAGAACTTCCCAACTTTTG
>contig_1718
ATGATTCGCATAATACACCAGCACCAGCTCATTATGTCTAGGCGGCGTATTCCATGCTTGGACTCATACCTTGATAAGGTCAATATTGCCCTATGGCCTCGCTTTAAGATGGTATTTGACCTGCATCTAAACAGTCTGCGG
>contig_1720
CGGCAGGAGAAGACACCTCAGAGGCCAAACCATTAATATCAATCCCGACATGGTTATCATTGATGTCCTTGAACTCATCGTTCCGAAAAGTGTCAAGCTCAACAGCAAAAATATGATTTGTTGGATTGCCATCGTTTGTAA
>contig_1721
TGACACCAAAACCAAAATTATTTTTGTTAAATACCCTCTGAAATTCCTGATTCAACAAGGCCGAGCATTGTTCAAAGCCAGGGCCTCCCCAAGGATCAAAGGATCCACCTTGAAACTCGGGGATGCTGTATGGTGTACTAG
>contig_1725
AACAAAGAAGATGCAGGAAATGCGAGTAAGCTCGGCAATTGTGACGGTTGATAACAAGCCACGAGGAATTCTTACCTCAAAAGATATCTTAATGCGCGTGATATCACAAAATCTTCCTCCGAAGACCACTCTTGTAGAGAA
>contig_5371
TGGATCTTTCCACCGACAGTTTTCACATTCATGTAAAAACCAGAACTTCTAGCACAGGAAGGATGAAATGTTGACTGACAATTGCCAAAGTTACATTTTATGCAGACACCACATTTGCGTCGGCAGATATAACAAAAATCAAGCCCCTTAGAAATCGTCTCCATTCCCTC
>contig_1735
GTAGCCACATCGTTCATACTCGACGCCAGCACCCGGTTGAACCGAGTCTGTTCCGTTACGTTCTGCGTGTTCATCAGGAACACGCCAGGGTTCTCGGCCGAGGTAGAAAAGAATGACACGTACGAGTAGCGCAGCATGCAG
>contig_57184
GGAAGCTGATTATCAAAAACATTGTAAATCTTATCACCACCTGGACGCACGCCATCAAGATGTTCTTTATATATCCCATCAAAAAAGCGACAAATCTCCATGATGGTATACAGTTTACCTCCAGCATCAGCAGAAATGGGCTTTCCAAGACGACTCAGTTCAG
>contig_15140
TTTTGGCGAGAAATTCCCCCCAGTGACATTCAGAACAGCAAGAAAACCATCAATTCTCTTTGTAGATAATAATCGACCAGACAACAGGGATTCCTCAAATGAACCAAC
>contig_47980
GCAAAGCTTGGCCAGGAAAGAGTTTCAAAGCTAAAGATTGTTGGAGATAAGGAGGTAGAACAGAGTTTGTATAGCCAACTGGTAAATGATACAGGATTATCTTCTGGAATGGATGAGCAACTAGCTAAGGAGGCAATAAAATCAGTTTCTGCTGAGAAGCAAAGGATTGCAGAGGAGGTTGCATCATTGCTAAAGCTGAGTGTAGATATTGATACTAGCCCGTCTGAAAGCTTAGAGAAGATCATTGCTGCATTGCGAGCTGGGGCTGAAGTTGCCAGTCTACCTGTATGCGATTGTGTTCTTATTGC
>contig_1752
AAAAAACTTTACCTTTGGCACAATGGTTTTCCCATAATCAACACAGAAAATTATTGGTTTAATGGTAAGCATTCTCCTCATACCATCACGGGTTATGCCATGGTAATACAAATACTTAACTAGAGGCTTCCATCTTTCCTC
>contig_1763
ACCCTATTCAACCGGGAGGAGTGAAATCTACTTAAGGGAACACGCTTTCCATATCCACTCTCAGACACAAATAACAACCACGGGCCCTTCAGACTTCTAGTAGTGTCTTGGGGAGCTTCAGACACCCTCTCCAAGTCTTTC
>contig_1765
TATGACTGAACGCCTCTAAGTCAGAATCCGGGCTAGAAGCGACGCCTGCGCCCGCCGCCCGATTGCCGACCTGCAGTAGGGGCCCCGGCCCCCAAAGGCTCATGTCGATGGCCTGGCCCTCGCGGCGGACGAGCCGCGGTG
>contig_3003
CCTTGTATGCAGATGACTTACAGCTGCTTTTGCTTTCTCCAATGCTTCAGAGTTAGTACCTCGTTTCTTCAGCCTGTTCAGCGAGGTAACCTTCTTTTGGTACTCATATTTCATAAGCTCACCTGTCTTGACTTCATCGTATAGCTTTT
>contig_1770
TCGCGTGCTTCGAGATGATCCTAGCAAAGGTGACATGCACAATCGCCAAGCCATCACACCCCGACGACTTTGGAATGCCGTTAAGGACTACGACCTTTGGCCAATCTATGCCCTCGGCCTTATTTGCTTCATACCTCAAGC
>contig_1771
CCGGCCTTGAGCATCGGAAACCCATTGACATCCTGATTCTGCAATTCTGGAGCAATTACCGTCCCAAAGAAGCTCTGAACATCAACAAGATCAGTCGAAACAGAAGTACCACCAGCCTTCTTAATAGCAAGTGATACAACC
>contig_1773
ATTTTACAAAAAGTCAAAGCTGCGGGCTTTAATACCGTCTCATTCTATGGTAACTGGGGCTACCACAGCGCTTCAGAAAACACGACAGATTTCGAATCTGGAGCTCATAATTTTACTCGCCTGTTCACCATCTGCAAAGAC
>contig_39414
TGGAAATAGATGGCGAGGTACAGGACCAGAGAGAAAAATCCGGCTCCGAAGAAGGCCGAGAATGTGAAAGCACAGAGAGTATTTCGATCGCGGAAGAGGTATGGTGGAAGTGTGCCTTTGTCCCCCAGTCTCATCTGCGAGTAGATGAAGAGGATAGTCAAACAGCCGGCGCCTACGAACAAGCCGATGATGCAAGAGCTGTTCCACGGATACTTTGAGCCACCCCATTGTAAAGGCAGAAGTAAGCAGACGATGGCCGGAATCAGCAGTGATCCTCCGATCAGATCAAGTTTCACCACTCTTTGGCGAAGGGTCAGATGACTGGGATTGTCGTCGCGATTGATCTCCAGTATCATGGCGATAATAAGGACGCAAAAAGCACCGATGGGTAGGTTGATGTAAAAGCACCAGCGCCAGGAGATTCGATCTGTGAATACCCCTCCAAGCAGAGGACCTGCTACGGATGCAATCGCCCACATACTGCTAATCACGCCCATTGCTGCAGGTCTTTTAGGAAGAGGCAAGCAATATGCGACAATAATGATAGAGCCCGTAAACAGTCCACCAACTCCTGCTCCGGCAATCGCTCTGCCAACAATCAGCACTTTGCTGCTGGGGGCTGTGGCGCAAACTAATGAGCCAACTTCAAAGATGATGATGGAGGTGAGAAACGTGTATTTGATGCTGAACACAGAATATATTCGTCCAAAACTTGGCTGTAGTGCGGCCTTGGTGACCAAGTAGCTTGAGCCG
>contig_1780
GTGTTGTCTCTGAGCAAATTAAGACCCGCCTCGAGGTCTCCCAACAAGAATCAAACACAAGAAATGTTGAGAAAGAAGAAGAGGTGGTGTTACCTAATGGGATAAGATACTACGAGTTAAGAGTCGGCGGCGGGGCTACAC
>contig_1786
GTAATGAGTGTGCTATTAGACTTGCCAAGTTTTATACTGGGAAGTTTGAGATTGTGGGATTGGCGGCAAGTTGGCATGGAGTTACTGGTGTTGCGATTGGAGCTCAGTATCATGCTGGTAGGAGTGGATATGGGCCGAATA
>contig_1787
GGTCATACTCGCCGTCTTTGTAAAAATCTGGCATCTCTGCAGTCTCTCCACCTAAAAGAACACAGTCCGATTGTTTGCAACCATCGACAATACCTTTTACAACCTTTTCAGCAAGATCAACATCGAGGCGGCTTGTAGCAT
>contig_53060
CGGGTCCATGCACAGTTTGATGAACTTCAAGAGTGTTACCTGCGAAAGCGGCGTCAGATGGCGAACCAACCGTACTCCCAGCAAGAACGGGACAAAAGTGTAATACAGAGAGAAGGTTATACTGCAGGTCTTGCTGATTTTCAAACAGTGCTCACTACATTAACACAGTACAGTCGAATGAGGGTCATGGCTGAACTTAGGCATGGGGATCTATTTCACTCAGCCAATATAGTATCCAGCATTGAATTTGATTGTGATTACGAGTTATTTGCTACTGCTGGAGTTTCACGGTGCATAAAAGTTTTTGACTTCTCTTCGGTTCTGAATGATCCAGCTGACATGCACTGTCCTGTTGTGGAGATGCCTACACGTTCAAAACTTAGTTGCTTGAGCTGGAACAAGTTTACTAAAAACCATATAGCCAGTACTGATTATGAGGGAATAGTAACAGTTTGGGATGTAAATACTCGGCAGAGTGTCATGGAATATGAAGAGCATGAAAAACGTGCTTGGAGTGTTGATTTTTCATGCACAGAGCCCACAAGGCTTGTATCTGGTAGTGATGATTGTAAGGTAAAACTTTGGTGCACAAGGCAGGAAGCTAGTGTTATTGATATTGACATGAAAGCCAACATATGTTCCGTCAAGTATAATCCGGGATCTAGCAACTTCATTGCGGTTGGTTCAGCAGACCATCACATCCACTATTATGATTTAAGAAATCCGAGCGAACCACTCCA
>contig_1793
AAACCGGCGACCTGAGACTGGATCAATGTAATACCTATCTGTACTTCCAGCTGTTGCACCAGAGCTCCGAACTTTCTCCTGCACGGACCAGCCCTGCGGCAACCAGCTCTCCATAGAATCAGTAAACGCTTTTCGCTTGAC
>contig_31229
TTGTATTTACTCGTGGAAATGCAATTCAGACAATTGACATGAATCAGGATAACTATTTTGAGGAAGCTTTGAAGATGAGAAACCTACTTGAAGAATTCCATACTGATCATGGTATCCGACGTCCTACAATTCTTGGCGTCAGAGAGCATGTCTTTACAGGAAGTGTTTCTTCTTTAGCATCATTCATGTCCAATCAGGAAGCAAGCTTTGTAACTCTAGCTCAGCGTGTTCTTGCAAATCCTTTGAAGGTCCGTATGCATTATGGTCACCCTGATGTGTTTGATAGAGTGTTCCACCTAACTCGAGGTGGTATTAGCAAGGCTTCTCGTGTAATTAACATTAGTGAAGATATCTTTGCAGGATTCAACTCAACTTTACGCCAAGGAAATGTGACTCACCACGAGTACATTCAGGTTGGCAAGGGACGAGATGTTGGGCTCAATCAAATTGCTGTATTTGAGGGGAAGGTTTCTGGTGGTAACGGTGAACAAGTTCTAAGTCGAGACGTATACAGGCTTGGGCAGCAATTTGATTTTTTTCGGATGCTGTCATTTTTTTATACCACCGTTGGCTACTATTTTTGTACAATGTTAACAGTGCTGATGGTATTTATTTTTCTCTATGGAAAAATATATTTGGCATTATCTGGTGTTGAGTCAAGGTTGACAGACATAGCTTTGGTGACAAAGAATACAGCGTTGACTGCTGCTCTTAATACCCAATTTCTCATCCAAATTGGTATCTTCACTGCAGTCCCAATGGTTCTAGGCTTCATCTTGGAACAAGGTTTCCTGAGGGCCATGGTCAGTTTTCTCACAATGCAGCTGCAGCTTTGTTCTGTCTACTTCACATTCTCTTTGGGTACAAAAACTCATTATTTTGGCCGGACTATTCTTCATGGTGGTGCAAAGTATCAAGCAACAGGCAGGGGATTTGTAGTTCGTCACATTAAATTTTCAGAGAACTACAGGCTCTACTCTCGCAGTCATTTTGTTAAAGGATTGGAAGTAGTGCTTTTGTTGGTCGTGTACCTTGCCTACGGCGATAATGATGGGAGTGCTCTAACATATATTTTTCTCACAGTGACCAGTTGGTTTATGGCACTTTCTTGGCTCTTTGCTCCATATTTGTTCAATCCGTCTGGTTTTGAGTGGCAGAAGATTGTGGAGGATTTTCGAGATTGGACAAATTGGCTTCTTTACAGAGGTGGAATTGGAGTTAAGGGTGAAGAAAGCTGGGAAGCTTGGTGGGAGGAAGAACTGGCACATATTCGGACTTTTGGTGGTAGGATTGCGGAGACAATTTTGAGTCTGAGATTCTTTATCTTTCAGTATGGCATTGTCTACAAGCTAAATGTGAAAGGAGACAGTACGTCATTGACGGTGTATGGCCTCTCATGGGTTGTTCTGGCAGTGCTTATACTCCTTTTCAAGGTGTTTACCTTCAGCCAGAAGATATCTGTTAACTTCCAGCTTGTGCTGCGTTTCATTCAAGGTGTATCCTTCTTGTTGGCGCTTGCCGGTTTAGCAGTCGCAGTTAAATTTACAGATTTGTCAATTGCAGACGTTTTTGCTTCGATTTTAGCCTTTATACCCACTGGGTGGGGAATCCTTTCTATTGCTATAGCTTGGAAACCGTTGATGAAAAAGCTTCACCTGTGGAAGTCCATTCGTTCCATTGCCCTTCTATATGACGCCGGGATGGGGATGATCATATTCATACCTATTGCATTGTTCTCATGGTTCCCATTTGTATCGACATTCCAAACGCGGCTCATGTTCAACCAGGCTTTCAGCCGAGGGTTGGAGATCTCTCTTGTCCTTGCCGGAAACAACCCCAATACCGGAATATAGCTACCGAGTTTTTCCTCCCTTTATGTATCATTTTAAGTAGCTTATGTTCCCCGGTAAACGTATGGGTAGGGTGTAATCTTTTTGCTTCTTTAATCTAGCTTGTCCACTAATCGTGTATCCGTAACTTCCATTTTCG
>contig_1799
GATAATTTGACCACCACCTCTGTGGATAGCATCAGCATGCAAAGTAACATCCAAAATGTTAATTCTGACTGATCTACAGTTCTCACCAAAGATTGGACCTTCCTTGGTAGCCCATTGGAAAGCAGCAACAACTGAATCTTT
>contig_1800
CAAAGTTTCCAAAACATACATTGCACGCTGTGTTGGTTCAGCTCCGAAATGGGAAAGAATCACCCTCAAGTCAGGTCATGGTCGGTCTAAGTTTGGGGCATGGCGAGTGTATGCTGCTTCAGACGTAGGTCGGACACTTCC
>contig_1807
CCCCGTCTCAGGGTCTATCTGCAGGTTTGGGGGTGGAGGGATGCAAGCTCCACCCTTGCGTGCCACAGGCTCTCTTTCGTAATCATCCTCGTCCCTGCCATCTGAATTATTAAGGGGCCCTTCAGAAGGGTTAACTTCTCC
>contig_1810
CTAATATCAACCACAATGGCTTTACAAGACGTCGTCACCAGGGAATACACCATTAACTTGCACAAGAGATTGCACGGTGTTCATTTCAAAAAGAGAGCTCCAAAGGCTGTCAAGGAAATCAGAAAATTCGCCACTTTGCAC
>contig_1811
AACTGGTCGGAACGTTCGTGGGTAGTATCTTCTCGTATATAATGATGAACAGCATTACAACGAATCAACGAGAGACACTTCTCGACATAAAAGGGACTTCAGTCTGGTCTGGACAGGGAGTACAAAGCTTCAACTCGCAGG
>contig_1816
GCTTTTATGAACACTCTTCATGTGTCTCTTCCTGACAGGACTTCCCAACAGCCTTCCAGTGAGGACCTTGAGAAGAACAAGGTTGATGCTGGTAGATTCTCTCCGTTTTGGAATGAGATTATAAGAAATTTGAGGGAAGAA
>contig_1818
ACTTCAACTTATACGAGTCGATGGAAAATGTACAAGTGCTATTCAAGTAGACTGAGAACTTACCTGTGGAGCTGTCCAGCTTGTAGCTCAGTGCGCCTTTGGGGAGAATGCCGACCGGGAAGTCGTACTCCTCGAGGGCTT
>contig_1819
CCCCGCCGACCCTTCTCCGCCTCCAAGCTCCTCGCCATGGCCGAGCAAACTTCGAGCAACCCGGCTGCCCCGTCTCACAAGCACTCCAATCGCCTCGCCGCCGAGCACAGCCCCTACCTTCTGCAACACGCCCACAACCCG
>contig_1820
ATTAAAGAGCGGAAAGATACAACAAAACCCCTGGTGCTAGCACTTATCAGTTCTACATCTCCCCTGTCTCCTTTGTTAACCATATTTTCAGCCATAACCCAATCAGCATCTTCATGACCCTCAATGAGTGATTCTCGCATA
>contig_1821
TTTATGTAAGAAACTTGCCGACTACTGTTTCCCCGTCTGAAGTTGAGGAGGAATTTGTGAATTTTGGAAAACTCAAGCAGCCTGAAGGAGTGGTTATTAGAAGTCGCAAGGATGTTGGTGTTTGCTATGCGTTTGTTGAAT
>contig_1827
TTCAATAAGGGTACCCGTAGAGCAACAACCTCAGGCGGCACATATCTTCCCACAAGCGGTCTGATCCTGGCCAGTGGGCAGGTGTATGGTATACGAATTGCTCGAGAACTATTGAAGACTTCATTGACCACAGGAAGGTTT
>contig_1835
TCTCAGTTGAAAATGACTTTGGGCGTTCAATTGGCAAACCAATACCTCTGTCCAAAATCAATTGTGGCAATACACCAAAGGCTCTAGCAACACCAAACAAGACAGTGTAGAAAGATTGTTCAGTCAAACCATAGTATTGCA
>contig_1848
TACATGGCTATCCTGGAAAGAAAGGAAATGGATGGGTTGGCGACTCCAGGACATGGGAGCTTGATGTGGGTGCCCTCTCTAGCCGGTTGTACTTCTACCAGGACCCAGGAACAAAACCAGCAGAGAGGGTATGGTCTTCGA
>contig_1851
GTAAAGAGTGCCGACAAACAAGCCACCGCCAATAAGATTGCCAATGAACGCTGGAATAATTCCCTTCCAGATGTACAACCCGACAGTAATGCCCGGAGCACCCTGCCAGATACCCATAGGAACGAAGAACATGTTCGCGAC
>contig_1855
GGATACGATATATGAACTGCCAGTAATGAATAGAGAAGAAGCTCTTATGCTACTTAGTTGGCATGCCTTTAGAAAGAACTATCCTGAGAAAGAGTATTTTGAACTCACAAGAGAAACTGCTGACTACTGTGGAGGTTTGCC
>contig_39348
AAGAGGCTGACATACCTGAAAGGATTCACTGAAGGAACACTTATCGTGGGTGAATTCGAAGGAAGGAAAGTCCAGGAGGTGAAACCGTTGATAAGGAGCAAGCTCATAGAGTCAAATGAGGCAATTGTATATAGTGAACCTGAGAAGAGGGTGGTGTCACGATCAGGT
>contig_24124
GGCCGATTGCCGGGAAGAACCGACAACGAGATCAAAAACTACTGGAACACACACATCAAGCGAAAGCTCATCAGCCGCGGCCTCGACCCTCAAACCCACCGCCCGCTTAACCAAACCACAACCGCCGCTGCTG
>contig_1863
ATCTTATTCTTCGCTGGTGAGGTTTTGCTCCGCGGAGACCGTCAGAAAGGAGTATTTTACAGAAGCGACGGTGCCTGCTAAATTTAGAGACTGAGAAATGTCACTCGACAAGAAGTGTCGTGCTTTTGAGTTTCGGTATTTA
>contig_1865
GCCCTCTTGCCAAAAATGTTCCAGAGCTTGTACGAACCCTGCTATCTCTGCTCTTTCCGGTTTCACTATCAACTACTGATGACTTGTGCATAGTCGGTTTGGCAAGATCGATTAGGTATTCACATTCCTCCTTGGTCAAGAA
>contig_9006
TTTCTGTTTCAAGCAAGTCTCATCCCATCCCAAGTGGATCATCTTTCAAGCCAACCAGGGGGAAAAGGAAACATTTAGATAGCCAGGAGGACGACGAAACGACGGTCCAGAGTCACCCGCTCCCAAGAGATGCTTTCAGGATACGGCAGATCCACAAGGCTCGCGGTACCACTTCACAGACTGGATCAGCTTCATATGGAAGTGCAATTTCTGGAGATGTATCTGGCAGCACTGGCTAATTTGCATATTTTGTTTTTCTTCCCTTTCTG
>contig_1869
TCTCCCTTACAGACATCACCTGTACAATTAATTACGAAGGATGATCTCGGATACAGTGCTTCCCCATTTCCATCCTTCAACCTCCAATGCTCTTCAATTCTCTGAATACAAACCGCTTTGGTTCCGGAGATTCTGAGGCCGT
>contig_1870
CAACAAGTATCGTAACTACGTTCATGTCAGAATGAGTGTGGAGTTCGTTAAGCCATCTGCCAATGCTATCAAACGTCTGGTGTCTACTGATATCATATACCAAAAGAGCACCAACGGCACCTCTGTAATATGCAGATGTGAC
>contig_1871
TGATCCAAGGGTGGAAGATGTTGGCATCTCTTACAATTACTCAATTTGAGATTAACAATATTAATGAGAGAAGAAAACCAACTCGCAAACCTCACACCCCTATAGTTATACACGGACAACTGCTTTAGATTAGAATGGGGTT
>contig_1874
CAAGTGGTGAAGGGTAGGCCCCGTTATCAATTATCATTTGGTGAACAGCTTGGTCAATTTCATCTGTCTTTGTGCCTGGCTTGACCAAAGTTCCAGCATGTTCAAGAACCTGTGCTGCTAGCCTTCCAGAGGCTCTCATGCA
>contig_33520
AGTGATTTTGCATATGGTTGGAAGCCTGTTAAATGGAAACAACGTGGGAGGGTTTGTAATGTTTCGGGTTGCTTCTGAGAAAGGGAGTCAGGGAAGGAGTGATCAAAGGTGGGCAGCCTGGAGACATAGCTCGTCTGATGGTGATGTGTGTGTTAGATTTGAGCTTGGGATAAGCAATAGCGGCTCTCGGTCAGAGGTCACAACACCAGCAGTGCAGCTTGTTGGTAGAAGATACACCAGTGAAGGCGTTGATGAGGGTTTGAGCTTCACCATTTGCAAAAAGCTAGTGCAGATGATGCAAGGAAATATATGGGCAGTCCCTAACCCTCAAGGATTTGCTCAAAGCATGGCACTTGTTCTTCGGTTTCAACTTCGTCCCTCCATTGCAATAGCCATCTCTGAACCTGGAGAAACATCTGAGTACCCACATTCCAATTCACTTTTCAAAGGATTGCAAGTTTTATTAACCGATGATGATGACGTGAACAGGGTTGTGATGCGGAAAATGCTCGAGAAGCTTGGTTGCATCG
>contig_1878
GTGGGGAGGTGCTTGAGGCGTACGGCAGACTCTCGCTTGTTACGGTGCTGACCCCCCGGACCAGACGTCTTGAAAGTGTCCATTTGGCACTGGCTCATCAGCTCTTGGTCCGTAGATTCCAGATATCTTTTTCCGACATTGG
>contig_1880
GAAGCCGAAACCTAGCCGTGGCCAGCTTCCTAGGCCAGAGCTCAACTCCCTCGCCGCCACTTATCGCTGTTTTCTGGTCACAAAGCCACAAGCTCCTCATCGCATGCTCCACCAAAAACACCAAGCTAAACCACAACGTCCC
>contig_1884
CTTGGGCGTTTTCCAAATGGCCGAATTGAAGAGTTCATCCATGCACGGACACTCTCAGCATGTGATCTACGTGATCCGGATATATCTGCTCTTATAGCTTCTAAATTGAAGGAGTTCCACGAACTTGATATGCCTGGTCCAA
>contig_35025
CCAGGAGATCCATTCAACGGAATCTCGGGGATATGCCATTTCAGTTCTTTATCAGACCTACTTAATATAGCTTTTGGTGATACCTTCAACAATGTAGGATCAAGTGGGAGTTTTAAAACAAATGTCACATCAGTCAAAGGCGCTGGCAACTCAGGGTTTGACACATACTGTATCATCACAGAAAGTAAGCTTCCTGTATGGCGTTGCACAAGACGAACCCTCAAGGGCAATGGTGTCAACCTGGGCAGCAGACTATACTTCAAAATGGGTAAAGGCTCATCGGAGGCTGCGGTCCTCACATGAAACAATCCGTTCCCCAGACTACTAACGCGAGAATTCTGCATAATAAACCTCTTAACCGGGCTGGTTCCCTCAACCCGGAAAGAAAATTCGGTCTCTTTATCACCACTAGTTTTGGTAGGCAAAGTTCTCAAATAAACAACACCCATTAATCCCACTCTAGCAAGCAATGACTCTCTAAACTCAGCACTGATCTCTTCCACAACGTGCATCTCAGGACCCTTCATTTCACTTTTTACAAGGGTATCAAGGGGAGTACCTGCTGCTGCACCACCGGCAGTGGCATCAGCAGTTTTTGGAGCATCAGGCCCGGTCTGCAACAATTCAAGCCCGCCCAGCCCTTCTTTCTTCGCAACCTT
>contig_1892
GGGATGTACCCCTTCTTCCTGAAGGCCCTCGAGAACAGATCGCGAGTCCGGGAACGGAGACCGTGTCCAGCCGGCATTTTTCAGAGGCCTCTGCGTCTCTAGGGTTTGGGTGTTGGTTTCTCAAGATGAGAGTGTGTGTGTG
>contig_1893
CCGTGATCAACTAAGCTTCGCATATACTTACCTAAAATTGAGAAGAATGAACCCAGAGAGACCATTCTACCTAAACATGTTCAAGGACTGTGAGCGTAGAGCATTAACGAAGCTATTCCAGCACAGGGAAGCACCGCCTTCT
>contig_1896
CCGGTCTTTGGAGAAGCTGTTTGTTGCTCTTTTGATCTCATTCCCGGTGAAGACTTTAGCGGCTCTGCCTCCGTTGGCATTTAGGATATCCTCGCGCTCTTTCGTCAGGCGCGCTTGTGCTTCTTTGATGCGCCTGTGGCGC
>contig_1899
CATGTGGTAGTGCCATGGCTATCCTCGTCATAAGGTATCCAATGAAGAATGAAAGGAGGGAAATGGCGGCTGTGAAACTTTGGTGCACTCTAGCGGTCCAAGCCGCCACAACTATGACACAGATAGAGCCGCTGCAGACGCC
>contig_1912
GCCCTTCCTATGAAGGTGTTCAAGTTCTTTCCATACAACGAGGTATCAAAGTTGATGTCACAGCACATGAACACTCGATTCTCAGACTGAGGAGCCCGTATCTGGTCCAAGCAATCATTCAGCATTTCCAGAAACACTTTTC
>contig_43239
GGTAAGACAATGATTGCAGCCAAGAAACTAAAGTAGGCTTGCGAGTAACATCGTCAGATTCTGCAATCTGTGAATATAACTCATTTAGAATCATATTCTGGCCATCCTTTGGTAGTTGGGCTATTAGCTGTGCCAACTGCTTCATCAAGTCTGGTAGTACCTGTATATCAACTAGGGAAATCAGCCGTAAAAGTAAGTCTAGGATTTTCTTGCCAGGCTCTGACTCTCCTTGCCAGTTCTTCCACATATCAGCCTGGTGAGCGAAGTCTTCAATGCAAAGCCTTTTAGCTTTCTCGACAAGACAATGTATACAATAAAATATGGGTGGGCTTCCAGCAGGAAGATGTCGAACCAAGGCTGCAACTCCAGAAGCCATTCCCTCAAAAGGGGTAATTTCGGGATATTCCTGTAGTGATCTTTGCATGTAGTAGAAAACAAGCTTCTCCTTTAATAACTCTCTTTCATCCTGATCAGAATCCTTCCCCGAAGATATGAATGCAGAAAACATAGAATGTGAGGCTCGAGGTACTTTTCCGTTAGGATGACCCATATATAAGAACATAGTTGGA
>contig_1918
AATTTCGTAAACATGAATATGGTCGACGCGGCTTGAAGCACGGAGGAGCGTGATGGGTAGTATATCGCCTGCAAATCCGGGGTGGACTCCCGCGCCATGAAACGACTTCCCACTTTCCTGGCACGCTTTGTCGATTTGTTCG
>contig_1920
AAGACGATGACCTGTAAGGCGCAGATCTGCATCGGGTTAACAGCAAGGCGTTCCTCGGCGGCGTGGACAAAGAAGGAGAAACGACGAAAGCTTTCTCCTTTCTTTCGAATTCTTGGTCTCCTTGTTCTTCGCCAAAATCTTC
>contig_36047
ATGAAAGTAGGGACGCAATGAGATTTCAAACGATAAAATTTCTGTTTAATGATACAAAGGTATAAGACGCGAAGAGATGAGAAGCGGATTACAGGAACGAGTCCTCTTGACTACAGATTACATAAGTTAGACAACAAATCGTTACTTCTTTTTAGTCATGCTTCGTCGCACAGCCTCCTTTTCTGCAACCAGAACACAAAACTCTGCGCCGAGCATTTCATGTATAGCAACATTTATAGAACTGCTCAAGTCTACCGTCTCCATGATCACTTCTACGGTAATACTGAAGCCTAATGTAGACAATGCGCGGATAGCATTTGCAGTTCTGCATATGTTCTCTCTTGTCTGTTGCGTAGTGTAGTTTTTCTCCTGATCTTCGGGACTAATGGAATTTTTATCGGCTTTGGTATCATGTTGTTGAGACTTGTGATCTACTAGCATATCGTCAGTAACTTCAACATGTTCACCAACCCAGATGAAACCATTACAGCCGAGTATCAGGTCAATGCCATAGTTTTCTAGATGATGGAAGTGCTGCTT
>contig_1923
TACGAATTTCTCGACTACTTTAGACCTTCCGACGGACCCATTTTCCTCAAAATTTGCGGAGAATCCGCGTGTGGCGGCATCTCCACCGATTATCTGAGTGTGTTGGCTAAGAAGTTTGGGGCAGCTATCGTTTCTCCCGAGC
>contig_1925
GTGGGAATTGTGAGAAGGGAACAAATAATGTTCCTTTTGGTGCGCTCATCTGTTCTTTCTCGGTCAGTCCATCACCCACCAACCATATCTTTTGGGCATAGCTTTTTGCAACAACCAAATTACTTTCAGTGTCTAGTGATTT
>contig_1937
CATTTCAGTGAGGAACAATGTGTTTATGCTTCGATCAAAAACAGAACTCCAGTCCTTGGAAATCTCCTTTGCGAGTTGCTCTCTTTCCTCATCCTCTTTTATGGTTGAGAAGTGTTGTGAACTGGATTGCAGTCCATAGTAG
>contig_7358
TCCGAGGGTTGAAGAGATCTCGCCTCGGCGGTTTAGAACCTCGACAGCAGGGGTAACGGTGATTTCTCCGCCGACACCGAGTTGCGCTTCTACTTCGTCGCGACCTTTTTCTACCATTCCGAAAGGAGCGCCGAAACAGAGATCACCGATGATGTCGAAGGCAAGGTAGCTGAACCACGGCATTGCGTCGTATTCTGCAAATCC
>contig_1940
GCAATGCTGGGCAGTAGTATATATATCCACCATCAATTTGGTCTTCCTCGGCTTAATTCTGTACCTTGTAACCGGTTTTGAATCCACAGCCCACTTGGGAGTTGCCTCCCCAGAAAGGCACTGATCAATATGAGCATTCAAG
>contig_1943
GTTCATTGAAATTATATGATATCCATCATACACGATCAATGGTAAGGGGCGTCTACCATAGTGCTGGTTCTGTGACTTTTGACGAGTTTGACCAGTTGACTTCTGTTCATGTTAACTCCACGGACGAACTATTTCTTGCTAG
>contig_1944
CTGGACTTCCTCGGGCAACGCCGCCACAATGATCAAACTGACCGACCCCAGCGACAAATTGATCTACCAAATGCACCAATATCTCGATGGTGATAGTTCTGGTACCCATGATTCCTGCGTTAGCATCACCATTGGTGCCGAG
>contig_1950
CCCCTTTCCCAGCCCGACAAAGAGACGAGCAGTAACTCTGCTAATCTCGTATCTATGAACTGCAGCCACTTTAGAATGCACCTCAGACAATTCAGTTTGGGATGCCCATGTTGTCAAGAAATCTTCAGCCATTTGTCTGTCA
>contig_1953
CAGCCCGTTCGGCCCACGACCAGAGAACGAAGCCACAACCGGAGCCGGTTTGATTCCAATCACAGTCCCTTGGAAATCGAGGGTCGCCATGGGGGTCTTGGTGGAGGCCACGTAGGCCTTTATTGCGTCACCCTCGTCGGCC
>contig_1958
GCATTATTGACCACACTAGTCGGAAATAAACAGTTACCCACCAAAATTATCAATAATTCCCAGAGCCACGTCACAAATATGCTTCAAACCCTCCTCTCTCCTTGCAAGCTCTGGAGGATAAGCCAAACCTGGGTACCTTTTG
>contig_1962
TTAATTCAACTCTCGCCAAAACTTCAAACCAAACCCGTTGAACAGCTGGCCTAGTTCTCCACCCATCTTTGTCATGGAGTGCACCAACCCTCCGAAAATCCAATTTGAGCTCAACCTTGAAGCGAACAATAGTTGAAGCTTT
>contig_1963
CCGAGAGCCAATCCAGCTATCTTAATTGAATCATCCATTTTGGGGAATGAAGTGCCGAAGAGTAAAGCACAGCCGCAAATATTGAGAAGGAAACTGATACATAAGACTCTGTGACGGCCCAGCCAAGCATCAGAGAGAATCG
>contig_1965
GGAACAACGTCATTTGGATATGGAAATGTCCTGATGCAGATGATCTTGCTGTTGAGTGGACGGATGAGATAAGATTCCAAGTTCAAAGTGTGACCTATCCACCAATTCCAATTGAGCAGCCGGAAGATGCGAAACCATTTGC
>contig_1972
GACCGTATACATAAGAACGCATGGATAGGGTTTCAGTCATGGAGAATAACAGCGAGGAAGGCTTCGTTATCTGGAATAGCTGAAAATGAATTGTTAGAAGCTATTCAAAGACGAAGGCATGGAGACACACTCTACTTTTGGG
>contig_1975
GTTCACATTGCCTTTAGCCTCTAAGAAGCGACTCAGCTGCTTATCTTCCAAATGTTCGGCGAGGCAGGCCTTGTATTTCTGCCACTCTGAAACGCAATCCTCCTTGTCCCATTGGCCCTTCACAAACTTCTTCGAGTACGAT
>contig_57434
AACATGATGAGGTTTTGGGGGAGACTCCTTGTGCTTTTGTGAAGTTGAAGGAGGGTTTTGGTGGTGGTGGTGGTGAAGAAAGTTGTAAAGAGATTGTGAAGTTTTGTGAGGAGAAATTGCCTGTTTTTATGGTTCCACAAGCTTTCGTGTTTGGGGATTTGCCTAATTCTACTGGGAGAGTACAA
>contig_1981
GCTGAGAATCTATTAGATCGCTTGGAGGACTGCAAGAAAACATTTCCAACAGCATTATGTTTGGGAGGCCAATTGGAAGCTGTCAGGCGTTTGTTAAATGGTCGCGGTGCCATTGAAAAGCTCATTATGATGTCGGCATCAT
>contig_1984
GGGTAATATTCCGTCTTGTCCGTAAGGACGGGTGCCATGAATTTGGAGGCGAAAGCTGCGCGGACGCGTTTGTAACCTGCGATGGCGACTTCTTGGTCGGTGGGATGGGTGAGCCAATTTGGGTTTATGAGTGGCAGGTCCG
>contig_1987
GTTCTCCTTATTTCAAAAACTGTGGCTGATAACTTCAACAAGGGAATTTACGACCAGATAGTCAAAATAAAGGGACTGCCTTATTTGGAGGCTCATGCAGAACCTTACATGAGGCAATTGGTCACAGCTGATGTTGCTACTG
>contig_46947
TCAAGCATGAGATTATCGCCACTTATATACTTGGACTCATCACTTGCCAAGAACAGCACAGCATTGGCTACATCATCAACTGTCAATTCCACTCCTTGCAAGTTGGCGTTATTCGCTACAAAAGTACGGAAACCTGTCCAGGCATCTTCGG
>contig_1996
TACTACTTTATTCATAGAAGGACGGTCGCTAGGCTTCATTTGTATGCACCACAACGCCACAATAATCATCTTCTTAATGATTTTCTTTTCCTCCTCTGTAGCATCTCCGATTGTAAGGTCATTTCCTCCACTCAGCTGGTCG
>contig_1998
TTATACTCTAGCAGGCATATTGTTCTACACATTTACTCCATTCGTACTCAAGCGGAGTGGAGCCACGTTGTTGAATCTGTCTATTCTCACATCTGATATGTGGGCAGTTGTCGTTCGCATCTTTTTCTACCGCCAGCAGGTG
>contig_1999
GTACAACCTCAAGTGTAATGGGAATCCCATTGAAGGATTTCCAGAGCTTAAAGATGAAATTAGTAATCATCCAGCTGGGGATGTTACTGAATCAGACCGTCCATTGGGCAGTGAATTTCTTGAACCTCCAACTGGATGTTAC
>contig_22875
GTGATTTATCTGGCCGGAAGTGTGGACTTTTGGGGGACAACCTCACAATTGCTCTCATGGTGCAGCTTAGAGATCCCTTTCGAAACTATGAACCAGTGGGCGTTCCAATGCTTGCTCTAATTCAAGTG
>contig_7395
ATCAGGTGACTTTGAAAGTATACAAATTTGCTGTTCTCTTTTCCTCTTAAAGGCATCCATACGAGCTCTACTTCCCGCTTCATCAATGAGATCAATAGCTTTATCAGGTAGATATCTATCAGGTATATATCTTGCTGCTAGATACACAGCTGCAATAATGGCTTCTGGTTCATATCTGCAGTTGTGATGGGCCTCATATTTCTCA
>contig_2009
CAAAGCAACCCATTTCTGTGGAATTGCCTGTTGCACAAGATGGTTCACCCAAGAATTATACCCCTTATATCACATACACAAAACTTGAATTCAAGGTTGATACATTCTTTGCAGTTGGATCACCCCTTGGGGTTTTTCTTGC
>contig_2013
GTAGGCAAACCTCTCCGCCAGCTCCACCCCGATTATGAACCGAGCAGAACGCCAGCCGCCTGATCTCCATCTGTGAACGGGGCGGCCTTTGTGGTCAACGGTGCCCTCGACGCCGTCGTCTAGCAGAGGGGTTTGGGTGTCC
>contig_2018
CTTGGATATAAAACCTGGTAACTCTTTGTCAAACACAGAGAGTGAATGCTGCAACGTCTCTGTTATATGAATGGGGAAAATCTCATGGAGATTTGCTGCCTTCACTCCTAATCGATAACTTGATGGTGGCACAGAAGTCACT
>contig_2020
AGAAATAAGAAGATTATGCTCTCTGTGAAGAAATTTATTAGAAAAAGTCCACCTGACATCGTTTTGTTCTTCGAACGCCTCGACCTCATGAGTAGTAATTACAATGACTTCTCCCTTTTGAAGCAAATAACCGAGGTATTCG
>contig_9103
GTATAAGCTCTGCTAGGGTTTTCGAGCCAACCGTTTTGAATGAGTCTAGGTAGGCTGCTAGGCTTGGTGCTTGGTTGAATCCGCTTTGATTGTAGCCGTCGGAGATGGGTTCGATTCGTACGGTGGGTGCGTAGATGGATTTGATGGTGTAAGGGGTGGTGGCTAGGGTGGTTTTTACGCCTTTGGAGGCTAAGCGTTTGGCAAATTGGAGGAGTGGGTTTATGTGGCCTTGAGCTGGATATGCGACCACAATTACTTGCCCTTTTTGGTTCTCCA
>contig_2037
CCAACAATATTTTGAATCTTGAAATCCTTGAACTTAGCATTAAACCCAAGCTTCTGGATGATTCGGGCATACTTCCTCGCTGCCAGTTTTGATTGCTGTTCACTTTTTGCACCAGTGCATACCATCTTCCCAGAGGCAAAAAT
>contig_2039
TGGGGATCTCGACGTTGTAATTACGCATCCTGATGGAATGAGTCATAAAGGCTTTTTACCAAAGTATGTAAAGCATTTAAAGGATATGAAGTTCTTAAGGGAGGATTTGGTTTTCAGTACCCATAGTGAGGAGGGTACTGATT
>contig_2040
GCATTTCGTACCCGAAAATGGTAGAGAGCTTCTGTATAGCCTCATTAATGATGAACGTAGGAAGATTACGCTGGTGATAGTTCTTGGTGAGCAGCTGGGTGAGGTCCTCCCTCTTTATCGGACACCCCGAGCTGTGGTGCGTT
>contig_8352
GGAGCTCACTTATTTAGATCTTGGGCAACATTTATAAATCGTTCCATTATTCTTACCCCTGAGGGTGATCGGACTGATAAGAAAGATACAAGTGCCTTTAATACATGGAAAGATATCATAATTCCCGGAAATGTTGAGGACGGTATGACTACAAACGGGCCCACCTTGGTCCACCCTTTGCCCATATCAAAGAGGAAGTATCTGGCAAACTATTTAGGCCGTGCACAAGGAAAGG
>contig_19852
CAACTGTGGAGCCATTTGGGTCATTTGTGTCTAATCTTTTCACAAGATGGGGGGACCTGGATGTTTCAATTGAGTTTACCAATGGTTCATTTGTTTCATCTAATGGAAAAAAGCAGAA
>contig_2056
CGAGAAGCTAGTCCAATCATCCATTTAAAGAAGCTTAACAATTGGATTAAGAGTGTTTTAATCCAGCTATATGCTCATAGAGGAGATGCTGTCCTGGATCTTGCATGTGGCAAGGGAGGTGATCTCATCAAATGGGACAAGGC
>contig_2058
GGTGTCCTTCCAAGCTCAGTAAGATCAGAAGATATGTCCATTGTATGCTCGCCATGTCTATGTACTCCTCCAATTCCTCCAGTAACAAACAATGGGATGCCAACCATGGAAGCAAAAAACATGGTTGCAGAAACAGTAGTTGC
>contig_2064
ATGAGCGTCAGTACAGGTCCAGGGGATTGCCTTCGCCATCGGTGTTCCTCCGCATATCTACGCATTTCACTGCTACACGCGGAATTCCATCCCCCTCTACCGTACTCTAGCTATGCAGTCACAGATGCAATTCCCAGGTTGAG
>contig_2080
GGGAAACCTAGCAACACAATCAGTGTCAGTGTCGATGGTGGCGCCCTCATTTAATTCACATTCGTTCTCAATGAATCAGAGGCTGCTAGTTCTTGCGGCGGAGAACGTTAAAAAGGTAGGAACAACGGCCTACCAAGTTCAGG
>contig_51311
TGGAAAGATAGCATGGACGTGGTACCGCAGGATCGTTGCAAGAGTTTTATCTCGTATGATGTTATTTCATTTCATTTCGTGCGTTCGTTCGTTGATGCCTTCATTTCTCTGAAAGATTATCTCGCAGATTGCTCGGACATCTGGCACGGTTCATGAAATTATTTACAAAGCGTCAATGTGACCTAACAACCACTGCAAGTGACGATAACTGCTTCGCGGCTGAAACTGTGGTTGCATGTGTCCAGATTGGAAAGTTTCTGCCCACATCAAGCCACGCTCGTAATGCTGCACGCCCATGATGCCCTGGCCTGGACCATCCAAACCTCCAAGGCCAGACGCCTCAAATGTGGCCTGCCACTGTAAGTCTGGCAAGGTGATATCGATTTCGGTGGTTGGTGCCGATTGGAAGCCAAGAGCGCCATTCCATGTCATGTTCTGGATGGAGAGCAGAGTTCCGTTGGTGATGAGTTCGAAATCGTAATCACCATTGGCGACTAGAACGCGATTGGTCGCTTCGATGACCTTCGGAAGAACATGTTGGATTGGATCGAGACTGGTGTCTCCGTTTCCGTAAAGCCCTCCAGCGCTTCGCACGAAGACTGGGCCTGAGCATTCGGACCAGGAGAGATCTTGTGAGACGTGAATAGCAGCCTTCACATCACTGCGATTGAAGTAGATACCTCCCATCCCATCATATTGATACTGCAAATCACTTGGGTACGCGAGAGGATCCGAAAGAATCGGACACATGCTGGAAATTTCGTAGACGTTGAAACAAGGGTTGGGCTGGAATGCTGCTGCCCAGGCAAGGTCCCACACATCGCACTCCGCACTCTTGTTGTTGAAACCTCCTTCCAGCCACGGCTGTACTCCAGCTGGAGGGAAGACCATGTATTTGTCGATGAAGTCCGCGTAGCCACAAGATTCGTGGGCAGATGCCAACTGATTCATAAATGTCTGGTTGAAATTGAAGAATTTACTGTATTCCTGGATGTATGGCACGGCAGGGATCGTTTGCCCTACATACTCATACTGGCCAATAACGGGATCATACATCAATGCCCCCGCGAGGTCGAAGCTTTCTTTGTTGTTCTCGTCCAGCATGGCGGCAGAAACATATGGCACGTAACGTCCGGCGTAAGATTCTCCTGTCACGTAGATCTTGAAGTTCTTGATGGCGAAGATGTCCAAGAAGTTCTTAAAAAATGCGATGAAGTCGGCGGCCGTCTCCTCTTCACTAGTAGCAGTGACATTTCCAGTCGAGAAGCCCAGGCCAACTGGATATTCGACCCAAAGCACATTGGTCAAGTTGACCCAGGTGTACAGATTCTCCGTGGCTGAGTATTGTCCCCATCCCCAGATGAATCGACCGTTTTCTTGCAAGAAAGCCTCGAGAGAAGAGCATCCCGGACCTCCGTTGAACCAAATCACCACCTCATCCACAGGCTCGCTGATTATAGGCTCGTAGACAAAGAACATGTTTCGGGACGTGTCATTTCCAATGGGAATCTGGCCAGCGTACATTTCTCCAAGGTCGAAATCAAGGTCTGGCAGAGAATCGACCGCATATGCTTGGCTCTTGCTGTTCAAAAATCGCCATGTCGAATTATCGCGGCTTTCCAGAGGTGAACGTCTAACTGTAGTCATCATCTCAGACCGTCTTTGTCGGGAACTTCGAGCTCTTTCGTCCATCGTCTCACGAGCGATGGAGAGCCCATTGAGCAGCGCAAAAACGCATGCTATGAGCGCAACAGAGCGCGACATTGATTGAAGCATTCTGCTCGTGGGTTGTACACCTCAAGCTATTCCAAAAAAAAGATGGAAATGAAACAACCAAGCTCTTGC
>contig_2084
TTGCATGGTCCTGCTTTCATTTTCCCATTGAGCCAGCAGCAGACAGCTGCTGCTGTTCGACCAGGGTCTGTGAAGTCTCCTAATGCTGCTGGTGCGGCTTTGTCCGGTGCACCTACCTCCTCTTCATTGAATGCGACAGCTGC
>contig_37121
CTGTACGGGCGGGACCATGCAATTATACTGCAGACACAGCGAGCTTCTCACCGGAATCTCAGCCGTCGGATTGATCTGGATCCCCGTCAGAAAATTGTGCTGTAAATACAGTACCTGTATATGCGCTGCCAATAGCCGGTCCACGAAGCTACCCGGAACCTGACCCGTGAACCGGTTGTTATTCAAGTAGAG
>contig_2087
GGATTTGATCGTGACGATCCCTCGGAGGTCAAGATAGGACTTTTTGGGAAAGAAGAGACTAGTAGTAAGCGCACTGTGTTTCTGGGCCAAGAAAGGAGCCGAAAGAAAAGGCCTGACGGCTGGCTGGAGGTGGAGATTGGAGA
>contig_2089
AAAAAATTGGATGAGGGTTTATTGAAAAGTTCTCAGGACAAGGACGACTATATGAACCTGGAAACGTTAGAGAGTCGTTTGCACAATTTGATTAAGCGACCCCCAAATCAAAGCCAACAGTTTCAACAGGCTGTTAATTCTTC
>contig_2092
AAACGCTCATGTGCATTGTAGACGATGAAGTATAGTCGGGTGTAAATGATCAAGATGGCGACAATGATCAGCCATCGAGGTATGAAATTGACTAGAAGACGTGTCTTGTCGTTGGTAAACCAACACCAAGCACCGATATTGCC
>contig_2093
CCAAAATCTGTTGTGGCGTGAGGAATATTAAGCTGCCAAAAGTCACGTAAACAACTGAATTTTGCGCCTTGGTGTTTAACCATTCGAGGCATTCAGTTTCTTCTTTCCATAGACTATACCCCATAGACTTCAAGGGATCTTTT
>contig_2095
CATGTAAACGGCGGCATCAGAGCCGGAAACTTTCTTGGTGGAAATGCCAGCATTTTCCAGCGCTCGATAGACAGACTCGAGGAGTATCCGCTGCTGAGGATCCATGCAGGCAGCATCGGCCGGCGAAATCGAAAAGAATGGCG
>contig_2100
TCTTACGCTAAGCTTGGTGCTAGGTTCACACAAGGAGGTTATGTGGAATCTGGGTCACCATCTGTTAGCAGGTCATGGAAGTCCATGGAAATGGAGATCCAGTCGTTGCTTGAGAAACTTTTGGATATAAATGATTCAATGAG
>contig_2101
TCGGCTTTGTCAAAAACCATCCCAACCACCGATACATTAGCAACATCTGCCCCGCTGATCACAAAGTTCGATTTTTCGTCACCGGACTGATAGGCTTCGCTAACCTGCTTCACCGTCACCGGAACCAATCCGTGAGTTTCGCG
>contig_2105
CCTCGGCATATTCTCAGGGACCTCAATGCCACATATCAGTGACCAGAACCGGAAATAGCGCCATATCAGAAAAAACTTTAGCCACATGAAGATTAAAACCCCATATCCAATAATAAACACATCCATAGGGTATAACTCTTTCC
>contig_2106
AGAGCACAACAGGTCTTTTCTAGAACCGTATACCTTGTCTCATAATCAGTGAACTTCTTGCTGAGATAGTATATGGCTCTTTCCTTCCTACCCGTTTCATCGCGCTGATCAAGGACACAACTCATGGATGCTTCCATTACTTA
>contig_2112
GATTCCCAATGGCTATCCAGCATCTCCTAGTGATTTTTTGCCTCCCCCAAGTGGTTATCCCATGTCCCCAAATGGATATCCATCGTCGCGTAATGATATTCCAGTGACTCAAAATGTGTTCCCAACATCTCCAATCGGTTCAG
>contig_39699
ATCCCTTTCAATCTATAGACTAATTCAAAGATCTGCCCTTCCTGGATATCTAGGGAAAGGAATCACATCTCTAATGTTGTCAATCCCGGTAGCAAACAGAACCATTCGTTCGAATCCTAAACCAAAACCACAATGTTTGACAGTCCCGAAGCGCCGCAAGTCAAGGTACCACTCATATGGCTCAACAGGCAGACCCATCTCCTCAATCCTGCTGATAATAACATCGTAACGCTCTTCCCTTTGGCTTCCCC
>contig_2114
CTTTACTGAAATACGCTGCCCCCCTCGTTCACAGCGAACATGGAGCTTAAAAACGATGGTGTTCTTTTCATTTGGTGTATTATTTTCTGTAAATTCAAATAATCTAGGGTCAACCTTGATCGGAATGAGACCCAACCTGTGAG
>contig_57630
CAACAGCCAAGAAACTATTATGTGGACACCTTTTTCATGTGTCTTGCCTTCGATCATGGTTAGAGCGACAGCATACCTGCCCTACTTGCAGGGCTCTAGTTGTACCTCCTGACAGTGGGACAGGTACAGCTGGCGGGCATAGGGGCTCACAGTCAGATGCTCATCAACAGGGGACAGGCACAATGGCTCAGGGTGCTGGAGTTGCTGGTGATAGTGTGAGCCAACATGAAGCCAGGCTCCGAGCTGCTGCTGCTGCTGCATCAATATATGAGAAGTCTCATGTATATGCTTCTGCAAACAGACTAGTATGGTCTCCTGGATATGCGGCACTTCCTCAGGTTCAAAGACATACGGCTGACTCCCCTAATACTGAATCTAGTGGAGAAGCGTCTAGTGGACAATCACGGCCTCAGCTTGCAACCCCTGCTGGAGCTGCAAACTTGTCCTTCTCTCAGTTTCCACCTTACATGTTTGTTCCTGGCGCCAATGTGGCCTATGGGGGGAGGCTGAGCAGCGATCAAAATCTGACAGCTTCTCAGCTGGAGGCCCAGAAAAAGTTTCTTCAGGCCCAGATAGGGATACTGCAGAATCAGCTCCAAGTTTTACAGAAACCAAAACCAAAGGA
>contig_2137
CGGAAGTCAACAAAGAACCCAGCATGCTTATTCCAAGAGAAGAACGTAAAAAGATCCACCAATACTTGTTCCAAGAGGGTGTTGTTGTCGCCAAGAAGGATTTCAACCAACCAAAACACGATGAAATCGACACCAAGAACTTG
>contig_2142
AACCACCAAAGGCCATCTTGGTACCTGGGATATATTTCTTTGGGTTTTCCAAGTAATCAGACATGGTTTGTTCAGACCAAACGACACCCTTCTTCTTGTTAGCATCAGTATAACTGAAACCTTCAGCTTGACCGGACTTTCTA
>contig_2143
ACCCGATCCACGAATCCGGCGACGCAAGGTTTAATCTCAGCGCCGTCTCCGTTCCCCCCGGCCGAACCGCGGTGGTTTCGCATAGCGGTCTCGACCGCGTCGACCCGGGCACCGACCTCGGTGGCCCGTTTGCGTATTGAGGC
>contig_2146
CTTTCCATACCGAAATCCGCTGCATGCTTCCTCCTCTCACACTTCAACTGGAGCGTCGGCAAAGTCAGCGAGGAGTGGTTCGCCGACGAAGATAGAGTCAGAGAGAAGGTAGGGTTGTTGAGGAACCCCGTGGTTAGTTTCCA
>contig_47604
CCTCCACAGCTTTGGGATGGCTTGAGAGCATTGCAAGGATGGCCAACAACTCATCAACATGCACACGGTTAGCTATCTTCTTCAGAATCGTCTTCACTGCCCCTTCTCTCACAGTTCTTGCCTTGTTCTCATGAGTGATGCACAGATTGAAAATCGCAGAGGCAACATCTTTCATAACTAATGGATGACCCTCATCTAGGAGAGCGATGAGTGGCTTTAGGGCACCTGATTTCCCAATAAGTGCCTTGTTGGAATCAAG
>contig_2151
CTTCTGGCCTGGATATCTTTCAACTGTTGAAGGTATCCCCGCAGCATCTTCCTGATGAATTGAGTTCAGCATCTCTTGAGCACTGCATACAAAAACTTAAGCACATGGGATATGAACAAATGTCAACTGTCATTAAAGATGCT
>contig_24956
GCTGGGAAGCTTCCTCCACCCGTTTACTCTGACAAAGGCCATCAATAAGGGTGTTGTAGGTCACTGAATTTCTTGAAATCCCTTGCAGTTCCATCTGATCAAAAATCTCTTCTGCGTCTTCAATTCTTTTGTTTTTG
>contig_2566
TTGGAAGGTGGAGTAATAACATTTGCAGTGGAACGAAAACTGAGTGTTTGGGTTATAGGTTGGGACTCAAGGCTTCTTGCTTCCGTTTACTCTGGAGTGGTTTGTTCTGGGATTGCATATTATGTGCAAGGAGTTGTGATTAGGGG
>contig_2164
CTCGACATGGACAGGTCCATACGTACTATCGATCTAACAAACAATAAAATAGTTGAAATTCCTATGGATATCAGCAAATTAGTAAACCTGCAGAAACTGATATTAGCTCATAACCTCATTGACCGACTACCGATAAATTTGGC
>contig_2165
AATACACCTCAACAATGGCTCAACGTGTTACTTATAGAAGAAGAAATCCATACAACACCAGATCCAACAAGATCAAGGTCGTTAAGACCCCAGGTGGAAAATTAGTTGCTCAACACGTCAAGAAGGCTGCTTCAAGAGTCAAG
>contig_2170
ACACAATCGCCTCAAACTTCGTGTGAGGCTTAATGTTGCTGGGCTTCGACACCACCATCCCTCTCTGGATATCCATCTTCTGAATTCCCCTCAGCAGAAGCCCCACATTATCACCGGCCATTGCCTCATCGAGCGTTTTCTGA
>contig_2176
AGCAAGGTGGCAAGGAGATATGGCCTGCCATTCCCAAGATATCAGGCGAGATGGGAACAGACAGGCTTGCGGAGGAGGAGCTGTTTTGCTCGCAGCTGGAAACAGACAAGTGCATGTCAAAACCGGAATTGGCTTGGTAATTC
>contig_8826
CAGCAATTGAGGGCTGAAACCCCGTTGAATATCTAACTGATGTTAACGTGAATCTCGGTAGCTGTTGTGCGCCTGAGGCAAGTGGAACAAGCTTGTATCGGACGATGTGCTCAGATTTTGGAAGAATAAAAATGCTGTCATTGTGAGACCCAGCTAACACAAAACTTTGTGCATCTGCTAATGAAATTTTGGCCTCCTGAAGCAATTCAGTCTGGTTCTGTATTTTAACAAAATACGTGAAAGGATCTCCAAGGATCG
>contig_43146
TAAGTTCTTATTCATGGGATCATCGGGCCTAAGCTTCTACACTCATGAAACGATTTCTGATCGCCACCTTGACAAAAGAAAAAAACTCTCGGACACCTGTACAGGCAGTTATCCCCCAAACCCACATTCGCCGAACCGGGTTTTAACCGCAGCAGCGGACCCGGTATGGGTCCGAACAAGTAGTTCCCACTCAGCAGGAGCCTCTCGAACGCCGAGACTCCGGACCCGGGCACCGCCACTTTGAATGCGTACTGGGTCGGAATCATACCTGTAAACTTATTGTTCTCCAGCGTCAAAGCCGAGAGCTTCGGCATCGCCGCCATAAACGGCGGCAGCATCCCCCTGAGGTCGTTGTTGCTTAGGTCTAGGGCAATGAGCTCGCTATGGGTGCTCGGAGAAAGAGAAACTGGGGATTGTACGGACGTGAATTGGTTGAAGGAAAGAGTGAGCTGCTG
>contig_2180
TCTTTCAAGTCAAACTGATTTCGGAATTATTGGTGACACATTTACGAGGAGCGGATGGGGATTTGCCTTTCCAAGAGATTCTCCCCTTGCTGTTGACATTTCCTCTGCAATCTTGAAACTTTCGGAGAGTGGAACACTTCAGA
>contig_2186
GGAGGAGATTCCACATTCAGACTTTCTTGTAGAGCTCTGGCAAGTTGTTCATCTTCTAGCAACTGAGAATCAGAGCCAATCACATTTTTTCCTTTTTGATTTTCTTCTAAAAGAGATAGTGCAATAGCACGATCTATTTCTTC
>contig_2187
AATGCAGCATGGCCATATGCTTGGCTGAAAGCAAACTCATCTTACCACTTACGAGGCTCCATCTCGGGTTGCATTGCGCTATCCGATGGCCGTCCAGCGTCCAACGCAGCTGTATTTTTAGGCGACAACTACCCCACGAGAAC
>contig_2190
CTATCATATTCAAGATCTGAAGTACATTGCCCAAAGCAAGCTCTTCAGAGCATGCTTTCCTCAAAATAATAGCTGCTTCATATCTGCATTGAGAGGCCATTATTGCCGATCGTCCATCTGAGGAACTCAGAAAGTTCTGTATT
>contig_2192
ATTTGAAGTTTTTGACAGCATGCCAGAACGTAATTTGGTTTCTTGGAAGGCTATGATAGTGGGTTATGCAACGAATGGTCTCTGCCAAGAGGCTATGAAGCTCATGTACCGTATGCGAGCAGAGGGTTTTGAGGTGGATGATT
>contig_50158
CGAGACCAGTGAAGAGCGTTGGCAGACTGGTTTGAGGTTGTGTGCGAATTGCAGGCAGTCTATGGGTCAAGGCGAGACCGTCGTCTGTCCACTCCCATGTGGTATGCTTTCCCCGGCCATATCGCAAGATCTGAGCCTCGATTTTAGCACGCTTGGTCGCTTCATCATCACCATCTTGAATCTCCTTCCCAAAAGCTTGTTTCAGTGTCGATCCACCCTTATATTGAGCATCAGTCTTGTAGGTGACTCTGCTCAATATGCCTTTTTCAGCCAGTTCTGCGATAAATTCAGGCATCTCCTGCTGAGCTCGGTAGAAGAGCTCCAACGATGAAGAG
>contig_2199
CAACTTGTGCATCCGTACAGGATGTAGTATTCGATGAAAATCAAGTATTAGCAGTTGGAGCAGAACCTCTACTTTCCCGTTTTGACATAAATGGGGCGATTCTTTCACAAATGCAATGTGCTCCTCAGTCTGCCTTTTCCGTCT
>contig_2207
TCGTATTGGATATGTTGGAGATGGTCCAAACACTTTTGACGAATTCCCAATTTCAGCACATTTTGAAATCCACTGCGAGCAATCGACAACTCTGGAGAAAGCAGGAAAACCAGTCGGTTGGGTTGAGGGGTGGCAGGGAATGAG
>contig_2209
ACCTATATGAACGTTTTCTGAAAATCATGATTTTAAGTGTCTTGAAGAATACCCATCGTCCGGTCAAATTCTGGTTCATAAAGAACTATCTTTCTCCTCAGTTCAAGGATGTCATTCCACCTATGGCTCAAGAATATGGTTTTG
>contig_37360
CCTATATTTCTTGTATGAATCTTCCGTATACACAAAAGCAAGAGTTGGCCTCATTTAATAAGAACCGGAACTAACTTTGTAGAGATCAGAAGACATAGCGGTAGCAGAAGAACCAATCCATGTTGAATCAGAAGAACGAAGGCGGCTCTGAGTTCCACTTGAGCTCTCTTGTGCAATCTGATCAAACTGGTTTCTCACGGCCGTTAGCCTCATTTCGTCGCCGTATATACTAGGATCCATGATCAATTCATGCACAGCAGTCTCCCCTTCAAGCATTCTCACAACTGCAGACATTGTAGGCCTCAAAGCGGGCGCCGGATTGGTGCATAGCAGCGCCACCTTCACCATTCGAATCGCCTCTTCCTTGCTGAATTGGGACCCCAACCTAGGATCCACCAGGTCCATTAAATTTCCTTTTTGTTGCAAGACAAGGGCCCAATCCACAAGGCACACAAAATTCTGATTTGGTCTATACTTCATGTTGTTCTTTCCAGCAACAATCTCCAACGCAACAACGCCGAAG
>contig_2215
AGTGCACTGCTTATGTTTATGACAGCAGCAATGGATGTTCAATATGGCATGGAGATGTCTTGAATCTGCAAGAATTTGAAGCAAATGATGGTGATGGAAGAATTTTATACATCAGAGCTGCAGCTTCCGACATTGAGAAAAAAC
>contig_3326
AAAAATGGGAGTTCTAGAAATCTGTCCAGGTGATGAAATGGAAGGAGAGCTTATTTATTACCAGCATAGGTTGCTCAACAATGCGATTGCAAGAAAGCATTTTACTGATAATTTGGTATCTAATGTTGCTAAGAGTCTTCCATTGGAGATT
>contig_2220
TGCGTGGACCCTGCTGTGAAAAGGCCATAACCTTTGCTGCTATATCCTCACCGGCTTGCACCATAATAACATGAGGCGTGAATCCAACTCCGCCAGCTCCCAATGCGTCCAACTGCTTCTTGCCCGAACCTGGGGGCCTCCCCC
>contig_2226
CTGGCATATCAATATTTTCTCCTTCTCAATGCCATACTCAGTATTTTCTTTGCGGCATCCCCATCTCATCCCTTTGGCAATAGCCGCAACAGCATCCACTAAGTAGCTGGATTCTCGAACTATTGCATAGCCATTAGGTCGCAG
>contig_2228
TCACCAGCTTTAACAATCTCAAAGGTTTTATTATCCATCTGTTCCTTATTGACCGATGCTAATCCTGATGATCCTTTGGTTCCTGAAATTGCTCACATTTATAAACAAGATAGAAAGAAGTATGAGGCTACCGCTAAAGAGTGG
>contig_2230
CCCCATTAGGACCTGCCAGTCCAACTGATGGTCTTCTCCATACCTCAGCATCGCCTAAAAAAAAGGTCATCAATTTCTTCAGCAGCTTGCAACCAGTTGAGAGGATTCACCAAAACTGGAATAGAACCATCCGGACCACTTTTG
>contig_2231
GCCTTTAATCTTTGTAAAATTTCGGTGGCAAGTTCCTGGACCTCCTGCCGGAACCTAAGGGCGTGAAAAGCAACCCTACATCTCAGCCTCTGATACTCTTCAAGATCAGGTGGCAGGATAGCCTGCAAGCATCCACCTTCAGAC
>contig_2232
GGCAATTTCTGTTGCCCATGCCAAATGGCACACGGGAAAAGACAAACCGAGTTGGAGGCCAGGCAGTTGCTGGTACAAATGTAGTTCCGCGTCCGATACCAGCAAGCCCATCAATAGGACCCCTGACATGCACACGTACAGGCC
>contig_2233
GTACTCTTCTCCTTCCAACCTAGGTTGTCGAAGTCCTAAATAAAGACGGTCTTCAAGTAGCTTTTGGTTGTTAGTACCAACATCTAGCATAACCGGTAGTATTCTTTGTGGATTAATACCAGCTGCAGCAACATACATATCAAG
>contig_2234
GAGAGCTCAATTCAGAAAGAAGAGAAAGTTCGAATTAGGAAGACAATCTGCCAACACCAAGATTGGACCAAAGAGAATCCACACCGTTAGAACCAGAGGTGGTAACCAAAAATTCAGAGCTTTGAGAGTTGAAACCGGTAACTT
>contig_10084
AAGGATGACAAGATTGGAATATTAATAAGCAAAGTTGCTAAGATGGAGACTGATTCAAACAAGTTCAAGGAAGAGATTTCGAAACTTTCAAAGGATTTGGATTTGTTAAGAAATGCAGCAAGTACTTCGTCTACTCCTGTTTTGAACCGTTGTACAACAAGAGCTAGAGGCAAGAGCAGTGCTAAGGATAAAATTAATGTAACTGTGAAGAAAGATTTGTCGGCTGCTCAACTTACTCATTCTACAATGGATACCAAAAAGGGGAACGGCAGTTCGAAGAGAAAAGCAGATGATGTTGTAACCACTTCGGAGACTCCGAAGTTGTTCTCATCTAGATTTAAAGTACCCAAACTGAAGAACGGATCATGATGATTGTCTCGGCACCGCTTCCGGCAGGGTAGATTGTCACACTGTAGCTTCATGTGGAGTTTTTTAGTTTTAGGATTCATAGCTTTTGTGTAAATTATGCGTCCATTCTTTAGGCTGGAAAGTGGGAAGAAG
>contig_2246
ATATACTCCATCATAAACCTTGAGAGTCAAGGTTAAATACGAAGGCCCGCGGGAACTGGGACGAATGATACTTTCCCCAGGATCCTTATCAGACAAGAACTTCATTGCTTCATCTGCAGTTATATTTTGGAAGCGAGGATGAAC
>contig_34501
GGCAAATGCTTCTGTACTGAAACTAGGCATGTCACAGGTTTGAAACCAATGATCAGAGAAATCCAGAGCAAGTCCTTCAACTTCTCCAGTTCCAGATTTATTTGTTAATACATCGGTGATCTCTTGAGGATTCCACAACCTACTCCATTTTCCAGGGTAACCCGGGAATTTTTCAGAAATGATTACTCTGGCCATTTCTTGAACCAAATCATGCATATTCAACTCGTTGTGTTCAACGGTTACAAGACCTCGTTCACGGAGGATCCTGATTCCTG
>contig_6931
TGCCGATCGTGGGATGGTGACTGAAGCCGAATTGATTTTTGAAAAACTGAGAGCCAAGGGTTGGGCAAATGAGATAACATATGCGACCATGATATATCTTTACAAGAGTGTGGGCATGCTTGATGAAGCCATTGATATAGCAGAGGAAATGAAACTGTCAGGTCTAGTGAGGGACTGCGGTTCATTTAACAAGG
>contig_2255
GATCAGATTAATTACTTGGGCAATCATAATTTCTTAAGTACAACCCCAAAAGTGATGGGCTTAATGTCTTCTTTAGCAGTTTCCTCATCCACCAATCTCCCAAAATTTTCAAACAAACTGTCCAAGATTCCTTCTCCAAAATGC
>contig_2262
GCCTTGGCAAGAAGAGTCTTACCTGTCCCAGGAAGACCCACCAGGAGAACTCCACGTGGAGGACGAGCACCAAGGCGTATATATTTGTCTGGATTCCGAAGAAATTCCACGATTTCTTCCAACTCCTCTTTAGCCTCATCCACG
>contig_2263
TTACGTCCCGAGCTGTCTGGTCCATTCCTGGCACAACAACAACAATCTCGAAGAGAATTCCCGCGCCGCTACAACTGGCCTGCTCGTCGGTCTGGGAAATTTAGGCGGCATCATCTCTGCCGGTACGTTTAGAGCCGAATTCGC
>contig_19918
CTGGTCTCATGTCACTTGTAGAAATGGAAATGTCATATCCCTGAGCCTGGCTTCAAATGGATTTTCTGGAACACTTTCTCCTTCGATTACTAAGCTGAAAGATTTGGCTAGCCTGGAC
>contig_34962
ACAATGATGATATATAATAGAATTTGCTTTTAGATCTTCCAGGATGATACAGATCTTCGTGATTCATGAAAAAAAAAGACCTCACCAGATGAAACAAAAACCTGCCCGTCTCCATTTAACATGCTACCAAGTCTTGATTAAAAATCTCGCTTCCGACGATGACCAACGACTTAATCAAGCCGTTAACACACAGACGAACATAAACACATATCGCATCTGAATTGAGGTTCCGCCAGTCGGTCTGGTCTACTTATGACTTATGAGCCTTTATATGCGGGTAGAGTCCCAAAATGTGCTCCGGCATGAAGTCATGTCGCGTTAGAATTCCGACGATTGGAGGTCTCCCTTGGCTCTTTGGTACCAAACATAGGTGTCTGAGACCGAGTTGCCGAAAGAGAATAGCAGCTTTGGCAAGTGACATTGTCTCAACAACTGTGTACGGAGATGCATTTGTAATAGGATGTAGATCAACATACATATCCATCTCCTCCTCTTCAATATCAAGATCCTCCACTTTGATTCCCTTTCCTGACCCTGCCTTTGCGAAATTAAATGCGGCAAATCTCCCTAGGATCTCTTCTTCACAAACAACCCTTTCCCTCGAAAAAACCTTACCCTTGAGCAAAATAAGCAAATGAGACCTTAAAACAAGACCGCACAATTCTGGAGCATCCGAAAAAGGCGGTTCATCAATCACCGGAAATCCATTGTGCCCCGTAGTCCTCAAAGCATCCAATATACGCCCTACCTTCTCAATCCCAGAAAAAGTAACCAATGGTCCAGTAGC
>contig_50540
TCATCTATCTTGGAAGGACAGGTATCCCACCTTCTTCGATGATATTGCAGGGCGTTTGATCCCAGTCATTCCATTGATAATTTATAGACTAATTGAAAATGATGCCATAGATTCAGCTGACAGAATTCTGGTCATGTATTCTCCATTTCTTAAATACCACCCTTTAAGATTTACTTTTGTTCGTGACATACTTGCATATTTTTATGGCCATCTTCCCGGAAAGCTCATTGTCCG
>contig_2271
CTGGGTTAGAAATGATGGCCAATGCAGCGTTTGGAGCGTGTTCAGCAGCAGCCTTAGCCAAATCTCTAACAATTGAAGCATTGGTGTTGAACAAATCGTCTCTGGTCATACCTGGCTTTCTTGGAACACCGGCTGGGATGATAA
>contig_2276
TTGTCTACTAGAAACGTCATTCTCTTCGTCCTCTAAATCGCTGAATGAGATATCGTCTTCAGGTTCGTGTTTTCTTTGGCCATCCACAAAAGTGCCAGAACTAATACTTGCACCTTCAGACCACTGCTCAGTGCCCTCTTCGTC
>contig_2284
TGGGGTCTTCAAGTAGTCTTGCTTCTTCAAGACGTAATCCCTGATACCTTCCAAGTAAGCGTATTGACAATCGGTATCCAAGTTGACCTTGACAACACCATTCTTGATGGCGGTGTCGAAATCTTCTTGAGATGAACCAGATCC
>contig_2293
TCTTGAATCTGCAAATCCTTCCTCCACTGATGAGTAACGGAATTGGAAAGTGTGCAACCGCTCATTTTCTCGAGTCTGCTGCAACGGCGTATAAAGCCGATGGGTACAAGTTCTACTACGCAGACGAGAGAAAGGAAGATGGAG
>contig_2300
GTTTACATATCAAGCTGTGTCTGACGTAGAGCTCAGTTTATCAGTCGGTGATTATGTTGTTGTGCGAAAGGTGACAAACAATGGTTGGGCGGAAGGCGAATGCAAAGGCAAAGCAGGTTGGTTCCCATTTGGATACATCGAAAG
>contig_2304
GCGAAGAAGCCAAGAAAAAATCGTGATATGAGAATCGTCTCGATATTGTCACCTGCACCACAAGCAAAAGAGAAAATGGCGGCGATAGTGTACGGCAGGAGGACCGTAGGTTTCCTTCCATACAATTCTGACAGAGGAGCCCAG
>contig_53867
CATGGATCCTTCATCAACTTTTTTTGAAAGACGACCAAGAGTACCATGCTCATCCTGGCTTCTGGAAATTTCTCCTTCAACAATTAAGGGCTTGGCTTCAATTGACACCCCAGGTTCTATATGGTCGACAGTAAGGTTCCTTCCACTTTTGCTGAGATCTCTCAATGTTCCCTTATTCGCCCACATAAGACCACATGCATTACATAAAGTTCTTG
>contig_55227
TTGCATCGTAAGACACACGTACACATCACACAACACTCACCACTCAGATTGGTAGGCATCATCAGATTACATAATAATGAAAATGCCCATTATTCAAGTCCCAAGGACGACACTACGAACCACACAAACACAACGCATAAGTTCATAACCTCGTAGTATAGTCATAAGATGACCTCATAGACTCAAAACAGCAAACCCTTCAATGATGCGCGTTGATGGGAGAATCAGTGTGGCAGCACTTGTAGCTCACGAATGTCTCCATGGTGCGCGGACACTCTGGGCATTTCATGGTCTCCGGGACCTTTCCAGCAACGCTCGGGATGTCAAGGCGGCAGCAGTGCCTCATAGTCTGAATCACCTTCTCGTAGTATGCTTTGAACGAGAATTCAAAGCCCTTCTCCTTTATGAAGTTCTTCCATGTGTCGAAGTCGTCAAGGACCTTCAAGATTGTGAAGCCATGGCCACTCACCACCACAGTGGACCCCTTAGTAAGCACAGCCCATCCACCCTCATTTTTGTAGGAAAGCAGCTTCTGGACTTCTTTGGTCACAGTGTCAGTTTGCTTGTTGACTTTGGTGAAGAACAAGCTCTCAATTCCATTCCAAAATCTCCCGAGAATTCCAAGGTCTTCTCCGCCTTTCGGGCTCTTGCCAACACAAAATAGCTCAATATTGATCTTCAATTCCTTGATGAAGGGGTCATTGGCAATGGTAGTTGCTTTCTTTGTGAACTGCTGGATCCAGTCATTGTCTTTGCCTCCATAGAAGAAGATGTACTTCTCCTCTTTGATCCAGGTCTGTATGGTTGGGTGAATATCATTCACAATGGGAGTGATCCATTCTTTGTCATTTGTGAGAGTATCTTCTATTCCCTTATGAAAAGGAAATGCCTTCATTCCATGAATCCGAATCAAGTGGATAGCATTCGTATTTTCCACCTTGCCTTGCGGGTTCATCACTACCACAGCGGGCTTGCCCTTGAAGTGCCACTCCTCCTTGATGAATCTGACGCCGGCTACAGGCGCAAAGTACTGCACAGTGTACCATGGCATCTTGGCCCTCAAGACCTCGAACTTCTTTCGTAGGTCATCAGTCCATTGCTCCACAATAGGGATCCACACAATCTTATACTTATCGTCTTTCTTTGTCCCC
>contig_2317
CTGGTCTACCGTCTTAAACCATGTGTGTGCAAGCTTGCCAGTGAATCCGTAATCACCAAATAATGCGTCTGTAACACCTTGGCCTTCAGTTCCTGGAAGCCAAGCTGCGACAAGTGCATCAATTCCAGCAAGATAGGGCTGGAG
>contig_9665
CGTCTACAAAGGTGCCAATGGCATTCAAGCTCTCATGAAAAGCAATGCAAGAAAATTGGCTGAGCAAGATGAATCAATAATGGTGGCCTCTGGAATCCCTTACACCGTGATCAGAGCTGGCTCGTTACAAAATTCTCCTGGTGGAACTCAAGGTTTTAGCTTTGAACAGGGAAGTGCAGCAAAAGGAACCCTTAGCAAGGAGGATGCAGCCTTTATTTGTGCAGAAGCAGTTGGTGTAGTCCCTCAGAGAGGATTCATATTTGAGGTGGTGAATGGAGACGAAAAGGTTTCAGATTGGAAAGAGTTTTTGAACGCAATGCTGAAGAAGTCAGAAGAGCAACCT
>contig_2323
CAAACTTGCGAGCTTTTTCCCTGAAGCATCTTAATATAATAGATCCACTAAAGCAGGACAACAACCTTGGGCGAAGTGTCAGCAGAAGTAACTTCTATCGAATATGCAGTGCCTTTAAATATGGAGCTCACAAGCTTGGTTGGA
>contig_2326
CCATGACATAACCCATCAGATCCATAATTGACTGAAGGGAGTTTTGAACACCTCCCACTACACATCGATCCGATTCAGGAACTCGATCCTGCATTTGTTGGATTACCGCTAAATCAAACATCCACAATCCAAGCCTAGAAGCAG
>contig_2332
CTTCATCTGCAAATTCTTGTGAGGAGGAGCCATTTGAGAGGTCGTCAGTACTTACATCTCCAATTGAGGGGCTATCCACGGAGAATGTTGTTAACGGAATAATTGGGGATTCTACTCCGTCTACTAGTGAATATGGATCAAGCT
>contig_9596
CTACATACATAGGCACCTTTGTGCTACTATCTGAACTAGCTAGTGGAGGAGGCTCCCCTTCCCAGACAACCGGATCCTCTAAACTGCACATACCATCCCCGGTACCAGTTAGCACTTCCCCACTCTTAGTCTCATCATTTACTAATATTTTAACTGCACCATCTAATTTACAATCACCAGGCTCCCTGTTTCCAGAATAGCCAGCTTCTAATTTGCCAGTAAAACTTACCACCTCATTCTTGCATTTTCCACTCACCAACATATCAGAAACAAACCTCTCCGAACAATTAGAAGTTGTCATAACAGAATGACATTCATTCTGATGAACTGGAG
>contig_2336
GATCCTTGCGCCGGCCACGCACTGCTCCATCATCTTGGACTTGCATGCTCTGTACGCGTTTGCCCAAGCTTTTGGGTCTCGAAACGCCAGGACGTACGGACCGGAGGACGGGTCGTCGGTTGGGCTTGCCGGAACCGGTCCGCG
>contig_2338
GCTCTTTCCATCTGCATGACTATCTATGCTTGGGAATCCATGATTCCGCTGGGATCTTTGGCAGCAACTGGAGTGCGTGTAGCAAACGAACTTGGTGCCGGCAATGCCAAAGGTGCAAAATTTGCAACTACTGTTTCAGTCTTG
>contig_33384
GTTTATTTTTGAGAGTTCTTTTATTATTTCTTTTATAAACAGAATGTTTTTAATGATCCATTTTTTTGGTTTTTTTGAGACATTTAGAAAAAATTTTGTTTGTTCTTTAAAAATTCCTAGAATTATAAAACATTTCTTTTGCAATTTTTTCATTTTTTTTTTGAGTTCTTTTAAAATCGGTTCAAAAAATGAAAGTTTTTTTCTGGGAGAACCAAAAGGTAGTTCAGCTTCCATTCCAAAAATTGTTAAAAAACAAAAATCATTTTTTTGACCTTGCTTTTTCATTGGATCATTATAAGGGGCTCGTAACTTAGATCTGTGCCAAGGTTTAAGACGAAAAGGAAATAGGATCTTGATCTGAATGCCGTCTGTTAACCAGTTTTTTGGAAATTCTTTTTCTGATAATTGAACGC
>contig_2352
ACCAATTCGTAAATGCTTCACACCTTGTGCACTCTTGGAATTGAACGCCTTTAAGCTATTTACAATGCCCTCAATACTGAGTCTAGTACATCCAGGCACGCTCAACTTGGCTAGCTTGGGATTACTTTCAAGCACACGCTTCAGA
>contig_2356
AAACCGGAGAGATTCTCAGAAGGGGTTGCTAAGGCTACCAAGGACAACATTGTCGCATTCTTACCGTTCGGAATGGGACCTCGGACTTGTGTCGGATTCAACTTTGCAACTATTGAGGTAAAGATTGCTCTCACGATGATTCTAC
>contig_2357
TGCTGTTTCGAAAACCGCATTGGAAGCTCAAGTCTTCTTTGAGGCCCTCGAGCATGGTTTGGGTGGAGTTATCTTAAAAATTGAAGAAGTAAAAGCTCTTCTCGACCTAAAGGACTATTTTGACAGAAGAGATGAAGTGAGCAAC
>contig_48351
AGAACTCCGACTGCTTGAGGTTTTCTATCACAAGATCTACAAGATCTTCCCACATGGTGAGAAAATTGAGAATATAAATGACCAGTACTGGACTTTGCGTGCAGAGGAGATTCCAGAAGAAGAGAAAAACTTGGGCCTCCATGATCGCTTGATTCATGTTTACCACTTTACAAAGGACACTGCACAGAACCAGATGCAAGTACAAAATTTTGGGGAACCTTTCTTCTTGGTCATCCATGA
>contig_2362
ATCAGGTGAAATTGCTGGAGAGGTCGGTTGGGACTCTTGCTGCTCTGAACCATTAGCATCCAATGAGCTGTTGCCTGATCTAAGAACCTGATATTGCAAAGATGAAGACCGAACTTCACCGCTAGAAGTTTCAGCACCGGTTAAC
>contig_2364
GGTCTTGCACCCAATGAAATACGCTCAACAATTGTCCGACAAGATTTCCGAACACAAGGCCAACGCTTGGTTATTGAACACTGGTTGGGTTGGTGCTTCTGTTGCTCAAGGTGGTAAGAGATGTTCATTGAAATACACCAGAGCC
>contig_2368
GCTGGACCGACGAAGAGCACGACAAGTTCCTTGAAGCTCTTCAACGGTTTGATCGAGACTGGAAGAAAATCGAAGATTTTGTGGGTTCGAAAACCGTTATTCAGATTCGAAGTCATGCCCAGAAGTACTTCTTGAAAGTTCAAAA
>contig_2373
TGGATTCATCATACCACCGAAGGCTGAAGCCAATTCGGAACGCAAGTATTTTTCATTACCAAAGTAAACGTAATCTCCTTCGGAACGAACTTCACCCCAACGAGGTCCATATGAATCGTCGTGGACTGCTTGCTGTTGTTGACCT
>contig_2378
GCAGTCGTCGTGGTTGTGGCTATTGTCCAAAGGCTCTAGACAGATGAAACACCATTCTCCGCCGCACGAGCAGGTGGTGTGGTTGCAAGCGTCCGGTAAAATACCTAGGCGGCCACAGAATGGGCAGCCTTTGAATCGGTTTTCG
>contig_33457
AAAGTACGTGAAATTGTTGAAAGGGAAGGGCTTGAGATCAGACTTGGTATTTTGTATGTTACTCTTTCGGGGGTGGCCTCTACAGTTTACCGGGCCAGCATCAGTTTGGGCGGTAGGAGAATTGCAAAGAAATGTGGCACTGCTTCGGTAGTGTGTTATAGTCTTTGTCGATACTGCCAGCCTAGACTGAGGACTGCGGCTTCGGCCTAGGATGTTGGCATAATGATCTTAAGTCGCCCGTCTTGTAACACGGACCAAGGAGCCTAACATCTATGCGAGT
>contig_2381
CCCTTCCCGGCTGGGATCAGTGCTTTGTTTAGTCATGGACCTAGACGGGCAGCAGGTCTTGCGCGTATATATGCTTTGTGGAATATCACATCCTTGATCAATGTCGTTGTTGCATTTACTTGTGGATTGATTCATTATACGACCC
>contig_2382
GAACTTGGCTTCAGTCACTAAAGAAATCTTGGGTACTGCTCAATCAGTTGGATGCCGTGTTGATGGTAAGAACCCACATGATATCATTGACGCTATAAATGCAGGTGAAATCGATGTACCAGCCAACTAAAATGGGAAGTTGATT
>contig_2383
AGTCGAGCAACATTCTTTTGGACTGCAAGTTCAGATCCAAAGTAGCGGATTTTGGCCTTTCAAGGCTAGGGATGGTGGAAACCTCCCACATTTCAACGGCTCCGCAGGGGACTCCGGGTTATCTTGACCCTCAATACCATCAGAA
>contig_53852
GCACAATTACATCCTTACTCTCTATCACAGCCCGGCACCCTGATGCTTCTGAGGCTGGGTTTAACGCACTGTTCTTCATTATGTCAGAAGGAACCCACTTGTTGCCGGCCAACTATGTTGTGTGTGTTGATGCTTCAAGGCAGTTTGCAGAATCTCGCGTTGGGCAGGCAGAACGATCTGTGTGCGCACTTGATCTTATGGCAGGTTCTGTTGATTGTTTAGCAAGGTGGGCCTGTGAGGCTAAGCAAGCTGTGAACGAGGAGGAAGCGGTGAAAATGTCTGAGGATATTGGGGAAATGTGGTTCCGACTTGTTCAGGCACT
>contig_2396
TTGTCCAGAAGCAGCCGACAAAAATGCATAATATGGCCAACCAATTTCAGCATTATATCCACTAAGGGCAAGACTACTCATGCACAAAATTCCAAAGCCAGTAATCCACTCCTTAGTTGAATCGTCAAATCTCAAAGCCGTAGAC
>contig_2398
GAATGAAGCACACAGAATACTTAAGCCCCGTGGTTGGCTTTTGATAGCAGAAGTGAAGAGCAGATTTGACTCGACTACGGGAGGAGCCGACCCAAAGACATTTACAAAAGCCGTATGCGATCTTGGATTTACCTCTGTGTCAAAG
>contig_32020
AGAATGTTTTTTGATACACCTAGGACATGGATTCTATATGAACCAATGGATCGTGACAAGTCGTTACTACTAGCAATGACTTCCTCTTTCATTACTTTATTCTTTTTATATCCTTCTCCCTTGTTCTCAGTTACTCATCAAATGGCACTCAGTTTATATCTTTAAGTTCGATCATTGACAAGGTTCAAAGAAAGGGTGGCAAAA
>contig_2405
CGTGCGTGTTGTTCTGCGTGTACCCGCTCTGGGCAATGGTCATGAAGAAGGCGTTTGGGAAACCGCGGGTGGTAAGGCCGTGCAGTGTGGATGGCCCGTCTTCCCATTTTTTCTGGAGGCTGAGGTTGTTCTGGCCTGTCATTTC
>contig_2408
ACTCAATACGGAACATTCTCAATTTTATCTTGGATCGGCCTGATATACCCTCAGTTCCTAGACGGTTTGATATGAACTTTTCAAACCCGAAAGACCCTTCACAGACGGTTCGAATCACAAGCATTTTCAATGGTCATTGGAACGA
>contig_38777
CCCACCACTCCACCTACTACACTTTGACCAAAACACAGCGAAGACAGCATTGTGGAGATGAGAAAAGCAGACAAGTCAATAATGGAAGACAAACGCATCATATTCAACAAGAGCATCCCCACTAGTTGCATTAAACGTGACAGTCTTCGCCTGAACATACCCGCGAGCCAGCCGGAAAACCCCACTTCCACCGATTACCGGCATCTCTCTCACGGCTTCAAGCACGGAGTTTCGACCCAGCACACTGAGACTGCTCCCATTATAATTGCCTTCATAAAATACGAAGTTCATGGCCATCAACAAAGCATCTTCACTCTGTGAGGCTGACCCGTATAACCCCTGTGCTCTCCCCACAAGTTTGGAGCTCCTTGTGGGGCCTACGGTTAGCGGGTCGTCGAACATGGCTATAGAGCCGAATAGGGTTGGAGATTTTTTGGAGATGGGTGTTTGGGCAACCCAGACGGCAGCAGGGTTTGGACCGCTGACTATGTCATGGAAGTAGAAATGGAGGTGGCTTAGCTTTTCTTGGTTTTTGAGCCCTAGGGTTGTAGAGAAGAGAACAGTGAAGG
>contig_24424
TAAATTTGAAATTTGGTTTGCCAGATTATCTTTTTGTTGTCATTGACGAAGCCATTTCTATGTTGATTGGGCGTTTGAAGTGGATGCCTCTTCTTGTACTTAGTTCCAAACTCTGCCCTGCAGGTATAGAAGGTA
>contig_2415
GTTGAAGGCGCTCAACCGTATCAGAATTATTGGACCTCGTCTTCTTCAATGCTTCCTCGGCTTGGATGGCCCTGTATTCCTGCTCAACTTTGGCATTCATCACTTCCTCGAGTTTATCTTCAAATCCCTTGGCCTGCATCTCGCG
>contig_2416
TACGGTCCAGTCCACACAGGAGGAAGATGGTTCAATGATATGATCAATGTCCCTCTACAGTCAGAAGCGTTTGTCGCGGGCTGTGTTGCATATTTCTTGGACAACACACTGCACCGGAAGGACAGTTCAGTTAGGAAAGACCGAG
>contig_2417
CTTAAACTGCACCCCGAATTGAAAGAAACCTTGTCAGCACTCGCCAATGATCCGACAACAACTATTGTCGTCATCAGTGGGAGTGACAGATATGTCTTAGATGATAACTTTGGGGAGCTTGATATGTGGTTGGCAGCTGAAAACG
>contig_2418
ATACACTTCCATTTCCGGATGCCCTTCAATTATCGCAGAGGAATGCCCGGCAGCTCCGACAGTGCAGTCGACGAAGTACCGGAGTTGCTTGGACGCCGGGAAAACGTCCAGAACTTCGCCAAGCATGACCGGAATGTGGTTGCCG
>contig_2686
ATCACCGTGGAGACACTGAAGGGACGGCAATATAACATTGTAAAATTCGCTGATGGTAGCTTTCCTTCCACATGAAGAGATACTTGATCTCCCATCTGAGCGTACCTTATATACAATTATGTGGAAAAGATTTAAGTAACTTGAAAA
>contig_43122
GAGGTCTCTTGCTTCCCTTATTAGAGTGCCTTCCTGGCTGAAATGGTAAGCGTCCACAATAGCCTTCATCCAGGTGTGAAGCTGCACCGGGGTCGTGAAAAGGTTATCTACATCCGTCCCTTCAAGTTCCTCTCCTGGGGTAAATGCATCGTGTAAGGCGGCCAGACGCTCCTCAGGATCCTCAATTGTGAGAAGATACTTAAGTATCCGAATTTC
>contig_48960
TAATTAACCATTGTCCACTAATTAAAAAACCAAACATGATATGCACGTAGAGAATGGGCGGTCTAAGAAGAGAAGGCGTCGATGATGGTAGTGTGGAGCGGGTCACTCAAATGGGTAGCCCAGTTGTTAAGTGGTCCCTTCCCGGTGACGGCGGCTTGCACGGCAAACCCCAGAAACGCAACCATGGCGAGGCGGGCGTGCTTGATTTCAGCCAGTTGAAGGGTGGCCTTCTTTTCTGGGTCGGCGGCAAGGCCCAAGGGGTCGAAGAACTTGCCACCCGGGTACAACCTCTTTTCCGGGTCGAGCTCGGCGTTCCTCTGGAACTCGATGTAGCCAATCACTAGAACTTCGATCCAGATCAATGTGGTTAGTGAGAACGGGAGTGGCTGACCCAAGTAGGATGAACCTTCGATGAGCTCCACCTTTC
>contig_2445
TGAGATGCCAATGACTCGACAGCTTCTGATACATGGCCTAAATTTTCAACTTCTTCTTCCTTAGTTTCCCCACTTCCCGAGGTTTTCTCCTTTTCAAGAGCAGCCTGTATCCGCTTCTCCTTTTTTCTTTCGTTCCTCTTTACAG
>contig_2454
CCCGCGCCGGAGACATTTGAGCTCTTCGATGACCTAATACTGCTTTCGGAAGGGCAGATCGTGTACCAAGGTCCACGCGAGAGTGTCCTCGAGTTCTTTGAACATGTGGGATTCAAGTGCCCAGAGAGGAAAGGAGTTGCCGATT
>contig_2456
CATCACTTTTCTCCGTCAGCTCTTGGGTAACCACGTACTCCGGATCCATATAACCTGGAGTTCCCCGGATATCCGTATTTACTGGTTCAAAGCAAATAGAACCATCTTTTGAAGCCTGAGCAAGGCCAAAATCTGCAACCTTGGC
>contig_2457
AGATTACAAAGCACTCAAACCGAGCAGGTATTTGTACGCAGATATTAAGAGGATTACAGATCACTTCAAGGACAAGTTGGGCCAAGGAGCCTATGGAACTGTCTTCAAGGGAAGGCTTTCTTCTGAATTCCTTATTGCTGTCAAA
>contig_2458
GGAGAAGAAAGTATGCTTCTATTGGAGTTTGAAGCATTTGATTTTGAAACAGATGATTCATTTCGCTCAGCTCCTTCTCTGCTCGCAAACTGTCTTGTTCCCTGCGTGGCACTTTCTACTGCTATTCCAGCACATGAAACCAGAG
>contig_2462
TTAGCCACGAAAAGCGTTGGACATGGAGTATAATTTTGTGGAAAATGCTGTGCTGAAGAATTATTCATGTTTGGGGCTATTGTCTTGTGTACAGCTCTGTCATTGAAGCTTGGTGCAGATGGATAACCAATCATGTTGTAAGCAG
>contig_8317
CGATTGACCAATCACTAACTTTGTAGATAGAGAAGTACGGGATATCAGGCCACACAACTGCAAGATACTTTCCCGAACCGCTTACTGAGAGAACTGAATAGGAATCATGCGGAACAGGTGTACTAATGTGCTTCTTTATCTGTTTGACATATAATGTTTCTGGTGACTCCCCCCTAAGCCTTCCTGCTTCCGACAAAGAAGCATTATTTCCAAGAGATGGATTTGCTGTCTGGG
>contig_2469
AGAGATACTTGATGCTGAAAGCACTCAGGATGGGAAACGATGGTCTTCACACCCATATTCTTCAGCTTGTCCAGCAGAGTCGATGCCTTTGTATAGAACTTCTTCATATCCTGAGCCCCAACAACAGCAGCTGCAGCAGCAGCAG
>contig_2470
TGTGTCTCTGACAGTTATGGAACGGAAAGGAGCCCCACCTGCAGTACTTCTAACCGCAGAATAATATGAGTTCCCTGACAATGAGATCTTCAACTCCGGTACACCAAAGACATGCATTGGCTCTGGCCACTCTGGGAGATTCTCA
>contig_2471
CCCGGCTCTGAACTCTTGCTATAGCAACAAATTCTTTTGGAAAAAGTTGCTGCCAAATTGCACACTGATGCCGTTGTCCAGCCAATGAAACATTAGCGAGAACTTGCAACCCCATCCGAACGATCCCAGTATCTGGCTCCGAAGA
>contig_31567
GCAGCAGTGGTTGCAGTAGGCGTCCGGCAGGGCTGCGAACATGAATATGGTAATTAACACGAGACCGGCAGTGCTGTACCATTACCCTTGCCCGGACGGCGCGTTTGCTGCTTTGGCGGCACACCTCTACTTCTCCGCCGTCTCCGTCGAGCCCCTCTTCTTCCCCAACACCGTTTACAGCCCCATCACCCCCCAACACCTCCCTCTCGCCGATATCGACCACCTTTACCTCCTCGACTTCGTGGGCCCCTCTGGTTTCGTCCAGAAGATCTCCTCCGCGGTCCCGAACGTCGTGGTCTTGGACCATCACAAGACTGCCATTGGAACCCCCATAGGCGGAAACGTGGCCGGCGTCGTAGACATGAACAGGAGCGGCGCCACCATCGCTTTCGATTACTTCAGGGACAAAATTGACGCCGACAACAAGGCGGCGGTTGCTCGGTTTGACGCAGTGAGGAGGCTGTTCGAGTATATCGAGGATGGGGATCTGTGGAGGTGGATGCTTCCAAAGAGTAAAGCTTTCAGTAGTGGTTTCAAAGATTTGAACCTTGAATACGACGTCGGGTTGAACCCATCTTTGTTCCAACAGCTGCTTTCTTTGGATTTGGAGTCTTTGATTAATGAAGGAATGGCGAGCTTATCGGAAAAGCAGAAATTAATAGATGAAGCGCTCAGTTCGTCTTATGAAATTGCACTTGGCGGTGGAGCCTTT
>contig_2477
TTGGCTTCTTCGCGTCTGCCCCGGTCACAAACACGGGGGGTGTACTGGGGGATCTTTTTTCGGCTGAACAGCGGGGTGTAGCGATGGTTGGGTATGCCATTGCGGTCCTGGGAGGCGTGCCACTTGGGCCTATCATCGGTGGAGC
>contig_2478
AGCAATGCAGTTTTCTATTTCATCACTCCTATGCCCAGGACATAACCTTTTGAACAATGCAAGTGCTTGAATTGCTGCTGAGGTGCATTCAACGTATGGATAATCAATGACGATGTCACCAAAAGTTTCGGCAGGGTTGATTAGC
>contig_2484
ATATGGGTTGCATATACAATTGTAGCTCCCCTCTGCTCACATTCTTCCTTGAAGAAATCTAGTAAGTCCATCCTAGCAACGACATCCAAGTCAACTGTTACCTCATCAAGCAAGAGAACCTTAAAGGGATGAAGAAGTCCCATGC
>contig_2485
GCAGCTGAGGGGTTAAGTGGGACACCTGCTACACTTGATCTTACCCAGAGGAAACTCTACATTGGGGGCTTGTCTCCAAATGTCACAAGTGAGATGCTTCTTCACTTTTTTGGCAGGCATGGTGATATAGAAGAAGGTTCAGTTGC
>contig_2488
TTTATGGCTTCGGAGCGGTGGGCTGGGAGGGTGGATTTTGAGTGGTCGGGCCAGGGGTTTGGGGTTGTGACGAAGGCGACTAGGTTGAATGTTGTGCCGTGGTTTACTGGGAAGGTTAGGACGTGGCGGCCTGTTCCGACCTGCGG
>contig_44377
ATGCAGTCTACAACTAAGTTGAAGTCGGAGAGGACTCTATGCTAACAATAACCATGTAGCAAAGTTCTGAATATTGTTTATAGATCAAGCCATCATAATCTCGTTCACAATAACAGAGCGTGCTTTGCACTTAGCTTCCAATGGCACGGCTTTAGGCATTGTGAATCCCTTACCTTCTGCCATATCAATCTCCTTTTCATTAACTCTCTTCCACTCAAAGCATTGGATCAACGACCCCAAAGTCAACCCCACCATACGTTTCGCTAGGCCCTCCCCAGGGCAAGCCCTTCTTCCCAGTCCGAACGGCATCAGGTTGTGTGACGAGTCCTCACCATTCTCAAATCTCTCGGGTTTGAAGCTTTCAGGATCATCCCACAACATTGGGTCTCTATGGATGGCCCATGCATTGATCAATACCATTGTGTCACGTGGCACGTTGAATCTCTCAATCATGCAGTCATCTGATGAAAAATGTGGTAGTAGCAATGGAGCTGCAGGGTATAATCGGAGGGTCTCGGAGATGATACTTTGCAGATAGGGTAGTTTAGAGATATCCGGTTCATCCACCAAGCGTTCATTTCCAAGTTGAGCATCAAGTTCAGCTCTAGCTTTCTTTAACACGAGGGGATGGTTGAGGAGATTGGACATGGCCCATTCTAGTGTCACTGCTGATGTATCAGTACCCGCCATTATTATGACCTGTATAATCCCCTTGATAATTTGGTCAGTGTAATACTCAGGTTGTGATCCCTGCAGAGTAAGCAAATGGTCAATCATAGTACTAGTAGTTCCACCCTTCTTGCTCCTGTGCTCATCGATGAGGCCTTGGAAAAACTTATTGGTCCTCTTGCCCAACTTCATGGCCCTCCTCTCATACGAGTCGCTTCCAACCCAATTCAAGATCGGCAAAAAATCTGCCGGGTTGGCCGCTCCACTTTGAGCAAAAGCCTCCTTCATAATCTCTCTGAACTGCCTCGCCTGCTCTTTCTCCACCGACACATCCTCGCCGTAGTACCTCTTCCCCGCCACCATCCTCATTATAGTGTTAAAGGTCAACTCATGGAACATAGACTTCAACGGCACCGTTGCGAAATCTTCACTTGCGTTTTGTGAAAGTTTAAGTAGTAGCTGTTTGATTTCGTCCTTTCTGATGTTCGAAAATGTGTTCAGTCGAGCGGTGGAGAATATCTCTATGGCGCCAATGCGGCGGAGGTTGCGCCAGTGATCGCCGTATTGGGACGTTGCCATGGTGGTGTTGTTGTAGGCTAAGTGCTTGCCTAGGATAAAGCTAGGACGGTTTGCTAGAACGATGTCGTTGGTGGTGAAACATTCTTGTGCGGCCGACGAGGATGAGACTATGACCACGCGCTGCGAGCCAAACCAGAGTGAGAAAATGGGGCCGTGCTTTTGTGAGAGGCGGTGGAGGGTTCGATGGATTGGGCTTTTTAGGAGATGGAGATGGCCGATTAGTGGAAGAGAAAGTGGACTTGGTGGGAGGTTTTTGTAACGGCGTCGTTTTGTTTGGAGCAGGAAGTTGAAGGTGAAGAGGATGGAGATAATGGAGAGGAATATGTATAACAAGATCTGTTGTTTCATAGTTTGCTTGTGAAGTTGAGATGGATGTGATCAGTGGGTGGTTTACAGTGAGTGGTGGAGATGTGGTACTTATAGATGGAGGAGGTGTGCGATGCAGCGACAGTAGTGATCCATGCTTAGTTTTTTTAGCAGTTTAGAGCTCAATGTTCAAGTACCGTATGTTTTCTG
>contig_2496
GGTTAACCGAGAATTCTACTACACTGAGGCTAGAAAACACTACATTACTGGATAAACTCAAAAACGCACGCGTAGGAAGAATGGAAGACATCATCATGAACATTGATGACAAGAGGGTCCAACCTTTCAGTACCGAGAACCTACTG
>contig_2501
ACTTCGTTTTACAAGGCGCATATTCGTGTTCTTGAAACCACACAAGAGACTATAGCTGCATTGCTGATGGGTCTTGAATATCTTATAAACATCTCATATGTGGATGACACCGAAGTTTTTAAGGTTTGCTTAGACTATTGGAATGC
>contig_2507
GATCCATCTCGACAACCATATTTCGAAAGCGAAATGGTGTTGCAACTCTCAAGACAACAATTCATGGTTTGGAGATCGCGAATTCGATGCCGATAAGTGGAGGAGAGCTTGGGGCTACATGGCCAACTACACAAAGTCGTGGCAGG
>contig_2508
CGGATGGATGACGGGCTAATGTCGATAGCAGACAATTTTACGGGTGATGGTGACAGAAAGAGCTGGGCTTCGTTCCATGTGCGCATAGCCCTCGCCCCTGAACAAATACTAAGGTACTGTAGGAGTCCAGGTGCTACACCCTTATG
>contig_2512
AAGCGGTCTGCCACAGAGTCCTTTGTTACCGATGAAGCTGCTAATCTCCATGTTCTGAAACAATGGGATGGAAGGTAAAGGTCCAGTAAGGTCATTGTTTGAGAAGTTGCACCCTAGTAAGCTTGACAGACTCTCAAATGTGCTGG
>contig_52298
AGATTTTCCAAGACCTCAGTTTAACTATCCATTCTGGCAAGACAGTTGCCCTGGTTGGAGAAAGTGGGAGTGGAAAGTCGACAGTTGTTGCATTGTTGCAACGATTTTATGATCCTGATTCAGGTCATATCACACTTGATGGAACTGAACTTGGAAAGTTCAACTTGAAATGGTTGAGGCAGCA
>contig_2523
ATTGTAGAACCATATGAGGGTATGGAATTCGAATCTGAAGATGCTGCCAAGATATTTTATGATGAGTATGCACGGCATGTTGGATTTGTCATGCGTGTGATGTCATGTCGTCGGTCTGAAAGAGATGGTAGGATTCTTGCTCGTCG
>contig_52682
CTCGAGGAGTTGATGAGGAAACTCTTCTTAAAGGCCTACCTATGGATCTTCGAAGAGACATCAAGCGGCACCTTTGCCTTGACCTTGTTCGTCGGGTTCCTTTGTTTGATCAAATGGATGAAAGGATGCTAGATGCAATATGTGAAAGGCTCAAACCGGCCTTGTGTACTGAAGGCACATTTCTAGTCCGTGAAGGAGACCCC
>contig_55037
TGAAATTTGGAACGAAAGAGAAACTATAGAAAGAAGTTGTACAGATGAATCCATGCCACAGTCAAGGCAAAGGCATCGGCGGTCTCCAATCAGAAAATTCTACCAAGTTTCTATTTACAACAGATCCATTGTGCAACCAGAATGTTTCCGTCGACTGGTGAAACAGCCTCACTTTCCTCTGAAGCTCCCAAAGAATCCCATGCATTGCCGAACACGAAGCTGATTCTGAAGCATACGCCCATAAACATCGTACTTGTCTGCCCCGG
>contig_2532
TTGTTATTTTGGACGAGGCGACGGCGAGTGTGGACTCTGAGAGTAGTATGGAGATTCAGCAGGTTTTGAGGGAGGAGATGGGGGGTGCGACTGTGCTTGTTATTGCGCATCGGGTGGAGGCTGTTGAGGGGGTGGATTATGCGGTG
>contig_8208
CACCAACTGCACTACCCCCAGAGGTCACTTTTTCAGACAATGACGTCTGACTGCCTTGGCAAACCAGGACACCAACTGGGTAAAAACAGAGTTTTGCCGAAGCCCGAATTGTACAATGGTCAGAACGCGATTGTGGCAGTCAATGTTCACTTGGGGTTCAACCAAGAAGATAGCATAGTAATGAATCGGGCATCACTGGAACGTGGTATGTTCCGATCTGAACATATCA
>contig_9503
TTCCTGGTGGTCAGGGTTATCCAACAGTTCACGGATATGCAATGCCTGCTCAGCAGATAATCCAGTTTGGTGCACCCAGTGTTAATGCAGTCACAACTTCCCCAGTCCCTCAAGTTCAAGCAGCATATCCTGCAGGTATGGTAGCAAGTGTTGTGGCACAACCACATTTTATATTATCTGCTCCTCCTCAATATATGCAGGGTAGTGGTTCTGAGCAGAGAGCTGGGTGAGGGGTTGATTAAGGTATTCTTAGATTGCAGCAGGACTAAAAGAAGCAAAACTGCTAATTAAGCGGCAGGCTTCAGGTCGAGCCTTGGAA
>contig_2557
CTCCCGGATTGTCGGCTTTGAATCTGATGGCAGTCCAACCACTTATGGGCACAGTGGCAGTGTTCCTCATAGGAGGATCAACGAGATTGTAATTTAATGGGTCCTGATTTTCGTCGAAGTTCCCTGGCCCTCGTCCTACTATAAAG
>contig_2565
CTCCACCTAGTTTCGCGATGCGGTCCTTGGCAAATGCAGTCAACTGGCAAGAAAATCTGAGTCTCCAATCGCGTAGATAATCACTAAACTGTTGCTTGTTCAGGAAGTCAGCCGCCCAAGATTTTGAAATCGGAAGCTTCTCCAGT
>contig_23964
GTTGGCTTCTCTATTGCTGCCCCATCCACACAAAGCATTTGTTTGTACTCCTCATCACCAAAATCAACCATAGCCTTCGACGTTTTCTCCCACGGGTTCCAAACAACAACATCTGGTAGTCCTTCCTTTCTG
>contig_2569
AGAAGGTCTAGCTATCCGTCTTTCTAGATCTATTCATACCAGACTGGATTAAACGAATTTGATCTAAACCTGCATAAGTCAAATGACCCTTTTTTTGCATAATTTGAGCAACTTTACAAAAATCCGTAAAATCCATAGACTTATTT
>contig_29933
CTCTTGCTACAGTAGTAGCAATGAAAGCAACCCGATAAATTGGAAAATGCGTGAGACAGTTGATGGAGTAGATCCTGGCCAGCCACAAAGAGTTTTGCCAGATTTTGCTCAGGTGTATAAATTTATCGGAAGTGTGTTCGACCCCAGTACAAGTAATCATATGGAGAGGCTGAGAC
>contig_48686
ATCATCCAGAAGAATATTTGAAGATTTAAAATCCCTGAAAATGATCTGAAAGTCCATTTCTTCATGTAAGTATGCCAAGCCACGAGCAGCATCTTGTGCTATTCTCAATCTCATGGCCCATGAAAGAGGATCTAAACGACTGGCTAAATGGTTCTCTACACTTCCATTAGGCATGTATTCATAAATTAGAAGTCGTTGGATTCCTCGTTCATCATCCTCAGCACAGTAGCCCACTAGTTTGACAAGGTTTGGATGCTCGACCACCCCAAGAACATTAACTTCTGTCACCCATTCCTTGTGCCCCTGCAAGCCTCTTTTACTGAGCTGTTTCACGGCAACTTCAAGTTTTTTATTTGGATCTTCTTCGCTTTTAA
>contig_2581
TGAAGTCATGTCTATGCTCACCGTCCAGTACCGCATGCACGAGCGGATCATGGATTGGTCATCAAAGGAGCTTTACAACAGTAAGATTAAGGCCCATTCAAGTGTTGCTGGGCATATGCTTTTGGACCTGGAGGATGTAAAGACGA
>contig_2584
TTATCAGGTCGCCGTTTAAAACGACCAGATTGGGCTTCTCGACATCGAGAAGTGTGTTCAATACTGTGATGGTCTTTCGGTCGTAGCGGGGGCCCCAGACCACTTCTGGAGGATTATTCTGGCCCTCTCCAAAGTGCAAGTCCTCG
>contig_9477
CAACTTAACTGGCAAGGAAAAGAAAGTAGAATCTTTAACCAACTTCTTAGCTTCTGAAGCACCTTTAATTGATGAATCCAAGTTCAAGAATGTACATTCAACAATACCAGTTTCACCTCTAACAGCTTTCAAGATAGATTCAGCTAATCTGTAACCAGCATAAGCCATAGATAAAGTGGCTGAACCAGCACCATTCTTGGCTTGAACAACTTCATCACCACCAAATTGGACTCTGTGAATCAAAGCCTTCTTTTGTTCTTCATTCAATTCATCATAGTACTTCTTAGTTGAACCAATTGAGTATAATGGAACAAT
>contig_7817
AACGCCAAGAACGACGGCGCTCACAACGATGCCATTGAATTCTTTTACAGGGCGCATGGTGCTTACCCGCTTTTTACGCAACTCGAGTTATCCTTTTCAGCATCCAAGCTGCTTGATCTTGATGTCACTTCAAAGAGTGATCCTATGGTGGTTGTATACCTCAAGAAGAATGATGGTAAGCTAGAGGAACTCGGGAGAACTGAAGTCATACTGAAC
>contig_2608
TACTTGATCTCAGTTACAACCGAATATCTAGAATCGGACGTGGATTATCAAGCTGTAATGTATTGAAGGAGCTCTATCTTTCCGGGAACAAGATCAGCGATGTAGAGGGTCTGCATAGGCTACTGAAGCTGACAGTTCTGGACTTG
>contig_2621
TGGAGAGGTGCAGTCTGTGAGGATTCGATCCGTGCCAATCTTGGATACCAAAAGGCCCAGAAAGGGAGCAATACTCACAAAACAAATCCATGATAAAGCTGACAGCGTTAATGCCTACATTGTTTTCAAAACCGAGGAATCGGCAC
>contig_2622
TTGTGCTGCATCACTGGGAATGAAGTTAAGAAAGTCAAATATTATTGAAGATGTGTATAGCCTATGTCGTATAAGCCTCAAGGATTTCTCTCTTCAAGTTGGAAATCAAGTGTCTGGATGTCTTTTGCCAAGCCTGCCTTCCGATG
>contig_2627
GTTATGTTTATGCAACAATTCTGTGGTATCAATGTCATTGCTTATTATTCATCCTCGATCTTTGTTGAAAGTGGTTTGAGTGAAATCAAGGCTATGTTGGCATCTTGGGGTTATGGTATGATCAACTTTATTTTTGCAATTCCAGC
>contig_2630
TTGCGACAAGTGCGAGCGCTCTTTTGGGAGGGTGGAGCACCTCGTTCGGCATGGGGTTAGTGTGCATGATCGGGTTAAGGGGTTTGTGTGTGAGGGGTGTCGGGGGAGGTTTTCTAGGAAGGATAATATGAGGCAGCATCAGGGGA
>contig_28054
GAATGGCATGTGGTCCTGCTCTTGCTTGTTTGTTCCAAAGAAATTTCAAGATTTATAAGTTGACATTCAATGAAGACACATTACCTGGTTGGGTGATGGCTCTTGCGTGGCTCATCTATCTGTTGTGGTTGTCAATCTCTTTCAAAGAACCTTCTCGTGCTCCAGAAGTGCCACGAGAATCTAATTCTGGGAAATACGTAAATATTTCGGTGGAGAATGGTTCTACACAACCGTTCCTTACAAACTCCAAAGCTAAGGAAAAACTTGAAGATAGAGACACAGATGGTGAGGATGCCGAAGAAGATGCTGTGCAAATTCAGAAACCAGTCAATTCAATTGTGTCAGCATATAGACTACTATCCCCTTCAGTCAAGGTTCAACTATATATCTATTTCATGCTCAAATACGCAATGGAGA
>contig_2633
TTCCCGAGTGTACAAAATTTGTTACATCAGCAATATGGACTCCAACTTCATAATTTCCATTTGGCAGAGCTGTACAGTGCAATGCATCATCAATATCCTTGCATCCAGGAGGATCAACACTAAAGACACGCAATTGTCGCAAATCCT
>contig_2636
TTTGGTTTTAGAACAACCACATCATGGGTGCTAAACTTGTGGGGAGGAAGAACATCTGCTTTGGTGGATTGAAATTCAAGAAGACTCTTCCCCATGAGTCCTGTCTGAGCATCAACACATTTCAAATTGAGAATGGTGGAGCCCTTC
>contig_2645
CTCAGTGATAAAGGAGGTAGGGGTGCAGAGACAGCCAGGAGGTTTGCCTAGAAGCAGCCACCCTTGAAAGAGTGCGTAATAGCTCACTGATCGAGCGCTCTTGCGCCGAAGATGAACGGGGCTAAGCGATCTGCCGAAGCTGTGGGA
>contig_38858
TGTCCTTGTCCAATCCATCCGGGATTGGCATGCACAAAATCTTGTCCTTGGGTTCGACTTTTCGGTCAATCTGGTGGTGAATGTAGTCTGGAGTGACCATCACTGGCTTAAAGCCTTGGCTGAGGAAGGCTGAAGCTAATTTAAGCATGGGAGTGACAT
>contig_2651
AGCATCGCCGGTAGTCTCTCTGGCACCCTTGCCTTCCATGTACTACGCAGTGTGATAGCAGCAAAACGTGAGGCATAAATGGTGGCCCCTAGACTTGGGGAGCTGACCCCGGTGTTGGCCAGCGCATCTTGCAGCCTATTCTCCTCT
>contig_9530
GTTTGAAACAATGGTGCAACACCTTCAGATGAAAGAATTACACCTGCCTCCTTAGGCACCAACAGATGTCTGCAGCTCTTAAAGGTACCTTTGGGTGCAAATATAAGAACCACAGAATCACCAGACACTAGAAGCCTTGCACATAGTGGAAGGCCTCCCCGTGCAAATATAACAGGTCCAGACAAGGCCGCTAGTGCTTCTTTAGTTACATTTAAATCTGAGAAGGCTTTACCACATAAAACAAGTGATGAACGCTCAATATCAGCAGCTATAAATCCATTATTTCCTTTAGATCCAAGGTCAATAACATCCCCAATTCCTG
>contig_2654
GTTTGGTTGAATGGGCAAGGCCTGTGCTGACTCGAGCTTTGGAAGAAAGAAACTTTGATGGACTAGTAGATCCTAAGCTTCAGAATAGTTATGACCCCAACGAGATGGCTCGTATGGTTGCTTGTGCTGCAGCTTGCATACGTCATT
>contig_34356
ATATGACTCCTGTAGCTGACAATCTTGATTCACTAGAAGAGAAGACGATCTTCTCTACGTTGGCATGAACTGCAACTCGCAAGTTGTCTAGGTCTCCTCTGTTAAGTAGTTCATCAGCCGCATGTCTCGTTCCACTATTGTCAAAAGTTGAGCCAGTGATTCTTGTTTCAGGTACGTGATCCAAACTGAATCCATTTTCTGGTAAAACGCCAGCCTCCAAAAAAGCTTTTTG
>contig_38723
GCTGAGCTTGCAAAGCAATCGGTTAACTTCAATGACGGGATTTGAGGAGTGCGTTGCTCTAGAGGAGTTGTACTTGAGCCATAATGGTATTTCGAAAATGGAAGGCCTCTCAACGTTAGTCAACCTTCGTGTCTTGGATGTATCAAATAATAAGCTAGCATCGGTGGAGGGTATTGAAAACCTTACAGTGTTAGAAGATCTATGGCTTAATGACAACAGCATAGAGTCACT
>contig_2669
GGATGTTCGGCCTATCGAGGACGCAATCGTTATCAATGCTGCGGATCTCCTTCAGATATGGACAAACGACGTGATCAAATCTACACATCACCGTGTCGTTTCGCCTCCCGATGCCCCAACGAGCGAGGACGGCATGGTGTCGGCGAG
>contig_2673
GACCAAAAAATTTCTTTGCACACAACTTTGGAGCAGTCAGAGAAACCAACATGTCAGGCTTAATGCCTTCAATACCACCATCCCCTTCGACATGCCACCCAGATGGAATATCTATGGAAACAATAACAGACAACTTTTCGCGAGTTT
>contig_2681
CGACGAATGGTTGATCTAACAGTAGCAGCAGCAGCAGTAGAAACAGTATAAGCACCACCAGCAACAGTCTTTCTACAAGATTTACAAGACCAGATACCAGCAGCACCTCTTTGTACAGTTCTCTTACCACAGAATGAACAGTCGTAT
>contig_2690
CACAGCTGCATAAATGAATCCAGTTGGATGATAGAAAGGCTGATAGGCAGGGTCGCTCTTCCAGACTTCAGTCGCGAGACTCTCGATAGTTGACCAGGCGAAGTCTTTGTCGCTGTCTATGTCTGAGGGCGGTGCTTCGGGTTCTTC
>contig_2693
CCAGAAGTATAAAGAGGGAAAGTTCGTCCTTGAAAGAGGAAGGATCGTAGACGAAGTAGATTTTTCCGCAGAGTACTTTGTTGATACTCGTCCTAGCATGAGTGGTAGTGACGCAGACGATGCATAGGAACTAAATGTCGTTGCCGG
>contig_2698
GGATCATCTCGATCCGGATGTCAAGGACCTGGTTCATGTCAAAATCGTCCATGGATCCTGGAGAAAAGAGGATGCTCAGCGCACCCGACTCGAAGAATCAGCAAAGCGGTATCCAAATGCTCAGATTATTTGTGCACATATGCCAGA
>contig_2700
GTACAAGATGGCACTTGGGAATCAGGTGGGTGGCCTAAAACGTTCACCGACTACTCAGTATCAAAACTTGCAGTCAACACTTACACCAGGCTGGTGGCGAAGATGCTCTCTGACAGACCAGAAGGCCAGAAAATTTATATCAACTGC
>contig_2702
CTTTAGCCCACTGCGAGCCAAAGAAACATTGACAGTAGTTTCCCTATCCTTTGAAGACTTACGACCCACTTTAGCATTTGCATTCTTTCCACCAAGGGCTGCAATTTCCATTTCCAAAAGAGCGTTAGCACGATCTCTTAAATTTGG
>contig_2704
TCCAATACGAAGCTCCTCGACGATATCTCCAGTTTGGAGCATGTCGCCTGTCCACTCGTCCGCCTTGGAGCTGCCTTTGAGGCACTCGATAGAGAGCACCATGGGTGATTTCGGCTCTCTGGTTGGGGAGTCCGAGCTTGACTGCGC
>contig_38760
GAGTCACCAAACAATATGCCATATAACGACATGACGATATCTTACCTATTACAAACAAAGAAAGTTCAAAGTGGGATAAAATATTTACAAGTGAAATATAACCGCATCATTTGGAACGAAAATAATGAGTTCTATTTTGGCACCCTAACATTATTCATTTTCATCGGCATCAACCTTAGGGCTACCTTCAACGAACCTGCGCCAATACCAATGCTTTGCCCACACGGTGTAAACTTGATCCAACGGGATTCCTTTAGTCTCTGGCAGGAAGAGCGTGACGAAAATGGTCATCACCAGAATCCAACTGCCGTAGAACAAGAATGTGGCGAATTTGAAATGGCACAGCATGGTCAAGAAGGTTTGGGAGAGTACAAATGTGGTGGCAAAGTTGACTGCTAGCCCCATGCTTTGGCCAGTGGGTCGAATTTTCATGGGGAATATCTCACTGGGGATAAG
>contig_2717
GTCTCTCCGATGGGCCCGAAGTGGAAGCTGATTTCCCACTATGATCATCCGTTCTTGAGCAATGGATGACGGAGCATCAGAGCCAACACTATTACTGTTGTCATCATCAAACTCAGACAATACTCCAGCGACAGTTGCCACTCGGGG
>contig_2726
ATCACGTTTTCAGCAGGCAGAGGCAAATAGAATGCTTATGCTCAAGGCTTATAGACAAAGAAGGGCTACTCTGAAGGAGAGGACATCTCAGTCCTTATTGCGGAAGATGACTTGGGAGAAGAAGTATAAGGAGCGAGTACGTGCTGC
>contig_2728
ATTCTGGAATTTTCATCTTTTTTCGGATCTGTCGCTGGATTGCCAAGCACATATCCTTTGACATTCATTGGCGGCATATTGTCATCCAGATTACCATCGGATATTTCTTGAACGATAAGAGGAATAACAACCCCCGAGTAAGAATCG
>contig_6091
AATCAGAAAGGCCTTGAGAAACGATGCCGTTGTTTTGATGGGTAAGAATACCATGGTTAGAAGAGCCATCAGAGGTTTCCTTTCAGAATTGCCAGACTATGAAAAATTGTTGCCATTTGTCAAAGGTAACGTTGGTTTCATCTTCACCAACAGTGATTTGAAGACCATCAGAGATGTCAT
>contig_2738
CCCCTCTCTGCCAGATTTTGGGAACAGAACGTACAAAATACCGAGACCAAGCATGATGATAACTGGGCCTTTGACGCGCCAGTTGAGCTGCACGTTCCAAAGCAAGAATATAGGAAGGATTGCGAAGACCCAGTCTGTGGAGATGGC
>contig_2740
GTTTTTATTAGAAGAGAGAAAGGGTACGCTCTCTAGAAGATTTGCTCGGGGCTGTTCACTTTCACTTGGTCGCCTGGTATCTTGAAACCTCTTTGCTTTCGGGGGCAGGAGTGGAAACGTCTGAGAGAGCGCTTCGCGAAAGAATCG
>contig_2741
AAGGAAGCATCATGGACCTCCATTTGGGCTCCATCAAGGTTCCGGCGCCATCTATCCCCGTCATTCCTCTCCTCTTCATGTCCATCCTCATCCCACTGTATGAGTACTTCTTCGTGCCTTTCGCGAGAAAGATCACAAAGCACCCAG
>contig_2742
CCAGCTGTTGATGCCAAGATTAGGTCAATTGCTGGTGAAAAGGTGATATCTGGGCGGCGTCACGTCGGAATCATGTCTGCGGAACCTGTAGGAAACTATGGGGTAAGGATTGTTTTCGATGACTTACACAACACCGGAATCTATTCG
>contig_2746
GCTTTCAATAGGAGTTATGAGCCAGGGAAGCAAAGGATAGCCAACCCCACCAACTAAGTATTCTCTAATCTCTACTCCACCAGATAAACTTCTAGCATTTCCATTCAAACGCTGTCCGCCTTCACAGAGCTTGTAAAACCCCGAACA
>contig_2751
AAACGCATCAGCTGTATGTCCTCCTTCGACTCGTACGACGCCGAAATGTCAATGAGGAATGCAGCGAGATCGTTCGCCTCGTCGATCTTAGCCGCCGCCTCGGCCAGCGTGACCTTAGGCTTCTTCGGCTTCTTGGGCTTGGATTTC
>contig_2754
TATGCTTCTATATTACGCGTTGCTAAAGGACAACCTGTGCCTTCTGTAACTCCCCACCATTCATCTAACAAAAGTGCACCAATGGCTTCAGAGTGGAATCACTATCCTCAGTCCTCTGCTCAGCAGCCCATTTCACCATCTAATACA
>contig_2755
CACTGAAGATGTTTGCAAAAATGTCCTTTGACAGGAGTTTTTATACGTGTATAACTTATGGGACAATTGAGAGAAATCCTTGATGGCCCCTCTATTATATCAGGATCTGAATCTGAAGGAGAGACAGTGGGCTGAGTATAATCTTTC
>contig_2757
CGACAGGAGAGAAGAAATCTGCACCTAGAAATGATATTCTCGAACGCCTCATCAATGGCAAAGATGGCAATGGAAATAAAATGGGTCGAGCGGAAATCATAGCCGAAGCTTTGACTCAACTTATTGCTGGCTCAGACACTATTTCTA
>contig_2763
CCACGGACTTCATCTCCGAAGCTTTTGGACTCAAACCATTCGTACCTGCCTACTTGGATCCTACTTATAACATATCAGATTTTGCAACTGGAGTCACCTTTGCTTCTGCTGGCACTGGCTACGACACAGCAACTTCAGATGTGCTAT
>contig_2766
CATTGTGAGCAATACCAGCTTGGTTGTTTGAGTCCTGTGCCAGTCTCCCCAATGCAAAAGCTGACATCTCCTTTAGTTGTACATCAGGGGACTGAAGCATCTCAATCAGAGGCCGAACAGCACCCCTCTGTACAATGTGAACCTTGC
>contig_2767
GCCTGTTGATTCTCTGTTTAATCTCTGATTCTGTCAATTTATCTGCGTCAATCGGTGAAGAAGGCTTCTTGTTTATGATTATATCCTTTGGCTTGAAAGCATACTCGGCCCCATTCACATTGCGTTCTTGTAAAGAACTTGAAAATG
>contig_2771
CCTCGCCATCCTCCGCCTCCGTTTCTACGACGTCGACAGGCGCTGCGTCCTCTGCCTCAAGGCCAAACCCGTCATCTCCGACGGCGTCAGCCGAGTCCTAGAGCTGGAAGAGCCCTTCGACCCTGTCCTCGGGCGCGTCTGCGTGGC
>contig_2772
GGAAAGCTTTAGGCGCAAACCCTTTCCCATCCCTGATCATTTTTCCTTCCTTGTTAAACTTAGGTTTTAACTCAGGATGTAAAATCCAGCATTTTTCCCGTACGTGTCCCTTGGTGTTGCAGTATGTGCATTTCCAGTCAGCTTTTC
>contig_2775
CTGGATTTAGAGGTTGCTGTGTTGCACTTGTAGATACTGATCATGCCAAAGAAGCTGCATCATTTGTCAGGGAAGAGTACAGCAAGGTCCAACCTGAGTTGGCAAGTCAGTTAAACCAAGACACAGCGGTTATGATATGCGAGACCG
>contig_2776
AAGCAAATGTTGATGGTTTCTGGTTTTGATAAGTATTATCAAATAGCAAGGTGCTTTCGAGATGAAGATCTAAGAGCTGATAGACAACCTGAGTTCACACAGCTTGATATGGAGCTTGCTTTCACTCCTTTGGAGGAGATGCTGAAG
>contig_2787
ATGTGCAGCCAGATTCCCTTCATTTGCCTTCCCTACCAGCTTCAAATGGGCCCACCCAAGTGGAAAACCAAACGCCGCCCCTAGGGCAGTACCCAACATCACGTTTCTTGCTCGCCAAGCCAACGATCCTGGCATTATTAGAGCAAAC
>contig_55449
CGTGGTGCAAAGGCCAAGTTGAAACCAGTTGCGCAGACGAGAATATCGACTTCGTGGACTTTACCACTTTCGTCCTTGACGCCTCCCGGCAGAATTTCGACGATTTCCTTGTGTACGGTCGTGACATTAGGCTTGACTAAAGCTTCAAGATATCCATCTCCGGGTGTAATCCGTCGACAACCAGGTGGCCAAGAAGGAATCAACCTCGACTTCAGCTCCTCATGACCAGGTCCGATCCGCCTATTCATCTCTTCCACCATATTCTTCTGCGCACCCTTCGACGCCTCAGAATCCTTGATATACATCTCGAAGGTAGTGTGAATAGCAGACTCGATCTTCTTCCGATACTGTAGATGATATTCTGGATCATCTTTGAAACGCTGTTTCTCCTCGTCGGTAAAGAAATGTTGTGACGTCTCCTCGGCCTGTTCTCCTGCCTCTTTCTTGTCTTCGGCTGCTGCGTTTGATTTGCTTGTTGTACCAGTTGTATCCTTGTCTGTATTCTCGTCCTTATCATCTCCTCCGGGTCCAAGGGCTGGGGATATCCAGGTCACAGACCGCATGAATGCGGTCATGTGTTTTGCGGTCTTTTGAATCTGCGGAACTATTTGGATGGAGGAGGAACCTGTTCCAATTACAGCTACCGTCTTGCCTTCCCAGTCGCAAGAACTATCCCAGGCGGCGCTGTGCATGAGCTGGCCCTTAAAGTCGTGGATACCCTTGATGTTTGGCCACTTCCAGTCGTTCAGGAAACCACCAGCGTTGATAAAGACGTGACACCAATCTCTCACTTTCTTTCCGCCTTGCTCAAGCTCAACCTCGTAAACCCCTTCCTCTTCTTTCCACACGGCGCTTGTGACCTTTGAATTAACCTTCACGTATTTGTGTAAATCATATTTCTTTGCAAAATCCTCAAAATATTGTCGAATCTCAGGTGCATAGGCGTAGAACGAGGAAAAATCAGGTTTCGGTTCAAAGGGATATGTATAAGTGTGGGCTGGTATGTCACAAGCACATCCGGGATACCTGTTTTCGTACCAAGTTCCAGCTATATGTGGATTCTTCTCGTACACGATCA
>contig_2789
CGACACTGTCTCCGCAAGTTTTCATATTCTTTTCTTTTCTGGTTTTTTACAGTCTCTCTTTCTTCCTTGGAACTGTTCACATCATAGATTCCAAGAAGAAATGGCCACACTTCAGCTCGAATACTTGGATCAACACCTCCGCTACGAA
>contig_2790
CAGATGTAAGATATGTTGGGTTCCCCTTTAACCAAGACTTTTGCACTCCCAAAGTCACAGATTTTAAGCTGGTGAGTATGGGGATTGACCAACAAATTTTGCGGCTTGATGTCCCTGTGGCACACTCCAATAGTATTATGAATGTAAG
>contig_2797
GAATCTCTACCTGAAACCTTGGTGATGTACTTGTTGGCACAGATACGTGCAGCTTCCAAAGCTTCTGATGATAATTGTTCCAACTCATTGGAGACCAAGTGGACACACAATGGGAACTCATCAACTGGGGCCTTCTTTCTACCCAAAT
>contig_2799
CCGCTTTCATCCATTGATGCCGGCAAAGTTCTATAGCTTCAGGGATGGAATGCCAACTTCGCCGACGATTGTTTTGTTCTGGCCAAAACTCGAGCTCTTCCTTCACAAGCAAAGGAAACATGGCAGCTTTGCACAATCCCTCGGGACT
>contig_33595
CGGAGGAAGATGTATTGGGCAGTCGTTCAGATAACACTTATGTAGCTCGAAACAATTTAAACAAGGAACCATCTTTAAGAAGTGTTCTCTCAGATCCCGTATCTGGGTCATTCCTCGAAGATGCTATGTTAGTTTCTTGTGGGCATTCATTCGGT
>contig_26399
TCTTCCTCCAATTTCATTTCTGAAATTATCTACAAAGCACACATAAACACACAATTAAACACTTGATGAGGTCATCACCTAGTCTTGCATACGATTGACATCATTGTCATACTTACTTGAACATGTCATAAGATTGGCTATTTCCATTGTGATACTCACTTGAACGTGTCATAAGATTGGAAAATTTATTGACTAAATTTTCCTGCTCCTGGTAAACCCCTATTTTCTGCACCCTGAGATGAATATCATCAGTACTCCTGTGTCGTGATAAGTGTGCACCAACATTTATCTTTGCCCCACCGTTCACATTGAGCTTATTGTTTGATAAATGTCCCAGCCAAATATAACTTTCATGGCGATTTATTACGGTTGCATACAGAGGGGTTGAAAACTCAGTGTGCTTGGATTTGGAGTCGTCTGAAGAATAAACGACGCACAGAGTCAATGCTTTTGCATCATAGCCAAAACATTGCGGCATAAATATTTCATCCTTCAGGTCAACGCATGTAAACCCTGATGGAAGATCATTTCCGGGGAGAAAAAGATCACCATTTCCGCTCGCGCTCCATTCCTGTAGGATTGCTTTTTTAAAAGCAGCAGTGAGATTGGTGCACCCTTCCATATGAATCCTTATCATTTTGTTTAACGACTTATCCAAGCCTAGAATCTCAGTGAGTTTGGGGGAGTGATTCAGATGCAGTTCTACCATACTCGACATTTTTGAAAAATTTGGCATCTCTTCCAATGCAATGCACTCATCCGCTTTCAGGATTTCCAAATTTGTTGGTAAATCTGGGATTTCATGAAGATCTATGCAACAACTCAAATCTAACATTTTAAGCTTGGAGA
>contig_2816
TTCCCATTCGTATGGAGTAGCTTTCCAGTGGAATGGAGTAGCAGCACCTTCCCAAACTTCTTGATCTTCTTGCAATGAGCTTTGCTTGAATTCAACTGGAATGTAGGAAGCCAAGTAGTTTGGAAGAGCACCATAGTTACCGTTGACA
>contig_54694
TTGCACAGGGACACTCCCAAAAGGACTACCGCAACATGGAAGGCACTCTTATCCTTGCAATGGAGCTCTTGTCCAAGGTGTTCTTACAGCTACTTCCTGATCTATCGCAGTTAACAACCTTCTGCAAACTATGGCTGGGTGTTCTCAGTCGAATGGAAAAGTATATGAAGGTGAAAGTTAGAG
>contig_9457
TCTCCAAGATTGATGATCGGACGGCCATGCAAGAAGCTGCCTCCGCCGGCTTGCAAAGCATGGAGCACCTCATCCGCGCCCTATCCAATCATCCCCCATCCCAAACCCCACTCGATTGCCGGGAAATCACCGACTTCACCGTGACAAAGTTCAAGCAGCTAATCTCTGTTCTGAACCGGACCGGTCACGCGCGGTTCCGCCGTGGACCGGCCAATCCACCTTCCGACCCGGTCCACCCAAAACCTCAGACGACTTTGACTGTTCTTCAAACACCACAGTCCGACAAAGATTCCTCCACTGCTCTGTCCCCGCC
>contig_2829
ACACCATGATTCCTTCTCAACTGAAGTTTTAAGATAAAGGTATAATATTTTACTTCCTTTGTATAAGGTGGCCTTGCTATCCAATTTAATGGGGAACCTCTTGGCCCATTTTCTTGAAGATAGACTTGTTGAGGAAACAGCTTCAATA
>contig_2831
TGGGTCTAAAGTTGATGCTTATGGTGGTGCTTCATCATCTCAGTCTGTATGGGAGCAAAGCCAACCTTCTGGATCTAAACAAGGGACCTCGAAGCGCAGATTCTCAGTCTTAGACAATGACATAGGATCTGTTGGTCCTATTCGGAGA
>contig_2834
GCGTCGTCGTACTCAACCTCGCCTCCGACACTCACCCCGGCGGCGGCTGGCTGAACGGCGCTCTGGCCCAGGAAGAATCAATCTGCTACAGAAGCTCACTCTACCTCTCTCTACACAACAATTACTACCCACTACCATCTCTAGGCGC
>contig_2841
CCCGCAAAACCAGCGCCGCCATCCGCACCGCCCTCTCCCACGTCGGAAATCTAATCACCGGGGTCACCAAGGGGTACCGCTACAAGATGCGTTTCGTGTATGCTCATTTTCCCATCAATGCCTCCATCACTAATGAGGCCAAGGCGAT
>contig_2842
CGACAGTAACTATAAACTTGCTTTTGATGGTTTGCTCTGTAAGGTACCGATTCCCCCTGGTCAGGTTTACGCCATTAATGATGCACTTTCGGCCGAGGCAGCAGCAGAAGATTACGAAACCTGTCTTAAACATTTGGTCCAGCGCAAT
>contig_2843
CAGAGTGTTGAAGATAGGGCCAGCATAACATGCGGAAAATGCAATTTGAGCTCCTTCTGTTCCACCATTCAAAGCCATTGTCAAATTTGTTATCAAGTCCCCAAGTGAGTTGCCCCAAGCAAGGACTGTCAGCCCTAATATTGAAGGA
>contig_2844
TCTAAACTCTGCACCAGTTACATCTTCCAAGCTCTTTTTTATTAAATCAGTAATATGCCTTTCCATTTCCTCCTGAGGCTTCAAAAGTTCAGCTTTAATAGGAAATACCTTATCTCTAATGAAGCTTAAAACCTTCTCGCGAATGAAC
>contig_2846
TGTTTATGCAGGCATTGTGATGTATGATGCTCAGGGGGTGCGAAGAGAAGTTGGCAATCATGCAAAAGTACTGAACAAAACGCTGCCTCCGAACACAACGGTGAACTCGGTTCCCCCCCAGGACAGAGGTAGAATTAACTCTCAACCT
>contig_2849
GGGAGGTCGCTCCTGGCCTAGGAAATGGATTTCATGCAACTCCAAAGATTAGCACAACTGATGGGGTCCCACCTTCAATGAATCCACCCAATTGGCCAGGTTTTTCCCCTTTGGCTGCATATTTGTTTAGCTGGCAAGATTATCTATT
>contig_2861
AAGAGATCTCCATGTTGGGCTTCAAGTTCTTCAGTTAGCTTTTGGAAGAATACTTCAACAAGACTGGGGCTAGTATTAAGTAAGAATCTTGTCGTTGCGGATGTGGCTCTTGTTGAAAGGGCAACAAGAACTTGCAAACAAAAATGGC
>contig_2864
GCAACAAGAAAGTCCAGCTCTTGATCAGTAAGATGTCTATTATTCGGATGGTCAAGTTCAATGCTGGAAATATTCTCACTTCTCTCTCTGAAGGGAGATGATGATGAGTTGAAACAAGGAAAGTGGTTGGCAATCAAAGAAGACAAGG
>contig_7488
AGAAGAAGCAGAGGAGTAAAGCTATTAATCTTATAGTAAACGAGTGCAAGGAGATGAGATATGACGGTATTGTACTGGAATCTTGGTCAAGGTGGGCAGCTTACAGAATTTTGCATGATCCAAGCTTGCGGAATTTGGCATTGCAGTTTATAAAAGAGCTTGGTGATGCATTACATGGTGTGAGCTTAGAGAGGAATGATAAGCAAC
>contig_6084
TCCGTACCGACCATGGCAATTGTAAGAACGGCTTTATCTGATATATTCGGGATATATCCTAAATCCAGGGACGACAAAGTTTTGCCAATTGTGCCTCCACCATCGAATATAAGAGAAACTCCTTCGTCGGTCACCCTCGTACAGTATCTGAGACACAAATGAGTAATGGGTGGAGTCCCC
>contig_2873
AATAGCTGCACATCATCCATGTCGCCTACTCCCACGTACCCAGTTTCAAGTTTGAAGGGGACGCTACCGGGAAAGCCGGGTAGGGCGGTGATGATATTTGACGTTGAAGCAACATTGGTGTTCAAAAGAACCACCAGAAGAAGTGCTT
>contig_52885
CTTCCTTGTACTTCATGACCAAAAAGAATATTAAGTTAGGGAAGGCGACCATCATAACAGTAGGGGGGCTTGTTGCTGGTGCCGTGGTGGGTTCAGCAGTAGAGAATTTTCTGCAAGTAGACATTGTTCCGTTTCTTGGTATTCACTCTCCTGTTGCCGTAGTAAGCGAATTTATAATTTTTTTGCAATTAGTGGTCTCCTTATATTTAAAGTA
>contig_2879
TTTGAATCTGAAGAGGCTGCCAAAGTGTTCTATGATGGATATGCAACACAAGTGGGCTTCATTATGCGAGTCGATGCCTTCCGGAGATCAATGCGTGATGGTAAGGTAGTTTGGCGGAGGCTTGTGTGTAACAAAGAGGGATTTCGCA
>contig_35293
TAAACCTGCATAAGGACCAACTTGCAGCTCGTGGAGTCTGGGAGACTTTACTTAAGCTCTGTGGTTCAATGCTGGAAGCCTGGCAAGGTTATATAGCAATGGAAACTGAATTGGGTCATGTTAATGAAGCTCGGGCCCTATATAGGAGATGTTACAGTAAAAGATTTCTCGGAACTGGTTCAGAGGACATCTGCCACTCGTGGTTACGTTTTGAGAGGGAGTTTGGTTCGTTGGATGATTTTGACCATGCAGTACAGAAGGTCACTCCTCGTCTGGAAGAGCTAGAATTATTCAGGTCACAACAAGAATCCAAATTGACAGAAGAGTCTCCTTTGAAGAAGAATGCTCGTGATAAGAGAAAGCAAGTTTCTGAGATACCTAATGAACAGCATCCAGCAAAGAGGCAAAAAGATGCAGCCCAAAAGCCAAAGAAAGCACATGGGAAGGATTCTGAGGT
>contig_2890
CAACGGCAGAACCAGACCTTCTCCTGGCGGCCGCTGCCGGAGGAGAAGCGAGGATTCACCCTCCGCATCAAGAAGAAGGACAAGTTACTCATCCTCAACAACTACTTGGACTATATCATGGAAAAGGCCAATGAAATCCGGAGAAAAA
>contig_2892
CGGGTCGTCACGGATTGCCAGATCGTGCAGTTTTTGTTCAGCTTCGCTGTGTCGGGTCGGATGCTGTACTTGCACTTCACCGGGTCGGGTTGCTCCGGGATTTGGGGTTGGTGCTTCAACGCTGCGTTTAACGCCTCTCTCTTGGCCC
>contig_2895
AGCAATTATGGGACCTATGGCCCACTCGTAACCAAGAGCACCTGTCAAATGTAGAACACCTTGGCCTTCATTATCCAGAACATGTGTTCCTTTGCCTCCTTCGTGAATTTTACATACTAGCCATTCACAGAGTCTATCCTTCAACAAA
>contig_2899
CTATTAATGATACATCAGTGCATGGAATGTGGTGGGATTCATACCCCTACAGCTCACTTTCTGTATTTGCATTGCATCCTTTATACCTGAGAGTACAGGAACTTTCAGAAAGTATGTCTTCGGATATCAAGCTCGAGATTGAGAAGGC
>contig_2902
CAGGCCCCGGCTCTCTCCGCGACTGTCTAAAGGAACCAAACCGCATCATCACCTTTACAGTCGGCGGCATAATCCGAAGCAAAGACCGCTTCATCATCCCCAAATCCACCACCATACTCGGCCAAACAGCTCCCTTCCCTGGTATCAC
>contig_2903
CACAACAATAGTTTTAGCGTCCTCTTCTGTGTATCTTCCACCCCTCGACAAAATCTTATCCAGTAGTTCTCCACCTTCACACAACTCCATGACAATGTAGACGTTATGGTCATCCTCAAATGCATCGTAAAATCTGACCAGATTCTTA
>contig_2906
AAGAAGTTTCCAGACAGACACGTTGTCTTTTTAGCTGAAAGAAGAATCTTGCCTAAACCATCAAGGAAAGCCAGAAAACAACAAAAGAGACCAAGATCAAGAACCTTGACTGCTGTTCACGACAAATTGTTGGAAGATTTGGTTTTCC
>contig_2909
GTCGGATCTTGTGGTATGATCCCAAAACATGATCTTAAATCATGAAGTCCAATTGTGCAAATGTCATAGTCATCCACTATGACCTTTCCTTCTGTAGGCTCTACCAGACGAAACAAAATGCTAATAAGAGTAGTCTTCCCACTTCCAG
>contig_2913
CAAGACTGAGTAATGAGCATCGGATAGCAGGAAAAGTTACATCAAAATTGATATGTAGGGTTTCTCCTCTTGAAACATCTACAAGAAGCTTCGACTCTGTAACAGTGTGGAGGTATAGCCCGAGCTCGGAGACGAAGAGGAAGAACAT
>contig_38905
ATCCTCTAGGGTTTCTCTGAAAAAAAAAATCATCATTAAATTCTCCTTCGATTGTCCACCCGTGTTTTCTTGGATGCACGCTCATCTTGCAGATGCTCACTACTTGACTGAACCTTATTGAGCTTCTCCCTCACCATCTTGACGGTCTGATTCATAGATTGGGAAGGAAAATACTCCTGATCAGAGGAAACTCTTGAAAGAGGAGGGTTAGTAACGTGTGAAGCAAGTTGTGATTCTCCAGAGTCCCTTTGACTTGAGTTTACATGCTGGGGAAAGCA
>contig_2917
GACGAAACAGAAGGTGGAGGCGGCCAAACAGTACATTGAGAACCATTACAAGGCACAAATGAAGTCCTTGGAGGATAGGAAGGAGAGGCGGTGGATGCTCGAAAGGCGGCTGGCGGATGCGGATGTTTCGCAGGAGGATCAGATGAAT
>contig_7348
TGAATTGCGAGTCTGGACATCACCTCGCGATCGAAACACAAATGGAAGAAATGGGATGGCGGACATGACAAATCGTACTGCTGAGAAGGCTGCTGGATCCATGAAAGCTTCAACTTCTTTAATAACTGGAATGTCACTTGCATATACAATTGTGATGAAATTGAGCAGCATAATACTCCTAAACTTCTTGGATGAAAAGAAAA
>contig_2924
GATAGACTCTCGTCAGACAAGAGGCCTCGCAGAGCGAGCTGAACACCCAGCACAGGAATTTCAGATGGATCTTAATGATCTTAACAAGGTGTGGGAAATCAAACCGCTAAAGAAAATTGGGGAAGAGGATGCAAGGGAAATACTTGAG
>contig_2930
CAGGTTCATACACTCCAACAAAAATTGCAGAAGCCGGTAAGACACCAGCAAGATTGCCAGTCAATCCAGAATAAAGCCCCTTAAAGGCTATTCTCCCTCCACCACGAGCAGCCTGCAGTCTTGTCTTTATAGTATCAATGGGGTATAG
>contig_2933
GGCCTGGAGTATGTCGGAAAGCATACACACGACAGCTTGCTATTCAACCACTACGAAATCTGGTTCGAGTTTAGGAGGACGAAGGCTTAAAGTTGCAGAATTTATTCTTTTTTTCCCTGCCTTTCGTCCTAATTTAGATACGGGATGT
>contig_2936
CTACGCCTTCCTCATGTTCGGCCGATTTGTTGCCGGAATCGGCGTCGGCTACGCCCTCATGATTGCTCCGGTGTACACCGGAGCAATCATGAGGGCGTAGCCGACGCCGATTCCGGCAACAAATCGGCCGAACATGAGGAAGGCGTAG
>contig_2939
AGAACTTATATCAAATTTAACAAGGTGGCATTCTGGGTGGCGGCGGCAGCAACTTTTCCTCATGTTTTCCGTTCTTTACAATGAGAACGGTGTTCATTCCCCAGGTTAAGTGACGCTCCAAATGGCAATGCATTAACCACACTCCCGG
>contig_2940
CTGGGATGGGGTGGCAAGGGTGAGGGCCTTGATGAAAAGCAGTGGGATTCAGAAGGAGCCTGGTTGCAGCTCCATTGAAGTGGATAATAAGGTACACGAGTTCCTTGCAGGGGATAGGAGAAACCCGAGGAGCAAAGAAATATACACG
>contig_34290
AAAAGACAATTCTAATGGCTTTAGTGCTAATTTGGACTCTACGAAGCAAGTTCAGTTATCTTCAACAGGGTGTCAAGAGACTATCATAACCAAGGGTCAGTTGCATGAGCAGACAGATGATGGCAAGCAGAACGGAGACACTTTGAGTGAAGGTCCACCTTTGAAAAGACAGCGCATTGCTTCTCTTTCGGATGCTAGTACATCTCTGATTGAACAGGTAGCTGCCATATCAACCATGGTTGGTCCACAAATCACAGCTGCCGCAGCTGATGCGGCCGTTAATGTGATTTGTGAGGAAACCTCATGTTCAAGGGAGATATTTGATACTGATGACGATTCTCTTACTAATGGCGTG
>contig_55905
CAGAACCCTATGTCCCCAGTAGAATACGAAATCCTCTAGGATGAAGTAGAAAATGATCTGAGTGGAAACAACTTTCCAGGACGGCAATGGAAGACTACTGCGCATGCCCATGAATTTGAAGACGGGGTATGAAGCAATCATAACTGGTAGATTGACACAAAAATGATAGAGCAGTAGGCGAGTAATGCATTTCTCCTGAGCGGCAGGGCTGTTATTTTTTGTCTGAATCTTGTACTTGCTCAGCCATCCTGCCCTCTCAAGATATA
>contig_2952
CAAAGATGAAACGCCTACCCCAGTCCGATACCACCAGTGCTCTGTTGCGCCAGCTCACTTGTTTGCTTGCATAAACAGAATACCAAAGCCACTGGGAGCTGTGGCCAATCGAAACCCAATCTCCGGGAAGCTGAGCTGCTGTCTGCTCT
>contig_2953
GCTCAAAAGAAGTCTAATTATGCACCAATTGGAAAACGAGGAATTTTCGGGGGCGTTATTCTTAACATGCATATGCATTGGAAAAAACATGAAACCGTCAAGGTGATTTGCAAGCCATGTAAACCTGGCCAAGTACATGAATATGCCCA
>contig_2954
CTTGTTGAATTTCTTCTCACTAAACCCATACAAGGAGTGAAACACCTCAGCCTCCACACGGCAAAAATATGGACGTTCGTCGTAAATCGAACACTTTCGCGTGCTTTTATTAAAATTCACACACCACCCATCTTCTCCGACCATGTTTC
>contig_2968
GGGTGGCACAGATGTTCTTTATGGACGAAAAACAATTAGACAACGACTTCTTAATATTGCTGAGAGTAAAGGTCTCTCAACTAAGACCCAATTTTGGAAGCCGTGGGGATGGTGTATTTATGATGTTGATCCTGTAACAAACAGGGGAG
>contig_2970
GTCTCTTCAAAGCTTTGCTCCACGAAACTTTAATCCTACTGAAAACCCTAGCTTTTCTCCTCAGGAACCTTCTCAATCCCTGAATCCGAACCCTCGGCCGCCTTCCGGTTAGCTTCCTGATCTTGGACCAACCCCTTATCTTCTTGAAT
>contig_21888
GCTCCCGTACTTGAAGCTCCAAATACTGATGGAATAGATCCTGACTCATGTGAGGATATGGTGATTGAGGACTGCTACATTAGTGTAGGGGATGATGCGATTGCAATAAAGAGTGGCTGGGATC
>contig_52151
CTCTGAGAGGTCATCAGCTATATTAATGGTACACAGGGCAAGAAGAAACGGGTTACCCTTCTGGAATAAGGGCCAGCAATCAAATTCTGACAGCGTGGTTGTGGCATTTGAGGCATACCAACAGCTGAGCCGGGTGTCCATCAGGCCAATGACTGAAATATCTTCAACATCTGATATGCACGAGGACATTTGTGCCACCGCTGAGAGCAAAAGAGCTG
>contig_2974
TTATGACCGAAGCTGCATCTTTTGTACAAAAGACATGGGACAGGTCTGCACCAATTTTTAATGCTGAGATAGCAGAAAAGTATGGAGCACCGGTGTACTCACGACAGCCGCCGATAACAGCTATCTTTCCAGCCTGACCCTTGTGTCTG
>contig_2978
TGGGCTAAGGACGATGCTTCTCTTTCCACTGGGTCTGATGCTTTTTGGGCTATTGAAAAGCTTTACGAGCGAGGAGTCTTTGAATATCTGTCCATCTCTCTTTGGTGTGACTACTTAGATTTTGTTAAAGAAAATGATCCCTCAGTAAG
>contig_2980
CAGCAGGAAATTTTGCTGGCTTGGTTTAATCGGTTCTTGAACTCCGGTGAAGATTGCCCTAATATACAAAGAGGATTTGAAGTTTGGTGGAGGAGGGCCTTTTGGAAGCGGAATGGTGACCAGGAAAGACCACGGCCGTTACGAATTAC
>contig_2983
TGGGAGCTTCCGAAAAGGTGTAATTTTGCAAAAGGGTGGTTGAGTCCTTGAGCTGAGTGGTGGTTAAGACTTTGAATTGGGTATTTTGTCCAAAGAGGGCAGCGACAAAATCAAGCATGGATTCTAACGAGGTAGCACAAAATTTGGCC
>contig_2984
CCGTATGTATTTTTGCTTCCCATGCTCTGTCAAATCTTTCAAGCCTTCGTAAAACATAACCATTAAACCAGCAAAAGGCACGTCCCTTGCCAGTGTGGACCAGTATCCTGCATATAATCCTCTTAGCCCCTGCTCCTTCCATATTGAGC
>contig_2985
TGCTGGGCTGTCCTTTTAATCGCCCATGTCGGCGCGAAGAACTATGCTGGAATGCTAGTTCTCCGCTTCCTCCTGGGAATGTTCGAGGCCTCAATTTCACCAGCAATCATGAACATCTGCGCTATGTTCTATACCCGCGACGAACAGCC
>contig_2988
GGTGCGGAGAATCCATGGGTTTCTCTTGGCGAAACGAAGAAAGTAGTAAATGGGAAGAAGGAAGGTTCCGGGTGCAAGATTGAAAGTCATGGAAGCCAAGTCTTCTGTAGCAAGGGAGGAAATGTAGAGCTATGGTCAGAGGTTGTGGT
>contig_2989
GTGAAAGGTATCCTCAAGTGGAGCTTTATTTGAAGAGCAAACAGATGAAGAACATGGTTGACCTTTTGAAGGAAACAGCGGATGTTTCAAAAGGAAACGCGGAGCTGAATATCGAACATTTCAAGACCGCTCTTTCCAAAGTGGATTCC
>contig_2993
GTACTTGTCAAAGATTAACAGACCACCAGTTTCAGTTTCAAGAATCTCACGTGCCTTGAAAAACGAAGGTGCTTCTCAAAAGACCATTGTTGTTGTTGGTACCGTTACTGATGACAACAGATTGTTGGAATTCCCAAAGGCTACTGTTG
>contig_43363
AACCGCCGCTCCACGACCTCGAAAACCGGGTTCATCATCAACGGGAGAGTGAAGAACAGGTTTATGCACAGACCCAGCTGCACCAGTGTGCTCACAACGCCCTGCCCGAAATTGGTTGTGATTATGTCTTTGGTTTCTTCCCCGAATGCGAAGTAACCCAGAATTCCGAATGATCCGTAGATCAGAGCTATGAATGCCATGCTCAAGGCCAGGACTTTCCCGAAGTTTTCTTTGTTTTTGGCTTCGGATTCAAGGGGGAGGATCATTCCGATCCCCTCGAAGGCATAAACCG
>contig_32744
TTTGCAGTTTCCATGGAACCTAATTTTGCATCCTATCTGCACAATGAATTTCTGCCGGTTTTTCCTGGAAAAAAGGAGCCGCATGGGATTACCCTTCAGAGAAACAAGCGCAAATATGCAGGGCAAGATGAATCCTCTGCCTTTTGCAGGGCCATGGATGGTGTTCAGTTAGTCAATGGATTGGAG
>contig_3008
TCAGTGGCTAGAAAGCACCTTGGGGAAGATGCAATTTTGTATACTACGGATGGAGGTTCTAGGGAAACACTTGAGAAAGGAACAATTCGTGGAGATGCTGTCTTTTCAGCTGTTGACTTCACTACTGGTGATGATCCTTGGCCTATATT
>contig_3017
ATTTGGTGGGACAAGAAAAAGCGAGCAAACACTGCAATTGCCAACGAGCTCTTCCTGAGTGTCGCAGCTCACCTCGCCAATCGCATGGCGAATAAAGATTACTACACCAATTGGGCCCTACGGCAATGGGATTGGTTTCAAAGAAGCGG
>contig_51527
CACTTGTTTGTGGATGTGTCAAAGGAATAGAGCTCATTGAGTTCATTGTGTTCATAATCCCTACCTCCAAATACATAAATAGTTTCTCCAACAGCTACCAGTGTCACACCAACACGTGGAGGCGGGACATCCCCGGTTCCTTCTATCACAGACCACGTCAGCTCCTTGATGTCGAACACGTGGAGCTTGTTGTCGACCGGGACACGTGGCGTGAATTCGCCCCCGAAAACATA
>contig_3024
AAGGATTTCGTCAAATGAATCTGCAAGTAGTGAGGCATGGTTTTCTGGCCATGAGACCGAGGACAACAATGAAAAGAACGCAAAAAGGGATAAAGACATGGAACATCAGCTGCAACCGCCTAAATCATTTCCTCAAAGTGGAAAACTGA
>contig_3031
AGACCTGTATATCTCATGGCAAAGATGAAAGTGGTAGAGAAGGAGAGAACTGTACCGTTAGATGAGTTCTTGAAAATTACTGGGTTGGGATAGAAGGCATGACCAATCTTGAATCTAGTGTAATTTGTAAGCCTCAGAAGACCATTGGG
>contig_3034
TGCAAGCAAGACATTCCTATATGATGGCCTCCAACCCCTTATCGTAGACCGGGCTTCGGCTGCAAGGAATAAGAATCGAGACTCTAATACTGTTAAAAACTCCTCTCGCTTATGGAGATCCTCTTCAACCATCGCATAGTCAACATTGG
>contig_3038
CTTCCCATAGTTCAACACAACAGACAAGTGCAAGCGGGAACTGACCTCAGATCCAGGCTGGTCTATTTGTGATATACCACCAACCAAAGCATTGAGATATTCCACCTCAGCAGCCGCAAAATGAACAAAGACCAAATCATACTGGCTCG
>contig_57673
GATTTGCAGAGAGGGATTTCACTTCTTAAGAAAAGTGTCGCATGCATTACAGCGTACTGCTATAACTCACTATGTTTAGATGTTCCTTCTGAGGTATCTACATTTGAAGCATTTGCAAAATTGTTGGCCACATTATCTTCTTCCAAGGAAGTTCATTCTGTGTTCTCGTTAAAATTGGCATGCTCAAGGTCATGTAAGCAAGTTCAACAACTAAACAAATCTGTGTGGAATGTGGATTCGGCCATATCGTCAACCACTCTATTGGATAGCGCACATGCAATGGCACTAACGAAAAACTTGTATGAAAAAAACCTTCCAAATTATTCCACCACCTTTCTTAGCTCCACTGAGTTGTCAGATGGGAAGAATGAATCCCTTATTGAAGAATGGGATCTTGTGGAACGTCCTACTTTTCCGCCTCCACCATCACAGCCCGAGGATATTGAGCATTGGACACGAGCCATGATCATCGATGCTAAAAGAAAATGACTCAGTGCTAGAATGGGGTCTTTCTGCTCTCTGTAAATCAACGTAGACTTCATCAAAACGTAAGGCTGGCGGACTTACAGGCTTTTGTAACTCTCTTGCAGTGTTTTACTTCGAAATTATACATTATTTAGCTTGTAAATATAACTGATCTATTG
>contig_3045
CAGTCTGCAGATAGAACAAGGGATACCAGTTCTATCTAAATGGCTAATCTTCAACAAGTTTAAATTTGTTGCATCCAAGGGAGTCAAACTTGGGCCGGCATTTCTCTTGACGAGAATGACTGGTGGTTCCACTGTAGGGGACATGGCAC
>contig_3046
TTGGCGATCTGGAGTTTCAAGGGATCAATGAGCTCAGCTCCGTAGCAAGAGAAATGGTTAGGTTGATAGAGACTGCAACTGCTCCCATACTTGCTGTCGATGTTAATGGCTGTATAAATGGGTGGAATGCAAAGGTTGCAGAGTTGACC
>contig_29294
TGCGTGTTCCTTGCTATTGAAAGGATGAGGGTTAAGGAAGCGCCCAATCGCTCCCTTCGTCGGTATGAGAATGGACATTGCTTCTCCAAGCACATAGCTGATTACACCGAGAAAAATAGTAGAAACAGACACTGTCTGCGGTTTGAAATAGTAGATTGTGGCTAGTGAAC
>contig_17143
TCTCCCTCTTTATCTTCATATGTGAGCACAAATTCAGAGGATCCGTCCAGAAGCTTCGAGGGCTTCTTTGCTTGTTCCGTGTCTCCACCAATAGTTGTAGTGGGGCTGATAA
>contig_3052
AGATTCCCGCGTAGTCCAAAGAAAAAAAAGATCCAATTTCATCTCTATCGAATTTTAATATCAGAATAGTGGATATAATTATGATGCAATGGGTTAGGTCCACTTACTTTTTATTTTGTTGATTTCTAATCGATTTAATTGGAATAATG
>contig_7061
TCAGGCACACGACGGTACCGTTTTACGAAACTTGTGGGCAGCCCTCTGACCCAAATTGCAGTGGTGTTTGTGAACACGTGGAAGAAGAGGAATATGGAACTGCCGTTGGACTTGACTTTGTTGTACAACGTTGGTGACATAGATGATGGACTCACGGAGAAGAAGAAGCAAATGTTGCCTCATAGCAAGCAGTGCCG
>contig_3055
TTTCCGATGTGGTGCACATAAATGCTTGCATGCACACCTTACACTGGATAGACATGGCTTTCTCGTTTGTTTTAAGCTGACTTCCCTTGCCGGCAGCTTTCTGCTTCTCCAAGTTCTTCTCGCGGGCCATCTTGGCCTTCTGACCGTTG
>contig_3057
TCGACCCTTCAAAGAGCACCGGAAGCCTTTCTACTATTGCTGGTTCTGTTGGCTACATTCCTCCAGAGTATGCATACACTATGGTTGTGACAATGGCCGGGAATATCTACAGCTTCGGGGTCGTTCTGCTGGAGTTGCTGACGGGAAAG
>contig_3068
CTGGACGAGGTACGTTATCATTGCTGAAGGCCATGGCTAGTTCATGCCAACGAGCATCCTCAGGCATCAAGTAGTTCACCCAGTGATGGGGATCTCCTGTGCTCATGAACTTTTCAAGTATTTCCATGATAGTTGCATGAAGAACTGTG
>contig_17199
CCTCCAAAACCCCTCTGTGGAGAGGCGGTCCGGCGGGCCCTAAGTCGCTATGCAATGCATGCGGGATCAGAAGCAGGAAGAAAAGGAGGGCTATTTTGGGATTAAACAAAGA
>contig_3083
TAAGGCACTGGAACCGGGCGAATCACAATGCTCCGACACCGAGGATGCATCATTCGGGTTATTGGGTTGGTCATGGTTCACATAATCAATCCAACGTTGCCACCATCTTTGGGTGAGCAAGTAGAAGACATCGCCCTCTTTGGAATTGGC
>contig_3085
AAGACGCACTCAAGGTGTTTGAGGAAATGCCTGAGCAGAACTTGGCTTCGTTGAACGCGGTGATTACCGGGTTTTTGCGAAATGGGTACTGTAGAGAGGCTCTGCGGTTGTTTAAGAACGTGGGGGTTGGAGGGTTCAAGCCCAATTCAG
>contig_32896
TGCTGCTGGCACAGTCCCCGCCTTTCCGTGCCGTAAAAAAAAGCGTTGTTGGTCTGATAACCCACGTATAAAATGCATTGTAGAATGAAACTTGAAACCCCAAAAAGTAGTTTGCAAACGCCCGCTGAGAACGACAATCGTGAAAAGACAAAAATTTCAATCTTGCTCCTGTAATCAGGAATCCATGTCCCATCCACTCGCTCGTCCCCAACGGACAAAATCCAGCGTCCTCCCACATCAGTAGATCTGGAGGTCTTCGAAATCCACTCGCAGATTCGTCTGCCCGGAGCCGTGGGTCCTGTCGTACTGGGAGACGTTGAAGTTTGCCGGTCTGGATGCGTAGACGCCGACGCGCACCGATTTGTCTTCCACGCCGAAGAAGAAATAGGTTACTTCCCGCAGTTTTTTCCAGCCCAACTGGCGGTCTTCAAAGTAAATCCACAACGCCCAGCCGATGCGTTCGAACTTGATCCTCAAATCGGAGCAGTGGGCTTGGTAGGGTGGAAGGGGAGTGACGGCCCAATCGGCCCCGTCTGCAGTGGCGACCACGGATGCGGCGTGGCAGGCGTTGTTGGTGAATTCTA
>contig_60570
AATTCATGACGATATGCCTCAATGAATGCTCTCTCTTTTATGGTGGTTTTGTTCTTTTTAGCTCCTTCCTCAAGTATTTCATGCAGTGGCTCCAATACTTTTAGCATTCCTTCAATGTTATGTTCGCCAAAATACAGGCGACTAGCTTCTTCCAGAGCCTCATGCCACATTTCATGCCAAAGTATTGCGACCCGGATTAGTTCCTTTGACACAAGTTGTGCCTGATCCACAAGCACACCACTATGCTGCCGAACTTTGTCAACCACTTCTTGAGCTGCAGCTTTACGTAAATTACTTA
>contig_3095
GTGAACATTCTAAACATGAGCCTTGCCAACGAAATGTGCCCCCAGGATTGGTCAAAGTGTACATGGGGATATCGTACAACTACTGGTTGGATGGCAAAACCAGGGATGAATGCACCAAGTTCAAATGAAATGAGATATCTCCCGTTGGTT
>contig_3096
TTCCTAATTTCTTGCTGATTGCTGCACTGCTCTGCTTGCACAGTCGCAATGAGTTGAGCCATAATGGCAGCAGACTGGACAGCAGTATGTTGTGAAGTACATTGGTCTGCAAGGCCATACTCGGAAAAGCTTGGTTCCACATGCATGAAG
>contig_3101
AAGCTGTGGCGGCTTCATGTTTGCTTTCATTCTTCAAATGACAGTTGGCCAACTTGACATACGTTGCTCCAGCTTTGTCCCAGGATTTGGCAAGCTTGTAGGAATTGGCAGATTTGTCGAAGAGCTCGGCGGCGTCTTCATGTTTGGACC
>contig_3105
ACCTTCTCTTTCTGCACATAATCAGCACCGACTCCTTCATTAAGTACACCACCTCCTCCTTTTCCGGAGTTCCGTGTCTCAATAACCAAACCATTCAACATCATCTTCAAAAGTTCGAGTTTTTCTCCACCAACACCATTTGCCCCATCC
>contig_3109
ATTCCGCCAAACTCTGAACAGACACCAAGTCCATATAGAGCTGCCTGTCGAACATCAGGGTTATCATCATTGCAGGCCTCCAATAAAAAAGGAAGAAATGTGTCATAATATTTTAAAGCTGCTTCACGGCACTGCTCCGCAACATCATCA
>contig_3117
GAGCGTTTCAAGTGCAGATCCAATACGGTCCTTACAAGTTTCCACTGGAGCCAAAAACTGTAACAATGGCATGACATCTTCAAGCTCAATTGGTAGGGTACCATCTGTTTCCGGTGGAATGAAAACATTCTTTACAACTGGTATAGGTCC
>contig_3126
TGACCTCCTGGAACGGCAGCCCACTCTTGTGCTTTTACCCAGTTGCCCAATCCCAAAGCCTCTGGTACTAGAATCCCTGGAACAGCAAGCATTGCCCATCTGCAGTGAATGAGCTCAGACTCCTTGAACCTCTCCAAGTTCTCGGGCACT
>contig_3129
CCACAGCTTCCCTGAAAGTGAAAGACAAAATGGAAGCAACTCTTAGTGTCTCCTGAATCACTCTACAGGTCAAGGGCATCTTTTTGGTATCTGCCCAACTCAGAACTTTCTCCTCTTCTTCTTCTTCTTCTTCTTTTGACCTTATTATTG
>contig_3135
TCGATGAGAAAATCTATACAGCTCATTCGGTGGTACTTGAAACATGACAACCCCATGCTGCTCCCTTCGCTGAAATAGACTGACAAAACCTTTTACTTTGCCGAGATAAGCAACTCCAACGCCATAATTTTCGACAAAATCCGACAATAC
>contig_3137
ACTGGTTCTAGCGATTTGATCAATATCTTGCTACAAAATCCAATCCGATGTGTGATCCAACAAGCATATAAGCCGTTGCCTATTGCGAAGGCAATAAAACAGACTCCAACGCCATTGGTGGGAGGCTTTTGGAAGCAAATTAGCAGAATT
>contig_3139
GTAGACGCTGGGCCTTGTTCCAATACAATTACCCCATTGGGAACCCTAACTTTCTCGGAACCATGTGAAATTTTAGGCTTCTTGTGTTTATGACCCTTGCCATCAGCACTTGATGAATTCTTCGTAATTCTCGGAGAGCTATTTATAGCT
>contig_3144
ATGCTCACGTAGTAGTCAACAGCGGCCAACAAAGAAGCCTTGCCTTCAACTTTGGCCCTTTCCTCTGCAGAGGCAAGGCCCTTCTTATCATCCATATCTGGAAATAATCTTCTCAAAGTCGAGATCCTTGCTTCTCCACCGTAAACCTTG
>contig_3146
CTTTACAGAAAGCACAGGTGACAAGTATGGTAAAAAAAGGTGCAAAGAAGATTACACTGAGCATTGGTGATGGTGCCAATGATGTGAGCATGATCCAAGCTGCTCATGTTGGCGTTGGAATAAGTGGGCAAGAAGGAATGCAAGCAGTGA
>contig_38731
TTCCCCGCACCAAAATCAAGTGTAGCTGCAGAATTCAATTTCTATGTGGCTCTCTCAGGATTGTACAGCCAGCCTCTGAAGATGCTCAAAGAAAACTTGAAGGCTCACATCGTCCGTGAAGATTACATCTGAACCGGCGGCCATTTCATGGGCATTGTTGTATGTTGCTGATGGGTTTAACTTTGCTAACAAGAATCTTGCCTGGGAACCATGCTGATCGCACACCACCAATCTAGGGACAGGGAAAC
>contig_3150
GTTGAATCAAGGAAGTGTCTCCGAGCTCATTGTCGATAGTATGCACGTTGAAGTGGCAGATGAAGGCCGTCACAAGGACAGGAACAACTGTGAAGAGATTCCACACAGAAGCAATATCCGACACGTTAGGGAGGAGCCTGGGCATGGAAA
>contig_3158
CGGTGAAGTGAGTCAAGGAGGAGGCGGACTCGGGCGGTACAGCTCGGCCCCAGCCACATGGTTAGAAGCGCTGCTGGAAGAGGACGAGGTGGACCCACTGAAGCCGACGCAGTGCTTGACTGAGCTTCTTGCCGACAACACACCTTGTAC
>contig_3162
ATGACGAACACCGCCAGAATATATATCAGTAGAATACGGATAGCGGTCAGCTTGATCGCCTTTGGTATATTTCTTCGAGGTTCCCTGACTTCTCCAAACGATGCGCCAACAATTTCAGCACCCGTGTAGGCGAAGCATGTGCTGACCAAG
>contig_3168
GCTCCGGCAGCAGCTGCAAGGACTAAGTTTGCTCTCGTCCCTATTGATTTAACACCACTTGTTTCCACATATAGTCTTTTGAAGTAGCTATACCCGTAAAAATAAACAAACTGAGCAATGAAGGATTGCAGGCTTTTTGTTTCGAGTCCC
>contig_3186
AGCTTTGTATGAGACCCCTCCAATATTTTTGTAGAACAACTCTGGAGCAATATATCCGATCGTCCCTCTTGCTGCTGTCAAAGTAACTATGCTATTGTCTACGGGATATAATTTTGCAAGCCCAAAATCGGAGATCTTCGGGTTAAAGTT
>contig_3194
GTCACGGAGGGCTGTCGTCTTTATGATCAGATGATTAGCGTCTATGGTATAGAACCCCAGATGGAGCACTATGCGTGCATGGTTGATCTTCTCGGCCGTGCTGGGTTATTGCTAGAAGGAAGCAAGATTGTGAAAAACATGCCAATGGAA
>contig_4118
CAAGTTTATATAGATGATTATGCCAGTACACTGGGTCATACACGTCAATATCACTCGAGCTGTGATGGAGAAGATACCTGCACTTGAAATCTTTACTCCACCGTGGCAGAATATAGCGCGACGGGACTTCTTCCACGCCGTTGTAGTTAAGAACGTTC
>contig_7450
GCCTTCCACAAATACAAGGTCAAGAGAAACTCATGGCCAAAGACCAGAGGTGTTGCTATGAACCCAGTTGATCACCCTCATGGTGGTGGTAACCATCAACATATTGGTAAAGCTTCTACTATCTCAAGAGGTGCCGTTTCAGGTCAAAAGGCAGGTTTGATTGCTGCCAGAAGAACTGGTTTGTTACGTGGTACTCAAAAAACCGC
>contig_3204
AAAACCCATTACTCGAATCTACCCCAAAGAACTTTGGTATTGGTCAATCAATCCAACCAAAGAGAAACTTGTCTAGATTTGTTAAATGGCCAGAATACGTTAGATTACAAAGACAAAAGAAGATCTTGTCCCTCAGATTGAAGGTCCCAC
>contig_3205
TGCTCTTCATGTCAACTGAATGTTTTAATGCGGAATGCGGTCAAGTGCTGTGCCTGTCAAGGTTATTGTCATGAGGACTGTACTATGAGTTCAACAGTTTCTACAAATGAAGAGGTTGAGTTCTTGATCACTTGCAAGCAGTGCTACCAT
>contig_3209
AGAGCGTCGACCGTTCTGGGCTTGATTTTGTGGCATTGGAAGATCCAAAGTTAGTTCTTCCACAGAACACACAGTGGCATGTGTTTGCGGGTTTTGGTACTTTGAAGGGTGGTCGAGCTGACTGGCTTGTTGAGAAATGCACGGAGCCGG
>contig_3213
GGAGGTATCAGAGCTCTCCTCTTTCCTCCAGTTTTCATGCCAACCAGAACCTCCTTCAAGCCTTCTATAATCTGTTTTTCATCCAAAGGGAGTATCACCGGTGCGCTTTCTCCACTGAATTGATCAACAGTGCTATGAACAAAATATCCG
>contig_3215
TCCCTTAATTCTAAGTTCATATATCTAAATAACCAAAGGAGAAGAAAAAAGAGTTCAGAAATCTACGCCCTTGGCTTCATCACAATGGTGGAGTGCTTCAGGAGGTGCAGGCTGAACTGCCCACGTTTCTCCGAGGTGTCGATCTTGGAC
>contig_3220
CAATCGAAACCTCCGAACAAGGAGGTTCCTCCAAAGGAATTCGATAGTCGAGTGATAGAAGGTTTTCAAGTCACCCCACTCTGGCATCAAGGATCTATTCGTGATGATGGCAGGTCAGATTATGTGGAAACTGTGCCAACTGCTCGCTGG
>contig_3222
AAGTTGAGAAATGGCTCTATGCGCATTTTTTTAAGATAGTGTATCCGCATCCTAGAGCGGTATGGGAACAAGCCCTCATCGAGGCTCCCCTCAATCTCACGGCCTTCTTCAGGATCCTGGTGCATTTACATGAGATGGGGTATCCAGGAC
>contig_3223
CTGCTGCTAGCACTCCTTGGGATTTCCATGGCTGCAACCCAGGTTATGGCAAAAGAACAAGCCCGGAATCAATTGGACAGTGGAGGATATGGTCCTGGGAGTCTCAAGAGCTACCAATGCCCATCACAATGCACAAGGAGATGTAGCCAG
>contig_9498
GAAAGACCTAAAAACAGGCATCGAACTGAACCTGAGCAACTCGACCGTAGTTGCTGGCAATTCTAGGCAGCCTGATGGATATTTTCGACCAAGTTGGAGTCCAGATGGAAAGTGGATTGCTTTTGCCTCAGATCGAAACACGCCCTGGCGAGGCCATGGTAATGGGACAGGCTGGGAGCATACTCAGCAACTCTCGATTTACGCCATTCGACCCGATGGAACGGACTTTCGCCAAATTGCAACAAAGGCGGATTACTGTCTTGGCTCTCCTAAATGGAGCCCTGACGGCACTCGTATCGTCTATTACGAGATCTCGAC
>contig_45681
GTTCCCAACCCCAGTCTCCCACAATGATGACTTGTACTCCAAGGTTACTGATGTTAAATCTACCATCAAGTTCCAATTGAAGAAGGTCTTGTGTTTGGCTGTTGCTGTTGGTAACGTTGAAATGGAAGAAGATGCTTTGGTTAACCAAATCTTGATGGCTGCTAACTTCTTGGTTTCATTGTTGAAGAAGAACTGGCAAAATGTGAGGTCCTTGAACTTGAAGAGTACGATGGGGAAAGC
>contig_6295
CTTTTTCAGACCTATTGCCGATACTAAGTAGCAGCCAAAAATTTGTATCCATTTTTCATGATATTATGCATGGATCAGATATATCATGGCGAATTCTTCAGAAAAAATTGTGTCTTCCACAATGGAATCTGATAAGTGATATTTCGAGTAAGTGTTTACATAATCTTCTTCTGTCCGAAGAAA
>contig_3238
CTTAGGATTCTGCATTGCAAGCCTTGTTCTCTCTTTGATCAGCTGACGGGTTTCAGGACTGTGCTTTCGGCCTTTGTTCCATGGCGTGCTTCCTTTAATAGCATTGGAAATCCTCAATCGCCTTAACTTCTCCCTATCATCCAATTCTTCG
>contig_3240
CATTTGGATGGATAGGATCCCATTCTTTTGTCTATGATTGAGAACACCAGCCCTGCCTGATAAGCCAGATTCACCTCTCGAACTATGTTTTTGCCATGTGAAATTGGCTGATTGCCCGTAAGGAGCTCCAGAAACACGATTCCTAGGCTAT
>contig_3242
CAAAACAGATTTCTCAACTTCCGGTCCAACTTATGTGGCATTTGTTGACATTGGTCACTGTGATACACAGGTCTCTATTGCATCATTTGAGGCTGGGCAAATGAAGATCCTATCTCATACTTTTGACAGAAGCTTGGGAGGGAGAGACTTT
>contig_3244
CTATGTCGCAGCTCTTTCCGGTATTTGAACCACTCATGAATGTTTCGTCTAATCTTTTAAGAAAATACCTGATGGTGTCGTCGACAATTGGCTCGAATGTGATCATATTTGACATGGAGTAGATGCTCACAACCGGTCGTTTGAGATTGGC
>contig_22957
GCTACAAATGCTTGCCATCCACACCCAACAGCCACCCCTGACAAAACAGGTTGAATACCGTTGAGAATGATAGATATTGCAACATAAGGAGAAAGTTCTGAGACTGCATTAGAGACTGTTTCCCCCTC
>contig_3246
CAGCGATGGTAATTTCATAACCTACTCCGACGGCTCCCCAGTCTGCATGCTAGGTCTCGACACGGCAGATGCCTCCCTCGGCGTCATCCTAGGAGACACCTTCCTCCGCTCCGCCTACGTCGTCTACGATCTCGACCGCAAACAAATCGGC
>contig_3247
TTGGCAAATATAACCAGGATGTCCTTCAAAGCATCCTGATTAGATTTAGCATCTTGAGAGTCTCCTGAGAAGAAGTGCATGTCTGGATGTGTGCGCTTTACATCTCGGTCAATTTGTTCTATGATCTCTTTGTCCTGGAAGAATTGATTCC
>contig_3257
TTCACAAAACTTAGTGTACTTTTCTGAGTCCAACAACTTATTCAGTTCACCACTATCGCTGATCTCAACTTTCATTATCCATCCTCCCTCGTAGGGGCTTGCGTTGACCAAACCAGGCGAGTTGCTAAGCTCTTCATTGACTTCAACCACT
>contig_3262
AAGAGACCGAGATTGTGATTTTTATCATCGGTTGGTTCAGTTTATAGACAGTTATGATCCACCGTTGAAAGGATTAAAAGAAGACCTAAATTTTGTGAGCCCACGTATTGGAGAGGTGCTAGAGGCTGTGGGACCTATTATTTTTTTGTCA
>contig_3267
CTCACATCGTAGAAATTCAGCTTGTCTTTGTCGCCTTGAACTGAAACTTGCACTAGTGTCACTGGTGGATTGCCTATTAGCCCTTTGCATGCTAATCGTCCGTCACAATCTCCTGTTTCGCAAGCAGGATTCCCGTTGGAAACAAAGTTGC
>contig_3269
GACAGTTCACCTGTGGCGTTTGCGGCGAAAAGGGCCATAACAGAAGAACCTGTCCAAAGTCGAGGTTGATGAGCAGTCACAAAAGCGGGGTTAGAAGACATCACCACTGCAAGATATGTGGTCAAAGAGGCCATAATCGCAGGACATGCCC
>contig_3271
TGATCTTGGGAATTCGCAGTGGGTTCTTCATAGCATAATCACAAAGTTTCCCAATTTTCCTGTCATTTGGTTCAGCATCCTGATTACGAGGCAAGATATCAGTAAGCAGCTTCTTGTAGCGTTTCACAGGCTGTCTTGACCTCGCACGCAT
>contig_3274
ATTAAGGGTTAGGGTTTGGATCGTAAAGAATGTCCAAAGTCAGGGATAGGATGGAAGATTTCAAAGATGCGGTGCGCCACTCTGCTATATCAATGGGTTACAACGAGTCCAAATTGGCAGCGATTATGGCAAAATTCATCATCCATGCACC
>contig_3276
TGTTAACATCGGTGTTCCAGAAAAGAGTTTGATCCCCATTTCCCCAAAAGAAAGGCTTAGATCTAATGTTTTGATAATCATACTGTTGAGGCCACTCCTCATCACTCAAATGCCTAGTATGTTGACGATGATGAGCATGTTCCAATTCAAC
>contig_3278
CGCCATGTACTAGCTGCATTACGAAGTGCACCAGCATCAACTTGATGTAAAGCTCCAACAGTAAGAACCACATGACTGTCAGGAGGTTCACGTGGAGTTATCCACCTATGAATAAACTGAGGAACCTGCTTTTGTGCTTCGCGTGTCAAAG
>contig_3279
GACTTGTACATGGGCCGGCGCGGAAAACGTTTCTATAGATTACAACTCGGATGGACTGAGTCCACCAGATTTCAAATTTGAGCTCTTCCCGCTTCACTCGCCGTTACTAGGGGAATCCTTGTTAGTTTCTTTTCCTCCGCTTATTGATATG
>contig_3286
GGCTTTACAAATAGATTCATCATGAAATACCGAAATCCTGAATCTAGAAACAAACCAGGCAACTGAATCAAATGTCTTATTTTCGTTTGGATATAGGCAATTGACAGCTGTAGAGTATACTTCAGAAAGCAACTCAGCAGAAGATGCATTT
>contig_8051
AACCCAACCATAGCTGTCCACATGGATATCACAAGACTTAAGCTAATGACAAACACGGCGGGATTGCTATCTGATTCTGTCACCATGGGTTCCAGTGAGACGGTTGCAGCTGGTGAAGAGGATTGTAATTTTAGTTGTTCGGGGAATGATAGTTTTGGAGTAGTTTCAGCGCCAAAAGAGGACAAGGGGGGAGGAGCTCCTTTGTTGGATATGATATCTCAAGA
>contig_57270
CTGTATACGCAAGGGAAAGAAAAGAAATTGTCAAGTGGGGCTCCTCCCAGCGCCTAAGTTTTTCAAAGTTTGTTGCAGTCATGGCCAGAGGAAGCAGAAGTTCCTTAAATAGATCAATGTTACTGGGTATTCCCTTAAGGGTTGCAGCATCAATTGTGGCTTGAGTTGTTTCAGC
>contig_3296
GCGACATAGTATGCACTTCCTACAATATCATTCAACCTCTCATCTGGTTTTACATAGTCTGAGAGTCCGAAATCAATGGCCTTCAATGGGGACTTCTCATCGCTTGAAGTAAAAAGGAAATTCTCTGGCTTGAGGTCCCGGTGAACTACGC
>contig_3299
AGCAGACAAAGCGTAAGCACCATCAGCACTGATAGTGACATCTTGGACAATGTGTGAGTGACCCTTGAATGATTTTTGTGGGACACCGTATTGGTTGTCATCACCACCAGTCAATTTCCATTTAATCAAGGTCTTGTCTCTTGAACCAGAC
>contig_3300
AAATAACGGTCTTGTACGACAAAATACCTTTATGTTTCCTTTGGCTGTCAATAAGTCATTGAACAACCTTCTCTTCTCATTGACGAGCGGAGAAATTCTGGCCTCAGTTTCAAGAGCAAACTGATCTAGTTTTCGGGTTTTGTTCGCAAGA
>contig_3302
CCTGCATTTTCATATTGAGAACGGATCTGTGCTTCTCAAGCACCTCTTGAATCTCCACATTTTCTCTCGAACTTAGTTTTTTCTCAAATTCATGTAATTCCCTCTCCTTCAACTCTAATATGTTCCTCAAAGAATTTGCTTCCTGCAACCA
>contig_8401
TCCAGACGGTATCCTTGTGGAATTCGTCGAAATGGCTGTAGAGTTCGTCGAGTGCCTCTTGCTTTACGTCAATAGATTTGATGTGTTCCGATTGGATTTTCTTGATCATCTTAATCGAGTATTCAATTGTCGTTTCGATTGATGGCAGCAATGTCCCATTGCTCCACGTGGAACCTGGGCCCACAATCGTGTAGTAGTTGGGGAAGCGAGGTGCCGAGACGCCCATGTACATATTTG
>contig_3304
TAGCTCCATGAAGGTGTTTACCAAAATCCCCTTGGTTTCTCTGAACCTTCTGGCATGGTTGATGAACTCTGTGGCGCTATCCTTGTCCAGATACATGCCAGGCAAGACTCTAGCAGGCATTGGGCTGACAAGACACGGCAAAACCAAATCA
>contig_3305
ACCTTCCTCATCCCCCCTCTTCTTCCTCTGGTTCGGCCTCGACATCCTCGCAAGGTTTCGGAACTTCACGTACCCCCGCGAATCGAACGTCTTCGCAAGCTTCTCCCTGTACAGCACCGGACTCAAAGGCTCGCCGTCGCCCTCCGATTTC
>contig_56737
ATGCACTCATCCGCTTTCAGGATTTCCAATTTTGTTGGTAAATCTGGGATTTTCTGAAGGTTTTGGCAATTCGCAACAGATAAATACTTTAGGTTCTTCAATTGTATTATGGAGTGGTGAATCTTGGACAAACTCTTACAGGCTTCGAGTATCAATCTTTCAATATTTGGGATTCTTGAAAAGTCTGGTGATTCTTTCAGGTTATCACAAGAACCAAGATTGAGAAACTTCAACTTTTCAAGTGACACGTTGTCATTCCAGACTTGTATATTGCTACAACTCAGGTCGATGTCAACTATGTTTGGTTGATTAAAATCCTCTGGGATGGCCTGCTGAGGGAAGTCAGACATACTTAACCATCTTAACTCATCGGGAAGATGTTCGCAGTCTCCAGTGAACTTTACGCCTTTTATTTTGAGTAATCTCAGGTTCCGCATATTTCTGAATGTTTCTGTACTGAAGCTAAGCGTGTCAGGTTCTGGAGAATCTAAAGCGATTCCTTCTATTTCTTCCGTTCCACTTTTTTT
>contig_4794
GGGAAAGGTAGAAATTGTGTCTACTGGAGCACCAGCAGGTGGTGCTCTTGTGGTAATTGATGACGATGGGCCTGATATGCACTATATGACACAAATGCATTCTCTCACTCCTTTTGGAGCCGATCTCTTCTCAGAAAATATGGTTGAAGACAACATGACCTGGT
>contig_7513
AGTACGCTAAACTGTTTTCAATGTCTGATTGTATCTGCAGGTACAATTCCTTTGCGTTTTCTTTGTCTTTCAGGATCTCTTTCCTTCCCTTTGTTTCGATGGGCTTCCCAAACAAACAGTAATACCGTCCTGGTATCTTCGGTAGAATCCCTGGAAAAAAGGGTTGTACGTTGGCAACCTCCCCACTCGACTCATCCCTTATTTTTAT
>contig_3320
TTGAGAAGGTTATGAGGGCTCTTGGAGATTATCTAGGTGTGAGGGTGCATGCTTGTGTTGGTGGAACTAGTGTCCGTGAGGACCAACGCATTCTGTCAAATGGAGTTCATGTTGTTGTTGGAACTCCAGGTCGTGTTTTTGACATGCTTAG
>contig_3323
TTGTAACGCTAGTTCAAGAATCTTTTCGATGGCTAGATTACTTGCTGCTGTCCGTTCTAACCTCGAGTCCAAAATCGAAAGAGCATCTCCATTGGTAAACTTCTTCATAGCCCATTTTGCAGTTATTCGTTCCTTGATTTCCCGTTTAGGC
>contig_3324
TTTGTGAACTCTTCTTCTTCCACATGATACTTATTAGGAAGGGTATTACAACCTATGAATATGTCGTGGCGATGAGAGCAATGAGTGAGGCACCTGGAGGAGCATCTATCGATGAGGGTTTCCAAAATTACATGCACTCCCCAACAGGATC
>contig_45570
TCCTTGATCTTAGCCTTGAGCATCTCAAGGACATGCTCACGGTTCCTCAGGAGCTTCCAAATATCAAGAGAATTGATGACATCAATGGCCTTCTGGAAGTCACCTTTGCCAAGGGCTCTGGAAGCTGCCATTACGTGGTCCCTAACATTTTCTGGAGGACCAGTGAATGTTTGCTTCTCACTGACCTCAAGCAACCGTCGGAACGTCTTGCTGACCAGTCTGCGCTTCGCATCATGGGTGTTAGCTGCCATATTAGGCACTTCCAGCAGCATGGCACATATCAA
>contig_3334
AAGGGAGATGAAGAAATCGGGGTTCGGGTTCGTGTAAGAGTAGTAAAGAGTAAGGTTTCGAGACCATACAAACAAGCTGAATTTGAAATTGTTTTTGGAGAGGGAGTTAGTAAATTGGGTTGCATCTTGGATTGTGCTGAAGCAATGGATG
>contig_8368
GAAGTACATGCACTCGTACTTTTGTTGGGCATTCAGACACTGTAAGAGGCTTGGCAGTGATGTCCGAATTGGGAATTCTTTCTGCTTCACATGATGGTTCCATCAGGTTATGGGCTCTAAGTGGTGAAGTTTTAATGGAGATGGTTGGTCATACTTCAATTGTCTATTCTGTTGATTCACATGTGTCTGGACTAATAGTCAGTAGCAGCGAAGATTGTTTTGCAAAGATATGGAAG
>contig_3349
AAACAGGAACCGGATACCGCTTCCCATTCAACTCAGCCCTCTGAATGTGGGGATATTTCTGAATTGCAGTCTGCAATGAACTCTCGGAGACAGAGCACAAGAAACCGACCACTGACCACTAAGGTACTGGAATCTTTTGCTTATGGATTTT
>contig_3351
TTCTGAGTCAATCCCGCCAAGTGTAAAATAGTAATGTTCTGTAGGCGGTTGGTGTTCGCAAGAGATAAGAGTCCAGCATCGGTGACTGAACAATATGACAAGTTTATCTGTCTGAGGTTTTGGCAAAATTGACCAAGCGCAAACATTGCGT
>contig_32063
TCTTCCTCATCCTCGTCATCAGAAATCTCCTTCTCGGTGGTCTTCTCAATCCACAGAGAGATTGGGTAGCTGATGAACTCAGAGTGCTTCTTGATCAAATCCTTGAGGCGACGCTCCTCAAGGTACTCAAGCTGGTCCTCCTTAAGGTAAAGGGTGATCTTTGTACCCCTGCCGAGAACCTCACCAGTGGTGTCTCTGGTCACAGTGAATGAGCCACCAGCCTGAGACTCCCACACATACTGCTCATCGTCATTGTGCTTGGCGGTAACAATGACCTTATCAGCAACAAGGTATGCAGAGTAGAACCCAACACCAAACTGACCGATCATGCTAACATCAGCACC
>contig_3358
TTTCTGAAGGACCACAGGCGAATGAACGTGGCTGTAACACGTGCAAGAAGGCAATGCTGTCTTGTATGCGACACAGACACGGTGACTAGTGATGCATTCCTGAAGCGATTGATAGAGTATTTTGAGGAGCATGGTGAGTATCTAAGTGCCTC
>contig_25365
AAATCTAGATCACCTATTCAGCGGCATGATAAGTCCCCCGGTCATTTCGCTGGCAAAAAGATTGACAGATCTCACGCCCCCGGGATTGGATAGAGCGTTGTTTTTGAATACGGGGGGTGAGAGTAATGAGTGTGCTATT
>contig_3369
CGAGCATCTGAATTTGGTACGGTTATATGGATATCTGGAGCATGGAGATGAGCGGATTATTGTGGTTGAATACGTTGCAAATGGAACGCTTCGCGAGCATTTGGATGGTACAAATGGAAATGAACTTGAAACCGGAGAACGTTTGGACATTG
>contig_3377
GTTGAACATTAACACCCCACTTCATTCCATCTAAGTGAAATGCAGTAAGAGCCCTCCTTTGGCAAAGTGTTTCAAGCTCATCAATATGCTCATTGCCACCATAGTACCTTTTACCTGGTAAACCTTCTGAATACTTGTTCGTTAGACATGAG
>contig_3379
GTCCAATTGCTTAAAGACAGTTTCAATAGCAGTAGCCTTCATCAAGTTACCCTTAACCTTCAATTTACCATTCATAAACAATTTTTGACCATTGGCTTTACCTTCAGCCAACTTGACGAAATCAACATCTTTCAAAAGCAATTCAACATCAC
>contig_3385
TCCAACAACCTTCAACATATATATATGTACCCTTTTTAAGTTTAGTACAAGCTTGCAATTTGAGGACTACAATAAACTTCAACTTCTTCAAGGGTTGCTCTAGACTCATCACCAAAAAGTGACTCCTTCCCATCTTCCCTCTTTGCATATGA
>contig_3389
CTTTACGTCATCCGTGGGGAGAATGTTGTTCTAATTGGCGAGCTGGATTCGGAAAGGGAGGAACTTCCACCACACATGACTCGCGTTTCAGCTGCAGAAATTAAAAGGGCACAGAAAGCAGAAAGAGAAGCTTCTGATCTTAAAGGTACAAT
>contig_3393
CTGACGTCTGCCGCAAACATCTTATGCACTTGTACCAAACCCCTTCTAGACCAGTCTTCCATACGGCAGTAACAACATCTCTCCGTGATCCCATTATACCAAGATATGCCCCCAAACCCACTGAAGTGTTTAGGCCAAAAGCTGCATCTCTT
>contig_3394
TATCATTGAAGTCCCAGTGGATAGTTTGAAGGTCTTCCTTGAGAGAAAGAAACGAGAAGGCTTTTCAATTTTGGGACTAGAGCAAACTGCAAATAGTGTACCGCTTGACCAGTATAGCTTTCCTAAAAAGACGGTACTAGTCCTTGGGCGTG
>contig_3395
GCGCATACACCTCGCGCGAAATGCCATCTGGTTTTCTCTGAGACTCCTTAACTGGTCGAGATTTCTTCTCCTGGGATGCGGGATGCGAGGTTTTGGACAAGCCCAAGATGTCCTTGGCATCCATTGCAATTTCCCCCAACAATTTGGGCGTT
>contig_3397
TATTAACGCATCCTTCTGGCTGTGCCAAGATTGAATACGTGCATGGAAGAGCGTGGGGCTGGTTTGGTACCTTAGGAATCATAATCTTATGCCTTTTTGGAGCTTATCTGCTGGTTGGGGCAGCTTATCGATATATAAAACTTGGAGTTCGT
>contig_3398
GCCGAGTCGGGTTTCGGGGGCTTCCCGGAGGGTCCGTAAATGGGGAACCACCCGGAGATGAGCTCTCCGGTGGCGATTCTCTCCGCCGGGATCTCGGCGGTTCCGATGGTCTCAGCGCCAAAGACGTCGTCATCTTTGACGTGAAACTCGAG
>contig_55544
GATGGACGCTTCCATGTTCATACCAAGACTTATCTGGATGGTGCTATTCTTAAAGAAGAGATGGAACGTTCTGCCGATGTGCTTGCTGCTGGTTTACTTGAAGTGGCTGACCCATCTCTTTCAAGTAAATTTTTCCTCCGCCAGCATTGGGCAGATCGAACTGAAAATTCAAGTGATTCTATACTAAAGCATAAACCTCTTTGGACTACTTATGACTCAAAACGTGGCAAGAAAAAGAAGAAAGTAGAAAGGAAACAAGGAGATATCTACCGGACTTATGGAACAAGAGTGATTCCTGTCTTTGTGCTATCATTGGCTGATGTGGATCCACAACTTATGATGGAAGACGAAAGTCTTGTATGGACAAGCAAAGATGTCGTGATTGTACTTGAGCACCAAAATGAGAAGATACCTCTTAGTTATGTTTCAGAAACACAGAGAAGACACAACTTTCCTTCTCAGGCACAACGCCATATATTGGCAGGGCTTGCCTCCGCTGTTGGTGGGTTGAGTGCACCATATGAGAAGGCTTCTCATATACATGAAAGGCCAGTTGTAAATTGGCTTTGGGCAGCTGGTTGTCATCCATTTGGACCATTCTCTAATACTTCTCAAGTCAGTCAAATTCTTCAGGATGTTGCGTTGAGGAACACAATATATGCATGTGTAGATTCTGCACTCCGCAAAATTCGCGAAACATCAGAGACTGTACAAACTTTTGCCGCAGAGTATCTGAAAACTCCCCTTGGTGAACCAGTGAAGGGCAAGAAGAACAAATCAACCACTGAACTGTGGGTAGAGAAGTTTTACAAAAAAACAACAAACTTGCCCGAACCCTTCCCGCATGTATTAGTGGAGAGATTGGAGAACTACTTGGATAACCTTGAGGAACAGCTTGTAGACTTGTCTTCATCACTGTATGGTCATCGCTTACAAGAAGCACATCTAAACAGTTCAGAGATTCTCCAGAGTTCCATATTTACTCAGCAGTATGTAGACCATGTTCTGGCGACTGAGAGGGAAAAGATGAAATGCTGCGATATTGAGTACAAATATCCTGTGCAGTCATCTCAAACCTATATCTACGGGGGGATTCTCATTGCCGGATTCGTTGTATATTTCGTGGTCATTTTCTTTTCAAATCCTGTACGCTGAGTTTAGTTCAAATCCTTATGCTAAAGTGGTTACAAATCAAATCCTGGGGCACAGATGTCTCGGACACACGAGAACAGGAAAATGGAGAAGGAACACAAGGCGGAGAATGATACCTTGAAAATTTTGCACCACTTCATCTGGACTAAGTTATGGCAAGTTTGGTATTTTTCTGTGCTTTAAAAAAAAATTGTTTATGCTGTGTTATGAGAGGGATCAGCTTTTTTATGAAACAATTAGGTGTTCTGTAAAATGTATTCGTAAATGCGCTTTTAGCATAAAAATAG
>contig_3413
GATTAACATGACTAAGTTCATTTTCAATCCGCAACTTTTGAAACTCGATTTTACGATTCTCAGATTCACTAAGATGCATAACAAAACTTGCATGTCTCTTGAGCAGGATTTTCAAATCATGAATAACCTTGTGGAAAGTTCCCAAAAATCTT
>contig_9066
GCGGCGAAGTCTTCCAAAGATTCGTGGCATATATTGCCGAGGAGCTTCATATCGATGGCATGCGGAGAGACCACCTCTTGAAGCACCGCGAAGTTCGACTCATTTCATCAGAAAAGCTGAAGCAACTTTCTATCGGTCGCGTTACCCTGGGACAGGTTACGAAACAGCGCACCATGCGACAGCAGTTTGCAACATCTGCCCATACTCTGAGACTGATTGAGAAACTTGCTTCTGCCGTGGAGAATCAGGAACCTATGTTGCTTGTGGGAGAGAC
>contig_3418
TGCTGAGTCATCATGTGCTGCCCTTGTGGTTGCTTCCATTTCCTCATTCGGGATCAATCACGAGCTAACTGCAATGCTATATCCTCTCATTGTCAGTTCCATCGGTATCCTTGTTTGTTTGCTCACTACCCTATTTGCAACCGATTTCTTTG
>contig_3426
GCGTACCAGATTAAAATCACAGCTCTCGTCACTAGCACGTAAAATGGGGTGTACTGCCTCAATCGAAAAGGTCAACCCCAGTTCACACATCTCATTAACCAGTTCAAGAGCAACATGCACCTTAAGTGAATCACAACAGTACATGATAAGCT
>contig_3430
ACGAGGAGTTGGGTAATGATGTCAAGATTTTGAAGGACTTTGCCAAGGAGACGGTGAGGGAGTTGTGTGGGAATAATCTGATGCTTGATGTTGAAGGGAATGGAATTCGGTATTTGACGTGTGCTGAGGTTGGGCCGGAGGATATGCCGTGG
>contig_3432
TGATTTTGGTCAAAGTCAAGCATTGACTGTGGGCCAAACATGAATATATCATCAGGTGTGAATGACTCCAAAAGTTGCTTTGCCACATCTTCTCCCTTCATCTCAGAAACCTTTGATAGAAACTGAATCAAAATTTCCATCATGATATTGTC
>contig_3436
CAATTTCTTTCATTTCCATTTGCTTTTGTGTTTGCGTTTGTGTTTTGATTTCAAGAAAATGGGTTCGATTAGTTTGGCAGAAAAGCCGCATGCAGTTTGCATTCCATTCCCAGCTCAAGGTCACATAAACCCTATGCTGAACGTAGCCAAAC
>contig_26902
TGCTTCCACGATTGCTTCTCTTAGGTCAAAATATACAGATAATAAAGCCAATGAGATAAAGCCAAGTCGGATTGAGGCCTTGTCAGCATTTATATGGGCCCGGTTTATAGCCTCCACTCAAGGAAAGCCGAACCCCAACACTCTTTACAGAGTGCTTCACACCGTTAACTTGCGGACGAGGATGGACCCACCACTGCCTGAATACCATTTCGGGAACGTGAGCCGGTTTGTCATGTCCTCGCCGTCGTTTGACGAGGGAGAGGACACGTGTTACGGGATCGTGAGCCAGATGAGGCAGGCTATAAAGACGATCGACGGTGATTACATAGCCAAAATCAAAGAGGGCAACGAGCTCTTGGAGTTTTTGAAGCAGCGAATGGAGGAGTTTATGAAGGGTGAAGTAGCGTCGTTTAGCTTTACC
>contig_3445
CAAGGGTGTTTCAAGCTCTGAGGATAGCCGTGAACGATGAACTGAAGACTCTGGAGGATTCTCTTTATGCTTCTTTTGACTGCCTTGCACCGGGTGGTAGGTTGGCGGTCATCTCTTTCCACAGTTTGGAGGACAGAATTGTGAAACAAACG
>contig_52241
CGTTTTCAGATGTAATTGAAGGAAAAGAGGGAAGATTTCGTGAAACTCTGCTTGGCAAACGGGTCGATTATTCGGGGCGTTCTGTGATTGTCGTAGGTCCCTCACTTTCATTACATCGATGTGGATTGCCTCGCGAAATAGCAATAGAGCTTTTCCAGACATTTGTAATTCGTGGTTTAATTAGACAACACTTTGCTTCGAATATAGGAGTTGCTAAGAGTAAAATTCGGGAAAAAGAGCCGGTTG
>contig_3456
GCTCTACATCCCAGCATGCCTCACCAACCCCGCTCATCGCTTCCATCCACCTTCCTTAGAGCAAGCGCTTCGAATCCAAATCGAAGGGCCGTTGCTGGCTCTGCAGAAACTACTTCCAGAGGTGTCGTGGCAGATTCCTTTATCGGGTGTTT
>contig_50994
GTTTGTAGTGAGCTCAGCAAACCCTATACAATCTTCAGAACTCTGAAGTATCTCTAAATTTCCTAAACCTACATAAGTAATGCTGCAACTCTCCATCTCCTACAATCTAACAGTACAGAAAAACCTATGAAAAACGCGATCTTCAAAACATCAGGAATCGTAAGGCGAATCATATGATCGGAGGAGGTGGAGTCTCCCATATGTCAAACACATTTTCCTCGCTGTGAAGAGCAAAAAGCCGATCCCCACCTATCGAGAAGTCACAAATCGAACCTCCATAGCTTCGCCGGAGCCTGGACGTTAAAACCCATTCAGGACCACAAAACACCGAAATTGAATCGTTCATGGACGAAAAGAGCTGCCCCTCATGCAATGCCAGCTTAGGGTAGCAAGGCTCATCAGGCATTTTCCCCTTCATGAGCCTGCTCCTCGAGCTCCACCGCACGCTTCCGCCGGAGTTTCTGATGTCGATAAACCCCAAATCTTCATACTCGTTCACCACGCAAATCGAGTTGCTGTCCTCCATTGCAATCGCATCTCTCACCCTCTTCTCGTCCACGGTGATCGGAGCTCCGATATCAGACCACGACCAGACCAT
>contig_3465
TTCAATTGAAGATGCTTTGAAGGTTGTCTTGAGAAACTCATTGGTCCATGATGGTCTTGCTAGAGGTTTACGTGAAGCTTCAAGAGCTTTGTCCAAGCGTGAAGCTCAACTCTGTGTCCTTTGTGACTCAGTTACTGAGGAAGCTATCATTAA
>contig_26828
AAAACAATTCGAAATATAGGCTCGTGGAACGACTACCCACCCCTCCACCAGTCACTTATTCACCACCAAGATCACAAACCGTCATCATGGTCAACGTTCCAAAGACGAGACGCACGTACTGCAAGGGCAAAGACTGCAAGAAGCATACACAACACAAGGTCACCCAATACAAGGCTGGTAAAGCCTCGCTGTTCGCCCAGGGAAAGCGCCGATACGACCGCAAGCAGTCTGGATACGGTGGTCAGACCAAGCCAGTATTTCACAAAAAGGCTAAGACCACGAAGAAGGTCGTGTTGAGATTGGAATGCACGGCCTGCAAGACCAAGGCTCAACTCGCCCTCAAGCGGTGCAAACACTTCGAGCTCGGTGGTGACAAGAAGACCAAGGGTGCGGCTCTCGTGTTTTAGACGAATCGTCTCATCTGGCAGATTGTGTTTCGGATACTTCACGGTGCATTTGGGAAAGGCGACATGCATGGGCTCTCATGAATGGGTTCTCGTCGGAATGGGTTCTCAATGGAATGGGTGAACTTTTGTGGTCGGGAATGAAGGAAGGCCAGATCATACTAAAATGGCTATGAAATCACCAAAATCCAAGGCAGCAGCTGCTTGAGGCCTTCTCATTATTGTGCCCTCATTCCACCTTTGTGAGTGTCGTTTCGGCTGGCGATTTTGGTTCGAGACCTGGATTTTGAATTAAGACGTGTCTTTGCTAGCTTTCGAGTTTACTTCGGTTGGCTCGAGGTTCCCGTTCTGTCATTAACAACAAGCCAGCCG
>contig_32402
CTTTGACTGCAACAGGCATTGATTTCCAAAGAAACCGTGCACCGTTAATATCGCCCGCGTATATGAGACCGAGAAGATGAATGGCGTAGGGCCAGTCGTCCTGAAAAGCAACGCCCTCCGCTGCGACCTGAAGCATGAGTTGATCGCAGATATCGGCGATCTTTCCATACGATTTGGAGGCTAAGGCGTCTGAAAGGGGAGAGAAATCCATGGTTGCCTGCACTCGGAAGGAGAGGACCTCTCTGTATTTTTCGTCACTGTATCTTTGTTAGAG
>contig_26731
TCAGACGTGTGCTCTTCCGATCTTCAACATATATTAGTATTGATGTTGAAGATGAGGCCAGTTTGATGGCTTTATCTTTCCTCGCTGATAGATCAATGCATGAATTATTTTCAGCCACCAACTTTAGAGGCAATTCTTGGGCTTTCACCACTTCAGAACTAGTGATGTCCTTGCTAGCTGAATTTGATACAATGGAATCAGTACATGTTTCGCGTAAACCCAATTCAAGAGAGGCGTCTGATCCAGCTGTTGTTGAGCTTACACCGGATATATCCATACTTTTAGCTTTAAGCATTGGAGAAAGCATTTTATGAACAATCGTCTGTATATTGCCTCCTTTAATTTCATCAACACAAGAGATTGGCGAGACGAGAGGTATTCCATAGGGTCTCCACCCTGATGCAACCTGGGAATCACTAATTCCTTGTTCTCGACGGCGATGTATCAACTGAAGATACTTTGTTTTGTTTGGCAATTTTGGAACCTTATAAGCAGCAAGATGGTCATCATCTTTGATGGTAGACAATGATATTAATGGGTCTTCTAAAAATCTCTGAATCATATGGTTTCGTATCTCCACAAGCAAAAGCTTTTCACTGTGCTTCACAGAACTAGCATTGCTAAGCACCTGGATCAAGTCCCTGCAACGTCCCTGTTTTGGGACTGTGACAGTGCAAGCAGACGGCAATGCACTTCCATCGCAAGAAAAAACTGTCACTGTCATTGTTCTAGTGGTGGTGGACTGGAGTGGCAACGAAAGGTACATAAAGGGATCAAACGTAACAGAGACTTTATTGCAAACGGGACAAACCAAAGTTGACTTATATTGGCCTTGGCACACATCAACAATTATAGAATCATTACGAGCAGTGTGGTTTGCCCAATACTCATCCGCGACTTCTTCATCAGGCCGGCCATCAGCATCTCTAGACTTTATATAAGGTTTGTGTTTCACACGATTCAGATCTTCATGAAGACCATCCAGCAAAAATGCCAAAAGCTCCTGAGAATCGTGCTGATTATAACCACTAAACTGAGGCGCAAAGCGAGCAAGTTTTGATTTAAAAGGTCGAGGGGACACTGGTGTTCGTCCAGGTGCCCA
>contig_3493
GCGAAGGCTCTTGAACACTTTCTTGAATGCGCAAATTGGCAGAGAGCGCATGCTATTTTCGTAACTTCTGTTGCTCACAAATTATTCTTGTCTGTCGAACACTCAGAAATATGGAGGCTTGCAACTTCCATGGAGGACCACAAATCAGAAATT
>contig_3499
GAGGAGAGCTCCATGACCACCAAAGTCTTCTTCGTCAACCTTTAGTACCATTGCGTAGTAGCCATATATAATTCCAGTTGATATTACCAAAAAAATGACGAACCATATGCCTCCGACCAATGGTATTGCACCCCACAGTAGCCCACATGCGAG
>contig_45512
TCCTGTTCTCAGCCATGCCTACACCAGGGGCATCAGAATCAAAAGCAAATGACTTCCTGCTTAGATACATGTCTTGCAGCTGCTTCTCATCATTCCACGAGGAGTTCTCCACAGCAAGATTTATATTGGAGGAATAGGATCCCGAGGCATTGGAGAAGATACGAGTTGCAGCTTCACGAACCCCTATTCCTAGGGTTTCTGCTTGCTCCAGTGCGTGCTTCCTGATAAAGTTTTGCTCCACTGGCTCCTC
>contig_3501
GTCATCTTCGTCTTTATCCAAGCACGCTGATAAATAGCTCAGGATGAAGCCATCTAGATCTCCCTCAAGGACAGAATCAGGATCTGAGACTTCATAGTTTGTCCGAAGATCTTTCACCATCCGGTATGGCTGGAGTACGTAGCTGCGAATCTG
>contig_3512
CTTTCATATGATATCAGAAACCTTGAGAGAGGAAAGCACAACAAAAATCAACCAAAGCAACATGAAAAACGCAGAGGTAATCCATGCCCAAAGCCTTGGCCCTCCGAGCTCAGCACCCAACGCTAGACGCCTAATTACCAGAACCGCGATACA
>contig_3514
TGTGGGGCATTTGGAATACTTGATCTGCTTACTCCAATTCTCTGCAAGAGGTCACTCTCTCCAGAACCTGATTCATTTAGTACAGCACTCCAAGCTGAATACAGTAATGTGACTCTCTCATCATTGATCATTTCTTCACTTCTCAGTGAATCA
>contig_3516
TTGGAAAGGCTGGGTGGAATCTCGACTGAGGCAACTAACTCTAATGATTGAACGGGATACTTTAGGGATGTTACAGTGCCATCCTTGTCCACATGAGTATGTTGATACGAATAAAGAATGCGCACATTGTGCATTTTTTATGGGTTTGCAGAG
>contig_42981
GGGTGGAACACCCACCATTGGTGATTGTGCCATGATTTTGCGTGCAGCGGTAAGGGCTCCTTTGCCGTCAGCTTTCTTGAAGATCTTACAGACGACGCATAGTCTTGGTTATGTATTCGGCAGTCCTCTTTACGATGAAATCATCTCGCTGTGTCTTGATCTCGG
>contig_3523
AAAGAATGGTTCATCAAACTGATCTTGTTATCATTGGCGTCTCTGTTGGTCTAGCCCTCGGAATTTTGATTGCTGTACTCATATTTTTTGGCATAAGGTGGTATAAAAAGCGTGCTAATCTACGACAATGTGCTAATGAGCGTAGTCTTACCA
>contig_3524
GCACGGGCAAGATCTTGTCAAATCCCCTGCTCTGATATGGTGTTGGAGATTATTTATGCTCAAATTGTGGAATCACGGTCTCCTTGACGCACTGACCATGAACAGCTGTAACATAATTCTTGAACAATGTCAAAGCCCGGCCTCGGAACCCCA
>contig_3526
GTTGGAGAAGGATATTCCGAATTTGAAGAACATACTCCTTTCGATCCCGAAGAAGAGATACCTACAGATGCAAATGAGGGTGAGAAGGGTGCAACAGCATTTTCTGTGGCATGCTAAGCCTGAGAAGTATGATATTTTTCATATGACACTGCA
>contig_6672
TGGCATGCAAAAAGTGGTTCTGTAGATACTGCAATTAAAGTATTTCAAAGAGCATTGAAGGTTCTTCCTGACTCGGAGATGCTTAGATATGCTTATGCAGAGCTGGAAGAATCCCGTGGAGCAATTCAGCCCACAAAGAAAATATATGAAGGCCTTTTGGGAGATGGTATTAACACATCAGCACTTGCT
>contig_3532
CCTAATCACTCGACTGTAAGTCTCAGCACAGGACCAATGTGACTTGATCAACATCTCTTGCAATACTCGACTTGCTTCCAGAAATCGTCTCTCCTCACAAAGCCCATCCACTAAAATGCCATAAGTTTTCTTGTCAGCAACACAACCCACCTG
>contig_9343
TCCGCTTCAAAATTCGCGCCTCTTTGGAGTAGAATTTCGACGATGCTATGATGTTGACCTTCTACAGCAGCTTGCAAGGCAGTCCTTCCATTGTTATGTGCAGGTGGAGCGTCAATCTCTGCGCCGAGGCCAATCAGTAGCTCAACGATATCGACATGGCCTCCGCCTGCAGCAGCTTGTAAAGCTGTCCGGCCCATGTACCGGTGCGGAGTTGTGTTTATCTGAGCACCTGCTTTCATGAGCTCATTCTGGGTGCTTGGAAAATTCCCCAATTCTGCGGCGCACCTTTGGCTATTAGA
>contig_3547
TATCGGTTCGACGGCGGCGTCATCGATGAGGTTCTGACGGAGTGACAGCTTTTTGAGGTTGGAGAGGTTCGCAATCCGAGTGTCTAAGCTGGTGAGGCGGTTTGCAGTTAGGTCTAACTCAGTTAGACTCGGCGGTAACTCGACCGAGTCGAG
>contig_3554
TTTCAGCAGATGGGAAGAAGCATTTCATCTATGTTGGAGATGGAGCTCCCGATTTTTGCGCGGGTTTGAAGCTTGAAGAAGGGGACTTTCTGTTGCCGAGGAAGAACTATCCAATCTGGGATTTGATTTCTGCCAATCCCTTGCTTACCAAGG
>contig_3555
CCACCTTCACTTGCATTGGTTTAGTCAAGTATTCCTGAGCTAATTCTTCGATCTCTTCAGGCATAGTTGCACTAAACAGCAAAGTTTGATGCTTTTCAGAAAGGTTCCGCATCACCTCTCTTATCTGTGGTTCAAATCCCATGTCAAGCATTC
>contig_3557
TACCTCAAGCTTACGATGACCCATTACGTCGTCTCGAACTAATTGTTGAAAATGGAGCGGGCCCTTTTCCTTGTCAGGATGAAGCTCTCCATTCAAGTACATGCCCGAGTTCAAATTTCTCTGCGAAGCGTCGCACAAGTGCTTATCTTCCTC
>contig_3558
GTACTGGGATACAGAAACCGGGCAGGTGATATCTACATTCTCGACTGGGAAGGTTCCTTATGTGGTTAAGTTGAACCCGGATGAGGATAAGCAAAATGTGTTGTTGGCTGGTATGAGTGATAAGAAGATTGTTCAGTGGGATATGAATGAGGG
>contig_3559
CCTATGAAGAGATTTCTGATGCCACAAATGCTTTCAGCTCAGATAATCTGGTTGGGAAAGGAGGGTATGCACAAGTGTACAGAGGAATTCTAGAAAATGGTGAGGAGATTGCAGTGAAGAGGCTCACAAAAGCTGTGACAGATGAGAGGAAAG
>contig_49543
AAGAAATGATTCGTTTGACCCATTAATTGTAATCCTCCACGGAGGCCCGCACTCTGTTTCATTGTCAAGCTATTCAAAGTCCTTAGCATTTCTCTCTTCAATTGGGTTCAGTTTGTTACTTGTAAATTATAGAGGTTCGCTGGGTTTTGGTGAAGAAGCACTTCAGTCCCTTCTAGGGAAAATAGGGTCCCAGGACGTGGATGATGTGCTGGTGGCTATCGATCAC
>contig_8311
CCCGAGAATCAGGAGCTTTTCCCAGTATAACCATTTGTCCACCAAGTTCCTCAACTTGCTTAATTGCATGAGTAATCAAATGCAGACCCTTTTGTGCAACTAAACGAGTGATACATACAACCAAGGGAACCTTGAGTGCAGTATCTGGCACATGGTCGCCTGAGGCCAAACCAAGTCCCCTTTGGACATAGTATTTGCATAATTTCTTGCCCTCAGGGTTTTGAGCACGAAAC
>contig_6771
GGCGTCTTTATCTTCTTCCTTGCATTCAATGAATGACTCCACAAGCTTATTTGCCAAAATGGATGTATTTGTCAGATCAATGACGGAAACATTGTCTCTCATCCCTGCTCGCTCACTTAGAGCTTCTATAGAATTCACCCCATCAGACATTGATTGGTTGGGTTTTTGTGAACTACGCTTTAACTTCTTAC
>contig_3578
AGTGGACGAAATTCTTCCCGTACATCAAAGACCACTGGTGGTAAAATGGGGTAACGCGTCGAACAATGTCGTGGTCGAAAGGAAGCGGCTTGGAGAGAACTTCCGCGAACATACGGCGGATCTCGGCCGAGTTTCCGACGACCGGAAAGTAGG
>contig_10015
CCACAGTTTCTCATTTTCATCCAGAACGAAGTTATCCGCCTTCGCATCACCCCAGACGATATCGTTATCATGCAAAACATCGGTGAAGCGCTCGACTTCTTTGGCCCATTTCTCACGTTTCCGTTGGGAGATGTCTTCGTCAATTAGCTTGATGAGAGGAGTGGGTCTGGGGATGTCGGTAAGGAGGAAACCGATGAATTCGGAGGGGGCGTGGCAGGATGTGACAAGGCCATGAACGCGTGGGACGTTGATTTGTTTGTGTAGTCCTTTCTTCTCAATCTCGACGAGAGTTTTGAGTTCGCGTTTTGTGGCATCTGGTTGTGTTGCGTCGATGCCTTTGAGGAAATAGGTCTCTCCTTGTTTGGTGGTGACGCGAGAAGGGTGGAATGGATTCAGTTCATCGCTTTCCGTTATTACTTTCAGGTCTTCAGGAGAAAATCGTGGGATA
>contig_3587
AAGCTCCCCATCGTGCTGACCGATGTACCTCCCCGAGACGGGACTCTTGAAGCCTACCCAGCCCCCAGTCTCGACGCAATCCCACTTGATGCAACCGCGGCCACCAGGTTTTTCCAGGACCACTTCCCCATCAACGAACGTGAGGACTTCGCC
>contig_47602
GTCCCAAGAAATCTCGGGTCAAACCTTCACCGTTTGCACCGCCGTCGTCGTTACCACTTTTGTTGAAATGGGTCGAATTGTTCGAGCCTTTTTTTGCATTGTTCAAAATATTAGGGAGGGAGCCGAAAGCCTCCAGCTCAAAAGCAGCCCCTTCGAACCCAGTTCCGGAAGACAGAGAGTTCATCATATCATGGAGCAGAGACGCTTGATGATGTTGGTTTTCATGGTGATGATGAACACCTGAGACTGCAGGACCAGTTGTGATATTAGTAGCATTGGCCCCTGCTGCTGCAAAAG
>contig_3594
AGTGTGAAGGGCATCGTGCCAAACCTTGCGTTGGCATCACTAAATCTTGCTACAAGTGAAGTTTCTTCTCTGCTTGGCTTGTGCACGAGTGAGTGGGGTTGAACGCTGAGTGATCTGACCGTAGAAGTAGTGAAGGGAAAACCCATCATCGAC
>contig_3595
GTCAAATTGAGGCCCTCAGCTCCCCTTACTTGGGCAATGCCTCAAAAAACACGAGGAAGCAACAGTCTCTGCTGAATGACAATTGCCTGAAAAGCAAAGGCGCTCCTAACCAGGAATCACAAGATCATAAGGCAAAGGATCTAAGAAGTAAAG
>contig_3597
AGCGGCATGATCAATCCAGACAATACGATCAACGACGGTTTGAATCTAACAACGTGCAAAAACGACGGGGGATTGGTCTGGTCATACAATCAGGGCGTGATCCTCGGTGCTTTGGTCGAGCTCACTCAAGCGACAAACAACGACCAATACCTTC
>contig_3598
TTTTAGCAGCGTTGGATTGACAGCACATCTAAGTGACAAATCAAAATCTGTGAGCATGATGTGGCCGTCTTCTCGGACCAGAATATTTTCAGGTTTCAAGTCTCGATACACAACTCCTAGCATGTGTAAATACTCCAAGGCAAGGAGGACTTCA
>contig_3599
ATTCATGATCTCATAATAGAAGACTGAGAAATTCAGAGCCAGACCCAAACGGATGGGATGTGTAGAAGGCAACTCGGCCTCAGCAGTGGTGGTGGCAGTCTCGTATGCTTTCTTCGACTGTTCAGCAGCCTCTGTTTTATCGTCACCACTCTTG
>contig_3600
AATCATAATCATTCGAGTATCCATTACTAAAGGAACTGTTGCTTCGATGAAGCTCTAATAGAGGCTGCCTTGCAAGAGGACCCATGTCATCTAGGTGCCTACCATAATCTAGTGATCTCAAATCATATTCACATTCATCAATTTGGAGAAAACG
>contig_5939
GGTTGCGCCTGGCCTGGCTATTTCACCATTATCAGTGCCTGGTATCTTCCCCACGAAATGGCTTTGCGGATGTCGATTTTCAATATCGCGCAGCCAACTGGTGCAATGTTGAGCGGTGCCTTGCAAGGTGCGCTTTCAACAAACTTGGACGGTCATCTTGGTCGAGCAGGATGGAGA
>contig_3602
CCGGTGGCGGCGGATACGCCCCCTTCCTCTGAATCGTGTCAGACCCGTTCACCGCCGCGGCGGCTACTTTGATCAGAACTTCATCGTCCTTGAGCTGTGGGTCCTCGACTTCCTGGAGCTTCAGGACGTCAGGCCCACCTGGAGACGTTATCAC
>contig_3607
CCCCACCTGACAATGTCTTCAACCCGGGTCGGCCCGCGAAGGACCTTAAAACCAGAAGTTGGACGAAAATCCAGCCCCGCTTCATTGAATAAGTAAAAAAACAATAGGAGTAGTGGTATTTCACTGGCGCCGAAGCTCCCACCTATCCTACACC
>contig_3612
TCGATTCTATCAATAAGCCTCTGCAAACAGTCATCCATGAAAAACTCCACCAGGGTGCCCTCCTTCCTTGGAAATGATCCAACAATAGATGGAGACACACCAACATCCCTTGCACCAGCAATCATTGCGGCTTCGCTCCATCCCAACCTTATCA
>contig_3614
TGTGCAATTTTTGTAAAAAGTACCAGTATCTTGACTTAGCAACAACGGTGTTTGGTGCAAAGATTCTCATACGGAACAATTTTGGCTCTGGAGCAGAGTCGGTTGGCAAACGACGACCGATGACTTGATATTCGTTTAATCTTGACATTTTTTG
>contig_3616
GGGACATCTTCTCAGATGGACGAGGGCCAGCATCCTCTTTCAACTTTATTTCCAGAAACTCTGGACTTCCTCTCGTGGACCTCGTTAGTTTCAGTGGTGTTGAGCTAGCTGCAGAACTGAGTTGCAATTGTGGGGAAGAAGGGCCTACAAATAA
>contig_3618
CCCTCTTCATCTTCTTCTGCAGCTTGAATCATGACCTTGCACCTGATGGCTGGGTATGTCAAGCAGGACGCAATACACTTTGAGACGGCACCCAATACGAAAGCGGAAAAGGCAGAAAGGGCTTCTGGAGATGACTCTGTACCTGTTCTTTTTC
>contig_3619
CGAGCAGCCTCCGGTGAACCGGAACGTTCAAATTCGTCAGCAGACTCAAAATTTTCGCCACAATCGCCAAACTATTGCTCGAAAATTCGGTTGAATTCTGCATCGCCGCCTTGAATTCCTGAACGAGGGTCGAATTGAGATCCATCAGAGAGTC
>contig_3622
CGCGGACGTAGTCGCCTGTTAGGCTGAAGGCATCGAAGACGGAGTTTACGCTTTCGGTGAAGTTCAGGGGGACGCCGAGGGCGGATTGGACCCAGTGTTGGGAGAGGTAGCCTAGGTAGTAAGTTGGCGGGAAGGGATCTTTCTCTGGAGCTGT
>contig_3627
ATCAGATTGCCTTCTGGATCAACAGTTACAAGGCATCGCTCCTCGAGTTCCTTAATACCTATTGCTGGATTACTGTCACACCCATCCAATATTGCCATGACATGGTGCTTGTTCATTCCAATAAAGAAACAGGATATGTCAAGGAATATATCCT
>contig_3629
GGACCAACCAAACCTGGCAGTGGCAAATGGAGTGCCCCGGGCAACCCTTGGCCACGTCATGCCCGGAGCTGCTTCTTGATGTGCAGCTCCCCTCTTTACAACCTTGAGGATCCTTGACATGAAAGAGGTTCCGTCTAGAGATAATGCATTGTCT
>contig_3631
CAGCACATGCAACAGCTTGTGAGAAGGAGAACAATAAAGTCAAGTTACAGTGAACTCCGTGTTCCTTTTCCAATTCTCTAGCAGCTTGAATACCTTCCCAAGTAGAAGCAATCTTGATCAAGATTCTTTCCTTATCAATACCTTGTGATTTGTA
>contig_43507
GCTTGAGTCAAATATGGAGAAGCTTTCTTTGTTTATAGAGGAGCCTTTTGATGAGTATTCGCCGGATGAAATTATGGAGTTGAAAATGAGGATCTTAAATCTTTCTACGCTTACTGATAACCTCTGCGCAAAATTGTACGATTGCATCGAGGATGATTTGTTGGGTTCCCTCAAGAGGACAAGGCACAGCATTGCTCCTTACAAGTCAAATGGTGTGGAGAAAGCTTCAGAACTTACGGTTTCTAGGGACACCACAACCTCTAACTCCGAAAGTGATTTGGCCGCCTCCAACGCTGACTAGAAGATAACCCGGCGATGAGTAACAGAACCTTGTCAACCTTCATCTAGCTTTGAGAGTTCGGGCGAAAGCCGATGCTGACGATGG
>contig_3640
AACAACACATTTTCACCAACCCAAAGGCCAAGGCCAACAGAAAAGCCAAGAGATGGTATAAAGACGTTGGATTAGGTTTCAAGACCCCATCAGCTGCCATTAAAGGTTCATACATTGACAAGAAATGTCCATTTGTCGGAACTGTTTCCATTAG
>contig_43835
CCTCATCTGTTAATCTAATTCCATTAATCCCCACTGCTTGTATATACGCCCCCCGCTCCGACACCCTCACGGTGGTCAAAGCTGCAAAGCTAAATCCGGCTGCGGTTGCTGTTGCTGTTGCTGGTGCAGACCCATTTGAGGTGAGCCTGCTGCACCCAGTTTGACGTTCAAGCCCGAGGGGAATGTATAAGCAACATGTTTATTGTGTAAGGATGAACCATTCCACGATGCTTCCCCACCAAGCACGTGGCTACATCTCGGTCCACTTGAAATTTCTGACAATCTGGCTTCGTCTGAGCATAATGTACTTTGAGGTACAAGTTTGTTTGTGTGGTCATCGGATGCAGGGTTGCTTTGAACCCTCTGTTCCCTCTCACGGACTGAAAACGGTTGCATCCTCCATGTCTCATTTTCTCCTATCCATCCTGGACCAAACTTGATTCCAACAGGCAAAACACTTGCAATTTTCTTTGAAGCAACCTTCCAACCAACAGGTCCAAGATTTGCAGCAAAACGAGCTAGACTCCTTGCATAACCATGCTCAAATTGTAGACCTACCGCCACAAGTTGCTTCCACTCTCCTTCACAACCAGAAAACATTGATGGCTCATCACCAAAAGCCAGAGCTTGTGTATAAGTGTCACGTCTGTTCTCATCTACTGTAAAATGTTTCTTTCCATACTTTAGATCACTCCTCAATACAGAAGCTGGAAATTCATTCTCCCAGCCAGGCAACCAACTAGCACCAGTTTCACCACTAAGAGACCCATGGGGCCCCATATTTAATGCATCAGAAGACCTG
>contig_3648
GGGGGCTCTTCTCGGTTTCGGCCTCGGCCATGCAACAGAAACAGCACTCAAGTCATGGCAACTCATCTTCTTGACCATTGGGTTGATGAACTTTGTCTGGGGAGCTGTGTTCCTTTGGTTCATGCCCGATTCGCCAGCAACGGCCAAATTTCTG
>contig_3650
ACAAGCTAGCCTGCGCCGCCGGGTTCCCGCCAAGCGAAACGGGCCCAAACCCGACCCGCTTCAACTCATCCCCCCACCTCTCCACCTTCACCTCCCCGGTTCTCTTCGGCCCGCCCACCGCGAGGATATTCCTAATCTCGTAGCCGAACAGCTG
>contig_39589
GCTGATGCTGCGATCGTTTTCATCAATGCTTATGCTTCCGAAGACTTCGACCGAGAAACTCTGACAGACACATTTAGCGACAACCTCGTCAAGAACGTGGCAGCCAATTACAGCAACACCATTGTGGTCCTTCACTCTGCAGGCATTCGTGTCGTTGACGCATGGATCGATCACCCAAATATCACTGCTGTGCTATTTGCCGGCCTTCCAGGCCAAGAGTCAGGCCATTCTCTTGTCGATGTACTCTACGGAGACGTCAATCCAAGCGGTAGATTCCCATATACCGTGGCCAAGAAGGAAAGCGACTATGGTATCCTCTTAAACTCAACCGTGTCATTCAATGCCTTCCCACAAACCAACTTTACCGAAGGTCTATACATCGACTACCGACATTTCGACAAGGAAGGTATCGAGCCGCGCTTTGAATTCGGATACGGGCTGAGTTACTCCACATTCGCGTACGCCGATTTGAACATCGCGTCTCTCGGGGCAAACGTTTCCGCACTTCCGAATCCAAAAGTGCGAGTCGTTCAGGGAGGACATCCAGAGCTGTGGGAAAATCTCTACAACGTCACTGCCAAGATCACGAATACCGGTGATATCTTCGCACATGAAGTGCCGCAGTTATATGTTGGTATTCCCAACGCTCCTGTAAGGCAATTGCGCGGTTTTGAGCGCGTGCCTCTTGAACCCGGGGAGAGCAAGACTGTTAAATTTCAGTTGACGAGGAGGGATCTTAGTATTTGGGATGTGGTTGTTCAGCAATGGCGCTTGCAGCAAGGGGGATATCCGATTTATGTTGGAGCGAGTAGCAGGGATTTTAAACTTAATGGTACGCTGACGGTTTGAAGGGATGTAATTGGGGTATCCTTAGCGCGCAGGTCAGCTTTTAGAAAGACGAGAACGGTG
>contig_41238
GAAAAATGCAGGTCCTCGTCCTCGCCCACTTCCACCACCCCCGGCCAGGCCCAAATCCTATAACATTGAAGGTTGGTGGGGTTGGGTAGCGGAGAGTGATAACGAGCCTGATAGTACAGTTATTGAATTGAGGACCAATGCTCATAAACTTCTGTGGGAAGCAATTGATTATGTGATATGCGTTGAAGCTGATGTGTTTATCCCTGGATTTGATTTTGATGGTAAGGGACACCCAAATTTTGCGAGCTTGGTAATGGGACAGCGACTCTATCAATCAGCTGATTCAAAGACATACAGACCAGACAGAAAAGAAGTCGCCAAGCTTTTAGATGAAATTCATGACCACCTATACCACGCAAACCATACTTGGCTGATGTCAGTACGCAAGCATTTGAGAAAGAGATTAGTTGATGGATTAATAGAAGCTTCCGCAAGATCAAAGCCGCTGTCTTTTATTTCTCATCCAATCCCGGAATGTTCTTGCTTAAGGCAAGATCCTGCTGGAAAATCAATCAATGCCACGTCATCACCTCATGCTTCAACTCCTAGTCATTCTCAAGTTCTTTCTGCTCTTGGAGTCGTGCACTATTGCCC
>contig_3661
TCACCATCCAAAACGACGGGCAGCAGGTCACTCTAAGGACCAAGCTCGTCACGGCGAGGATCACGGGGACACTCATCGACGAGCAGCCCGTCGCTATCTACACCATTGACAAGGTCTTGCAGCCTAAGGAGCTTTTCAAGGGGGCTTTGACTCC
>contig_5133
ACATCAAGTATCATTATGCGTTGACTGACATCTATACTAGGAGAATACAGTAGTTTGTTTAATGTCTCCAGAGATTCCAATGGACATGTCACGAGCAAAGCAACCAATGCTCTTTGTCTCTTGTCTTCAGCTGAATCTTCCTCACCTTCTACAGCCAAGTCAGAACA
>contig_3665
GTTATCTTTGACAAGAAGACCAAGGCTTCTGAGGCTGTTTCATACGAACAAGTTTCTACCTCTGCTACTTTCCCAATTGAGCAACCAGCTATTGAACAAGGTACTAGAGCTGTTGAAGTTCCAGAACAATCTGCTTACAGAACTTTGAGATTGG
>contig_3666
CTTATGGGTGACAGCAGCGGTGAGGACCACGGAGTGAGGGCTCCGAAGAAGCGAGCCGAGACTTGGGTGCAGGACGAGACCCGAAGCTTAATAGCCCTGCGTCGCGGGATTGACGGCTTGTTCAACACCTCCAAGTCGAACAAGCACTTGTGGG
>contig_3672
GAGACCTGTCGCAAGCATTGAATCGTTGTGCACCCGAAGTGAGCTAAAACGTTCAAGTAATTTGCTTTGCCGTCTCCAATGAGGAGGGTCTGTTGGGACTCCATAATGGCAGAGTGGAAGGGGAGAGGTGATGGAGGACTGGCTAGGAGTTGCT
>contig_3676
CATCGTCATGATAGGCACCTTCTTCTTCTTCATCATGAGTAGCAGCCAAAGATAAAGTTGGACGAACAACAGCAGAATCAAAAGTCCATGAAGCCAAAGCATTTTCAGCATCAATAATAATTTGTTTAGAAGCTTCATAACCATCATAAGCTGG
>contig_3683
TCACATTCTGTATGCTCTGCAAGTGCAGCAAGTGCAATGGAACTTGTTTTCATTCCCTCCTTATTACATATATATTTAAGCCTGCTCACCACTCGACTCACTGTTGGTAGTACAAAAACATGAACCTTTGCAACTTGACGCAATGGTCTCAAGG
>contig_25723
TTCAAGTTCTCGGGCACTTCTCCTAGCCGAAGTGGGTCAAATCCAAAGTCACCGGGGGCAGAGCCGTCGAGGTAAGGAGGGCGGGGCTCGCCGGGCATCCAC
>contig_3694
CTCCTGTGAATGGGCGCTCGACGCGCTCGTTGGTGCAGTCGGCCTTGTTGTGACCGGTCTGGCCGCAGTTGTAACACTCGCCAGTCATCTGCCTGGGCTCTGGACAGTCGCGAGAGAAGTGTCCGGTTTGGTGGCAGTTGCGACAAGTGTCATC
>contig_6204
GGTTCCTAATGAGGGAATGCCAATCTCTAAAGATCCGACCAAGAAAGGAAACCTAAGGGTCAAGTTCGACGTCGTCTTTCCGGCGAAGCTTAGCGCAGAGCAGAAGGATGATCTGAGGAGAGTGCTGGGTGGGGGTGATACCTAAGGTAATGAGAATTTATATGCCTAGGATAAAAACCAAA
>contig_3704
TAGTGTACCTGAACAAGCAGTCCATCAAGCCACAAAGAGCAAGGGAGGTACTCACCGACAGCGTAGCCAAAGCTGCACTTGGAAACAAAGGGTGGAACCCTAGAAGAAAAGCCAGCAAGAAGCTTAGCCAGGGAAGTGCATCGTTTAAAAAAAC
>contig_3706
CGGCCACTATCGAGGATGCTATCGCTTGTACCTTGGCTCTGAACGTAAATTATCTGTGGGTTGATAGATATTGTATCGACCAGCAACAACACGACGAGAAAGCCCAGGAGATAGGGAGAATGGATGAGATATACAGCGGAGCTATAGTCGGCAT
>contig_3715
AAAGATTGGAACTTTTGGGTAAGAAAGAGGGTGTTGATGTTTTCGATATGGAAATGCCAATTACTGAAGGTAAAGGTACTATGGAAGACCCATTCTTGGTTCCTACTTATATGGGATACAGATATGTCGGATGTAAAGGTACTGCTGAACAAGA
>contig_43947
GCCTTGGTGTAGATTTCCTCCAGTGTTCACGAAGTGCCTGAACACCAGAAACCTGTTCATCACTAGAGACTCTTTCTCCAACCAAATTTGAAGCCAGTTGAATGAATTCTTTGTCTTCCACCTCATCCACAATTGGAACCCCATTACCATGGAGAGAAACAGATATTCCTAATCTTTTTTGTAACTCTG
>contig_3725
GGGCCATTGGGAGATCTTTAGAGCTATTTGCTCGACATCATCAATCTCCCAGCCATGAACTTTCGAGAAGGTTCTTGCTTCCGTCTCATTTCCAAAAACATAGTCCACATACGGTAAAGCTTTATCCTGAGCATCCTTGAAAAACTCACAGATA
>contig_54842
GAAGGAGGTCAGAGCTAAGAATGGTGGAGGAGGGTCTTCGTCCATTCCCGATGTGGATGCAATTAGAGCCGAGGCAAGGGAAGAAGCTCAGAAGGAGAGCGAGGCAGAACTGAATGATCTCCTCGTGTGCCTCGGACAAGAACAGAGCAAGGTGGAAAAACTAAGTGCAAGGTTGTTGGAGTTAGGAGAGGAC
>contig_3728
CTTCAAATGCCATTTGCCCAATTGTTTGGGGTGACGTACCTATAATCAGTTTGGATCTGTGGGAGCATGCTTATTATCTGGATTACAAGAATGACAGAGGAAAGTACGTGGATACGTTTGTGAACCATCTTGTGTCTTGGAATGCGGCAATGGC
>contig_3740
ATTATCAGCAGGCCCGAACAAAGGTTTTCTGCCTTCCTCGTGGTCCAAACCCCCCAACTCAACTTCGTCCACCACATTTTGACCGAAAAATTCATATTGTGATGCATCAAAGAGTTTATTCTCCGACGAGGAACTCTCAAGCAAGTCCCTGAAAT
>contig_57067
TGCCCTTCGTTGTTTGGCTCCTCCTATCTGGATTCATCTCCTGAAACTTAGTGTCGAACAGATGGTTCATCAAAGTGCTCTTTCCTCCACTCTGAGGACCTATGATGGAAACAACAACATATTCTCTACACTTGGGAAACTTCACTCTCTCTACGAAGGTGTCGAGCCCATAAGAATTAAACTCGCAGTTTCCATAGATGAGTTGTGTGCCGCAGCTATCTTCCCTCTCCATTCTCTCAATCACTCTGCCCTCCCTAGCC
>contig_3742
TTGCTCTCCAGATGGGGTTAATTGGAGAGAAATCAAACATAGACTTTGTCATCTCCACTGGTGATAATTTCTACGAAGATGGTTTGACAGGCGTCGACGATCCAGCATTTAACGAATCGTTTTCCAATATTTATACTGCTCCCAGCTTAAAGAAG
>contig_58539
GTCAAATCCGCAAGGTGATAGCTACTAGACTGCTAGAATCAAAACAAAACATACCGCATTTATTTTTATCATCAGATGTTATACTGGACCCTCTTCTTTCTCTTAGAAGGGATCTTATAGAACAGCATAATGTTAAAGTTTCAGTTAATGACATTGTCATCAAAGCTGTAGCTGTTGCATTGAGAAATGTACCTGAAGCAAATGCTTACTGGGATGCTGAAAAAGGAGAAGTCT
>contig_30671
CTCTGCTGGTCCGGTGGGATCCCTTCCTTATCCTGGATCTTAGCTTTGACATTATCAATAGTGTCGGAGCTCTCAACCTCCAGGGTAATTGTTTTCCCTGTTAGGGTCTTCACAAATATCTGCATTCCACCACGAAGCCTGAGCACAAGGTGAAGAGTCGACTCCTTCTGGATGTTATAATCCGCCAGGGTCCGGCCATCCTCCAATTGCTTCCCGGCAAAGATGAGCCTCTGCTGATCCGGAGGAATGCCCTCCTTGTCCTGAATCTTCGCCTTCACATTGTCAATAGTATCGGAACTCTCGACCTCCAGAGTTATGGTCTTCCCGGTAAGGGTCTTCACGAAAATTTGCATGCCACCTCTCAGACGCAGGACCAAGTGCAAAGTAGACTCCTTTTGGATGTTGTAATCCGCCAAAGTCCTTCCGTCCTCCAATTGCTTACCAGCGAAAATCAATCTCTGCTGGTCTGGTGGGATTCCCTCCTTATCCTGGATCTTGGCCTTCACATTATCGATGGTATCAGAGCTCTCGACCTCGAGAGT
>contig_3748
GAGAGCTCAAAATCCCGGAAAAGGAAACTCGACGATCCATGTAATTAGAAGACCCTAATGGAGTACCTTTGCGCCAAGAACACGATTCAGTTGAATTGCACCAACCTCCACCCTCAATGTGAAGCAGCCAATTGTTGGCGCCGGATCCGAAGCCC
>contig_3749
TCACAAGTAGCAGTCCCAATTAACCAAAGCCGGCCACCAGTTGCACTACCCTCTCCATACCTCGCCAATAGCTTCCCCATTTCCCCCACTGCTGCCCGCCCTGCCTCCGAAACCACCTGCTGTTGGACGGGAGACGAAACTAGACCCGGAACTCC
>contig_7971
CTTTCCAAGAATTTATGATTGTTCCATCTGGTGTTTCATCCTTCAGCGAAGGTTTGAGAATTGGTTCAGAAGTTTACCACAACTTGAAGAGCTTGACCAAGAAGAAGTACGGTCAATCAGCTGGTAACGTTGGTGACGAAGGTGGTGTTGCTCCAGATATCAAGACTGCTCAAGAAGCTTTGGACTTGATTGTCTCAGCTATTGAAGCTGCTGGTTACACC
>contig_3753
GGGCGGTGTGTACAAAGGGCAGGGACGTAATCAACGCATGCTGATGACATGCGCTTACTAGGCATTCCTCGTTGAAGAGCAATAATTGCAATGCTCTATCCCCAGCACGACAGAGTTTAACAAGATTACCCAGACCTTCCGGCCAAGGAAAAAAA
>contig_3754
TCAGTTACAAGAGCAACAAAAGGGCGCCTGAGACGAAGCAACTGTCTAGCAATAACATGACTCTGCTCACGAATCAAACCAACAGGTGACTCTGGGTAGCACACATCCACTATTCCATACCGATTTTCCTGCTCAAATCCAAAAGCAAGATTTGC
>contig_3756
CAACTTTGGAGCATCTGATTTCGTGTACTCAGCTTTTTCCATGGTTATGGTGGCTATTGTCAGCATCTTAGTTCTGTTTGTACTCTCCTCTACTAATGGATTCATCGGAATCTGGGTTGCTTTGGCCATCTATATGAGTCTCCGGACATTGGCCG
>contig_50646
CTCGTTCTCAAGCAATAATGGATCGTCTAAACTTCGTAAAGGTTAAAGTGCTGACAGTTTGCCAGTCAAGAAGCTCGGACAACCTAGAAGAAGAATCAGAAACAACCCAAGAAAAGGAAGTGAGATCATACGGTTCTCTTATGATGGAAAGAGTAACAGGAAGTAAAGAAGGCCGGATTGATCATGTGCTTCAAGATAAGACATTTGAACATCCGTATCTTTCTGCAATTGGAGCACATACAAACTATTGGAGGGATTATGATACTGCCCTTTTGATATTGAAACACTTGTACCGAGGAGTTCACCGAGGAGTTCACGATGAAAGCTTACATGAAGAATCTAGTAGGCGAAACTCAAAAACTGAGAGCGGTTTCACAGGTTGGTCTGATCAAAGAGAGACGGGAGAGGAGGAGCGTCCTTTGACATTCTCTGACAGAAGACGACGCTAGATTAGGTGGTAGCAGCAGGGATTAAAACCATTTGGAGTTATATAACCGTAGCCTTTCTTTCTTCGACCAATGTCTTCACAGCGGGATGTCCAATCTGTTCCAGCTTCCATAAGACCGTGGTAGATTGGAACTACTTCAAAAACCTCAAGTTACGATACGAAGGATACTGTACCGGTAGCTTAGCTAGCTCCCTCCTTTAGTTAGATTGCCGGGCGCCGGAGCGGAGGGTGCGTGCTGGTGTTAACGGATAGGTGCACATCCTAGATCTCTTCTTTTATGTTTGTCTGTGTAAACATGTGTGGTCTTATATGCTGAATGAAATTAGTTATAGATTATCAGAGTCGAGAATTATAAG
>contig_3764
TCAGGGCCACGAGGCCGTCCGGGCCAATTGTTTTGGCATTGAACATGTCGACGAGACTTTGAGTGTCCTGGTGGATGTCTGGCATCAGGCCCTCTGGATTGGCGAGTGTGCTGTCCGGGCGTCCGATGAAGGTTCGCATCCGAACTCCAAGTGGG
>contig_3766
CCACGCTCTCCTGAATCCTCGCCATTGTTTCCGAGAGATCCCGCTCCGCCCGCCTCGTCTCGCCCTTCACAGCGTCCATCTCCCTCGCCTGCTCCGCCGTCAAGTCCTCAACCGAGCTGTCCACCATGCGCAGCACCATTGACGGCTTGAATCCC
>contig_3771
GCTAAACATCTCTGTAGCACCATCGCAGTCATAATTAAAGGCATAGCTAGAGACCATAGTATTCCATGAAACATAATTTCTCACACCCATTCTATTAAACAACTGGCGAGCACAATCCATCCGACCAATTTTCCCATACATTCCCAACAAATCAT
>contig_3774
TATTTCTTGAAGCACGAGCACCCATGTTAATCATAAAATTTCCACGACTGGGGCCCAAACTCATGCCTCCATAGGCAGCGGGACCCAAAACAGATGTTTCTGGTGACTCTGGAAAGTAATTAAAGCGGCTGTCTAAATGAACACCAGATGGGGCA
>contig_3776
AACTACTTCAAGCTCAAAAGAGATAATACTAAGACCTCTGACACTTCCATGTTGCAAAATTTTTATTATCTGAGGGAGTTTGACGGTGGTGGAGGCGGCGACGATGGCGTAACCGAGGAGCTTGGAAACAAGGGGCAGCAAGCAATCTTTGTTGG
>contig_3780
CTCCTTTAATGTCATCCGGCTCCGCCACCCTCCCGTTCATGATCTCATCCTTCCAACTCTCGAGCAAATCCGGGAACGGGGCAGTCATTTCCGTTCTTACGTATCCCGGGGAGACTGTGTTGACCCTGATCTTATATTGGTTCAGTTCTGCTGCG
>contig_3784
TCCATGAGTTTCCTTGTGATCATGATGTGATTTGTCTGTGTGCCGCATTCCCTCAATCTCTTCCTTTGCTCTTTCAAGCAAATTAGGTGCCTTTACTTCCTTATCAGGCGGAGCTTGCGTTGTTCCAGGTTTGGATTCTGCCATTGGAGTTGCTT
>contig_3790
TCCGAGGATCTATCCCCGAACGGGTTTCGAACAGTTATAGACATAGACGCCGTTGGCACCTTCACAATGTGTCACGAAGCGCTCAAGTATCTTAAGAAAGGAGTATCCGGGAAGAACTCGGCTGCTGGTGGATCGATAATAAACATAAGCGCGAC
>contig_3798
TGGGGAGAAGCTGACGGATCCCAATGTGGGGGGAAATCATGCTCAGGAAAAGATGATGATGAACAATCGTTTGATGCCCTTGAAATTGGTGATCTGAGACTACTAGCAGGACTTCCAGGATAGAGGGAATATGTTGAATGAAGATCACTTGCAGC
>contig_3800
CGGCGGAGTACCAGATCCCAGCCAAGATAGGCAAGACAGGCGAGACAGGCTCCCACGCCTATGGCGAGGAATGTCAATCCCTCTTGCCCACCAGTAAATCCGTAGGTTTCTTCGTAGATGATGGGGTAGGATTGAAAGAACATGTAAAAAATTCC
>contig_3801
CTTGAAGTAATAGCAGGTTTGGAGTTTCTTTCTTCAGCTGCACCATCCAAATTTGGCTTCGACTTTTGCTTTTCAAATTGGGTATTGGATGCCTCTAACATTCCAGCCGACTTAATAGGTGAAGAATCACAGCCATCAGAATGACACGGACCGGC
>contig_31068
GAGCTGAAGAAACGGTGCTCCCATCCATGGATACAACTCCTTGTAAAGGCGCCATATATCTGCCCATTGGAGGAAGCCCGCCCGGCCAACCGGCTACAGATATCGGCAAAGGTACAGAGCCCGATTGCACAGTTTTCTCGGTGTTATGCTTAGCACCATTTTGGGGCAGCTTGTTTCCACTAATACTATCAGTCTTCTCCAAATCAAGCTGCAGATCAAAATTCCTTTCTTTCCCACCAACAACGGAAGAAGTCTGCTTTTTCAAATCAGCTGCTTCTGCTTCTTCCACGGCTGCTTTTGGCTTCTCAGTTTCCAAATTTGCAGGCTGCACTTCTTCATTGTTGCCAGTTTTCAGAGCTTTGCTGTCATCTTCTCTGCTTACAGCTTTTAATTCCGTTTCTGCATCTACGGAGATAAAATCAACTTCACCATCCCTTTCTGGAGGAGCCATCAGATCTATCTGGAACTTTTCTTCTCGGTGGTTTTCAACTTCTGGGATTGTTAAACTCGGTTTGGTCAAGGTGATTT
>contig_3815
CTGATCGGAAGGCTTCTCTTGATGCCGCGTCATGGTTGTTCAATGTCGTAACATCTGTTGGTATAATCATTGTCAATAAATCGTTGATGGCTACTCACGGTTTCAGTTTCGCTACAACATTAACGGGTTTGCATTTTGCCACAACAACCTTACTG
>contig_3823
CCAGGACAAACCAGATTACAAGCTTTTCGAGAACTCGACTGGGCGGGTGTAGCTCTCTACGGCATAGGCATGGTCCTAACCCTCATGGGCATTGCCTTTGGCGGCGACACGTTCCCATGGAGATCTGCCGGCGTAATCATTCCCATCGTTCTCGG
>contig_3825
GTAACTATGCATAAATTCAATGGAGTCTGCACAGAGTCTGACTATGAGGCATTCGACGCATCGCAGGATCATTTTATTCTAGCTTTTGAGCTGGAAGTTATGAAATATCTTGGACTTCCTCCAGATCTCATTGCTGACTATACCTTCATTAAAAC
>contig_3827
GACAAGGCTAATAGTCAGAGGGAACCCAGTGGATCGGGTGTTCCCGATAGTGACCTTAATTTCAGTGACAATGAAGGTCAGCCAGAACAGCCTGACCAGAATCCTATACCGTTTCTCAAGCGTCCAAGTGACGGAGCAGGTGATGGATTTGTCAC
>contig_3832
AGGCTAGCGTTTCTAAAGAGCTTAATGCAAAACACAGAAAGAGATTGGAGGGTCTTCTTAAACTACAAGAGAACAGAGAATGCGCAGACTGCAAAACCAAAGCTCCACGATGGGCTAGCGTGAATCTTGGTATCTTCATATGCATGCAATGTTCA
>contig_3833
GCCTTCTCCACCAAAACCCTTATGGACTCCAAACCCACAACTCTCCACAGACCCTTTTCATGTTCAATTTCTGGGTCGCCCCCACGAGAAGCTCGTACAAGCGGCGTTCATGAAGGCGCTATCACATTGCAGGAATGGCAGGGTTGGGGCACCGC
>contig_3834
TGGCTGCTTGTCCTTTCTGGAAGAATTGGTACTTAGTGGAAATAATTTCGTCAGTCTACCTGAAAGCATTAGATGCCTTTCTAAGCTTTGGCGTCTTGATCTCGATAGGTGCAAAAGCCTTCAAGAATTGCCCCCTCTTCCATCAGAGCGCTCTT
>contig_9696
AGATAGGCAACATAACAACCTTGGAACTTTTGCTCCTCAATGGAAACCAATTATCAGGTCCCTTGCCCGAAGAGCTTGGTCATCTTCCAAACTTGGACAGAATACAAATCGACCAGAACCAAATATCAGGACCATTACCTAAATCGTTTGCAAATTTGAACAAGACTAAGCATTTTCACATGAACAACAATTCGATTAGTGGGCAAATTCCACCTGAGCTTTCCAGATTACCGAGTCTTGTCCACTTTCTTCTTGACAACAACAACTTATCTGGGTATCTTCCGCCAGAGTTCTCAGAGTTGCCAAACTTATTAATACTTCAAGTTGACAACAACAACTTTGATGGGAC
>contig_3848
GGCAAATCTGTCTCTTTGAAGGACGGACAAGAGGTTGATCATCTCCGCCGTGTGGCCTCCAGAGCCCAAGACGATTAGGGTGCTGAGGGGTTGGGGAGCTGAGCCTTTTGAGCTGCTGGGTTTGGGGGGTTTGTGGGGTTTGCCGGTTCGGTGCA
>contig_3849
GAGGCGGGCGCGGTGAAAGAAGCCGTATTGGAAGTAAGTGCGGAGTTGTGAGTAGACTAATGGTGTGAGGTATAGGGCGCCGGTGGCGATGAAGTAGTCCCAGGATGTCAATCTGTAGTCGCAGTGAATGAAGAAGAATCCTACGAAACTAAGTG
>contig_27200
GGATGTGGAAGAATCAATTAGGCAGGGAAATGCAAAACCCTTTGTGGAGGAAGCTGTTTTACAAGTGTCAAATTGGGGTTTCAGCCTTGCAGACCTCAAATTGCAGAAGAAAGAACGGGGGAAAGGCGTGGTCAATTGGCTCAAGGCCATGCTCACCTCTCAGGAGGAATTAATTGGCTTCCTTGGCCCAATACACATATGGCAGGGGATGGATGATAAGGTGGTCCCGCCATCGATGACTGACTTTGTGCACCGGATTTTACCAGGAGCTGCAGTGCATAAGCTCCCATACGAGGGCCATTTCACTTACATCTACTTTTGTGATGAATGCCACAGACAGATATTCACCGCACTCTTTGGAACACCACAAGGGCCACTGAACTTCACAACAGAAGTAGATCAAAGTCCTCTTGAAGGTACGGAAGAGCAGGAAGAAGAGGAAAGTCCTCTTGAAGGTACTGAAGAGCAGGAAGAAGAGGAAGCGCGTGGTGATTCTGTTCCGGCACCAGCCGAGGCATGATTGTCCTAGTTTACTTCAGAGAGGTACAATGTATATATCATAGGGTTACTACGTTACTCTTAGAGTATGAAAAAATCAAAGAAAGCAAAAAATAAACGAAAAGAAAGAATAGCTAAAGCATCCTGTTAATTCTGTTGCTCAGAGTTTTGGATGTTATCAGGTGGAGTATGACTTTTGGAG
>contig_3854
CAACTTCAAAGGTCTTCCACCGACATTCTTTCAAGTTTGCGGCATGGATCCTTTGAGAGATGAGGCTATGCTCTATGAGCGGTTGTTGCGGGAGAAGTATGACACAAAGACTTTGCTGAAGATATATCCCGGCTTGCCACATGGATTCTACGGCT
>contig_3857
CTTTTATTTAACCTGAGTTAGGGAACCGATTGCAGCGAGTTCGTGTTCAACTTCCGGGACTAAGCCAAGAGCTCCTCCAGAAGTTCAGGGAAAAGAATATCGACTTTGCTGCACATAATGCTCAAGAAGACTCAGGCTCTCTTTTATTTAACCTGA
>contig_3867
GTTTCCTCATGCAGACTTCCAGTATGGCACCAGAATACGTGATCTTTGTTGTGGAATCATCGGAATCCTCGGTGCAACATTTCATACAGTCGGATACCAATTCTTGATCCTTAACATACTCAGCCAAACTGTTACAATCAGAGCATAAAGCGAGAC
>contig_3875
TTGCTGACTTTGGATTAGCTAGGATTGTGAACAGCAATGGTGGTGATGAATTTTCGAAAACAAGTCATCGGCCTCAATTGGCCGGTTCGTATGGATACATGGCTCCAGAGCATGCATCAATGCAAAGTATCACTGAGAAGAGTGATGTCTACAGTT
>contig_3876
ATTATCTGGCTTCAGGTCAAGATGTATCTAGTTCTTAGCATGCATGCCCATTAGGCCGCACCCAACCTCCCTAAGAATCGTCTTTCGTACCTTAAGCGGGAGAGGTGGATAGTTCTTCACCAAAGAAAGTACATCGGTCGTATAACCTTCGTATAT
>contig_3877
ATCATGGAAGACAACCCGTCGCACATTGTCTTGTTGAATTGTGATGTTTGCTGCACTTTTCCGCTTCCAGAAATGCTTGAGGCTCACAAAAAATATGGTGCTATGGGAACAATCCTTGTGATCAAGGTTTCTGCTGAATCAGCCAGTCAGTTTGGG
>contig_8837
CATTAACGCTCCTTACAGCCACAAGAGAACCATCTCTTAGAACTCCTTTGTAGACAGAAGAGAACTTGCTTCTCCCCAATAAATTCACCTCGGAGAAGTATTGGGTTGCAGACTCTACATCTTCCATGTTGAACCAGTATTTATTCAAATACTCCTGGGAGAGACCAATTCCGTTCCGACCATCAGCCAAGGGATCCCATCCGTTAGCGTACTCAAGACTCACAAGTGGAGAGGGACTTCTCCTGTAGAAATCCCTGGC
>contig_5369
CCCGAACCCATTCCTGAAACAGGCCATAACCAACCTCGTCAATGTCGAAGCTGGGACAAGCTGAACGAATGGGCTAAGAAGTATAACGCATGCTATAGGTATATTCACGAGGCATCGAAAGGGTTCCCCGAGGTTCAGAGGTTCGTTTGGTGCCCAGAGGGCAGCCCATA
>contig_23007
CTTAACCTGGCTGCCGAGTTCAGATATCACATCTTTTCCAAAGAAATGCCTTTGGTACTCAAAGCTGTGTTACATGGAGACTCGCTACTTTTCAGAGAGCATCCCGAACTACCGAATGCTTTGGTTCG
>contig_3885
TGAGATATCAACGACCGAATACATGAGCGTGATGTCTGTTTCTCCAACAATTGGACCCGTATCTCCGGATGCAACGGTGGATAGGATGAGTTTTGGGAAGCCAATAGGGAGGGCGTCTCTCATCACTGTGGCTGCGAGAGACGTACCTCCTGAGCC
>contig_3886
TTATTAGAGAAACATATTCTGATACTCCCACAGCTAGGAAGAATACTGAGCAGGTTGGTAGTCAATTGCTTTGCAAGGTCCACACCATAACGACAATTGCCTGTAGGGCCACCAATGTTCACAACAAGTAAGGGTTTCGGCAAAGGAGCAAACTCA
>contig_45439
CAAGGATACCGTCTGGAAGGAGGAGTGCCGAAGTTGGTTCAAGGATGGCAAAGTCAAGAACCGCATCCATATCTGGCCAGGATCAACGATCCACTTTCTCAAAACTATCAAAGACCCACGTTTCGAAGACTACAATATTCGGTACAGGTACAAGAACAGATTTGCCTATCTGGGCAATGGCGATGTGAAAGCGACTGCTTCGAGGGACATTCTTGGATTGAGTCCTTATATTAGGAACTCTGATCACGATTGGAAGGTCGATTGATGAAGGAAAATGTTGCACGTCAATGCTTTCGACTTTCGAGTCGTTCGGAAGAATATTCCTATTCTGAATCTTTTTGGGCGTTTGTCGTTTGATTGGTATAGGAGGCGGCGTCGAGTCAT
>contig_3893
AGTTCGTCAAATCAAACTGCAGCAGATTATCCTCCAACTGGAGTGCTCCGATCACGATCGAAGCCTGAGGCCTCAACCCACCGTCCACAAACCCTAGACACGCCACGTTGGGACTTGGCTGAACGATAACGTTATGACCATACAGCCTCCAGATGT
>contig_8694
ATGATGTTCTTGTGCCTGATTGATCCGAGCGTCTGAATTTCGGAATTGAATGCTCCTGACTCTTCTGATGACCACATCTTCTTCACTGCTAGAGTTTCTCCATTTGGAATTGTCACCCTGTATACAACCCCAGAGCTTCCGGTGCCAATCACATTCGATGATGTCAAACTCCTGACAATGTCATCTATAGAGAAATCGAGCTTCTGGTACAAGGTTATTTCCCAGCTGTCATCTTTCCTGAGAATATTGC
>contig_3900
GCCTTTGCATCTTCTGAGAAGGAACATGTGCATACTGAAAAGGATATTGATGACATCCGATTGGAATTAGACAATGAAAGAAGCTCAAGGAAGAACCTTGAGGAACAACTCGGGGAATTGAACGGCATAGTTGCTGAGATGAGTTCTGAAACCGGA
>contig_31684
CACCTTGATGTGGCGATAGAAAATAATGTCGGAGAAATTACATGGTTAAGGTATTGGGTCGAATGTCCTTTTTGTTTTGTGTTTTTGTTTTTGAGGCCTCTCGTCAGATGGATTGTTTCTTGTATTTGGTTTATTATTTTGCGACAGTATATAAGGTGCGGTGACTTAGAAACTTTTTCTGAATTACTTCACCTTTTATTTTCCGGCGGGTTTTTTTACTTTTTTTGGAGGGGCCTCAGAAGGGCCGTAACTCCCTCCGCGTCCGAAGGGGGTACGGTCATATATAAAGCCCCCAGTCCCGGTGGAATTATTCGAAATACCGGAAACTCCTGAGGACTTGCCCGTCAACAACCTTGAAGGGGTCCCCTCTTCTCAACCAGCAATATCCCACAATCGGAGCATGGAGTCCTCTTTAATAAACCTAATTTAAAAGCTAGAAGAGGAGAATTCCATCTTCCTTCTGGATAAGAACAAGGGAGACTACTGGATTGAAGTAAAAGAAACTTTGGACCAAGCTTCAATTCAGCCGGAATATAATTGCTTGCTCGAAGCGGAATCCCGGGATATTTTTATCCGGGAACTCAAGCACGAATGTGCGCGTATTATGGAATATGAGCTCTCCCGGAACCCCCATTGCATCGGCATCAGGCCCACGGATGCAATCCAGTCCTTTTTTGAGGATAAGAGGGAGGAGCTCGAGCTGGAACTGAAGGGAGAGGCTATTCGTAGTATCGACATGGCCGAGATCGAGACTCTTCAAAAGATTCTCAAGGATCTATAGACAAGAAGGAGCAC
>contig_3913
CCTTTAACACTCCGGCTATGTATGTAGCCATTCAAGCTGTTCTTTCCCTGTATGCAAGTGGTCGTACAACTGGTATTGTGCTCGACTCTGGTGATGGTGTCAGCCATACGGTCCCCATTTACGAGGGTTATGCCCTTCCCCATGCCATCCTTCGTC
>contig_3918
CTCCGCCAGGCGAATCGTTCGATCTTGCTCGAGGAGGACCGCGTGAAGGCGGGGACGGAGAGTGCGAAGGCTCCGGTGGACTTGACGACGCTGCAGCTCCACAATCTGATGTACGAGAAGAGCCACTACGTGAAGGCCATTAAAGCTTGCAAGGAC
>contig_3924
TCCTTAACCTCCGTAATACATTTATGGCCCTTGTATCTTTCCAAGTTAAGGGCAGTAGCAAGAGCGAAAATTCCATTATCTTCATCATCCTCTATTTTAACAACAGTTCCTACAGTGGTCTGTTCCAATATTAAGTCTGCAAAACCACTCAAATCC
>contig_53385
CAAGAATTTGTTGGGGTGCCTGAAATGGCAAGAACAGAGGTGGTCAAGAGAATTTGGGCCTATATCCGGGAAAAGGATTTGCAGGACCCAAAAAATAGAAGAAACATTAGATGTGATGAATCACTACATTCCCTGTTCCATGTTAATTCTATTAATATGTTTCAAATGAATAAAGTCCTCTCCAAGCATATATGGCCACTTAGCAGGGAAGATGAACCTGTAAAGCAAAAGAAGAAAGTGGAAGAAAGTGATCATTCTATCTCTGAAGGAGATGTAAGTAATGTAGCAGAACAGGAGGAAGAAGAGGAGGTGGAGGTAAAAAAAGTTGGTAGACGAAAAGAAAACAAGAAACGAAGGTCTACTAAAGTGGATAAAGAAGTCAAGAAAAGGGGAGGTGGAGGTGGCTTTACCAAATTATGCAGCCTTTCTCCAGAACTTCAAAAGTTCACTGGAATGTCAGCATTGGCCAGAACAGAGGTGGTGAAGAAACTTTGGATTTATATCCGGGAGAACAATTTGCAAGATCCAAAGAACAAACGAGATATAATATGTGATGAGTCATTGCGTGGCCTTTTTGACGTTGATTGTATCAATATGTTTCAAATGAATAAAGCTCTGTCCAAGCACATATTACCCTTAAGTGAAGAAGCAGCTCCAGACAACGCTTCACAAAAGGAAAAGCAGTCTGAAGAGGAGGAAGAAGAAGGATCCGACTGATAAGCGAAGAACTGTTTGTGATGATAAGCTAAAAGAACTT
>contig_7572
CATCTCTCCATTGTCATCTGGATTGACATTGCAGCGCTTGTCCCTCGTCTTAGATGTTATATCTGATCAGCTAATCATTGTCATTGCCCGCAGTCTTCCCCATTTGGTAGAGCTAGATCTTGAAGATAGACCACATATGGAACCACTTCCGAACCTCGACTTGACAAACACCGGGCTTCAATATGTGGCATCCTGTCATCATTTGATTGG
>contig_3950
AAGAAATCGTCTGATAGAATAATAGTTTGGTTCATCGATTTGGAAACGCATGTCTGTGGCATCATTGAGGCCTCAGGAAATGTTCCGGTAGCTCGTGGGGGCCAGTCCACCACACTGGTTGGTTCTAGACTGATAATGTTTGGTGGAGAAGACAGG
>contig_3952
TGCGTTATCGCTAGACAAGCTACGGGAAGGTTATATGGAGATAATTATTGCTATGCGAACAATGTATCAGAAGAGCAAATTGGTGCACGGAGACCTTAGTGAATACAACATACTTTACTTTGAGGGCCACTTGTACATTATTGATGTTTCTCAAGC
>contig_3959
ACACCGCCGGTTTCCACAATGATGTGATCAAGCATTCCAGGAGATGCTCTTCCGGTGCGCAGTTTGCTTAATTCCGCCGTTAGCGCTGCGATCGCCGCCTCCATATGCGAGGTGGCATTTGCCTTGATCGTCGGCCCCATGTTTGGCAAAATTTCA
>contig_3968
GGCTTGTCCGGTGGGATTCCTAGCATTTGCTGTCTCAGTTGCTACTATGGACTTCTTTATCACAGCAAGGCGCTCCTTGTGCATATCATTTGTAAGTGGTTTTCTGAAGCCTTTAATCTCATCACCACCGAACCCAGGAAGAGTTATATTCCAATT
>contig_3971
TCTGCAAAGATTTGAACGTTCTTTCCTTCGTGACCATAGATATGCCTCGCAAGGCTCTCAGCAACTAGCTTGACACTTCTGATGATTGCAGTTTCATTCACGAAAGGTCTTCCATCAACAAGACTGCCAGTGCTTTCCAATAGTTCAGGAGCAACA
>contig_4275
GGAGAGGAGGGTTCATGTTGTGGTGCTTCCATATCCAAGCCAAGGCCACATCAACCCTGTCCTCCAGTTTGCAAAACGCCTTGCCTCCAAAGGCGTCAAGGCCACGTTGGCAACCACCACTTACACTCTCAACTCCATTCATGTCCAAAACGTTGGAGT
>contig_3982
TCGCTTGTCGGGTCTCCACATAACCTTGCTAAGGATTCTCCAAGTGCCCTTCAACTGCGAGAATGCCCTTACTGCAAGCGACCTTGCAGCCTCATGTGTGGCATTAAAAGAAGAAATGGAAGCTGTGCCGGCATTGCTTTCAATAGGAGTTATGAGC
>contig_3985
AGAAGCTGCGAGAATCGCAAATTCAAGAATGGCAAGGATACTATTTGGACTACAAGTTAATGAAGAAGAAGCTCAACCAGTATACTCAACAAATTGAAGTTGGAACACAAAATCATCCCCATGTTCTTAAAGACTTCTCGAGATTGCTCGATAGCGA
>contig_3993
CTTCAAAGTAGTAGGAATATTTTGAGGTGTGCTAGCAATGAAGCCGGCAGCTACAATTGTTTTTGATGGGTTTTTGGAATACCATTTCTCAAGTCTGTCTTCAGATTCCTTTAAATCAGGATCAACTTGATTAGAACTTGTAGGATTTACAATAAGC
>contig_3998
ATCAGCTTGTCCATCCAGTGGATCAAGGGACTATCTTTATCCAGAAATACTCCCCATAATGTCCGCAGATTCTTCAGGGAACTTCCACCTTGTTGATGCTTAAATTTACTCTGTTTACTCTGGTTCAAGTACAAGTGTCGAAGTGTCTGCAGTTTCC
>contig_9741
GTTCTGTATTCCGGTAATTTCAGAGTATCGACTGATCATCAACCAACCATATCAACTTCCGGTACATCAGGTCTGTTTCCTTCATCATCCGGTGAGTTGATTGATGCTACCAAATCGTCAATTTTCAGGGGAGACTGCCGAACCATATTCTGAAACATAATCTTGGAGTAAGTATCTGCAAAAGCACGGGCACGATTGGACTTGCCAAGGAAATGTAAATCTGCCTTCTCAAGCTTCCCATCTACAACACTTAATCCTCCATCACCAATAGCAAAACGAAGAAGACATCCTGAATGCAACCCTGACTGTTGTATGAAGTCTGATTCCAAGCAACCAAAGACAACTGGTGGATCATCG
>contig_4005
GGTCCGCCGGCTGGGACTACCTCAGGAACTACGCGTGGAGGGACTTCCCCTATACGGAGGTGGTATACGCCGTTTCGGACGCGAACGAGTTGCTGAGGTGGCTGGGTGACTTGACTCAGAGGAAATCGGATTCCGATAGAGCCGCTTGGGTCGCTCA
>contig_4022
GCAGGTACCCCCAGTATTCCAGTCACCATTGAAGAAATGCCTCGGTGAAATTGTCCGAAAGAAAGCTTTTAGGCGGGGATGTGATGGTAGTTGTGAATCAACCCACCTGGTAATACTGTACACAGTAAAATTTTTAGCATTTCCAATTTCTGCACGC
>contig_53116
CTCAGATCTAACTGGAAGAACCAAACCCCCCAACTCGAAACAAAAAAGACACACCGACTCAGTTCACATTTCACAAACCACTCTCTTCTGCTTGCGGCTGCTCCAACTGCTTCTGCTGTTCTCCAACTCTCTGCTCTCTCTCTCTCTCCTCTCTCTCAGCTGCTACCCTTTGTTTGGATTAATGGGTTCTGGAAGTTGTACCAATGGACTGGAGGAATGCAAACTGCAACCTCCAAAAACTTTGGAAAAATCGGATAAAGCTAGTGTTTTGGGGCTTCATAAGGACGCTGCAGAGCCACCGGTTGAATTGGTTGCTAATGGGGTGGCTTCTCTAGGGCCTGCTACTCCTGATGCAGTCCGAGAGAACGGGGAATTACCTGTTGGTTTGAAATCTCCGCCCTCTGTTTGCAAGAAATCATCCAATGTAACTTGCTTGAATCCGAATGCTATCCGAAATGGGGACGACCCATTTGGTTGTTCTGATGATAGCAGCCCCAGGACACCGGTGGATGATGTCTTCGATCCTTTTGCCCCTGGTCGGGAAGACCTGGCTAAGGCGCCACAGTGCAAAAAATATGTCAGCAAGTG
>contig_4038
AAGAATCCTATGTGGGTACCCCTACAAACTCTCTTCAACGAGTTCATTGGATACTTCATCTCCATCTTCCTATACATGGGACTTTTTTACAGCGACACGTGGAAGGCACGGAGTTTTCCATTCATTTCACCTATGCTCTTCGACATTAAATCAACAC
>contig_4039
TGTTTGGAGACGAGTTCGTCGAGCCTTTCTTTTCGGCGACCCACGATGATAACTTTTGTTCCGGTGGTTAGCATACGTTCTGCTAGAGCGTATCCTATCCCTGAGGTAGCTCCTATCAATAGGACTTTGTTGTATTGGAATTGCATCGTGGACGCCG
>contig_4043
GTCCACCCGTACGACTCTGAACTTCACGAAGCGCAATTTCGAGAACTCGCAGCCGAAGTGTCTTGCCAGAACGTCCCAGACCCTGAGCTACTAGCCTGTCTGAGAGCTGTTTCCTTCAAAGATATTATTAAAGCACAAGCAACCGTTTTTACCAAAT
>contig_42560
GTCTTCTTCATCTTTATTCTTTTTGCCACGAGGGAAACTCCAACTTGATCCTTTCCATCCCTTCACGAGCAAGCACCTTTCAAAGGTTTCATCCAAAATGATTGCGCCAGTTACAGGAACCTTG
>contig_4047
ACTCGTATCCACATCTGCAAGTTATGTGGTAACAACCTTCTGCGAGTTCGACCATATTGCTGCACTTGATGCACTGACGCCAGTGTTTCTTCTTAGCCAGTGAGTTCAGCAATTGATCTTCTGGGCAGGGATTGGGATGTAATTGCTTGTAGTCATA
>contig_4051
GCGATGTTATTCCAGACGGCACTCTCGCCTACTTCGACGAGGCAGACAAGGTCCAATCCGTCAACATCCACTCCCTCGCCGCCGGCAAAAAAATATCCTCTTCGGCTCCCCGGTGCCTTCACCCTCACTTGCAGGTGTGGTTGTACAGTTTGAAGCA
>contig_4053
CTTTGTATAAACCCTCAACCCCCTGCTTCTCAAGTATACTGGTGAGGGCGTGAAGCATATTTCTATGTTGTGTTCCATTCACGGCTCCCGCCTGCATGTGCTTGCGTGCCACCTCAAGTGGGAATGTCGCAGTACTTGAAATAGCACCGGCTGCTGA
>contig_4057
TTCCAAATATATACCAATCCATGGCAGACAGACGACAATTTAGCAAGGCGCTAATAATATGCTTTATCTTGTGCGTTCTGTTATATGGGAGTGTTGCAGTCATGGGATATCTCATGTTTGGTGAACGCACTCTGTCACAGATTACTTTGAATATGCC
>contig_6175
CACATTACACCATCCCGGTTTGCTACTATTAGTTGTGAAAACATTATCCAAGTCAGCTTTTGCCCAATCAGTCAGTTTAGGTGCACCAGGTTCAGAAGGTAACTTCACTTGAAAGCCACATGACTCTGCCACAGGTCGATTTGGATATTTCGTGCCTTCCCCACAGAAGCACATTGCTTTT
>contig_4064
GGGATTCTTCTTCAGATGAGAATAGTTGTTCTTATTCTAAGTATGAGAAAAATAAGCCCGAGTTCAAGGGACCAATAAAAGATTTCTCTCAGTACAAAGAGTATGTGCAAGAATATCGTGATAAGTATGATAGCTATTGCTCGTTGAACAAGACCCT
>contig_4072
CAGCAGTGTTGTTAATGTTTTCCAAGGATATGACAGCCCCGGATTTCATCTCATCTGAAGCCTGAGAACGGGACATTAGAATGTAAATAACCCACAAATGAAGGCACACGAAGTAAATCGCGGCCCATATTTTCGCAGTCGGATTCCTCCTCAAAAA
>contig_4076
GTTGTATGCTCAGTACTCTCGGTTCACTTACCTGGTTTCTTTGAATGCGGAAAAAGCTAGAGAAATTTTAGATGGAGCACTCAAGCATGTACAACTGTCAAGAGCATTTCTTGAGTCCATGATGGTTTTCGAGACAATACAGCCACTGCCAAAGCGA
>contig_4077
GTCACAATTCAACTCTCACATCCCCCAGGCTATTCATCAGCGGTCTTTCGAGATTAACAACAGACGAAAAGCTTAAAGAGGCATTTTCCCCATTTGGACAGATTGTAGATGCTAAGGTGGTCATGGATAGGGTGTCTCAAAGATCAAAGGGGTTCGG
>contig_4084
AACCAGCCGATTGTGGAACTCTGACTGTCGGATGTTGAATTGAACTGAATGATAAAGAAAAGGAAGGATCTACTCGGGCACAAATTCCACCTTGATCTGGGGGCATAAGAGACCAAAAAACAGATCGTCCAGAACAATCTTCCAAACCAGAGCAAAA
>contig_4087
TGTTTTGCACGTGATGCAAGAAAGAAGTCCACAAAGGCAACCCATCTCGGCGCTGGACCCCAATCTTTCACTCTAAACTCTAAACTGTGCAATCCTTTACGGCCATTGGATATATTTCCTTTGAAAAGTTCATAATCAAAGTGAATAACCTCTGCAA
>contig_28185
CCGGTTGATGCTGTTGCCATGTCAAAGTCAATATTGCAGGTGGTTCTTGTTCCAGTTACAATTGGTCTTGTGCTCAATACTTATGCAAAACCGGTAGTCAATTTCCTTCGACCAGTGATGCCAGTTGTTGCTATGATTTGCACTTCATTGTGCATTGGTAGTCCTCTTGCAATTAATCGGAGTCAAATTCTATCCGTAGAAGGTTTCCGGTTGATATTTCCAGTCATAGCATTTCACGCTGTGGCCTTTACACTTGGATACTGGGTATCCAAATCTCCAGGTTTGAGGCAAGAAGAAGAAGTTAGCAGGACACTTTCCTTATGCACAGGAATGCAGAGTTCCACTTTGGCAGGGCTCCTTGCAAGCCAGTTCCTTGGGAGCAGCCAGGCCGTTCCTCCAGCATGTTC
>contig_9829
CAGCTGAGTAGAATCTTCTTCGCCTTTGCTTTCGTCCACGGTTGTTTCCCTGCCCGTCCAATGGCTTTCATCCTCTGTTTTGAGATTTCATGTTCCGCGTCTGTCGTCCACCACGTCTTCTCATCGCCTTGAGGGAGATTGGGGAAAAAGACGTAGCCCAGGACGGCGAGTGGCAAGGTAATAATACCATCAATAATAAAGAGCCACCTCCATCCAGCATGCCCATGCACGCCATTCAAATTCGTATAAGCAGCCGCCTGCAAAAACCCACTAAACATACTCCCCACCGTCCCCGCCAACCAAAAAATCATAGCCCGCTTCCCCAACTCCTTGGGCGTATACCAACTCCCCAGTAAGTAATGGATACCGGGATAAAAA
>contig_4094
CTGACTCGGCACAGGAACAAACTTGTGCTTGTCAGCAATTAGCATGCCTTTTTCCCAACCTCCAGATTATTCAAAGAGTGTGTACCCAATAGCTGTTGGAGTTGCAACTGCCGTAGTTCTCTTTGTCCTGACCAGAAGTACGCTTCCTCAAGTTGGTG
>contig_32106
CTTTCAGCATTTGCATACCATTCAGGAATTGCCATATCTCGTCCAGGCGCCCTTTGAAGTTGATACCCAAGAATTATGGCATCACGCAATCTTCTTGCCCCACTTAGCTTATCTGAAGAGTAGTTTTTCCCAATAGCCGTCTCTTGCAGGATGTGAGCTGCCACCTCACCACCATTGATGCCGCCTTCATAGCATGGTTTCAAACTGA
>contig_4105
CGCCGAATACCTAAGAGCAACTGATTCTTTTCATTCCAGATAAAGAGGACCGAATCACCAGCAACAAGTCGTTTAGCACTAACGAACACGCTCCATCCTGTCGTGAGAAGGTGCCTCTTGGGCTGGCCTCGAAATATATGTCTGAATTTCCATTCATT
>contig_7398
CCCGCATGACAAACTCCAGTTTCATAGAAGGCTACAGCACAAACGGCGACCTGCACTACCCAGCCTACAAAAACGATCCCCGCATCAGCCACGCGCACGGCTGGGCCACGGGACCCACCAGCTCCCTCACCTTCGGCATCGCGGGCATAAATCTACTCACCGCCGCGGGCAAAACGTGGCGTATCGAACCGCAATTGGCGGATTT
>contig_30084
ATGAGAAAGACACGGTTGAAGTCTGCGTGACTGACTAGCCACTGCTCGTATGATTCACCTTGTGCAACGGAACGAAGCCAGAGCAGCGCATAGAAGCCGTCGATGATTGGAGCGGGGAGACGGTGCTCGGGTGCGAGCCTTAAGTAGACAGAGATACAAATGGCTTTGGCTGAGCGTACGAGCTTGGTGTACATTTGGTAGTACATGTACCAATCAGCCTGGCTTATACAAAAGCCACCTCCGTGGAGATGAAGGATTACAGGGAGCTTCAAAGAATCATCGGGGTTTGTCTCCGGTAGATAAATTCGTAGCCGTAGGTTTTCGTTGACGCAAACATCTCGGGTGGCAACTCCATCGATGAATTCATCATGAGGTGCGACCGGCTCAGTCATGAACTGGACCTGAGGCGGTCCAGTCCATGTCCGATCAACTGAGCCATCGGCGAACACTCTCAGCCAACCAGACACCTCATCAACAAGAACCTTCTGGCAGACCATGGTTGATATATATATGGATATATCTAGATTACGT
>contig_9384
GGGCGATCCGAAATTGAGATCGGAACACGTGATACCCTCCAACAGCTTTTTATCCACATTCCCACAGGAAAACTTATTAACCGTGCCATCGGTGCTCTTGACATTGATACCCGACAACCTGATATTAGTACAGACTTTTGGACTGCTGCAAACAATGTACCCAGTAATCTTCTTGTACTTCTTGCTGGTGGTACCAACGATGTTCCTCATGAAGATGTTTGAAATGGTCAGCTGGGATGGGAAAGCGGCGCAGGCGGTCAGATTCTTTTGGCCGTAGCATTGCGTGACTTCGATGGCGTAGTCG
>contig_4117
CCTCATTTTGTTTTGCTGCACCATCTCCAATGTGTAAGGGGTTCCATGAGTTATCGCGGCTATCACCCTTATCTGACCCTGTCTCCAAAGCCAGTTTTGGAGGAGTTTGTGCTCGCAAATTTATCCAGTCAACTCCCTTAAAGAATGGATGCATCTTC
>contig_38209
CACTAACCCGAGCTTCCTTTCGATCAATTTTATAAGCCTCTAGCAATGCAGTGCAGCAAGAAGCTGGTACTGGAGATGAGGGCAGCTCTCTCAGAACATGCTTGACACAATCGCCAACAACATGAGCATCCTCATCCGGATTAAATTCAGTCTTGCCTTGCTCATATTCTTGTACTCTACGTTCTACCTCCTCAACATCCGCAGACTGTCTCAATATTCCTTCAACTTTAGTACCAAAC
>contig_4123
CTGGCATCTGTGCCGTCAAAGCTTATTCTTAAGAGGTAACACCGATGTGGTAAGACAAAGGAGTATGAGGGTGGAAGCTGGTTGGCTGTTTAAAGGGGGTGATCAGGGGTTGAATGCAAGCTCGGAGCAGAGCGAGAGTGCTAATGAAGATATTTTGA
>contig_50999
TCTTACGTTGCATTGTCTGCAACTGATGCCTAAACAGAACTTGGGATGGAATATTGAAGGACCGAAGAATTGGTCGAGTTAAACAAAAATACTATTGCTATGCAATCGTTCATATGTACTTACAGAACAGATTAAGGACAAAATTCCATAGACATTGAAGTTCCCACTTCATTTACATTTTCACCAGCTAATGCGATCACTTGGGCTTGGTGGAAAGAATCCGATCGATTTCACCATTCTTGTTGTAGGAATCGACAATCTTCTTTGCATATGAAGGCATATGCTGATCAGCTCTTTGTTTTCCCCATGTTCGGTTTACATATAGGTAGTTCCGGATGGTATGGTAATCGAGCGAATAACGAGCAAATTCCAAACCTTTTGGGCCAATCAAGTTTAACAAGAAAGCGATCACATTGCCGACAAACTTTGGTGCAGGCTCAGGACCTTTTCCCATCTTAGCAGTATCATCAGCCTTAACAGTCTCCATGGTAAATGGTCCGCGAGTACCACTACTAGTTGTTGGAGTGATCGCCAAATGCTTTTTAATCAGACTGAGCATCTCTCTTCCACGTTCATTTCTTACCGTAACATACTGTGGATGTTGGGTCATGCTGATTCCAGAATATTTCGGCACCCCCATGTATCCAACAACTAAATCCGCTAAACCATTTGTATAGTCAAAACAGCTATAACAAGAAGGAGCAATTACATCAACTAAGTCATTTGCTGGCAGAGAAAAATAAGGAACCTCTTCAATATGACCATCCAAATGCTTCAAGTGAACCTTGTAATCTTGCATAAACTCGTAATGAAGAACTGTCTCTGGTTCACTACTCGCAGCCTTCAGAAACTTATCAAGGCCTTCTCGAGTCCCGTTGTCCACGCAATTTGTTCCTAGCACGTAGAGCTTGTCCAAATTTAAGTGGTGCTCCACAGATCGTAATGCTTGCACCTGGCAACCCACACCACAGAATAGAAGCTTTTTTACACCTGCAGCCTCAACTAGGGCAAGGGTATTCAGATTAGGAGATAATGTCGGCTTGACACCTCTAGCAGCTAGAACTTCCTCTGGTGTCCTTGCTAATACAG
>contig_4127
CAATTACAACCTTCTTTCTGGGTTTTCCACTGTAGGTTCCGGCCCCCCCTTCGATTGCATACACCGTGTCCATTCCTTGAATAACCTTGCCAAAGACAACATGCTCCCCGTCCAACCAACTAGCTTTAATTGTGGTGATAAAGAACTGTGAGCCATTG
>contig_4134
ACGAATGCTGAAGGTGGAGGTGAACAGAGTCTCTCCCGGAGTTCTAAAACTGAAGGTTCTAGTGATGGAAGTGATGGGAATACTGCTGCGGCAAATCAAACCAGAAGAAAAAGAAGTCGTGAGGGAACACCAGCCACTGCTGGAGATAGGAAGACTGA
>contig_28153
TCAAGCCCCATTACCTTTGCTACTTGTAGAAGATCGGCTTCAAGGATCTTGTATGCATATACACAAACCGGCAAACTCCTCTTCTTCACAGATCTTTTGCTGCTCAATTTTTTGGACCGTGTAGGAGAATGGTCTAGATCTTCCTTGTCAGACTCTATATCAGCGGCATCAATGTTCTTTTTAGCAGTAAAATCAGACACTTGTAGATAGCTCTTTTCAGGTATTGAAATAGACTTGCGAGAGCCACTAGCATCTGCATCAACATGACGGATTTCAAACAAAGGAGATTTTCCAGCCAGTATAGCATCAACAGTTGCATCTAATCTGTGATGCACACGAAGTTCTGTTTTAGATATAATCTCCACAGCACATGTAAATGTAGG
>contig_4151
CGAGGGACTCAACGGAATAAGCACGAAAGCTGGGCAAAAGAGCACATTGATGTATCGTAGAGCGAAGCCGCCCGGAATCTCGATCAGAGACACAATATGTCTAGTCCTCCGATCACCGATAATCATACTCAAGCCGAGTAAAAGGAAGAAGAGTAAAA
>contig_39606
CAATTTTGTATTCTTCAAGAGGATTCCTGTGCCCGAAACTCCTTACGTTTACCGCTGAGCTAAGCCTGTTCATGTTTACGAGATGATCCCTCCAGAAACAATCAAGGGTTTTCACAATAACTGCTCTTTCCACTTCCTTCACATGTCCATCATCATAACCAGATTCTTGAATAACATCCAAGTATG
>contig_7410
CGTCGATACTACCAATCCAATTGAAGCTGGTTTAAAATCAGCATATGAAATTCTTGGTGCTGGAGCAGTCGCTTGCTATGCTGTTGGCACTTGCAATCCGAAGTTCTCTTACCCAACATGCACATACCAGTGCCTGAATGAACCTGGAACCATCCAGCAACTACAGAAATGTTTACGCCGAGAACCATGGAACCAGAACATAAGG
>contig_4163
CCAAAGATGGTCTCTCAAGGGCATGACTGCCCTCGTCACCGGTGGAACAAAAGGCATCGGATATGCCATTGTGGAGGAACTAGCAGGACTTGGAGCAACCGTGCACACCTGCGCTCGCAACCAGGCACAGATTCTTGAGAGGCTTCAAGAATGGGAAA
>contig_4165
TATAAAGATGCTTGGGTGGACAAGGGAGACTGCATATGTATTGTAACGGGCTATTGTGAAGGAGGTGACATGGCTGATATGGTAAAGAAGGCCAGAGGACAATTTTTTCCAGAGGAGAAGCTCTGCAAATGGCTGACTCAGTTGTTGCTAGCTGTGGA
>contig_4168
CTTCTCCTCCATGAATGGTCATGATCTCCTTGAAAAGCCATTGAGACAAATCGATCTTGTTGGCGAAAAGCCTCAGCGAGAAATCTAGACTCGAACACGCAATAGCATCCTCGATATACATATGGTTGTGCGCGAGGGGAAGGAGCGATAGTCCAGCA
>contig_4172
GAAGGGATGGCCTGTAAAATGCATGCGTTTGTGCGATTGCAATACGGTCCCGAGGATCGTTCATGGTCTCGTCCCGCAACGCTTGAAGAATAGCCTGCGACGGAAACTCCCTAGTTATGAGTATTCTATATAGCATCTTCAAGATAGGGCAAAGCTCA
>contig_4643
GAAGTGCAAAGCTGGTCTTTATTTAAGAAAATGGCTTTTGAAAATGGAGAAGAACCAAAGAAACCAACAATTAAGGCAGTTGGGATGGAGGTTGTAAGAAAATGTCATGGAGTTCCACTAGCTATAAGGACGATAGGTGGGATGTTGCGCATCAAAGATAAC
>contig_25131
GGCGCTGTCGGCGAGTCGGGTTGTTTGGGAATGCAGCCCCAATCGGGCGGTAAATTCTGTCCAAGGCTAAATACGGGCGAGAGACCGATAGCAAACAAGTACCGCGAGGGAAAGATGAAAAGGACTTTGAAAAGAGAG
>contig_4180
AAATAACCATGGGAAAAGGTAAACCAAGAGGACTTAACTCAGCTAGAAAATTAAGAGTTCACAGAAGAAACAACAGATGGGCCGATCAAGCTTATAAGGCTAGATTGTTGGGAACTGCTTTTAAATCATCCCCATTCGGAGGTTCATCTCACGCCAAG
>contig_4182
AAGCATTTGGTACAAGGTGCAGCCAAGTGCCCAGAGGTCATTTCCGAAAGTTGCAGGCGAAGAATTCAGGACCTCGGGAGGGACATAAGCAGCTGTCCCCACAAATGTGCAGGCCTTATCATCTGATGCTGCATTCGGAAGAACTGTAATTCGGCTAT
>contig_4187
TTGGCGTTGACTTATGCCTTCAGTTTTGGAGTGGAGTTGACGACTGATAATATCATAGCTCAATATTTCTACGACAGATTCAACGTGAATCTTGAGGTGGCGGGGATCATAGCGGCCAGCTTCGGAATGACGAATTTCTTTTCAAGGCCGAGTGGCGG
>contig_8024
TCCATGTCTCACCGCTGGATTCCCATCCATGAGCATTCATTGGATGCCTGCTTTGATCCCATTCAGCACCCCCATACATGTGATTCTCATCCCTAAAGGCACCATTACTCACATCCCATAGATGCAAGTGGGAAGGGCCCGGACCATCCATCATGTTCTGCCACCCAAGTGGCCGCAAGTGACCGGGAAATCTCTCAGCGTCAGCCATATGATAAGGCATCCC
>contig_4192
TAGTGGATACTCAAGAGATGTTTCTTTGTATGACATAAGTAGTGGAAGACGCTTACAGGTGTTTACTGATATGCATCGGGAGCATATTAATGTACTGAAGTTTGCAAACCATTCCCCATCTCTTTTTGCGACTTCTTCATTTGATAAGGATGTCAAGA
>contig_4195
AATAGTCCAAGATGGAGGCTGAGGCAGACTGGCGAGTGCTTCATCCATAGATCTGAGATCCCGAAGGAAAGAGGGAAACCTGGCTGCTAACGAGGCTCCCATCTCTGGCCATTGAGCTCCTTGTCCAGTAAACACAAATGTGACTTCAGGAGTGTGTG
>contig_4203
GTTTATAGCAAATTCGAGGGTGGGAAGGAAATTGGATAGAGGGACCCTAAACTTGGTCTCATTTTCTTCCTCGCCCTGCTCGAGTTGGGAGAGAACCGTCTCCGGAAGCCCGCTGAGTTCTTCCAGTGAAAACCAGACCCCAGTGCCCTCGTTTGAAC
>contig_4205
AACTGCACAATGGGACCGTCTATGTCTTCAGTTGAATGTGAGTTGAAAAGACCATTTGCAATAGCTTAAACCAACTCGGTCCCTTTCGTTATACATTCTTCACTAATTCCTCCTTAGAGAAGGGGATGGAGGGGAAGCTGTGATGAGGGTCGAAGGCC
>contig_4206
TCCACGGGCCGTTGAAGCTCTGATGAAGCTCGATGTTCCATATATTGTCGCGTTGCCTTTAGTGTTCCAAACAACTGAGGAGTGGTTGAATAGCACTTTGGGTTTGCACCCAATTCAGGTGGCCTTGCAGGTGGCCCTCCCAGAGCTGGACGGAGGCA
>contig_4229
ACAGGAGCTCTCTATGGCCCTCTTCATGGTGGAGCAAATGAGGCTGTGCTTAAGATGCTAAATGAGATTGGAACTGTTGAGAACATTCCAGATTTTATAGAGGGTGTGAAGAACAGGAAGCGAAAGATGTCAGGTTTTGGGCATCGTGTGTACAAAAAC
>contig_49524
GCATCATGACGCTGGCACTTCCGCAAATCCAATGCGGAGTCATTGGTGGGCTAGAACCGGCCAACACGGAACACAGCCCCAGTCAAGTTTTCTCGAGCCTCCAGATTTCACCCAACACGGGAAACAGCCCCAGTCAAGCTTTCTCGATCCTCCAAACTTCATGCGCCAGCCTTCAGATAATTTTTACGGAAACTTCTCAGAAAGAAGCTTCGAGGAACACGAACAAGAAGAAGAACCGGAACAAGAACAAGAACAACGGTTGGACTGGAGGAACTACCAGAGCTTGTCCCGAACGACGTACGTGGATGACCTGGACTTGGAGGCAGGAGAGTTTAATCTTCATTTCGGTGACGTGTACAGTAGTAGACCTCCTGAAACTCCGAAAATAAAGCCATAGCCACCCCTCAAGCTTGTAGTGATATCGATTACCATTTGTTGGCC
>contig_4237
GGAACGCGAGCCACCAGGAATGGCATGACTGGCGCAGTTAGAACAGCTAGACCTAGGGCGAGCACTCGAAGTGTTGTAGCATAGCCGTATCTATTGAGTAGTGCTTCAAGGGCGAATGGAAAGACAATACCGGCAAGAGCTGAAGAAGCGCACATTGTT
>contig_9439
GTGACAATGGCTCCACTTCGGAATGTGAACTTTGAAGGGCTCAGATTGACAAGAGCATTTGCAGGGGCAACAACATTGGCTGCAATGTTGGTTGTGAGAGTGGCAAGACTAACACCGACAATGGCTAGGATTATTGTAGTGAACCCTCCAATTTGCCCGAGGAGTTGGATGGGGCTCGAAATCACATGCCCGAAAATCACTTCTGTGGAGCAGGTCACAGCTAGACCAACAAATGTGAATGCCCCCATGAAGATTGGAAGCCCGGCTTGACCAACGATTTGGTCAGTCTGGCTCTTGGCATACCGAGTGAA
>contig_4239
GTGTTATTGTATTGTTGCAGAATAGCTTCCATCTCCGTAACCTCAGACTGGACGAAGCGGAAGGTAGGGCCTCCGTTGCTGGGAGGCCTACCCATGGCAGCTCTCTCTCTCTCTCTCTGCGTTCGGAACTCAAACGAGCAAGAGAGAACTTCAAATTTG
>contig_6630
CGTTGTAGACAGCCACCATTTTCTTTCATTCTCAAGTCCCATATAGTCAGCTGGGAACCTTCTGTGATTGCTAATATAGAACCCTCATTTCCATAATGTGAACATGTTATGAAGTTCAATGATGACGGATACCAAAGTGTACACAATGTCCTGACATGAATATCCTGGTCATAAACATCAATGGTTTTG
>contig_5130
CTTGGCCTGGGAGAAGAAGCTCTATGAGGAAGTCAAGGCGAGAGAAGGTGTCAAGATTGACCACGAGAAGAAGCTGTCGGCACTGCAACATCAGGAGTACAAGGGCGAGGATGAAACCAAGGTAGACAAGACCAAGGCGTCCATAAAGAGGCTGCAATCACTAATTA
>contig_4244
TACACTGTTCCAAAGCCACCAACACCAATTATGTGTTCATCATTCAAAGTCTCTAATTTCTTAATTATGTCTTTAGAAGAATATGGCAAATCTCCATGAAACATTACAATTGATGCACCTCCAGTAACATCCATTGCAAGACCTTTACTGTCATGTTTA
>contig_4251
GCTCATTTCGGATCTCTTCACTTGGTATCCTCTTGAGTTCACTCCTCAGGGAGGAGACATTGACAATTCTTGCTCCTAGAGTGGAGAGTTGCAAGAGTGGGAGAAGTGCCTCGGTTAATCTTTTAACCCCGTAGTAATTTGTATTCAAGCATTCCTCAG
>contig_4263
TGCGTTGCTCCATCCGGCGTAACTGTTCAGGACTTTGAAGAGAGCGGTTGAGTATGGACCGCTGCTTTTGACGGAGCCGGCGAATCCGTTGCGGAAGGATTTGTGTGGGTCCGGTACGCTCTTGACGTTACCGCCTAGGACGACAAAGCCAGTGACGAC
>contig_4268
GGCTCTTTTTCTGGAGAGGGTGGCAAACTCTTAGTCGGTGACAAAGTAATTTGCAAGGTTGACTACAATAGGCGTAAACTCATTGCGCCCAACCATACCTGCACGCACATGTTGAATTTTGCTCTGAGGGAAGTTCTTGGAAATCATGTCGACCAGAAG
>contig_4270
CCACAGATCAATTAGCTGAGTTGCTGACTCTTGAAGCTTATGCAGCCTCTGTTCCTTATCTTCTTTTAGTGCTAAGACAGTCCTTGCCAGCCTAGATAGAGTATCATTGCTAATGCTTTTGGTACGCACACCAGTTGAGTCATTTAAGCTAGGATGAAC
>contig_4271
GTTGCCTTGTGGACGGTTGTTCTCGTCGAGCATCAACGGTTCGGTTTCGCAGTGGGATCTTTTCCATTTGAAGCAGAAGACCATGTTGGATTCTATTGGGGTCTCAATCTGGCAAATGGCTGTTGCACCGTGTACTAATGAAACAGAACCTAGGGACCA
>contig_57526
ATGAATGATATATGACTCTAGCTATTTCCGTTATGTATGTATATCCCGGTTCGCGAGTAACTGACAACTATACAAAAAATCCTCTTAATCCACTTCTCTTCACTTTGTACCTCCTACAAAGCATCCATCATTATATATATATTCTGCACGCATACCACTACACAACCCCACCAACAGAGAAAGGCCGCTACTAATTACCAAGAAGCCGGGCCGAATTTCTGTCCTTCAGGTAATGTCTTACGAACAGCCGTTCCCATATTATCCAGCGTACTCGTAACGACATTATTCCCCCACCACTTCGGCGCCTCCGTCTTCGTCATTCCCAATGCCAAAAAGATAAGGATGGTGCTGAGAGCGAGGCCAACGTCCAGACTGGCGCTCAAGGTGTAGTTGTAGTTGGACCACCACCCTCTGTACCTACCCCTGATGTATTTGTTGAAGACGAATCCGACGAGTCCCCACATGAGGTAATTCATAGGAACAGCGGGTGGGATATTTCCATTACCGCCGAGGATAACGGGGGCGTTGAGGTAGCGAGCTGGACTGCGCGGCCAGCGGCGGGCGATGAGCCAGAAGGCGACGGGGAGGAGGGCGCCTAGGATCCAGAAGTATTGTAGGGAGCCGTAGGTTGAGTCTAATGCGAACATACGTTGGGGACCGATGACACCCCAGATGATGCTGGCGTTGAAGAAGACTTTTCCTCCGGGGCAGGTGAAATGGGAGGGTTGTTTGGGGGTGCAGATGCCTTCGATGTTGGCAAAGGCCCATTGGAGAACACCGATTTGAACGAAGCAGGCCCACAGTGTTGCGATGAGTTGGCCGAAGAAGAGGGTTCGTGGTGGGACTTTCATGTAATAGCCCATTTTTTGGTCCGAGGCGTATGTGAGACCTTGAGACATGGTGATGTAGCCTAGGGTCTTGAAGACCATCATTGCGATA
>contig_4276
CTCACGGGGTGAATTGCGCATGAATTACCACTCTCACTCTTCGAATAATGCTGCAATTTAACACGACTGCCATCGCCATTTTCTCGTGGCAACGACTCCTTTGGTTGACAAGAAGCTTGATCGCTTTGTCCAAGGTCCAAAGCCGCTGCTGCACTCGAC
>contig_4281
TAAGTTGAATCCTCATTAATCCAGTAAGAGTTGAGAACCCTAAGACCGCCTAGTCTACGGCCAGCACGCTCCTCGGCAGCAGACCTCTTGCTGCGCTGAAACTTCAGTTGAGTCACACCTTGGTTTGTGGGCTTCCCATATACAATACCCTTGGAAACA
>contig_4291
CTTTCCTTGAAGGCCATTGATCTATCTGGGGTTTCCTTGCTGGTCATTGATGGACTGGAATCTTTCTATAGCGAAGGTTGCTTGGATAAAATAAATTCTATTCGCCAATCTATAAATGAAAAAACCCATACAGTTGTTTTCAACGATTGCCATAGATAT
>contig_4298
TTGGTAAAGACCGGGCCGGAGATGCAGATTCACGATTGCGTTTCTTCATTGCTGAGCGGAGCTTCCGTGGAACGGAGGCAAGATCAACGCCATTGCAATCATCAATGAACTTTCTGGGAAGCTTAAATCTCCTAGTTGGGAGCTCATCGTCTCTGTCAG
>contig_4299
CCGGAAACCAACAGCTGGAGGCCGAGCTCCGCCGCAACGCCCGACCCGAATCCATGAGGATGGGGCAAGTAAATAAAGAAAGATTGGCAGAATTCCTTGGGGAGTTGCAGCGAAAGGAGAACACAAACGACCGCTATGTTGCTGCACTGAAAGGAGAGA
>contig_46686
GTCTCGAAGTTGGTCGTTTATTGAGCGACCTGGATTGTTGCTTATGGTGGCTTTTATAATAGCTCAGCTGATAGCCACCTTGATTGCAGTCTATGCAAATTGGAGTTTTGCTGCCATTGAGGGGATCGGTTGGGGTTGGGCCGGGGTGATATGGCTTTATAATATCGTCACATATATCCCTCTGGATATCATAAAATTCATGATACGTTATGCTCTGAGCGGGAAGGCGTGGGATCTACTGATTGAACAGAGGGTTGCTTTCACAAGGCAAAAGGACTTTGGAAAGGAACAACGAGAG
>contig_4309
ATAGTGAAACCGGCTGCGTTTTCTGTAAAATTATTCGCGGAGAGTCACCGGCTTTCAAGCTCTACGAAGATGATGTTTGCTTGTGCATATTGGATACGAATCCGCTGAGTCGTGGGCATTCTCTGGTTATCCCCAAATCGCATTTTTCTTCGTTGAAAG
>contig_4313
CGGTGCTTACGTTGTGCGAGCACCTGTTCGTAAGCTTCGCCATCCGGTTGCTAAGGAAGCAAGCAAACAAGTTCATCTCCAACATCAAGTGGAAATCCGAAGACACCAATCCTAATGCAGTTGTCCCAGCAAGCCAACCACCCAAGTTTGTTGCCGGCC
>contig_4316
TGAGGTTTCTATTACAAACACAGGTTCAGGATCCTCTCATGAGAAGTCATATATCATGGAAGGTGGTATTAGCACATATCTGGGAGCAGCTCCAATTGTCGAATGTTTGGAAAAGTATCAACCAAATGTAATAATTACTTCGCGGGTTGCAGACGCTGC
>contig_47716
GCCATCATCAATGCCTGCCAATAGAATGGCCATGAATATGGCAAACCCAAGTCCAAGGCCCCCGCTAGGCATAACTTCCCACAGGCCACCTATGTCAAGACCCATGGGGGCAGCAGCCCCGACTTCGAACCAATTTTCAGCCACAACATTGGCAGGAAGTTCACTACGGCCTCCTAGCCAGGACAAACTTTAGTCAGATGGGTCCAATTAAACACCTGAGGGCATATGAATAGATATTAATTATTCTCCTGCAACCGTCATCAATTATCTTTTGTACCAAGAGTGAGTTAGAGATGGGCGGATCTGTGGTTGCTCTGCTGCTACACTGAGACAGCCTTTGCCCATGCTGCTGACATTGCTATTTAGAAAACAGACGAGGGCTTTTCGGGGCGATTTTCAACAATCCACTTTGCTCTGTTTTGGATATTTCATCTCTAACCATGTAAACCTTATGAGGTGACAAGCTAAGCAAAGAAAAAAAGAAGGGTTAAGTTGGGGAGGAAAAGTATCTCATTTTTTATGTATGTCCACTGACCATCCTAATTTGCTTTAGGTATCAGTGAGCCTTGTGTAATTGAGTTCCTAATGATTTAGGGAATGTGTTGCAAGGTTTTTCTCTTTATGGCTTGGCACCATTGACTTGTTTATTGTAATATGGAG
>contig_4327
AAGAAGGTGTTGAAGGCATCATCACCTCCACCGACGGTCTTGTCACTAGGCATTTGGCCATCAGGCTGAATGCCATGCTCAAGACAGTAAAGCTCCCAGCAGGCATTGCCGACCTGGATCCCAGCCTGACCGATGTGGATCGAAATGCACTCCCTCATCT
>contig_4329
TCTGTTGAATGTCTTTGTTTGTCCTGTCCTAGGTATCCCCATACTTCATCCTTCTTAAACTTCTCGTTCATCGCTAGAAAATCAAACTCCTCGGTGAACTGTGTAGAGTATGGAGACTGTTGGGTAGAAGTGGGCAGTGGCAACAATGGTGCTTGAGTTG
>contig_4334
AGAGAACTCCATATGACATCCCTCAATACCTTCAGCATAAAGAGATTTCAACTGTGATGCGCACTGATTATATTCGGGCAGGTCCCCAACTTCCACTGCTAAGCGAGCATGGGTTTCGTACACCTTTACTGTTAGGTGATTGCGAATTCGTTGCACAGTC
>contig_43980
GTGCATGAATCAGATCGCTATTTCCAAGTCGAATTTCTTGATCAAGGTAGACGCTCCACAAGTCTGTTCTCTTAGGGTTATTCCGCAAAATATTCTCAAACATGGATCGTCCTCTCTCGGGTTCTCCACATTTAAACTCAAGGATAGCTGTCTGGGAATTGAATTTGATAAGCTTATGCTTAG
>contig_4348
CAAGTACTTCGCTTGCTTCCTTATCGTTTCAGGGACCTTCATTGTTCAGCCTGTTGTCATCGCATGGATCTCGAATTGCATGTCTGGGCACTACAAGCGATCTGTCTCGAGTGCCATGCAAATTGGATTCGGAAACGCAGGAGGCCTCGTTGCCAGCAAT
>contig_4351
CCCCAACCCAAACTACGCCGCCCCGGTCGCCTTCCTCACCGCCATCGCCCAAACCCTAAACCTCCAAATCCAGACCCTCCATTTCACCCCGTCCAAATCCAAGCCCCTCCTCCTCCTCACCTGGCCCGGGTCCCACCCCTCTCTCCCCTCCCTCCTCCTC
>contig_4358
TCGACATGAGCAGCCAGAGTCCTTCTCATCAAGCACTCTTCCTCTGCAACTCCTTCACAGCTCTCACCCATCACCTCATCAACCTGTTCTGTTTCAACACCCTCGAGTCGGGTTCTTGCATAATTGACTGATGAAAAAGCTGGTTCTGGTCTTGCTGCAT
>contig_4359
CTGATCAATTATGCCAAGAATTGGTTTACCCCGGTGTAGCAGAGCAATGAGAGTACCAAACACAGGTTTTCCGGTGATAAAGCTCTTTGTCCCGTCTATTGGATCTAAAACCCATACATAATCTGCAAACTTCTCTTTGCATCTCCACCCATTTTCTTCT
>contig_4361
TGAAAGTCCTGAGCATTCTCAACTTCTCCCGAAACCAACTCACCGGCGAAATCCCCGCCGAAATCCGATACATGACGAGCCTCACGACTCTCGACCTCTCCGACAACAATTTCGTCGGCAGGATACCAACGGGCGGTCAGTTCCTGGTCTTCAACGACAC
>contig_4362
ATTCAGATCATGAATCTGGCATAGTGTATTGCTTTTCTCGAAAGGAATGTGAACAGGTTGCAAAGGAGCTGCGTGAGAAAGGAATATCAGCTCATCATTATCATGCAGACATGGATGCAAATGCTCGTGAAAATGTTCATAAGCGGTGGAGCAATGGAAG
>contig_4364
GTAAACTCCTAAAGATTGGATGATCTGGAGTGTCATAGCGCCCCAGGCATACATCAAGACCTCCAACAAATGCAATGATCTTTCTTTTAGAATTGCCTGCATCAGCATCCACAAGCACTGTTTTCTGATGATGGGTGTAGATAGTTTCGGCTTCCTGCTT
>contig_4366
ACACTCAATGCTGTATCGTTCTCAGTGTCAAATGGGAAATAAATGTTGCGTACACGACCTTCTTTATCTGTAATTCGAAGTCTCAAAAAGATGCCACCGTCTTCTCCTCTCTTCCCTTTAATACTAATGTCGACATCATCAGAATGATCATCCTCCTGGT
>contig_4368
CGGCTATTGTACCTTTGATCAGGGTGTCGAGTTCTTCATCACCCCGAATTGCAAGCTGCAAGTGCCTGGGTGTAATACGCTTCACCTTTAAATCTTTGCTTGCATTGCCTGCCAGCTCCAAGACTTCTGCGGTTAGATATTCCAAGATAGCGGCAGAGTA
>contig_4369
ATCAGAAGCATCTGTAGTCGAACTAGCTTCTTGTTTAACTTTCCTTTCCTTCAAGGATTTTTCCCGCTCATCATAAAATTCAAAGTCATCTATAATAGATGTTCGTGCATCAAAATCGTTGAAAATTTTCACCAGCTCAATACCTTGTTTCAGATTCACC
>contig_4370
TTAGTTGATAAAATCAAAATAAAGCACAAGGAACTAGGTTCTGAGCTGAACAGAGAGGAAATAGAGAAGCTTGTCATACAGCTTATATTAGATCGATTTTTGAAAGAAGAATTTCAGCATACAGCTTATGCTACAAATGCATATGTAACAATAGGACCCT
>contig_4373
CAACCCTACGAGCAGCCATCCGACGACAAGCTTCTTGAACACTAGTATTTTCAGGTACTGTCAGAGCCTTTGATAACCGCAATCGTTTCACAGTCCGCTCTCCAGTTAGCCCCGTGGAACGAGAAGCCGTGAAAGATTTTCGAGCAGAATCAGGGCCTCC
>contig_43037
TTGAATCCGAAGAGGAGGCGGTTAGAATTGCAAATGATACTAGTTTCGGGCTCTCGGCGTGCATCTACACCGCCAACGTGAGTCGAGCTCTCGTCCTCGCGTCAAAAATCAAGGCAGGCACGGTGTCCATCAACGGTCCTTATATGCCCGAC
>contig_9847
CGGGTTGCCAAAAGTCTCAAATTTGGGATTGATGTGCGCCCTAGCACGCCGAAAAAAGACAATATGGGCTTCGCTGTCTGCGGTGTGTGCTGCTACCGACCCGAGGGTGAAGACCATGTTCAGCAAAGCCAACCAAGAAGTGTCTTTCCGTGCCCCCGAGAGATGTGTTTGCCAAAATGTCTCCTCGTCTACCATGGGAAAGAATGGATGCACCCGCTCAAAGAAGCTTTCGATGAGACCGTTGGCCTCGTCCAGCGGTGGAAGTGTCATCACGTCTTGTGGATCCGGTGGCGTTGCCGGCCGATGTGAGATGGGCTTTTCTGGCATCTGGTTTTGCATACACTGGCGAGCTACTGGTGCCGTCTTGAAGATGACTTTGATTGCTG
>contig_4379
GGCGTATTCTGAGCACCAACAATAAGTCCAATACCAGCAGAGTAGGTGAGACCGATGATAGTAAGGTAAAGACCGATTCCAACACTGGTGGCGATTTTGATACTGTGAGGGATAGCACGGGCGAGCCACTGTCGAAGTCCAATCAGGGTAAGTCCAAAGA
>contig_4382
GATTCTTGCTCGTCGACTTGGGTGTAATAAGGAGGGACACTGTGTTAGTATTCGAGGTAAATTTGGGCCGGTTCGAAAACCACGAGCAAGTACAAGGGAAGGTTGCAAGGCAATGATTCACGTAAAGTATGATAAATCCAGTAAATGGGTGATTACAAAA
>contig_4384
GGTTGCTCTACGCCGCCGTCATGGCTAGGAGGGGCGATATGAAGAAAGAGACCCGCTTAACAATATGCGAAGGGCATGATGGAACTGAAACATCAAATGGCGATGTATTAATTTTCCCCGACATGATCCGATACAGGAGATTGACCCATTTTGATGTTGA
>contig_4385
ATAATCTCCCTCTTTATAGTAGCTTTTCCCTCGAGCAGTTTTTCCATGAGTCCACCAATGGCCAGTGTTAAAGACAAGAATGTCAGCCCTCTTCCAACGTTTAGCAGTCTTGTCAATTTGATCTATTGAAAGAGTTGGATTTGAACTCCCTTGCGCATTA
>contig_9992
TTCGAATATATATAAACTATACCCTTCCCAATCTAGTTAAAGTTGGAGACGAAACTCTTGGTGATCTTGTGCAATTGGTCCAATTGGTCTTTGCTCAATTCACCCTTTTGTTGGATAGCATTCAACAAGTCAGAGTAGTCAGATTTAAGGTGAGCAACAAAAGCTTCTTCGAATTCACCAACCTTGTTAACTGGCAAGTCATCCAAGTAACCGTTAACACCGGCGAAAATGACTGGAACTTGTTCTTCAGCAGCCAATGGGTGGTATTGTTTTTGTTTCAAGATTTGGGTCAATCTTTCACCTCTAGCCAAAGTTTGTTTGGTAGAAGCATCCAAATCGGAACCGAATTGGGCGAAAGCAGCAACTTCTCTGTATTGGGCCAAGAACAATTTCAAAGAACCAGCAACTTGCTTCATAGCTTTAACTTGAGCAGC
>contig_4394
AAAAGGGTGTTGAATTGAAAAAACCCAGTGCGTCGCTGTATACATTTCCCATGCCAGATTGTATGTGTAAAGAAGCAGACGCCAGAAATGAAAGCGGTAACTAAACAAACAAGACTGATTTGAATACATAAAATTGTTCACTAGTTCCGATCCTTTGTTC
>contig_34534
TTGATTCTGTTAAAGGGGAAGCAAATTTTGATTTCAGTGGAACCAGTCCGGAAGTATATGGGAATTGGAATGCTCCAGAAGCCGTAACTGCTGCAGCAGTTATATACTGTCTTCGCTGCTTGGTGGATGTTGACATTCCTCTAAATCAAGGTTGTTTGGCTCCTGTGAAAATCTATATTCCACCAGGCTCTTTCCTTTCTCCAAGTGATAAGGCTGCTGTCGTGGGTGGTAACGTTCTCACTTCTCAGAGAATAACTGACGTTGTGCTTACTGCATTCCAAGCTTGTGCTTGTTCACAGGGTTGTATGA
>contig_4401
ATGGGCTTCATCTGCTTGGGCTAAGAAATTGGCTACCAAGGAAAAGAGAAGTCAATTAAGCGACTTTGAAAGATTCCAAGTTATGGTTTTGAAAAAGCAAAGAAGATACACCACCAAGAAAGCTTTGGCTAAGGCTTAAATTTTTCTTTTGAATTGAAAG
>contig_4402
CAGCAGAGCTTTCAGCCACAACAGACTGAAGCTCGAGCATAGCAGTCCTCCTGTCCTCTGCCAGTTTACCATTGCTTATACAGTCGAGCAAACGTTCGACATAGCTATCTTCATTCGAAGAACCCGATTTCTCGTTGCCGAAAACAAGCCCCACAACTCC
>contig_4403
GGGTGCACAAAATTATGAGGCTTGACAAGTGGTGTCACAGTTCTCGTCTTAGAGTATTCATCAAGAACACAAGGCTTGAGTTTCATGTGCTTGTAGAGGGTTCCAACAATGATGCATTCCTTGTCCCTTTCCGATCCCAAAACTCTGCAAACTGGCAAAT
>contig_25005
CAAACATACGACAAGAAAGCATACTGGTTATGCGCTCTTTTAACGTAATCAACATCCGGATGAACCAAATTAGCAGCCAAATCTAAATCCCACCCAGCTTTCTCCATCAAAGTTATCAAAATCTTAGTCAATCTGCG
>contig_4406
GGTCATAATGCGCCTGGCCAACCCGCTGCTGTTGATATTTATGGTCACGACGGTTATCCATTGGGCTTTGATTGTGCGAATCCAGGCGTTTGGCCTGCTGGAAAGTTGCCGACAAATTGGACAGATTTGCATCTGATGCAAAGTCCTAGTACACCATACA
>contig_4408
CACAAATCAGCACATTCTTTAGCAACTGGACCAGTAATAGCAGAACCTTTCATTTCACCCTTTGGGTTAACGATAACACCAGCGTTATCTTCAAAGTACAAGTAGACACCATCTCTTCTTCTCCATGGCTTAGCTTGTCTAACAACAATAGCTGGCATAA
>contig_4409
GGATAATTCGCTTATCACTAAGGGCCTCGAGGACCTCTTCTCCGTTCTAAGCGTATGGCAGCCAGGTGGCGACCTAACGCTAGATATCAGCGTGTATTCGCCTAGCGACTCACAGCATGGGTTTAAGTACCTTACCTTCGAGCCAGATACTGTATCCGAA
>contig_4416
CTACACCGGATCAGACAGCTGCAAGATCCTTCCCTCTTCAATAACTAATCTCTGCTGAAGCATGCATTGATGCTTGGCAAATTGCTTAAACAAATCACGTAGCTGCTTAGCCTGCTCATACTCTTTAGTACCAGAAACAACCACCTTCAAGTCATTGCAA
>contig_37535
CCTCGACAAGTACTAACCTGGGAAAAATAGAGAATCCGAACCGTGCACTTGTAGAATACATTTGAAAGTAGTGTGAAAACGAAAAGAAGCCTAATTCGTTATGAGCAAACGATAACCCGCTGGGCAAGAAAACCGAAAAAGAAGGAAAGAAAACCCTAACTTGTATTATACACAAACAATAAGCCCTTGCCATACAAAACACACATTTTTACACTCACTCTCTCAAACCAATCTTATTGAAAGCTCATTCTTGTTGGATCATCTTGAAACACCGTCACGACTCACGTCACCATCCCGCATAACCATCAGTTTGTCGGGTCTCTTTCGTTGAGTCCGAAGAATCAGTTTCAGTTCCGTGCGATTTTTTTAACTTTGCCACCAGAACCCACATGTTGGCGAGTTCATTTTCCAAGTACGCTTCTCTTTGCTTGGATTCCTCAACCCTTCTATGAAGCTCAGCCTCTCTTTTATCCTTTTCCGTAAGAGCAGCCTCGTATGAATGCTCTCTCTCCTTACTCACCGCCAGTTCTCTCTTCATTTCTGAGACAAGCCCACTTTGGTCCTGTTTGGTGTGACTCTCTCTCCGACCATTTCGGAGTGTGCTACTATTTCGACGCTGTGCAGGAGAGTTCTTGGATGCGGCCAGCTCAGCAGTGAGTTTTTCGTTTTGGTTCATGAGTTTGGAAACTTCTTCTGATAATGCCTTGAGCTCAACGGCAGCAGCTGAGGCTAGACCTTTGGCATACGAGCTCTCCTCCACAAGTTTCTGGTTCCGAACTTCTAACTGTTCCTTTGACTCCGTCAGTTCAACCACCTTCTGCTTCAGTTCTTCGACCTGCTTCCGTAGAAGAAAAACTTCATTTTTGTCATCCAACGCTGCATTATCTTTCTCTGTACACAGTTCCTCATCCAAGTTTTTGGAACGAGTTCGAGAAGTGACTATCGG
>contig_60487
TGCTGGTCAACAGGTTCAGCTTTCCAGAATCCTCCATTCTCATGCTCACCGAAGAAGAAGTTGATCCTTATAGGCGCCCAACCAAGCAAAATATGAGAATGGCAATGTATTGGCTTGTGCAAGGTTGTCAAGCAGGGGATTCTTTGGTGTTTCATTATTCTGGTCATGGATCACAACAGA
>contig_4423
GAATTAAGAGTTAAACTTTCATTAGCACAAAAAACAGGAACAAATATAATGGTTACAAATGTAGAAACAAATATAGATACCATCTATCCATCCATTAAAGGGGCAGCTCGTGCTTTAAGTATTGATAGTAGATATATACAAAATTATATTTATTTAAAAC
>contig_4427
GCAATCGAATTTGATCGGAGAGCTTCATGGGACACTCGGGGAGATGGAGGCACTTGAACAACTGGATTTGGCAGTCAACAATTTGAGTGGGGAGATTCCGAGCGGTTTGTTTTCGTTGAAGAATTTAAGTATAATCTATCTCTTCATGAACGGGCTTTCT
>contig_4439
TGAACTTGAATGCACCTTTTCTGTCCGTCAGGCGGATTGCTACAACACCGGTGATCGCAGATAGAGAGAAAGAGAAGATAGTGCAGAGGCCCGATGGGCGGCACAGTCTTCCTCCTTATAAATCAGACTTTTGCTTGGAGCAGGTGACAGAACCGGTTGCA
>contig_9093
AAAGAATACTACCCATAAGAGCAAAGTAGATCGGACTAATTTTGGGGAAAGAAGTGTTAACAGTGAAGAGATGCCACCCATATTGGAATCCATCTCCGTAGGAATTGGATCTTTATTATCTGTCGGTGAGATCAAATGTGTATCTTCTGATGGAGTAATCTCTTCAGATAACTCTATTTTCAAATCAGAAACAAGATTACCAGCAGGGAGTTTCATTCCATTCATTCTTGCTACTTTCTCCAAAATATTGATTGCCTCAGTTGTTCTACCTTTTAA
>contig_4449
CTCGCTGCCATGGCAGAGGAAGAGGCAGTACAGCTCGAGCAGCAGTGGGTTTGTGATTGGTGGGAGGAGGGTGCTGACCAATGCGCACTCTGTGGAGCATTATACGCAGGTCAAGCTCAAGAAGCGTGGCTCCGATACTAAGTACTTGGCCACTGTTCTCG
>contig_4454
AATGAAAGGATCACCGTTGATGGGTTGAATCACTTGGAAATTTTGCTTGTCAGATTGGACAGCCTTGATGGAGAAGGAAGAGAGTCTCTTGGAAGGGAAGAGCTTGAGTGGGGAGGCAGAGAGGCCTTTGGGAGAAAGCAAGGCAGGTCTGGTGGTGATTG
>contig_4455
AGGCTTCGTTCTTGGCACAATTGGGACTTCAGCTTCACCCACCAGCATCTGAACCACTCCTCTCATTGCTGGCCGACAATTAGGGTCAGGATGTGAGCACGCCAGCCCAACCAGCAGCACCTTCCTCATCTCCCCCTCATCAAATTGCCGCTCCAATCTCG
>contig_4456
ATCGTGTTGAATTCCTGTAATCTCAACTTCTAAGTCACCATAAACCGACACGGGCACCACTTTACTCTCATCCAAAAGCTCAGCCAAGCTCATTTTAAACTTCGGTTCCACAATCCTAGCCCTAGTTTTACCATAATTATCAAAATCCAAATCAAACTCCG
>contig_4458
CCTCGATGAGTGGACCATCGCTGTCGCCGCGGTCCAGCAGTTGCACTGGATTTCCTTTCGGGGTAACGCCGTCGGGCTCCACAGCGACAAGCATGATGGGCGTTGGACGTTGAGGCGAATTGGTGTTGCCGCAGACCCCCCCTGATCCAACTGAGTTCCCG
>contig_4459
ACCGGAGCATATGTCTCTGGCAACCATAGGAAAACCATGATGGAGACAAGCACGCCGAATATGGCATTGAACCACATCGTCCACCTCCATCCCAAAGAGCTCGCAGTAATAAACGCTCCCAAAATTGGACCTAGAGCTACTCCGACGAAAGCCGCCCCTAG
>contig_4465
CAAAGAATCTACCTCAACTAGCAGATTATTGATCTGTGCGGACAAATCTGCTATTCTGGATGACGATTCATGATTGCTGTCCTCAAGTTTCTTCGTGAGATCGGAAAGTTCAGCTTCTCTGTCTTTCAAAGTCGATTCAAGTTCTGAAATTTGGGCTTGCA
>contig_21007
CGACCTGGCGTGAGAATTATTCCCTCCCGCGGATTTTCAAGGGACGTCAGGAGCGCACCGGACCCAGCAGAGGTGCTGGGCTCTTCCGGCCATTAAACCCTAGCTCCGGACAAACCGATTTC
>contig_39149
GGAAAGACCAGAGCTTACACCAGCTTTAGTGAGGGAATTGGAGCAGTTGCATGCCTCGGAAGAGCGACCAGTGCCATCTTTTTTCTTGTGTCCGATCCTTCAGGAAATAATGCATGACCCTCAGTTGGCA
>contig_4472
CACCTGAGTTGATTCTTTTGAGACTATCGCGACAAAAGGGGCACGACTGAGACCTACCATGCCAGTCTCGATAACACTTCAAACACAATGTATGAGTGCAGTTAGGCAACACAACTTTCCTGTTCACCTCCATGCAAATTCCACACTCTTCTTCTCTTTCA
>contig_4473
CTAGGACCCCTTTATACACGGTTCCAAAGCCTCCTCTTCCTACCTCCTGCTTGAAATTATTGGTTGCTTTTTTTAGTTCTGCGTACGTGAAGCGCTTGAATCCCATGGCTAATGCTATGTAACCCATGTTCACAAATTCCTCTTTAGCCTGCTTTCGGAAG
>contig_34738
GTTGTTTATGAACCTCACAGGGATGCTAGAATTTCTTCTCTCGCGTTCCATCCTACTCGTCAAATGGTTGCTAGCTTATCATATGGTGGGGATTTCAAGATTTGGGTTTGCAGTGATGAGATTCAGCCGAAGCATGAGGTGCTGCAACATTCTGGGTGGATGTGTCATGCCGTAGGTTCATACAAGAATAAGCCAATGACAGCTGCTGCATTTTCTGG
>contig_4478
TTTCTGTCCAAAAGAAGACCTGGTTAGCCGGACCAGGGTTCGAAGATAAGACTTACATTGACCCTGAAGCCTTACAGCAAGGTCTTAAGCGCACAATTGAGCAAGACATGACCAAGTTCTCGGCAGAGCAAGCTCTCGATGCCCACGAAGCATACTACAAA
>contig_4480
TGAAATGTTTCTCATTCTCGGAGGCAGCAGCCCTTTCAGGACTAGGCGAGGACGACCGAATGGCATCCACTAAAGACGCATCTTGAGTCTCAAGTTTATCAATAAGGGCCTGTTCATTCAAAAGGAGCCTAAGCTCTACCCACTGCCAATGAAATTTCGCA
>contig_30195
TACATATTCGGCAACTTCGCTGGCAATGTTCTCAGGAATGTTGGCGTGAATGAGATATTTCACCAAAGGAATCTGGCTTCCGTCGATAGTCCCGGTGTCATCAAGCCAAATGTCGATACCACTTACTCGAGAGTTGTGCTTGACCTTTCAAAGCAAGATCTAATCTTGACTGTTCCGAACATCACAGACAGGTATTGGGTCTATCCTGTCATCGATTCCTTTGGAAACATCATCGCCGAAATTGGGGCTGTGAACAAGAACAAACCTGGAAATTACCTCATCAGAAGAGCCGACGATGTGGCGGGTCCCTCAGGATTGCAGAATGCGAGCGACCTGTCTGCGGCAACCAACGCCTAGAGTAGGCCTCACAACGCATCCGCATATGCTGGAATCGTCAACTTACCAACGACACATGGAACTATGCTCATCCGTTTGTTGGTTTTGCAGAATACCACGGCGGATCTGAATATCATACATGGATATCAGAACGCATCAAGAATCACTCCCATCCAACGCAACGTCACTCTGGCCCCCTCTCCCGCAGGAAACATCTCCAGCCTCGCACCAAATGGAACTCTTCTTGGCATAAACTCTCCCCAAAAGCTCTTGACTTTCGCCGCTAGATTCGTTGAATACAACCAACCCGAATTGCTCTCCGAACGTCAAAGAGTGGCCGGAATTCTTGGTGCCGCAGGAATCTACAATGGTCATAATTATGCACCAGAAACAGGAGTTAATCTGACCTACGCATCTCAAATCGCCAACGCCTCCATCGCAACCGACGTTAACAATTCTTCGCATATTCGCAATCAAGGAAATGGATGGCAGCTGTCCATCGCTTCTTACCAAGGAAACTTTGGCGTAAATTATGGCGGAAGAGCATATGTTGCGATCGCTGGATACCAACAACAAACAACCATCCAGACATTGTATCCTGGGTACCAGTCAACCGGTTTTACCTCGAGTGCATCTCTGGCTGCCAATAAATCACTGCTTATCACGTTCAGCAGGAAGCCAATCCTTGAGCAATTTGGTTTCTGGAGTTTAACGGTGTACGGTGCGGACCAGTATCTTATTCCAAACTCCTTGAACAGATTCGAGGTCGGAGATCGATCTTTCAATTTGACGTATCAAGGAAGCGGGAATGCTGTGTACGGGCCTAGTGCGAACAAGACTGAAGATGGA
>contig_4482
TTCAATACTTGTTATTCTTTTCGCCAAATTTTAAGGGCGTTTTAGGCCAATCGTCGCCGGTTTTCGCTTGCGATGTCGCTAGCAACGCAACCCTATCGAGCTTCGCCTTCTGCGATACGTCCTTGGGGGTCGATGCGAGAGTGGCGGACTTGGTGAAGCGG
>contig_4493
ACAGCCAACAATAGTTAGATGGTCATCCACACCTCCAGTGTCGGACGAAGAAAGACTCAAATGGAAAGGCTTTTGTGCACTCATAGCAAATGCGTATTACGTGAGAGGAATGGCATGGCTTCCAGTAAAGACACTTCAACTAGAGCAATTGGCAGTGGTTG
>contig_4496
TTGACTTGGACAAGCACGAAGAAGCATCCAGCTCGCGAGTTACAAAGTTCCTTGAGACATGACTCCACTTCATCCCCATATCAGAAACGTCACATGCAGTAAAAAAATCCAATACTTGCCCAAATATTTTGAACATCTCAATACCAAATATCACGTTTCCG
>contig_61373
GGATCACACGTACACCATCGACATCGCCATGCCGGAATCTGATTACCATGAAAGTTTTGAATTTCTATGGGCCTGAACAACTTTTTTGGAATCTATCGGTGAATCTAGCCAGTAGCTACCATATAAACCGTTGGGTCCCTGGCTCATGGGACCAATGGAATGGTCGATACAAGAACATCATCATTGTGAAGACGTTGAAGGTTATGTACAGCACCCCCATGAAGAGCCAAGTTCGATAATCATCAGTCTGGGAATGTAGGATCAAGAAAAAGAATGGAATGGTATAATATCTAAACTCAATCAGCGGTGCGGGAACCAAAAC
>contig_4504
ATTTGAGAACCCTCCTAATTAGTTGTGCACAAGCAGCTGCAGCTGATGATCACAGGACCGCAAATGAACTGCTAAGGAAGGTCAGACAGCATTCCTCACCTTTTGGAGACGGGACACAGAGACTTGCTCATTGCTTTGCTAATGGCCTTGAGGCACGCTTG
>contig_4506
CAAAAAGATGGGACTGTAGTTCTTGTACTTGTGCAGATCGAGAGTGAAGTCCTTGGTAAGAATCTCTCTCACCTTGTACGGCGTTCCCATGTTGGTGTATGAAGAGCTGTCGCTAATTGGAAGGTAGTCCGAGTACCATTTCCCGGAAAAGTTGATTGCTG
>contig_4517
GAAATTTCGGTTAATTTCAAAGCCCAGGTAAAATGGTATCGGACTCGGAACTCCTGACCCGGCTCAGAGAAATCCTCGGCACTTCGGACCTCGACACGGCCACCGCCGGCAGCGTTCGCCGGCAACTCGAAGCCGATTTCGGAGTTGATCTGTCGGACCGG
>contig_4521
TCGGTTTTGTATGTGTCACAAGGGAGTTTGCATTCAGCTTCCAAACCCCAAATGGAGGAAATCGCATGTGGCTTGAGAGAGAGTGGGGCCCGGTTCTTTTGGGTGGCACGTGAGGAAGCCTTGGAGTTGCAAGAGAAGTGTGGTGAGATGGGGATTGTGGT
>contig_30796
TAAGCAGTATGGTCTAACAAAATGCTCCAATGAGGCCATGTTTGTGATTGAAGCTTATAGAACCCTTCGAGATCGTGGTCCGTACCCAGCTGATCAGGTTGTGAAAGATCTTGAAGGAAGCTTTGCTTTTGTTGTCTATGACAGCAAGGGTGGCAATGTCTTTGCTGCACTGGGTTCTGATGGTGGAGAACAACTGTATTGGGGCATTGCAGCCGATGGATCTGTGGTTATTTCTGATGAATTGGAGGTCATAAAAGAGGGTTGTGCTAAATCATTTGCCCCTTTCCCAAAAGGATGCATGTTTCATAGTGAGGGAGGATTGATGAGCTTTGAGCATCCAATGAACAAGATGAAGGCAATGCCAAGGGTAGATAGTGAGGGGGCAATGTGTGGGGCCAACTTCAAAGTTGATAAATACACAAGGGTCAACAGCATTCCACGTGTCGGAAGTGAGGCTGATTGGACTGAGTGGGCCTCCCATTAGTCATTACTGCTTTTGCTTTGTCACTCGCTTTAACTGTGCCTCAAATAATAACTTTGATCTTATTTTGTCCATCGTCTCTTTCTAATTTTTTACCATCTCAGCTTCTTCTAGTTTTTACCTCCGAACAAAGATGTAAATAACTTGGGGTAGTTTTCACTTGGCCTATGTAAGTATTTTTTTTCAGG
>contig_4527
TCTCAGTTGATTGCGCAGTGGGCACGGTGGTTAGCAAATATTGTTCTTGGATCTGGATCACTTATTGGTCGGCTTTTGACCTTCTCTTCAACTACACAAAATGGAGAAAGTGCTAAGTTGTTTGCTCCTCCTCTTAGTCCTCTGCAAGAAGCAAGACTCAG
>contig_4539
ACACAATGTACCCCCTTCTTTAATGCAGCAAAGAACAAGCTTGTTAAACAGAGCAAGTGAGCTGTCAGCATATATAAATTCACTGCTGCTGTCAACTGGGTAACCATAAGTACTCTTGATGAATTGCTTGATGCTAGTGGTGATATCTATTTCTGACTCAG
>contig_7984
CTCGTCTATGATCGCTGTCAGCAGCATCATCTCTCTTGATGGTTACCGCACCTACATCAACCCCCGTGCCTCGGATCGAAAAACCCTTCAAGTCAGTCATTGGGGCGTTGTCTTCCACGGAGGTTTCATGGCTGCGTTCGCAATCATGCTCGAATATGCCGGAGCTACGAACAACTGGTCTACCTACTTCCGTCCAATCATTGCATGTCCTGGTATTCTGC
>contig_4542
GGCCAGGTTTGATAATAATGTTCTTCAGCGGGATCACGAGAACCCTTCCGTCCAACGTTGTCAGATTGACGAACGCTCCGGTGAGAGCCTCGAGCAGAGACAGTTTCTGAGTGACCATAAGATCATTCCCGTCACGCTTGAAAAGAGGGTGGGGCTTCTCG
>contig_4553
ATGAAGCAAAGGAGCCGCTTGGTGACCTGGGAACACTGCTAAGTGATGAGAGTGGTAATGCCTTCTTCTCTGGGGTCAAAGAGAAGCTGAGAGTTTCGGATCTTATCGGGCGGTCAATAGCGATATATGAAACTGCCGATAAATCGGACACTGGTATCGCG
>contig_39929
CTCAGACCTCCGACTGGGCTCAGGAGGAGGAAGTAAAGGAAGAGGCCGAAAGTGCAGAGGAGGAGGGAGCAGAGGAGACCTCCGGCGACGGAGTTTTGGCGGTCGGAGAAGAGGAATACTATCCCGAGCCGCCGGAGGAGGCCAAGCTCTTTGTGGGTAATTTGCCTTATGACGTTGACAGTGAAAAACTTGCTAATCTTTTCAATGATGCTGGAGTTGTTGAGATTGCTGAGGTGATTTACAACAGGGAAACTGATCAGAGCAGAGGATTTGGGTTTGTGACTATGAGCACTGTTGAAGAAGCTGAGAAGGCTGTGGAGATGTTCCACCGCTACGATATAGGTGGGAGGGCTTTGACTGTAAACAAGGCTGC
>contig_4557
GCTCCAACTTGGCCATGGGGGGCTCCAACATGCTGCCTGGGCCCTCCAAACTTGCCCTGGGGCGCTCCAATCTGCTGCCTAGGCCCTCCAAACTCGCTATGGGGCGCTCCAACTTGGCCATGGGGGGCTCCAACCTCGTGCTGGGGCGGCCTTTGGGCGCA
>contig_57297
ATCTATATCGTGCGCGAGCCCTGATACTAGAAATCGCAGAGACAACTCTCCGTCTCTCGTTCTTCGAAGCTCACAACAGGTCGACAACATGTTATCACTCTCCTTAATCAGTTCTGCGATTATTATAGGCCTTGTCAATGGCAGCCCGACATCTCTGGAGGCCCTCGACCAACTGGCACAGAAGAAGACTTTCAGCCTTGAAACGATCGAAGTCGACCGAAAGGTCCCACGAACGCTGCTCGATGAGATAACTCACACATACATGAAGTATAATGTTGAGTTGCCCGCCTATGTTAAGGCCGCTTCGAGGATAGCACAAGACGAACCATCTGAAGCAGATGAATCACCAGCAGGAGGTGGTAAAGCCACGACGCCTGCGAAATCGATCGGTGGAGACAAGGAGTATCTGATAAGCGTCCAGGTTGGAAGCCATAACCTCACTCTCGACCCCGACACTGGGTCCGCGGATCTGTATGTTCTGTCCTTCCCCATCCAATACCCCATTCACCCACACGATTTACCCTTGCATACGTGAAAGACACTAACAAAAGACATAGGTGGGTGATGTCTACACTACAACCCAGCACAGAGCGAACGGGTCGACCTCAAAACAGAGTCTACGATATTGCCGGTGGCAAGATTATGGACGGACATTCGTGGACGATTCGCTATGGCGACAGAAGCGGAGCTAATGGCAAGGTTTACCAGGACAAGGTTTCGATTGGTGAAATCACCGTCCCCAATCAGGCTGTGGAAGCCGCTTCCACAGTCTCAAAAACCTTTTCCAAGGACCCACTCAACGACGGTCTTCTCGGTCTCGCTTTCGGCAAGCTCAACACAATCAAACCATCCAAGCAACCGACTTGGTTCGAAAACGCCAAGCCAAAGCTCTTAATGCCACTTTTTACAGTCTCGCTGAAGCGCAGAGCAGTGGGATCGTACGACTTCGGTTATATTGACAAGTCGAAATATACGGGCGAGATAGTGTGGGCGAACGTGAAGGGCGCCAAGGGATTTTGGGACTTTCCCGTTACCGGGTTTACTGTCGGAGGAGGGCAGGAAGTTCCAATCGCGCTGAACGCAATTGCCGACACGGGTTCATCGCTTTGGTACGCGCCAGCGAAGATGGTAGACGCCTACTACGCCAAAGTTCCGGGAGCGACGTTCAGCCAATTGGCCGGCGGATGGAACTTTCCATGCAGCGCCAAACTGCCTGACATCTCTCTCACAGTCAGTGGAAAGAAGGTTACTGTGCCAGGTGGTAACATGAACTATCAAAGCATTGGAACTACGTGTATGGGTGGACTGCAGAGGGACACTGGGATGCCGTTCAGCATTGCCGGAGATGTGTTTCTGAAGAACCTGTTCGTCGTGTTCGAGCATCCTGTGAGCGGGCAGGCCAGGTTGGGATTTGCATCAGCTGCGAAGGGGAGGGCAGAACCGAAGGTGGCCAAGACAGCACCATAGGTCAAGC
>contig_4561
CTTCTTTCCCCGTCGCCAACGCATCAATCAACCTCTTCACGCTGGAGTGATCGCTCTTCGGCCCTTGCAGAAACCGACAATTGCGCCCAATAACATAGTCTCTCCCGTAGCCTGTCGTCCTGTAGAATTCCTCCGAGGCATAGACGATGGGGTTGTCTTGA
>contig_4568
TCTCACGGTATTGCTCAAGTGAAGAGTGTCACTGGCAGCAAGATCTTGCGTATTCTGAAGGCTCATGGTCTTGCCCCTGAAATTCCTGAGGATCTTTACCACCTGATCAAGAAGGCTGTCTCAATCAGGAAGCATTTGGAGAGGAACAGGAAGGACAAGGG
>contig_6814
GCGTACGAGAGCTGCTGAGTGAGTGTATCAACACAGCCATTAATGATTCCCAAAGTATCCAGGTGTATCAGCGCAGTCTCTCCCTTTGTCGTCAAGGATCCATTAGCAATGCGTTGATTCTGTTGTTGGAAGAAGGCTGTGTAAGCGGGTCCATATTTTCCGCCATAAGACTCTGTCCATATTGAAACCCGA
>contig_4575
GTCCAGTGCTCTTGTCTCTTGGGAAGAAGCCTCTAGCCCGAACTGCGACAGTTTCGTCGCCATGGGTTGCTACGGAACATACGCCGGTACCTCGTTCCAAGTTGTCGACAGCACTGGAGCCAAGTCAGGAACTGTTCTGACCACAAAGGATGTTCAGGTTGC
>contig_4580
TTTAAGTGCATCCAGCACACCACCTAACTTATCCTGCGAGTCATGAGGCACCAATGCATATAGGTCGTTTCTGCTCCCTGAAGCATTTCCTTTATGGAAACCATAGCCAGCATCAGAAGACAAGGCATCTGATGTATGTTTGTGGGCTGACTGATGCAGAAG
>contig_4581
TCTCCACTTAATTTTTCGATTGCCAGTGGGGAGACACAGATCTTAAGCGTGTTCGTTAATGCTACGGGTAACAGCACGACTGCTAGCTATGGGAGCGTCGGACTACTTGGAAATCTAGGCCATGTTATCAACATTCCTTTGTCAGTCATTGTCAAAATCACA
>contig_4586
TTCCATTGGACCTGCAGGCATGATCTTGTTTACCAGCTTTCGTAGCTGATCTACAGCATCATCTCTTTCTTTGGATGCAACGTTTAGAAGATTGACTAGTTTCTTCACATTCTCCTCGCTTTTTCGGATTTCATCCGTTGCGCGTGTTTTTACTGATTCTAG
>contig_18041
CTCGGTTATATGCTAGATGTGGTTCCTCTCCAATAACTATGATATCGTATTCTCGTCGCTTCACATCGAGTTTCAGAAGCTTCTCAATGAATGATATGCCCACCATTCCCAGTC
>contig_22099
GATTGGATACCTTTTATGCAAATGAGAACTCCTTGACTCTTAAAACTAGCCTGGACTGGGTTCCTCCTTTTCAACTTTCTATGTTGAGTTTAAGTTCTTGGCGTTTGGACCCATCACAGTTGCCT
>contig_4592
TATCTGCTGGTTGGGGCAGGTTATCGATATATCAAACTTGGAGTTCGGGGAATACACATTATACCAAACTTGGACTTTTGGACCACCTTACGTCAAAGTACCCAGAGTCTGTTTGCATCCTTACTGCACAAATTTAGGGGATCTTCTCATGGTCATCGAAGC
>contig_4596
CTGTCCGCTGCACCCCCAGAAACCTGCGGCGAATGACCCTCACCCACACCCGAGTTCCTCACCACCTCGTCTTCCACGGGGAGCCGATGGTAAGAAGGATTGGTAAACGACGCGGTGACTAGGTAAACGGTTCCTGCGGCTATTAGGGCTCCGGCCACGAGG
>contig_4598
GAGTGACTGGCCGAGATTCGATCTCATAGAAATCAATCGGCACTTGGTTCTGAGGGTTGGTGTATGATGCTAAGGGCTCTTTGGCCTGTGGTATTGGAAGCGGATTTTGAAACGCATACTCATACTGTGGGCTGAGTCTTGGAAATACAGTCTCTGCTGTCG
>contig_4605
CTTCAACCTGTAAGCACGCTAGCCATGCTATGGGATCAATATCAGTAGCTGTTATTACTCTGCTGCTACGCGCGAGTACCACCTTAATAAGTGCCGAGTTGCTTCTTATTTTCTGCAAAGCGCTATTAACAGCAAGATCCCAATACGTCTTGCACGGGATGT
>contig_47594
TTTTCCTGGAGAAAAAAAGAAACATCGTAAAGAAAGGATGGTTGAGAAGCGCAGGGAGAGAATGCTGCGCCGAGGTGTTGATCTTGAGCGCATAAATTTGAAAATGGAGCAAATTGTTTCGGATGGAGTAGATATGTTTTCTTTTCAGCCTATGCATTCCAGGGATTGTTCCCAGGTGCAGCGATTAGCCGCAATTTATCACCTAAGGAGTTCCTGCCAAGGATCTGGCAAGAAGAGGTTTGTGACAGTGATGCAGACACAACACACAGGCATGCCATCGTCAATTGATAGACTTCGTCTTGAAAAGCTGATTGGAGCTGACATGGAGGATGCTGATTTCTCT
>contig_52236
TTGACAGCACCATCTCGAGTTCTTGGTGAGTCCAGTTATGGGTTGGAAGGTGTTGAAGAAACATAACCAACTCTTGGAAATCAAGCTTCACAAGCTCATCTGACCACGTTAAAAGAAAACTGGCAAATATATACACAAGAAAATCTGGCAATGAATCTCCTTCAGCAAGATAGGTATCCCACAGGCGGGTGACGAGATCAAAAGGAATCTCCCGTATTAAAAGACAGTTGAACCAGCGGAAAGCAAATTGAAGAAATTCTAGCCCTTGCTCCTCCATGTGTGTAGATACCGGTTCATCAATCCGCCTGACCAATTCCTTTAGCTTAAACACGAGCCTCTGGATTCCCGGCTGAGCAAATGTGTAATGATCTTGCATACCATCGAGTAACTTTGATAGGCACCAATAGCAATCAGCCTCAACGTAAGATATTTTATCGGGAGATAGATCGGAGATTGACCAATTATCCACACTCCCTTCTAAGTATTCTGACAAGAAAACCACTAGAAAGGGAGTAGCCAGATCATTTATTCCCTGAACATATCCACTTGCAGGATGTCTAATGGCCCATGTGTAAAGGATCCGCTCCAAGGATTTCTGGACTTGTTCTTGCTGAAAAAAGGATACATCTGGCACTGTTCTTGGGCAATCAACA
>contig_59157
GGCGGAAATGACAGTTCTCTTTTCTTGATTGCTACGGAAATTAAATCAATCTGATCCAGTATATACATGTTATGGGGGTGGAAGTAATCTCTTATTATGCCAGTCCTGGATGAGGGAACGGAGGGTGTGATTAGGGGTAAGAAATGTGTGCTTGAGCCTTAAGTTTGTCATGGGCGATGTATCATGCCCCATTCTTAGCCATTCCTCTATGGCGTCGAGTTCATATGAAAACCCATCCGCTGCCGCATGTGGATTCTTCATCACTTCCTGAAAAATGGGGCACAGGAAAAAACTAGGTACATCAGGCGTGTCTTTCGCTTTTACATCTTCTTCCTTCACCCGCTCACTTGCCACTAAATCATCAGCTCTTTTCTTCAACTCATGAAGCTCTTCCGTCAATGTTGCCAGGTTCAAATCTCTACTAGGCCTGCGGTTACTTGTCAAGCACGTCAATGCTAAACCTGCTAGTTTCTCTGCTAGATCCAATGGCCACTGTCCAGCCAAGTCATCTAAATCTCGG
>contig_4620
CCGTATTTGACAACAACTGGCTTTGGTGAAGCATCCTTAGCGGATTTACCTTCAGCAACAGCAGCAGCTTCCTTGGTCAATCTTTCCTTCTTTTCAGCAGCAGTTTCTGGTCTGTACTTGTTGAACAATTTGAAAGCTTGAGTAGCAGTGTTCTTGTCCAAA
>contig_4621
TAAACATCAACGATGCCTTCTCAAAAATCTTTCAGAACCAAGCAAAAATTGGCCAAGGCTCAAAAGCAAAACAGACCATTGCCACAATGGATCAGATTGAGAACTGACAACAAAATCAGATACAATGCTAAGAGAAGACACTGGAGAAGAACTAAGTTGGGT
>contig_4625
TACGACGAGAAATCGCGACTTGGACAGCGGGATGTTTTACTGGTTTTCTCGCCGACGTGGTATACTTCCTACGAAAGGAGCCTGCTTTGGATCGCCGGGTACAAACCGGGTATCGTATTCCGGCTCGTGACCGAGTCGGTGCCCGATTTGAGCGACCAGCAG
>contig_4628
CCGGAAAATACTATGTCGACTGCAACGAGATGAAACCCAGCTCATATGCTAGAGATGAAAAGTTGGCCAATAAACTTTGGGACTTCAGCAACAAACTGATTGATGGAGCTTCCGTTCCAAAAGCTGAATGAGAAACTTCATGTGATTTCTGCTTATATGTTG
>contig_30164
GAGAGGAACAACAGTGCGATAGAATTTGGCGCCTGATGTTGGGAGGCCAGTCGAAGGTGCGGAAACGTTCCACAACGAGTCATCGAAGCCAGGGAGATGCCATCCGAGTCTTTCAGCGTGTAGACCACCTTCTGCGAAGACCCCACGGATCGGATCGATATTCGATTCTCCTCCAGCATTCCCAGCCACTCTCCATGACGAGAAAGTCGAGTTGCGCCCCGTGCCTAGGAGAGTCGCGTTGTATATTCCTCGAGGATTTGTGGAAGCGGCGGCAAAAAGAGATTCGTCATGACCCATGT
>contig_4633
ATCGATAGAAGCAACTTTGATCCCGACGGCACCCTCATATTTTTTCCCCTTAATCCAATCAGTGACACCATCCACCTGCCAGTACTCGGATTCGACCAAAAGCCGCGCATACTTTGCATATCCGAAGCCTTTGGTGTAATCATAGAATAGAGGGAAACTGCC
>contig_4634
AATTCTTCTCATCATGAGGAAGAAAAAAGTTACGTCAAGGGCCAGCGGTCAAAAAGAAAGAGACCATCACCGTTTATGGAGAAGACATCATTTGGTGAGAATGATGACAAGACACAATCAGTTCAGGATAATGTAATGGATGAGATGGATGTTAACTGGATA
>contig_39744
GCTATGGCATTTCAAAACCCAAGAGTTCAAGCAGCAATCATGGATTGTTCACAGAACCCACTGAGCATTGCAAAATATCAAAACGATAAGGAGGTGATGGATGTTTTCAATAAGATATCGGAACTCTTTCCTGGGGTGTCTGGTTCGCCTTAATTACTATTCATGGACTCTAGCTTCTCGACTTAAACATGCTCTCTATTTATTACGGATGAGTAAGGGAATTTGAGCTTTTCCAATCCTGCGAAGCTGAACATGCTTCTGGTTCTCATGCCCATGCATAGCGCGCGATAGGCTCATTTTGCTGCCGTATTTGGAGATATGAGTTGACATCCTTGTAGCGTATTGGACGAACTAAAAGCATCATGTCCCTTCCTGTGAAAACGATATGTATATTGGTGTCTGGGATCATCTGTCTAGCAGGCTTTTGTAATGTTGGTTTTGGTAGCTTTGCTCAAGATTTTATGAGGGGAACTGCGAACAATTCGGAATAAAAATTTGTGGGTTTGCCATGGAGACTGTAGAACATTTAGACGTTATGTTTATTTTTTAAAAAAAAA
>contig_56578
GGGGACTAGAGTCGTCTTTGATGAGGAAGGCAACACGCTACCGCCATTAGCAAGGCTGGCTGATTTCAATAACAGTGGTCTGCCTGATGAAATTCATGACATGAAAAACGAATATTATAAGAAGCTTAGAGAAGATAT
>contig_40590
TTGAAAACTGCTGCTGATAAGCATTGGAGTGACGGAGCCTTAGAGGCTGATTTGCGCCGTGCTGACCTCCGTGCGAAACAACGTGCAATGAAAGATGCCCTAATGGCTCTGGAGTTTGTCAAAAATATTCATGACAGGATGGTGAACAAAATGTACAATTTTCCTCTGCAAAGCGAAAATGGTGTTATATCAGAAAATGACATACTG
>contig_4646
CAAACATCCGCCCTCTTCACATCCCTCCTCCCCTACACCCAAAAGCTAATCCACGTCCGCTGGTCCGGAGAAGCCCTCTGGATCCCCCTCGGCTACACCAACAGCATCCAAAACCCAAACACCCCTCTCCCCCAGGAAAACCACACGGCCCACCCCGCTCCA
>contig_28706
CATGGTTTACTACAACCGGCAGCAAATCAAGTCCAGCGCTCTCAAGGACGCTGCAGATCGGTCAGTACGCTTAGGCATTAGCAACCACCAGTTTGATCGCAGCCTTAGACCCGATCACAAGGCTCCGAGGAAGGCTGGTCACGGTGTATCTTCTAAAAAGCCATCGACTTCATCAACTCACGGTCATGCAAGTCAATCTGTAGCGTCACTGAAAAAGTCTCGGGGCAGGCACAGCCACCTCCCTCCGAGTGGAACAAAAGTAACAGCGCAGAGTCGGCAGCACTACTTTGACTTGGGCAGCAGAATTATGAACCTCAAGCAGGATCTCTCGAT
>contig_4654
GAGGTACCAAGAACTTGTTGGATGCTGCTGTTAAATCAGCTGAAAATGGAAACATTGTTATCATTGGTGGTGGTGATACTGCAACTGTTGCTAAGAAATACAATGCTGTTGACAAGTTGTCTCACGTTTCCACTGGTGGTGGTGCTTCTTTGGAATTGTTGG
>contig_27785
GCTCCTCCATTTCATTGAGTATTTTGTCTTCATCATCATCCTTATCCTCCTTATTCTCCTCCTTTTCAACATCTGTAGTAGAAGCGACAATCTTATGGGACGGAGATAAGGCCTTTTTTATCTGCATCCGCCACTTCAAAAGGTACTTGAAATCTTGCTTCCCCAAAACACGCAGATCATCACACAGAGTTTTAACCTCTTCTGTTGTTAAAGCATGATCCTTGAGGAGTAAAGATGCCTCATCGTCAAAGCTTAGGGATGTAGTAGAACCAAGGATATTGAGAGGAACATCAGACCAAAT
>contig_4664
AGGTTAACCAGTTCAAACCCCAATCTAGCAGAGATATGAGCTCATGTACAGCCTTGCCCCAATATCGACGGGTCCATCATCCCCTCCAACTGCATGAAGCACTACAGGAATGGTTGAAAGAACACGCAGTGTAAGGGGGAAAACCAAAGGATCGATTTCACT
>contig_4672
CCGGACAATTCCTAGTAAACTACTGGCAAATAGTGGCATTTGCTCCTTACATGAAGATAACAGCTTCCTATAAATGCATAGCACCACTGTAACAGATCCAAAGTGCTCATTTCGCAAATCCTTGTAACATCGTTGCTCCAAGCTATCAGTGATCTTGGGAAT
>contig_60184
CGTGAGTTTCGGGGAGCATAGTAAAAAAAGAAGACCCACGCCACCGACGCGATTGCCGCGTAAAGAAAGAAGGCCCCACCGATCGTGATGGCCTCATACAATGAAATAAAAGTCATCGAAAGGACCCCACTCACCACCCTGTTCATCGCCACTCCGAGACTGCACCCCTGAGCACGTAGCTTCAACGGGAAGATCTCGGAACTGTAAACCCACGTAATGGGGCCCATTCCGATCGAGAAGAACGCGACGTAGAGTAAAACCATGGTCAGGCACAAAACGGCGGCCCACAGGATCCGTT
>contig_46530
GTCATTATTTATCTCATCTAAGGTTACATCCGCACGATTATATGAGAACGCAATTTACAAGCCTAATAACCCGTTTCAACTGAAACACATCGTGGAACGAAGCGCCTATGCCTATCGTCAATGGCTTCCTCCGTGCAACGTCAAGATCTAAATGTCATCCAAATCCCACTAAATGCTATGAACAGGGTTACGGCTAAAGGAATACCAACCAAAATAACAAATGTAGGACTCAGGCCGTGGTGTTTGGGCAGTTCCTTCGAAGACACTGACAGCCCCATATGGCTGCTGGGTGATGCACCGTCCCTTCCCGTCCTTAACCTCAACGTTATTGGGGCTTCTTCAGCAGCCCTCTTCTCATCAACCAGTTCTGTTGGTGAGCCATCGGTAATTTTCCTGCCCATGTCTGACTTCAAAAGACGGGACTCTGCTTCCTGCTCATCGAAATTAGAAATCTTCTCCGTGGCTTCCTTGACCTCATAAATAGTTGACTGCACATTATCTTCTTCAGCAGGGGTTGTATCTCTCACATTGCTATCAACAACTGACCGAGGTGAAGTACTCATCTGCAAACGGATTCTTCTAGAAGCAGGGGCCTGAGTTGCAGAATCACCTGAACTTAATGGTTGTTGAGGCTCGGGGGCCTTCATCTTGATTCCGGATCTACCTACAACATTGGAATCATAGTTGACGGAATTCTTCATAGTGGCCAAGTCTTCCTTATCGTTGATTTCCGCATGCTCTTTCTCATGTTCATCAGAGGCCAGACTCTGCTGTATAGCTTCTCTAGCCTCAGTATTAGCAGATTCTACTTCATCTTCTCCCCCGTAATCTGTCTCTCTCACGTTACTATCGGCAATGGACCCGTATGAAATATTCATCTGCAAACCGATTCTTCTATGAGCAGTGTCCTGAGTTACAGAACTGTCTGAATTTGATCGTTGTTGAGGCTGGCGAGTC
>contig_4680
TAAACCCCAAAAATCCATGTTCCTTACTCTTGTTCATACTAGTCATCAAGCCTTCCCCACCGAACACAAGATCCACCAACCACCACTGTCCGATCTCCACCAACTTCATCGGCTCCAGCTGATTTTCCTTCACTATCTGCTCCCACACCCCCTCTTTCACCT
>contig_4687
TCTGCCAAAACCTTTTCTTGGAACTTTGGATTTTCGATTTCCTTGTTAACCTTTTCAATAACTGAGGTTGCTAATTGTTCTTGTTCGAGTTGCCTTTGTTGTTGTTCAAATCTAACCCATGAATCCAAAACGTTTCTAGCTTCTGATGCTACTTCCAATTTTT
>contig_4688
CCCACTTACCGTTCTTAACCATATAAGCAGTCTTGTCGTCCAAGTCTGGTCTAGCCTTGGCAACATCATCAACGGTCAATTGATCAAATGGTCTGGCACTTTCAATATCCTTCAAGGTAGCCTTCAATTCAGCAATCTCTTTGGTAACTGATTTCTCAGCCAA
>contig_4695
CAATATCTCCACAAAGAAAATGACGAGTTTTTATTTACGTGGGAAATGCGCTTAAGGATTGCTGCTGAAGTTGCAGGAGCTCTTTCATACTTACATTCAGCAGCAGGTTTTCCAATTTACCACAGGGACATCAAGTCTACAAACATACTCTTAGATGATAAAT
>contig_4696
TGTTGTTGAATATGTAGTAGAACTTAGAGATCCGTACACCATTTGAGGCTTCAAAAAGGACCCAGTAGTTGGGGAAGGTTCTGCCTTCATGTTGGAGAGGAGGACAGGGGACTCGAGAAACGACGTCGGACTGAGGCCGGGAGGGATAGTGAGGCAGGGGGAC
>contig_4698
CATTCCTCCGTTGGCAAATTTCGAGATGCCAAATCCGTCGATTGCCACGGCTGGAAACAATTTGCACTTTCCAGTAGAACCGTCGCCTTGGCCTCTAGATGGCTGCCGACAGATCTCGATCAATTCCTTTGGATTTGGAGGTACAAACGCACATGCTGTGATC
>contig_4701
GTCCTGCTTCGCCAGCAATAGCTTTAGCCAGCAGAGTTTTTCCAGTTCCAGGAGGTCCATGAAGGAGTACGCCTTTTGGGCAATAGATGCCTTTATCTTGGAACTCTTCATCGTTTTTTAAAATTCGCACTATCTCCTGCAGTTCCCGCTTTATATATTCCTG
>contig_4703
CACTAGAGGAAGACGAACAACGCAAACTACAACTGCAATTCAGTGAAAAGGATCAAGCTGAAAATTTGATGATTGTTGATCTTCTAAGAAATGACCTTGGCCGTGTGTGTGAGCCCGGTTCTGTTCATGTGCCCCATCTTATGGATGTAGAATCATATGCTAC
>contig_4708
TACACCTTAAATGTATAAAATGAATACATTAACTACCGTCTACTCGTTGCTCTTTTACATATTGAATATATGATTTAGATACGCGATAGTCCATTTATTTTTCAATAATCTTCTTAGTTGTTACCATACACCAGTGATTACTTGGTCCACTAATAGCCTTTCA
>contig_31062
GCTTATGCTCGAATCCAGGGGAAGGTGGCTCTTGTAGCCCACTTTCAAAATTCAAGCCTAATGAATGAAGACAAACGTTGTCGTCCGATTCTCTTTCACTCAGAGGGTTCTGAGGCTGGTGATCAGATCATCCAAGAGCATCTTCCTTCCAACAATTTGGACATCCAGGTTGGTCAGGAAAAGGAGTCGGACTCTGATTCATCAGGAAGCCCAAAGCGTGGCTTTGACGAGAAGCCAGATAAGAGTTAACAGTGTATCAAAGCAGATGCCAGGGCTGAATTTGGTGGTGGCCGTGGCTTCCAACAATCATACACCTATCAAGTATATATATGTACAAGTCGGAGAAGTACGGGATGCAGAGTTTCTTTTGTAGCTCCTTTTAGTAGTATCTTCTAGAGTGTTTGACTGGAAACATCCGGCAGCGTTTTGTTTATCTGCAGTTAACGGTCACATGAGAGAACGATAGTGCATGTCGACGAATCCAATCCTCCCTGCTGACAGCAGTTGCCGCCGGTTGTGCAGGTTTCTGATTTTTGGGCTCATTTTTGTTGTGCGACTTCGGGGTGTGGATAAGGTAGCCTGCAAATATGATGTGCATATGGGTATCTGAGTACATGTGTTTTGAGAGGGGGGGTGGTTATTTGACATGGGGTACAAAATTGTATAGTGG
>contig_4719
CCTAACGGTCTGATTTAGGGGTTTTCTCCTACCAGCTTCGCAGCCCCAAATTCATCGCCATGACTGAGTATTGGGTTAGCCAGGGTAACAAGTGGTGTGACTTCTGCAAAATCTACATCTCGCACAATCCTTCCAGCGTCAGAAATCATGAGCTTGGTCAACG
>contig_4720
AAGAGTTAGTATCATCAACTATAGGTATTGAACTTACTTGAGCTTGAACTAGCAAGTTTAGAGCTGCACTAAGCGAAGCACTTGGTCTCAACGTTGCTAATGGCCGACAATTCGTCTCTCCAATTTCCGGAACCCAAGTACCCACATTAATTGCACATATTGG
>contig_28402
TGGAAGCATAGCAACACTTGCCAATTGGTTCGTAGCCTGGGTGATCACGATGACAGCAAACTTGCTACTGGAATGGAGCAGTGGAGGAACCTTCACCATTTACATGGTGGTGAGTGCTTTCACCGTTGTATTTGTTGCCATTTGGGTTCCGGAGACAAAGGGGAGAACTCTGGAAGAGATCCAATGGTCCTTCAGATAAGTTTTTCTTTACCGTTCTTGCATACGACTTGCTCTCTTCTGTTGCAAGAAACCAGTTCTGCTGCCCCGTTTTGAGATTATCCTACGGGAACTGTACAAAGCGTGCAGTTTTCGTGACATTCTTCAGCCAGCACTTCGTGTTCGGTTGCTACTTTCATTGCTTGTTTTGTATCTTTCAATAGATAGCTGTAAACTCACAGTTTTCTTATAGTTTCATTGAATTCATAAACTTTCCATCGCCC
>contig_4726
TGGAGCCAATGGAACATTTGAAGTCTTTAAATTTAAGTGGAACAGCGGTTCAAGTGCTACACTCATCAGTCGAGTTTCTCCCTGCTCTGAAAATACTTAAACTACGATTTTGTAGAAGCCTTTCAAGTATCCCAATGAGCATTTGTAAGTTGAAATATCTCGA
>contig_4731
ATCGCCTTCACCAAGCTCTCATAATCGTACAGATCACCCAGGACAAAATTGAAGCCCAGATCCTTGAGGTTCTCGAGAAATTTGGACTTTTTCGGGTTATAGAGGGTAGTTTCTCGGACCAGAAAGTAGGTGGGGTGGCCGGCCTTGGCGCTGGCCTATGCGA
>contig_11307
CCCTTGGCGGCCTCCACGGCGATCCGATACCTCCTCTCCCACTGCAAATGCCCGCCCTTCGTCCCATGCAGCAGCTCCCCCAAGCTCCCATTCGGCATGTA
>contig_4734
CTTGAAATTTCAGCTCTGCAGCATTCAGTGCTTCAATGCTTTCGGTTGCAGAATCATATGCTTGCACAGCAGCCAAGCACATATTTCCAATACTTGCCAAAGCAGTTTGCTCTGTCGGATTGTTGTAATAGGATTCAGCAACAGTGTGGAGATGCACAAAAAA
>contig_4738
CAAAGCCAGTCATTGCATTTGTAACTGGTGGAGCCTGGATTATTGGTTACAAAGCATGGGGTTCTCTTTTAGGACAGCAGTTATCAGAAAGAGACATCATAGTGGCATGCATAGATTACAGAAATTTTCCTCAGGGTACTATCAGTGATATGGTAAAGGATGC
>contig_39615
GCTCAATCATGCATAATCGTTCCCATAAGGTAAGAAACAGCGACACCAATCACATCTATCCAATTCCCTCCACGTACACAGGACAGAAAGACATTTCATAATCCCGCTCCAAAGCAGAACCCGAGCTCAAAGTTTCGCATCATCCGCACTCCTCCTCTTCACCACCTCTTCAAAAGCCCTTACAACATCATACTCATGCAACCAAGCAGTATCACTCCCCCTCCCCGCTCTCTCCCTAAGTTCCTCATCACTTTCCACCCTCCCCTCCCTCAACCGTCCCAACTTCAACTCATTAGCAGCATGCACCTTCGCCAACAACCTCTCCGCATGCGGTTTCCTGATATCCTCATACAACCGCAACGCCCCCTCCAACTCCTGGGGCCCCGGTTTCATCACACCAGACGACGACGATGCAGTAGTAGTAACAGGGAGTGCCGGTAACACAGAAAAAAGAGCAAGAGAGAGCGCATAAGCATCCTCAATAGCAAGGGACCCCCCCGTCGCAAAAGCACCACCATGCGCATGCGCCGCATCCCCAACAAGCACAACCCTCCCCCCACCAAAAACCCACCTCTCCAACCGCTGCAAACACGCCAAATTAGGATAAACGCGAATCTCAGGCGTAACCTCGCTCAGCGCTTTGACAACAGGGTTCCACATCTCATACGTATCACGGAGGATTTTCACATCGGCGGGGCGATCCCAGGTTCCGTTTTCGAGCGGGGTGAGGGCGGGGTCTAGGTAGATGCCGCCGACGATTGTGCAGAGGTTTTTGCGGAGGGGGGAGGAGAAGAAGGTTGTTTTTGGAGACCACCAGTGTGTTGCGTCCTGGGGGAGGTTTGGGATGGATTTTGTTAGGG
>contig_4740
ATATCATACAGGTACTCTGAAGCAGCACGGCAATTTGGTAAGAATTCCACAGCATCAACCACAAACACTAAACCAGCAGCTTGAGGGAGGAAATCATCTAGTTTGGCTCTAAGGCGAGAATGCCCGGGAACATTAATAACATGAATAGGATTTAGCTTTCCAT
>contig_4744
CGGAATACTGCGCCGTCCTCGTCGCATTCAACTCGATCCTTCAAATCGTACTCTTCGCCCCTTTCGCCATTTTTTACATCAGGATCGTAAGTGGGAACAGAAACGATCCCGATGCGAATTACACGCTCGTCGCAAGGAGCGTCGCTGCGTTTTTGGGTAAGTA
>contig_4745
TCTTGTCTCTGACCAGCTCCGTATAGCTGCGGGTAATCTAGAAGTGTCCTTCTACTTAGGTCCTTGTCAAGAATCCCAACAACAATTGTAGGTGCTGCAGTGTAAATTATAGAATACAACATGCTGCTCCATTCAGTGATCGCAGTTGTCAAACTAAAAGAAG
>contig_4750
ATCAGCTCAAACCGGAGAATCTAAAGTATTTTACTACAAGATGAAGGGTGACTACCACAGATACTTGGCTGAATTTGCTGTAGCTGATAAGCGTAAGGAAGCTGCTGATTTGTCATTGGAAGCTTACAAAGCTGCTTCAGATGTTGCCGTTACTGAATTACCA
>contig_4757
TTGTTGAGATTGTGTTTGAGAACAAAGAAAATATTATGCAAAGCTTTCACTTGGATGGTTACGCCTTCTGGGTTGTTGGAATGGATGGAGGTAAATGGACACCGGCTAGTCGGAACGAATATAACCTTAGAGATGCAGTGTCCAGAAGTACCACACAGGTGTA
>contig_4758
GCTGATTGTTGTTGGACCAGAAGGTGACTTCACTGAGAAAGAGGTGAGTGACTTGATGGAAGCTGGTGCTATCTCAGTTGGTCTTGGCCCACATCGACTACGGGTTGAAACTGCAACAGTGGCTCTTCTGGCAACTCTCATGTTATGGTCTGATTCTCAAAAA
>contig_4759
CTTGTACCCAAGGGGGATTTCTACGAGGGTCGTCTTGCACCCCATCGTTGTTTACTCTCACTCCTAACAACGAATTGCGTTTGACCTCCAATGCCTCGACGGAGGACTCGCCATCGAAAAACTTCACCCCATCTTCTGCACACAAAAAAGCATGAATTCTAGC
>contig_4760
GCAAACATTCCACTGGACGACACAACTCCTCCCCGCTCTGCGACTCGCCGGTCTCACCTTCGAAACGGTGTCTCAACGCGAATGGATCAGGAGACTACGCGGGGGAGAACAGGATCCGATTAAGAACCCGACGATTAAACTTCTCGATTTCTTCGCTGACAAG
>contig_4764
GCTGGTGTAATGTTGGCTGCAAGCTTCGATCTTATACAGGAAGGGCAAGGTCATGGTGCTGGGAACTGGGTCGTTCATGGGCTTTTAGCTGGGGGCCTTTTTATTTGGCTGTGCAAGCAGTTTCTTGAACACTATGGAGAGGTTAGTATGTTAGACATCAAAG
>contig_4765
GCTTTATGTCCCAGGCCTGGACGCAGCATTGTATTTATCACATCATCGACTTCTTAAGAGTCTCAAGGCATTATGTGGCAAGCCAAGGCCAGTTTTAGCTCTCAGTTGTATGTCAGATGGGATGCAGACGATTGATGCACTCCTGATGAGCAAAGTGAAAAGA
>contig_4768
AAGAAAACTAGGTTACCTCAACCTTAGTACGGAACTCTAACAAGCATTCACATACATGACAATTTGCTCTATGCGGGGAGTTATTAGACTGATCGGATTTCACAAATGCAAACACCTCATCGCCGCAATTTGGGCATGCCCCTTTTAGTGCCACCAAGTCATT
>contig_4771
CTGGGGTTCAACATTCAAAGTAGTTCTTTTCTCAGATTTTCCTTCTGCTGGGTCTGGTAGGTATTTCGCAATTCGATATTTCTGCAGATGACTTTTGACATGAAAGATGGTTAATCCGTCTAAACCCATCATCTTCAATATTGCCTTCGGTGTTGCTTTGTCC
>contig_4779
GTAATTACCTCCCTTTTCCTCCTGAGAGTGAGCTGCTGGCGGTGGAGGGAACAAAATACACCCGAGACACCCCTTGATTTTGCAGACGTGGCAGGTGTCCAAATCGGACGGCGCCAAGAGAGTGTTGCTGTAGCAGTTAGTACTAGTAGTATATCGCGGTGAG
>contig_4780
CTGGATACGAATGAGGGAGAATATGCGGCGGCTTGCTCGTTGGACTTTTCGAGGGTGCCGGCTTTCTATGATACCTTTGCGTTGAGGGACTCGGAAGGTTATGAACATGTCACGCAAACGTGGCCGTACTTTCGATCACAAGAGTCGAGAAGGGCGATGAAAA
>contig_4797
CTGAACCAACAAAATATGTCTTCATGCAGTATGCTGACCAGTTGATGGGTCTGTTCTTGAGAGTATTTGCCAGTAAAAGTGCGACAGCTCATGAGGAGGCCATGCTTGCCATTGGAGCTCTTGTCTACTCAACAGGCTCTGATTTTGCCAAGTACATGACCGAG
>contig_56153
TCGGGTCAGGCTGTCGACAGCTTTTGCTCTCAGTTGAATGCTTCTTCCTACCAGAGAGAGGTGATAGAGAAGTATGCTCAAGCAGTGTATGAGCAGATTGTGGACATAGGAAAAAGGTTGGCAGAGAGTTTAGGGTTAGCTGATAGTGATTATCTCAAGGGGTGGCCCTGCC
>contig_4802
ATCGAGGACCTGGGGTCGAAGTACCATCGCACTCTCCACCAGGTTTAACCCATACAAAGGCATCAAGGAGGGGGCTTTCTTTTGCGACTGCTGGCCGACGTCCGAATCCTGCACCTTTGACGTTGCACCAGTTTCCCCAGTGCTTTTGGTCTGTTGGATATTTG
>contig_4803
TTGCTGGAACAACAGGTTACTTGGCGCCTGAGTATGCCATACGAGGTCAAGTAACAAGGAAAGCAGACATCTACAGTTTTGGTGTTTTACTGTTGGAAATTGTTTGTGGGAGGTCTAACACTAACAGACATTTACCACCCCAAGAACAATATCTTCTTGCACGG
>contig_4807
TACAGAAGTCCCTGGGATTGATGGATGGCTGGATAAGCTTCTCGCTGTTGCCTTTGAGCAGACACTTGTTCAGCCTAATATGCTAGTTGTTGACATGGAGAAATTTACTTCACCGGAACAGGAAAGTTGGTTCACTGTGGATGAGAAGGATCCTGTTGCTTTTG
>contig_4809
GTCGACGCCAACCCCGAACACGTCAACTTTGCCAGGCGCTTTCGAGACTGCAACAAGGTCGGTGGCGAAATTGCCTCCCAAAGGAGCCCAGTCATTCCCGCTGATACTTGGTGACCAGACTTTGCCATTCCACCACTTATGGTAGGCTGCACCGTCTGGACCCA
>contig_4811
ATTTCCATTGAAGATGTTTCAATTTATGGAGATTTCAATACACCCAACAATGATGGGATAGATATCGAGGATTCAAATAACACAGTCATTACCAGATGCCATATCAATACTGGAGATGATGCTATCTGTCCCAAGACGTACACCGGCCCCCTTTATAACTTGAC
>contig_4813
GCTTGGAGTGTCAGGAAAGCGCCAAAGAGGAGTTTGAATCAAAGCTCCGGGGCGTTGAGGGAGAGTAAAAAGTTTAAAGCTTTTCTGATCTGTCTTGGTATCGCAACTATTGCTGTCTTCATCCGATCCGTCTTTCGGGTGGCGGAACTGTCTGATGGCTTCCA
>contig_4819
CGCTGTACTCGCTCGCGGTGATTCAGTTTAACGGCAGCGGCTGTTCGAAGAAAGGAAAGGACTTAAGAGCCGGCGTGGCTCTTTGCGCGCGAGCCGCTTCGCTCGGCCTCGTCGACGCACTCCGCGAGCTCGGCCATTGCCTCCAGGACGGTTACGGAGTCAAG
>contig_45544
GGATAATAAGGTGTAGGAACGAGAAATGCATTTCCATGGTCTGCTAAACAGAAGCTTAATATCTCAACTGCAGGGGTTGCACCAGATGTTAACACTATTTGCGATGGGTCAAATGACACTGATCTTCCCATGATCTGAGACATGAAACTCGCCATAGCCACTTTCAGCTCAGTCATTCCATCAAACGGCTGGTACGCTGCAATCCCAATTATGCTCAAATCACCACCGTCCGTTCCCACCATCGATTCCATCAGATTCTCCGAAACCCATTTCTCAATCAAATCCAAACACAGCCTGTTCTCAGACAATCCGACTTGAATAACCCCATCCGGATTATCCACCCTATCGTACGGCTCCTCCGAAGCCCTATCCAACCCGATATAGTACGGCGAGTCATTGGGCTTCGCAACCCAGCTCGCCCGGGAGGACATCCGGACCCGGCCCATGGGCCCGCGGGTGGACAAGCTGGACCGCGACGGCGTTCTGG
>contig_26777
CCAGAACCCACCCGTCCATCTCAACGCCTCCGTATCAAAGCAATCTTCTCCCCAGCCCTCACACTATCCCCCGGTTTCACCAATACCATCTCCACCCTCGCGCCCTCCTCCAAACCCTCAAACGCACAAACATTAATCTCCAATTTCATAGCCTCGAGGATAACGAGGACCTGCTCCGCTTTCACCACGTCTCCATTCGCAACCTCTACTTTCCATACATTCGCATCGACGGGCGCCTCGATGGCCGAAACATTGGCGTCTTGAAGCAATTTCTCCACAGTGCTGATATCGATTGACTCGTGTGATTTTTCAGACTGCCATTTTGCGATACTTGCGGCTTCGGCTTCTGTCATTTTTTCCTGCGCGATGGCCTGTTTCGCCCTGCGCCGTGCGACTTCGGCAGCGGTGCTTTGAAGAAGCGCGTTATGCTCAGCCATATCGAACTCGACATGCACAAACTCAAAGTTAAATTTCCCCGCTTTGAAGTCCCGCAGCATCCCATCCAAATCGCGCTCACTGACCTGATAATACGTCAAAATATCAAAGTCCTGGAATAACCAGGGTCGCGTGGGTGAGAAGCCCTTTTTATACCCGAAGAGATCCCAGCAAGGCACCGTGCGACCGGTCATTTGATAGCCGCCCGGGCTGTCGACGGGGTATATGGACATACAACTCCCGCCCCAACTCACGGTGCCTTCGGGCGTGAAGACGCGGGAGGGGTTTTGCTTTGGGCAGCTGAGGCGGTGGCGCGGGTCTATGGGGAGGGAACATGTGTTTCCGCAGAAGAAGCCGACTTCGACGACCATCATTTGGCCTGTGAGGTATATGTTTTTTAACTCTTGGGGGGTTAGGGCGTTGTTTTGGGCGACGAAGTCGAGGTTGGAGGGGAGGTAGGGGGCGTGTGGGCGTTGGGTTTCGGTGTAGCGTTTTATGGCTTGGTCTTGGGCTTTGCTTTCGAAGGAGATGGGGAGGCGGAAGAGGCGGGATGGGACTTTGATTTTGGAGAGGTCTCCGAGTTGGTCTTCGAGAGATTGTAGATGGGCGATCAGTTTGGATCGAGGCATGTGGAGGCCGTTGTAGAATAAGGTGACAGAGTTGCAGCAGCTCACTGTGTTGATCAGATCCTTTCTTAGCCATTCGGGGGCCTCTTCGGATGTCAGCAGCTTTTCCAGAGCGGTAACGCGGCATCGATGGTTGAGGTCGAAAGATTCTTCTCCATATTCGACGAGAACGTGATCATCTCCACCTTGCCTGTAGGTGACCTTTGGTTGATTTCCTTGAGCTGCTCGTTGCCAGAGTACCGCTTTCTGCTCGGGATGATACTGATTACGGAGACGGTCGATGGTCCTGAAAATCTTCATACCACCATAGTCGCCTTTC
>contig_4833
ATTGGAGATGGAGTTGAAGTTGAAGTCGGAACAGGACAAGAAGTCATGTGCAGAGTCAACAAAAGATTCATCTGGTCGAGAGAAAGAGATATTGCCGCAGGAGTTGGATCCTTACAAGGAGCAGCTTGAGAATTTATCAAAGCGATATGAAGAGCTAGAAGCAA
>contig_4835
CCCATGAAAAAGGGATTCGCTGGCTATGCTACGCGATTCGTTGACCCCTGCCTTGGTTTTGCAACAGGGTGGAATTACTTCCTCAAATACGTGATTCTGTTGCCGACAAATCTCACTGCGTCTGGCATGATCATCCAATACTGGAAGCCAGATCTTAACGTGGC
>contig_24281
GGGAGGGGACGCGAGACCAGAGGGGCCGCCATTTCTGGGAGATGAGGGAGGTTTCAACGGAGTTTAGTGTGGGGAGGAAGGTAAGGATGTGGATGAGGATCTCGTCGGGGAGATCGTTTAGGTTTCGATTCGTG
>contig_40009
GGGTGCCCTTAGAGAAGCGGAACGTGGTGTTTTTAGGTGATGGGATGGGTGAAACGGTCATTACCGGGTCGTTGAATGTGGGCCAGCCCGGAATTTCCACGTACAACACTGCTACCGTCGGGGTTGTTGGTGATGGGTTCATGGCAAGCGGACTCACAATCCAAAACACAGCAGGTCCCGACACCCACCAAGCGGTTGCTTTCCGATCAGACAGCGACCTCTCCGTGATCGAAAACTGCGAATTCATAGGCAATCAAGACACCCTCTACGCACAAGGCAACCGCCAGTTCTACAAATCATGCACCATCCAAGGCAACGTCGATTTCATCTTCGGAAACTCAGCTTCCATCTTCCAAGACTGCACCATCCTCGTCCGTCCACGGCAACTCCAACCCAAGAAAGGCGAAGACAATGTCGTCACAGCCCACGGAAGAACAGACCCTGCGA
>contig_4854
CCAAAGGTTGTCACCCTCTGGGATAGATTGCGAAATTGGCTCAGTACGGCCAAGAGATTGTCTACACCAGAAGAAGCTAACTCCTTTCAGTTAGATTCCATTGAAAAGGAAATCCCGTTACTGGAGAAAGAGCTCTCAGGGCCTCATCAACGCATTGGTTTTTG
>contig_4857
ACCTTCCCTCCATGAGATCCGTTGAATAAGGGTGGGCCACTGGAAACCATAAAGGATACCAAAATCAATGACATGGAGCCTTGTCGATTTTTCTGCTAAATTCCTGATTGTGACGTTTGAAACAAAATTAGACATCTTCTTAAATGGAGATGCAGCAAGGTACA
>contig_4859
TTTGATGCTGTACTGAATGAGCAAGTTTCAAATGATGAGGTATACCGGGCTACTGTAGAACCAATCATTCCCATAATCTTTGAGCGAACAAAGGCTACATGTTTTGCTTATGGTCAAACAGGTAGTGGTAAGACATTCACAATGCAACCGTTACCTATCAGAGC
>contig_33073
CAAAAGCTCTACAGCCAAAACATCTTATCATCCAAATTCCCATGCCACGGATTCGAATTCCCAAGCGTATGCCTCGGATCCGTCGACCACTGCCGAACAAACTCCCGATACCCATAAACAGCGGGATCCTCCCCCTCCGGCCCGCGAACAACCTTCGTCCCCGTCATCCAATCCATAAAGTAATTTCGGACGCGGGCGCAGAGGCGATCGGCGTAGTAGGCGGGGGGAGCGTAGGAAACGCTTGTGTTGCTGACGGCGTACGTGTAGCATAGGCTGTGCACGAAGTTTTGGAGTTTTGTGGGGTCCCAGGACATTTCGTCTTGGAGGACGAAGTAGTGGGCTGGTCTGGCTGTGCCTTTGATGGCTTGGTGGCTTTGGAGGAAGAAGTCGAAGTAGTAGGGGTGGATTACGTTGGAATCGACACAGAGTCCTGGAACGAAATTACCGGAGCCGTCGATGTCTCCTCTGGGGAATTTGCCAAGTTGTGCCCCGGACTGCCCGGGGTTGTAGTAGAATCTAGTATGATGGCGCTTCCCAACAATAATCGCCGTGATATTTGGCCTTGGCTGTCCGGCATCCTCGAAGACCTTGTAGATCTGAGAGACCTCATGCTGACGAACCTGGACATATTGCGCGTCAGAAACACCATCGCGGAAGTATATGACATTACTGGGCCACGCATTCCCGTTGGACGTGGGTCTCCACGCGTTTATCCGTTCTAGAACCATCGAGCCCAAGTTATCGATCATCTCCTGTTTCGGCGGATTGGGCCTTGCGGAGCCGCCGTACAGTCGAGCCAATCTATCCTTCGTTCCAACAAGTGCAGCAATTGAACCTGTACCGGGCGTAGCGTTCGAGCTCGGATGTGTAACATCTGCGCCCAAGATGATTGTGTTGAAAGTCTTTGCTTTCCCTGGCATAAAGCCTTGGAGAGTAGTGGCGTGATTCACCCCCGTTCCTAGACGCGAGTTGATCTTCATGGCATTGTTTGCTATGAATCCGGGAAAGCTGGCATTAGCAAGCTTGCTGCGGGTAATACATATAGATGGAACACCAACTGTGCGATCTGTAGCGATGCGGAATTTGTAATACAATCCCTT
>contig_4872
CCGCTGACGGCAAGTTGGGCACACTGGATGTAAATCTGTGCACCGCCGATCTGAGAAGCACCGTGGAGAGCGATATGCTCAGCTCGGAGGAGGAAGTTGCCTGTCGGGAGAGACGCCGGGATTTTGACGGAGACTTCCGTGGCGAGCTGTTGTGGCCAAGTTAAG
>contig_4875
GAATCAAGCTTAACAGTAATATCAGCACGGCGTATAGCCAAGATGCGACAGAGGTATCCCTTCAATGGACCCACACGGATTCTTACAGTTTGACCAATTGAGAACATTCCATCTTTATCACCCTGACTGAAGTTACTATCCCTTTCTTGCCATGGCTTTTTTGGC
>contig_5592
AATCCAGCCATGACAAGCAAACCAAAAACTAGACAGTCGTTACACCTTCGGAGCAGCTCAGCATGTCTGGTGTCTTCTAATTGACTCTTAAACTTTTCAGCTTTAAACGATTGCTTTGATATGCCCATTGCAAATTTTGATCTTTCTAGTTGATTAGAATCATAGTGGAGATC
>contig_10147
TGCATCGAATTTTATAGTTTGGGGATGAGACATATATGCAAAGCGAAAGAAAAGAACAGCAAAAGGAAAAGACAAAATGTCTGTCTATGATACAATTTGGTTGCACACCCTAATGAGGGGCAACCAGAGACTTGATTGGTTACAAAATGGTTCCCAGCAGCCACAGATGCAAGAAGAGCCAGTAGACGATAAGTCCGAGCCTTGCCCTCGGGCGACTCATCAAAACCCGCCCGCCAGATACCCAAATTCCATCTATTCGATCTGCAACCAACTTTCCCTGTCTTGGAATGAGACCAGATGCATTGAGAGACTTGAATACATGACCTTTGTCCTCATCAGTTTCTTCACTGTTGAGTAACCGGGTAGATTCAGATCCAATTTCAATTGCCAGATGGTCAGTTGAACCCTTTCGCATAGTTCGCACATGAGCTGCTGATTGGACAGGAGATATCCCGTTCTTTCCGTGTGATCCCCCATCTTCAATTTCAGATATCTCTGAACCGGTAGGCAATGAAGGTGCTTCAAAGATGCTCCTGTCCTGGACAATCTCTGACTGAGCAGCCCTTCCTTGAAGTGAATTAACCACAGTCGATAATTCCTCCACAATCTTTTGGCTCTCTCCCAACTTAGTACCAAGTT
>contig_35377
GTACACTTGTTGCAACAATCCAAGGTTCAGGTGCAGCAGCAACAACATCCGAATGCATCTAACATGTTACCGACTCAAGGACAGCAGTCACAACCGCAAGCATCACAGCAACAAATGATGTCACAGATTCAATCACAGCCACAGATGCAACAAATGGGTTTGCAACAGCAGTCAAATCCACTGCAACGAGATATGCAGCAAAGGCTTCAAGCATCAGGTCAGATATCAGGAACCATGCTTCAAGCTCAAAATGTAATGGATCAGCAAAAGCAGTTATATCAATCTCAGAGACCTCTTGCTGAGACATCATCGACTTCTCTAGATTCCTCAGCTCAGACTGGACATGCAAATGGGGGTGATTGGCAAGAGGAGGTCTATCAAAAAATCAAAGTCATGAAGGAAAGGTACGAACCCGAACTAAGTGAAATGTATCATAAAATTGCTACTAAACTCCAGCAGCACGATTCTCTTCCACAACAACC
>contig_56991
TTCCTGCATTTGCTATTGGAGAATATTGGGACAGCTTAGCTTATGAACATGGAAATTTGTGTTACAATCAAGATGCTCACCGGCAACGGATTGTCAATTGGATCAATGCCACAGGCGGCACTTCCTCGGCATTTGATGTCACAACAAAGGGAATACTCCACTCTGCTCTTCATAACCAATATTGGAGGCTAATAGATCCTCAGGGTAAACCGACTGGAGTTTTGGGATGGTGGCCCTCTCGTG
>contig_4888
TCCTGAACCACACCAATACTTTCCAGCCCTTAGGAATGCTGTAACCATTTATTTTGACATCCTTCTTTGCCTCACGAAAGACGGTGAGTGAGAATGTTATCACACGAAGAGTTTCGTCAATCACCTTTGAAAGATAGTCCATTTCCCTATATTCCTTAAGTGTCA
>contig_4895
AACTTTTCGGATTTTCCTATTCTTCAGAGATTGTCTATAGCAAACAATTCATTGAGTGGCTCCATTCCAGCATCACTTTGGCAAAACAGGAAACTCAACGCGACAGAAAAACTAATCGTGGAGTTGCAGAACAACGACCTTACAAGTGTAAACGGCAGTACCGAA
>contig_4904
AGCAGCTTCGGCTTCAACTTCACTTTGTTCATATTCTTTAACTTCTTCAGCTGATAATTGGTGAATTTGAGGAATGGTTGGTTTACCTGGTAATTGAAATTTTTTTACAGCTGATTCAATTTCTTCTTGTGAAAGAGCATGAGGCTTGAATTGTCTAATGTTTTG
>contig_4906
TGATGCATAGCCTTCAAAGTTTCTTCCATAACAATTTTCCCATCTCTCAGTGAGTCCTCAGACTCCACACAGCTACCTCCTACATTGACCATTATTCTGCCGCCTTTTCTCAAACACTTTGTGAGCATCTTCCAAGTATTCGAATCCTGCAACTCAGGAACCAAA
>contig_4907
AACCGCAGAAAGTGTGGCAGTAAATGCCGGCTCAAGATTTTCGTTCACACTCTTGTTGGACCTCTTTGGCCTCTTGGGTTTCGTAGCTTGTGGATCGGTATTTGGTAAGGTATCATCCAACTCATATCTATCAAGTTCGTCCATGCTTTGTGAATTCTTCGGCCT
>contig_4909
AAGATTCTCTTTTCAAGAACTTCAGTGATATTGTTCAAGAGCCAGGTCCAAGGACAACACATGAGGTTTCTATTTTTGCTTCAGGCTCATGGAAAAAGATAAAAAGTGGCAATAGTGTGGATGCAAATGGTAAAAAGTCTACTCGTCCCGTGGAATCAGTTGAGC
>contig_52665
ACTTGAAGAAACTCCCTCAAAGGAAGTGTTGCTTACAAATTTCAACTTGAAACGTTAAGACATTTCAAAATGAAGCTAACATAGTGCTATTTGTACTGTTTGTACTCAATTCATTTCAGCTCATTCTATATCCGGCACATTCTGATAAAATAGTCCAGTCCAGACCAATTCAACGTAACAAACACTCCATAACACATAATTAGCCTATGAGCAAGGAAAGGTGGGGGAGATGCAACTTTGTTTTTGTATCTGTTTTTCTACGTATATCGTACTCGCTTTCAAAAAACTTCCGTTCCAAGTTTGTCCGTCTTCCTCTGCTATTAACTTGCATATCAAGCTAGAGTACAAGGACACTCCACAGATCAGGTGAATTTTCTTTTACTACACAATTTCTACGGAGAGCACACTCCGCCAGTTTGCGCAAATTTACTAGATGTGGAACAGGGGGTGTTCCTATCCAAACATCAGAGGAGAATCACCTTAGATCTTTGTTTCTCTAGTCTCTCTTCTCAGGTAAAGCGTTTTTTAAACAAATGATGTCGCTTGGCTGGATCCTTGGGCTTACCCTTGATCTGGCCTTTGCCAAATTTGTTTCTCCCAGTGCTGTATTCCATGTAAACCATCCCATTTGCACCCGACATAGCACTCATGGATCCACTGAAACGGCGAGCTTTATGAAGGGCAATGTCATCGGCATCTTCTTCTAGTTGCTCCAAACCAACTGCATCATCACCAGCACTCAACACCTTGGAGAGTAGTGACAGTTGGTCATTAAGATGGTGGTAGTTCAATTCAGGGCCTGAATCAGGCGGGGGCAAGCTTGTAATAATCTTGAAACTATAACCTTGATCAATCAAAAATTGCTGCCGCTTAGTTGAATAGTACATTTCCTGTGTGTCCATTGATACGAGGGAATAAAAGAATGCATTGTACTCCTCTTTACCTCCTGCCATCCGGTCCTGAAGTCTACCCTTAGCCCTCAGAATACGACCAAGACGCTGCGCTTCTTGACGTCTTGAACCAGCATGTGACGAGATCTGAATTATCACATTTGCCTCAGGAATATCTATGGAGTTATCACCGACCTTAGACAGGAATATAGTGTTTACGTCACGACTTGTTTTAAATGCTTCTAGGATTTTTGTCCTCTCAACATGGCTGGTGGCACCATAGATCATAGGTTTCCGAAGTTTC
>contig_38795
TGCAAAACGGTGTTACCATCACAATCCTTCCAATTCACAAACTCATCATCTTTCCCAACTGCCTTAACCAAAACCTTCAAACCCTCCAACCGATTACGCCCAACGCACAAGTGCAGCGCCGTCTCGCCTCTGTCCGTCAACGCCCGAGTCCACTCACTCCCAACTCCGACCAACTCACCCACCACCTTAACC
>contig_4918
GCTGCCGCAACTGCTGTTGTTTCTTCACCGCTTCGATTTATGACTACCAGTTTTACTGGTCTGGGTGCTGTAGGTTGTGGCATGTATTGTGTTAGTAGATTGGTTTCTGACATCGGAATACGCCGAGATGTTAGGAAAGTATCGGTGGAGAGACTGATTACCCCC
>contig_4919
CATTCACTATCGTCCATGCTAACACTCCAGGGTTGAAAGGGATGTTTTCTACTTGATGATTGAGTGTTATAATGAACGTAACCACAAACAAAAGCAACCACAACATTAATCAAGGATGTAAGGTTCCACAAAGCATGTAGACGTGCAAGGCCAGCAGAACGTCTG
>contig_6582
GCGTTTGCGACGTGCACCTGGTTGGAACGGCTCATGTTTCGGTGGAATCGTGCAGAGAAGTTGAAGCAGTGATCAGCTATTTGAAACCACAGGTTGTGTTCTTGGAGTTATGCTCGAGTCGAGTGACTGCACTCACCCCTCAGAATTTGAAGGTACCGACAATGGGAGAAATGATTGAAATGTGGAAG
>contig_4922
TCTCAGCGATGGCATTTCATCCTAATGGCCATCTCATGGCCACAGCTGGGAAGGAGAAGAAAATCATGCTTTGGGATTTGAGGAAACTTCAGGATGAGCCAATTCAAACTTTACCGGGCCATGCATCGACTTTGGATTTCAGTCAGAAAGGTCTGCTTGCTCGTG
>contig_17976
TTACGAGCAACATACCACCTGATCCCCTCGCGGCAGGGAGGACTGGTGAGGGACCCACGGTACGTCCAAAACTCGGCAAAGGCGTTTACCTCGGCGATGGCGAGGCGGTTCTG
>contig_4924
CAACATTCAACCAAACGCTCCGAAATGTTCGAGGGTTGCTCAAAGGGCGTAGCATTCCTGGTAAAGTGTTACTGAGTCGGAGATCAGACCCGCTAGATCAGTCAAACATCCAAGACCCCTCTCCAAATTATGAAGGGAGCTTCTCATACAATGAATCTGAAACAA
>contig_4925
TCCATGGGGTAATGCTCGGGGAAATCAACTTGGAGCTGATACAATTCGTTAGCGTACAGAGTTCCCGGCGCTCCGGTGACTTCGATTATCCATCTCTGAAGATTATCAGTGACTTTGTGACTAAAACCTGCCGGAGGATTCACCTGCCACTCCACCAGCTCTTTC
>contig_4928
CTCATCAAAACGTGTCTAATAGCAATATCAATGAAGTCGTTGGTTGGTTGACCAGAGTGGATCATGAAACCATCAGCGTATTTTTGTGACTTGGCTCTAGCAGCTCTCAATTTACCTGAGATAACAACTTCAACACCCTTAGCACCAGCTCCCATAGCGAATCTC
>contig_4929
TCGTCAACGTCAAACCTTTACCAAGGAACTTCCAATCAACAAACAAGTAGATACAACCCAGCACAAACGCCCATGCCTTCAATCCCATCGCCAGTTTCAACACACGATTGTATCCCTTCCCAGGTGTATCATCTTGCAACACACCAAACGCGATATCCATGATCG
>contig_4930
AACAAGACCGTCCTTCCCAAGTTAAAATCGGCTCATGACGCAGCGCTGAATGAGCTGAGGCTGATCGGCGAGGATAAGAAAAAACATGCCATCACGTACAACCACTACTTCACAGACACATTCCAAAAAATTCAGCAAGAACGATATTCCAGCCAAATCATGAAG
>contig_4931
GTTTGAAAACAAAGCAATTCTTCTTATTCACTTTTCCGCTCGATACACAGTACAGGAAATTGAACAAGCTGTGTCAGCGTTGCCTCCTCCTTTAGCAGGCCGAGTTTTTGCACTTACAGAAGGTATTTGATGGCAAAGCTAGTCAGCTGCTTTGGTCTTTTCATG
>contig_5818
TGCTCACTAGCAGTGTTGTTCACACATGTACTATTCTCGATAAAGCCATCTGTATTTCTTCTTAAGTAGTATCCTGGAACAATCTTATCAAGAACAGAATTCACACTAAATGGCCCACTTTCGGACAAATGATTGTAGACAGCATCCAAGACAACACGAAGGCCGTAACGGTTAAG
>contig_4942
TCTGCACGCCTATCTGAATAATTTCCCAGTAGAGGCACATTAAGTTCATCTGACTCCGACGTCTCCAAATGCTCCATCTTTTTCCCATCCACATCCCCATGATGAAACCTTTTCCTCAAAGTTGCCGACGCCATGGCGCTTCGTATATAATCAGACTTACGTTAC
>contig_4943
GTATTTCTGGTAGGGGATTTCGATGTTTTCGCTACAGAAATCGTTTGCTAATCGACATGCTTCGTTGACTGTCTCGTTGTTGCCTTGATTCTTTGGATCTGAGAGAGTGGCTAATCGGCGGCAGTTCACTATCTTGTCCTTGCATCCATTTGGCTGGCTCCATGC
>contig_4948
TTCCCTGGCCAATGGAGGTAGCCAAGAAATTCATGCGACTGAAGCAAATGAAATGGCAGGGTATCAACCAACGGATGAAAAGGAAAAGAAAATCCGCGAATTGTCTGCTGAGTTGGAGAACACCAACCAACGCTGTGAAGTTTATCGAGCAAATCTGCTTGCTGTT
>contig_7437
AAGAGGTAGAGGTAACGTTGGTGTAAATGTCTTAGATGCTAATAGTGAAACAGTGTTTAAGTTTAACTCTATAAAAGATTGTGCTTTGTTTTTCAATGTTCACACTAGAACTATTAACAGAAGACTAGAAAATGGTTCCCCGATGGAGTACAATAACCAAAAATTGGTCTTCCAGCGTGAGATTCACTTTCCTTAATGCCGCGACA
>contig_4954
CTAGCTTAAACCTTGAAACCTCTTGATCTTCTTCTACCTCTGGCTCTTTCGAACTTTCTACCCTTGGACAAAATTCTTGGAGCTTTACCCTTGTGTGGACCGAAACCAAAGTGTCTGACAGCTTCTCTAGCGTTTCTTGGACCTCTAACAATCAAAGTGTTTTGAC
>contig_4965
CTTGAAGAGGCTTATTTGGAATGCACAAAAAAACCTTTAAGATTGACTTCCGAAGGACTTCTGATATGCACCCAATGGAAATTGTGGAAGCTATTGATAAGCTCCAGGAGAGACTGAAAGTTGTTCCTGGTGATGACCAGTTGAGTGTTGAAGCGCAGAAGAACGC
>contig_4970
CTTTGAAAGCCTTCTTCCACAGCTCCATAGAAAAGTTACCTTGCTCATGACCACCCAAACCATGCTTCCTTCCATTGGCTTTCCTTGAGCTTGAGCCCTTCGCAACCGCTGACTGCATATATGGAGTCATATTCTGCCACCATACAGACTCAACAATTCGGGAGAA
>contig_4971
CCCGCCTCTCCACAGTGAGGCCGAAATTTGATTGTTTGCATTCCTTTAGATTCACGCAGCTTATTAAGAGTGTACAAGTTTGCATAGCAGTAATATGCATAATAAGAGTATGCAGGATTGAATTCATTAGTCCATTCTGATGGTGTTGGCATATGTTTAGTTGGAC
>contig_4974
TTAGATTAGAACCTATAATTGCGATCAAATCCTGTATAAAACCTAGTTTAGATAATAGTTGACTAGCCGGTTTTACAGATGGAGAAGGATGTTTTTCTTGTTCTATAGGAGATAAAAAGGGGTTTAGTTTTAATTATAATATCGCTCAAAAAGGGGAAAATAATTT
>contig_35499
TTTTTTTTACAAAAAACTTCATTTAGAATACGTCTCTTGTGAACTTTTAAATATCAGACTAAGCCTCCCGTTTGAGAAAACGACAAAGTACGGTGGTGTTATTTCATAACAACAGACTCTCTCGCAACGAGCCAGCGTACCACCAGGAGAATTGCTGAATGTATGAATGCCAAAGAAACCGCCCCTATTCGGGCCGTTCTCCAGCCACCTCTACCGCCATTATGAAAGAAATGGGAATAATATAGCCAAAAACAAAAAAAAAAAAAAGGGTATATGCACTGTAATGCGATCATCGTCGTGTTCTCCAACCAGAAATCTCCTCCCATCTAACCTCTTTATTAGATGCAATTAAACCACTCCCTGCCCGCTTTTCCCGCTGTATTTCGTCACACTCCACTTATCGCTGTCTCTGCTATACACATGTGTGCAACAGCAGGCTTTCTCCGTCCACTTCTTCTCTTTACCAAAAGTGCAATGCAGTCTCTTCCCGTGCTCGAATGTAATGTAGGAAATTGTATGTGTAGCCGTGCGACTCTGCTTGTCTCGTCTTGTCTCGATCCATTGCTTTTTGAGCGTATCAGGCCCTTATTTGATGTCCTTGAACATATCCTCAGCACCCAACTCGCCATTCAACGCTCCGTCCAAGCTTTTGAATTGTTGAAATTCTGGCAACGTGGGAGGAGGCGGTCCATTGTGTACTGGAGGCTGCACTGCGCCGCCTTGATGTTCTAGAGCATCTTCCTCGATCTTTCCCGTGAAAAATCCACTCTTCCGTCTTGAACTGCTGCCGAACCACGCGCTGTTCCGTTTCCTCTGCGTGCTGCCGCCTGAGAAAGTAGAATCATTGCTCATGACTGTGTACGGTGACCCGGGACGCGTCGAAGGGCTGAAGTTTGAAGAGGCATTGCCGTTTAGTGTGCCGTATTTCTGGTGCTTGTCTTTTTCGCCGCGGATGGAGCGCAGGGAGAGGAGGCGACGGACAGACGAGGGACGTTTCTTTTCGACGATGGGAGAGGTAGCGGGTGAGAGGTAGCCATTGCCATTGCCATTGGGGTATCCGTGCTGCGGACTCATGGGTAGCTTTCTGTTTGGAGTCGCGTCTGAGACTGGGCCTGAGGCGGGCGATGGAGGGAAGGCGCCCGGCATCTTCGAGGAGCCATTGGGAGTGGTTGGGTGCGATGTAAGTGGACCGCCATCTGAGGTGGGCGGTCTCGGTGTATGGGGTGGTGAGTCTGGAGGAGCGGGTATGTTTGTGCCTTCGGTGAGAGAGAAGTCGACGGGGATGATGGTGAGGGGTTTGAAGTCTGGTGGAGCCATTGCGATTGTTCTGGTGGTGATTGAGTAGGTTCGGGGGGTAGTGAGTGTGGGGGAGGTGAAGGGTCTCTCGTCAGGGACTCGCCTTAAACTCTGCTGGCCTGTGTTGACGATAATGACAGGTCTGGGACAGTGTTATGCAGGAGAGAAAGGGTCCTACGCTTCGATTGTTCCTGCATCGCTTCGTACGCAAATCCCTTGTCCTTGTCGAGTATTCCAAAAAGCAACCTATCCGCGACACGAACAGGTGGCAACCCTTAGGCATCAATCATCAAAGGAATACAAACAACCCCTTTTTCACTTCTCGACCCTCGACCGAGTACACCAACACTTTTGTGCAACCCGGCCAGAGGATGCCTTTTGCAGCTGACAAGTCCGTCCAATGGCATTGAGACCTTCCAACTCATCCTGCAGGAGAGCGTCTCTACCGTCGGCACATCGGTCACATCTCGCGTTGATCTCGTTGCACTCTTTGCGTTGGGGGTAAGACAATGATAATGATATAGGTGGGTGAAGGACGAAGTATTCGCCGACTTGGAGGCCATAGGTGAAAACACTTTATACACGCTTGCTTTACAACATCTCTCAAAAGAAAGCACACCACCCAATATACATGCTAGTCAATCTCGCCGGATCAACCGCCATCTTAATCAAAGCATCAACATACCCATCTACACTCAATGGCACCGTCTCACCAGGCAGCCAACCTCCCACTTTTCCACGAACACTCTCCAAAACCTCCGCCGGCGTCTCCGGTACCCCTCTCGTCCTCTTCTTTGGCTTTGCAATAAAATCAGTCGTCGGATCGTAGAGAAAAGTTTCCATGATAGTCATAAGGGTATCCTCATACTGCTTCAAAATTTTCAATGTTAATTCTGCTGCCGTACGATAAGGACCTTCATATCCGTATGAGCCCATTGCGTCGACCATGTTGGCTGTCAGACGGAAGGGGACAAGTTCTGGTTTTTCAAACGTAAGGCCCTTGTCGAAGAGGCAATTGAAATCGACATGGAAGGCACCACCGGTATCTTCTTGAAGAAGGATGTTTTCGCCGTGGCGATCACCAAGACCGAGGACGTGGCCGACGATGGACATGACAGCACAGGAGCGTGTGTAGCGGAGCCGTGCTGCGAGCCAGGACTCGGGTTCCGGGAAGACCTCGACGAACCATTCGTGAAGGACGAGTGGGAATTTCGGTTGGATTTGTTCGGTGAAAATTTTGGCGCTGCCGTGATCGATATCTGAGCAGGCTTTGTCGAGAAGTTGGCGAATTTCGCCATAGTCGGGCTTCACTCCTTTGGCCTTGAGAGAGGCAAGGATGATGTCTCGCATTGGTTTCAACCCGTCGACCCATTCGATTGCACCACATTCCTCATTCAGCGGCGTGACTGCATAAGTTCGGATGTATAATCGACGCTTACTTGACTCCACATCGCGCTTGAGAGCCCGATCGATCATCGATGTAAACTCCATGAGACGCTGATCTTTTCGCAAGTCATCTTTTGGCTTGCACAGTAGACCATATAGTTCGCCATCAGATCCGCGTATCGTTAATTTCCTCGGCCGTTGCAGGGAGCTTAAAACCAAAACGTCGTCCTGAAAGGCTGCTATGGTTGTGGTGTTCTTGGGGAAAGGTTTATGGCTCCGAATGGCCAAACCGCCTGTTCCAATGGGAAGGCTTGCGGTCATCGTCGTCTCCACCGGGACTACCAACAGACAGGGAGCCAACGAGTGTTTGAATCCCAAGTCCCGCTGCAGACTGGCACGAGTCATACGAGCATCAACTGCGATCTCACAGGCAGCAAGAAGCGCATGCGTGATCTTCACTCCATGCGCAATCAATGCTTTGATGTCGAGTGTCCCCGACTGCGTCTTGTTTTGCTTCAGTTTGTTCAGCACCATCGTTGCTCGGCTAGCTTTGTCTGTAGCTTTAGCTTTTGCCACTGCGAGGATACTCCATAACGCTTGTTGGGGATGCATCATTGCAATTCTTGTGATGATTTCCATCACGGCGTCCGAGACCTTGGGATAAGGGTGGTTGATGCGACTCATGATTTGCGGAAAAGCAGTGTAGAAGACATAACCTGGAAGCCGTTCAACATACTTCTTGACCTGTTTGTTCACCGTGTCAAGTTTTTTGACTTTGATGCTATGATACTGATCAAGAGACCGAGGGTGCTTTTCGGCCTCGTGTAATTCTGCGCCCAGATCTAGCCAGAGGGTGAGCACCTTCGGAATCGTCTGGTAGTAATACTTGGCCCCAAAGACCATAGATCGGAGGAAATTCTCAATCACAAGTTTTTGGCAATCGCCACTGAGAAATGCTACCGTTTTCTTCGCATCGGGAGCAGCTTTCTCGGATTCAAGAATCTTTAGATAGTGCTTGCCAATATAGTAGTGTCCCTTTTCCCACTTGCGGAAAGAATTGCAAGCATTGAGGTAGTATTTTCTCAGGTCTTCGGACTTGATTTGACCCGCAGAGTCCATCCATTTTGCGAGCAAAAGCTGTGTCTTGGCAACCAGCAGATTTTGTGCCTGTCCTGGATCATCTGCGGTTGGTCCAAGGGTATCTTGGACTGCCGATATAGTGTAAGCCTGGAACGAGTTGGTTTCGATAGCACCCTGTAGATTCTGGATAGCTTTGCGGTGATAGCCATCGACCCAAAGAAGGCGTGTATGCTCAATTTTGGCAGCGCCGTCGTGCAGCTGAGTTGCACGGAGGACAGCATCGTAGGCGGCGTCTATGAGTCCTGCCTTACGGTAGAG
>contig_4979
CCCATATCCAATTATTCTCCATGTACACCCCCGAAGCCGAGGGCGTGATGTGCATACTCAAAAACCCAGCGATACATTGTGGTGGAACGGTGCTGTTGTCAGGTTGCTTGGGACACTCGGAAACGGAGAGTTGGGAACCGTTGAATCCACCGATGCGGGTGTGGAC
>contig_4980
CGTTTGCTCTCAAAGGGATTTTCCATCCGTACATATCCGGCGGAGTCACGGTGCCTACTGTGAGCACTGGCCAGGCTTTTGGACTTGAGTTCATCATCACTTTTAATCTCTTGTTTGTTGTCACTGCTGTTGCAACTGACACTCGAGCGTTGGGAGAATTGGCTGG
>contig_44947
TATTATGTGCATGGGGATAATAAGTTGGAGTCACCTAACACGACCCCGGATGCTGTTTTGGTTCAAAATTTGATGGCTAAGATGCTCCATAATGGGGCTGAAGCCGTTGTCATGGAGGCTTCTTCTCATGGTCTTGCTCTATCCAGGTGCGATGAAGTTGACTTTGACATAGCAGTTTTCACAAATTTAACGAGAGACCATTTAGATTTTCACAAGACTGAGGAGGAGTATAGGGATGCAAAGGCTAAGTTGTTTTCAAGGATGGTGGATCCGGAACGGCACAGGAAAGTTGTGAACATTGATGATCCGAATTCAACCTTCTTTATTGCACAAGGCAACCCAGATGTTCCAGTTGTGACCTTTGCCATGGAGAATAAGAATGCAGACGTTCACCCCTTGAAGTTTGAACTTTCCTTGTTTGAGACGCAGGTTTTAGTCAATACTCCAAATGGTATATTGGAGATATCATCAGGCTTACTTGGAAGA
>contig_4985
CATAAGAATTTCCTTTAGTTCGGACGTTAAGCTGCAGCTGATACTTTTTTTATTTCCAGAGTTCTTATGGCATGTAAGCAAGGATATCAACTCAGCAATTTTTCCATCTAATTTCTCCGCATCTTCTGCTTGTTTCGTGAAATAACGATTCAATTCAGAAAACTGG
>contig_4986
CTGGGAACACTTCTGCAACTAGAGCTTCTCAGGCTCTCAGAAAATAATTTCACGGGAAACATACCAGCAGAATTAGGAAACCTCTCCCATTTGACTGAGTTGCAGATGGGTGCCAACTTGTTTTCTGGTGAAATACCACCAGAATTGGGTTCTATTTCAAGCTTGC
>contig_4987
AGGAAGATAAGGTTGATACGAATAGGCTGCGGCTTGAACGTGCTGATTGTGGTAACGGTTGAAGCGAACAGTGAAAGCGACAGACCAAGGAACCACATGCGAAATGTCCATGGCGAAAGAGTCGGATCATCCTCAGCGTGTATAACTTCGTTAACCGAGATGGTTG
>contig_5004
ATGAGCCCATGCGAAAACTTTATCTTTTATTGGCGCAGGTAGGCTATTAGATTGAGTTGAAAGCCTACCAACGCATAAAGGTTCCGATTCGAGCGAGAGCCCGAACGGGGGAGGCGAGAACATCTTGATCGAAAGCTCCACTGTTCTGAATAATGAGAAAGACTTT
>contig_30021
AATTGCTGGATATGTCGATAGGGTGATGCCCTTGGTAATCAAAGAACTAGCATCCTCAGACGCAACCAATAGAAGGAATGCTGCATTTTGTGTTGGAGAGCTGTGCAAAAATGGGGGTGAGGGGACGTTGAAATACTATGGTGATATATTGCGTGGACTTTACCCACTATTTGGGGAATCTGAGCCAGATGATGCTGTCAGGGATAACGCAGCTGGTGCAGTGGCAAGGATGATAATGGTGCACCCTGAATCTATCCCATTGAATCAGGTACTTCCTGTTTTCTTGAAGGTTCTTCCACTAAAAGAAGATCGTGAAGAGTCCATG
>contig_5011
TAGGGAGGAGTCAAGAAAACAAGGGCCAAAGAACTTGCAGAATATACTTCTTCGTGAGATATTAAACGAGAAAGATCTGACTATTGGCACTCCATCTATAGGATCTAAGCTTGTCCGCGAAAGGCTCAGCCGTACAAGGGTCCTCATTGTTCTTGATGATGTGAAT
>contig_22912
AACAAAATTGGAGAAGGTGGCTTTGGTCCTGTCTACAAGGGTCAATTGCCTGATGGTAGAGTGATAGCTGTTAAGCAGCTTTCGTCCAAGTCAAGGCAAGGAAATCGTGAGTTCTTAAATGAGATGGG
>contig_5018
ATTTGGGGAGCAGATGAAGAATTTGGAGTTGATTGTCTTAAGTGGTAGTGCGATCGAGGAAATACCTTCATCAATTGGACATCTGGTTGGCCTTCAGACGTTTTTTCTAGATAATTGCAAAAATCTGAAAAAGATTCCAGAATTTGGGGAGCAGATGAAGAATTTG
>contig_5019
TTGTTGTCACTTCCCATGCCTCATCCCACCCAAGACCTTCCTCATCCAATAGCAGTCGCATCAGCTCCGGAATTGCCAGTGTAGGATGAGTATCGTTCATTTGGACAGCAACCTTTTTTGAAAATTCTGACCATTGCAATGAGTCTGTCCCCTGTTTCCTCTCCTT
>contig_5020
CGATGATTGTAATGAGCTGATGCCTCAAAAGAATCTATGCCACACTTCAGCTCTCCAGCAGCAGACAATTTCTCTTGTTTCTTTCGCCAACCTACTGACACGGCTGATTCTGAGCCTAAAGAGAGGTGTATATTTCCACTTGCAGTTTCAGATAGTTGTCGTGTCC
>contig_5028
TCTTTAGACCTGGTGTAGAAGCTTTCCTCTCAATGGCTGAAGCAGGTGTCTTAGACGGCAATCTTTTTGTCTCTTGAGGCCGGCCAGGCCCATTTCCACCGTTGCTACCAAGCTGTCTTCTAGAGTCCATTGATGTTGCATCGAGTCTTCTACTGGCAGAACTCAA
>contig_40516
GCTGGAGCTACACAGAGTGAAAATCTTAACTCTGGAGTTAAAAAGGAGTGTAAAGCAAATGCTCCATTGGGGACAGCGGATAAGCTGAAGGCTTCAAATTTTCCAGCTTCACTCTTAAGTATTGGGAGTTGGGAGTATAAATCAAGATATGAGGGAGATTTAGTGGCGAAGTGTTACTTTGCTAAGCATAAGCTTGTTTGGGAAGTTCTTGAAGGTGGTCTCAAGAGTAAAATAGAAATCCAGTGGTCAGATATTATGGCTCTGAAAGCAAATTGTCCTGATGATGGACCTGGTACTTTTACTGTTGTGTTGGCTAGACAACCCCTTTTCTTCCGGGAGACTAATCCCCAACCTAGAAAGCACACCTTGTGGCAGGCAACAGCAGATTTTACTGACGGACAAGCTAGCACTTATAGGGAACATGTTCTGCAATGCCCACAAGGGTTATTAAACAAACATTTTGAAAAGCTTAT
>contig_5030
TGTCTATGTAGCCATTTTTCGCAAGATTGTCAGTCCGCTTTGGCAATGAGCGTTTGTCTTGGCCTGTGCCATGGATGAGATCTGGTTGAAGAATTCCTTTTTGGCCAGCAGCAGCGATGAAGCTTAGTGCTGTAAATTCCATTGGCGGGATACGTTTGAAGTCAAC
>contig_5039
CGTGAAGGCTGCATTGCTCATCACAAACCGCAGTGGAGCAGTCAATGCCTGTGTACCCTTTATTACATTCACACAGCCCATTAGAAAGGCAGCTTCCACGTCCATTACAGTTGCTCGGGCAGGTGCGTTTACTACAATCAGAACCATGAAACCCTAGAAAACAGTG
>contig_5043
GTTTTCACGATGTCAATCCTCGCATACCTTCCCATTGGTCTCATCTTTGCATTCTTGGCTTACTATATTCTACCATATTTCACGGAAAATAGCGCTCTCAAATCGATTCCTGGCCCTTTCTTCGCGAAATTCAGCAATATATGGCTTGGTCTCTCAGCCCGTCGAGG
>contig_49217
GGGTTATCTTGGTCTGCATACATATTTGTCAAAAGCATACGCCAAGAAAAAAACAACTCTCAGCTGATATACAAGCTGGTTTGGTTAAATTAGAGGCTGAAAGATGGCTCTACAAATCTGGATCTCTTCAGTGGCTCATTCTCCTCATTTTGGGAACCTATTACAAAATTGGATCAACTTATTTGGCTCTTGCTTGGTTGGTCCCACCAGCATTCGCATATGGCTTTCTTGAAGCGACTCTAACCCCAGCTCGATTCCCCAAGCCACTCAGACTTGCAACCCTGCTGATAGGATTGGCTGTACCAATAGTAATTTCTTCCGGCGGATTTATTCGGCTGGCTGGAATGGTAATTGGGACTGTGGTTCGACTTGACAGGAACCCCGGTGGCACCCCTGAGTGGCTAGCGAATGTTATAGTTGCTGTTTTTGTTGCTGTTGTTGTGTGCCTGACTTTGGTGTATCTCCTTTCATATATTCATCTTTCAGGTGCCAAGAGATCGATTGTCCTTTCAACTTGCATGCTGTTTGGCCTCTCACTTGCTGTTGTATTGTTGGGTATCGTTCCACCATTTACCGCAGACACGTCCAGAGCTGTAAACGTTGTGCATGTTGTAGATACGACAGGAAGCGTTGATGGAAACCAAGATCCTAGATCGTATGTGTCTTTGTTTTCTTTCACTCCTGGAAAGTTGACAGAGGAGGCTGAGCAAATTAATGAAGGTTTCAGATGTGGTAGAGACAAAGTTGTTGATCTTGTAACCTTTTCAGCCAAATACAGTTGTTGGACTTATGATGACGGTGACAGTGGGTGGGGCAAATCAGATATACCCACAATGAACGTTGGCAGCGATACTCATGGTAATGAAAGAACAACACGAGTACTACTTGATACAAAAGGTTCAACACGCTGGACGCTTGCTATCAACGCTGATGACATAGAAGATTTCACATTCAAAGTTGCAGGAAGCTCGGAGGAATTGGCTTCTTTGGGTGACATGAGTAGCGTAGATGGATGGCACATTATCCAGTATTCCGGAGGACAAAATGCACCAACAAGGTTCGATCTAGCACTCTTCTGGTCACAAAACTCTACCCGGCTGGCTCACAATGTTGAAGGGAAGAGAGACGAGCACGCTCCCCTTCTAAAGTTAAGAACTGATGTGGACATAGTGACTCCTAAAGTCGAAAGAGTTCTTTCGAAGCTTCCTCCTTGGTGTTCGCTGTTTGGCAAGTCGACGTCCCCCCACACCCTTGCATTTTTGAGCAATCTTCCTGTTAATTTTTAGGTGCTTCAAGTTTAATTTATACATTTACTTGCATAGGA
>contig_5046
GCGAAAGAGAAGGCACCCAGAAGGAGAACGCCTTCAGAAAAGAGGGCAGGACTCTTGTTTGATACATACTGGGTAAGGAAGAGAATAGAGAGAACTTCCACAGCCGAATCAATGAGACCCGAATTGGGCCGGGCGGATTTCCGGACCCAAATATAAAGCAGTCGGAG
>contig_5050
TTTCTTGTAGGCTTGCCCGAAGCCGCATTCGCCTGCTGCGTTGCCTGCTGTTCGGGGCATGGTACATTTGTATCCTTCTTCGATTACCCAGGTATCACTGGATCCCGTGTCGATTGCTGCGAAGAACTGTTGACCACCAATGGTGATGGGCGTCATATATACCTGAT
>contig_9559
GGCTAGATTGGTTTTGATTCTTGGACTTGAAGACGAGTCTGCAATAGCAAGGGCTGCGGAGGCAATTGCTGATGCATCTATCAATGAACATATACGGATAGCATTCAGAGAAGCTGGGGCAGTTAACCTTTTAGTACAGCTTCTAGACAGTAAGAATAATGCCATCGTACTGGCGGCAGTTCGAGCACTAGAGAGGTTGTCTGTCAGTAATGTTGTTTGCCAGTTAATTGAAGATGAAGGTGTTAGGGATCCTTTGGTTAATCTTTTAAAGCAGCCACAGATGTCTGACATCTTGATGGAAAAGGCGTTGGATATTCTTGCCCGGAT
>contig_5053
AGTTGCCAAGAAAGACCCACAGAGGTTTGAGAAAGGTTGCTTGTATCGGTGCTTGGCATCCAGCCAATGTTAACTGGACCGTTGCCAGAGCTGGTCAAAATGGTTACCACCACAGAACCTCTATCAACCACAAGGTTTACAGAGTCGGTAAAGGTTCCGATGAAGCC
>contig_5055
TTCTATCATCCGAGCCAGCTGTAAATTCCTGAGAAAGTAACGGGCTGTCATGTGGCAATAATGGTTGTTTATACTGTCCATTCAATGCATCGGCCAAAAGGATGGAGTTGTCTGGATTCTCATCTATCTTCCATATTCTATGATCAAGAGGGAAGTGCCCAGCTGTA
>contig_5061
AAATCGCCGGATCATCCAACAGGGGGTTGATTTCAAGCAGATTGACAAAGAATGGCACTGGGATAACTTCATAATTCTTCACGGTCTGATTGCCTCCATGGTCTGCTGTTTGGTGCCATCATCTCTGCAAAACCTACCCTTGTGGAGTACAAGAGGATTTATTACCA
>contig_41609
GGAGCCGGAGTCGACAGGTTTGGCCACCGAGTCCACCTCATCATGCTAGCACCGATATTCTGGATCATTGCGTGCGCACTTCTCGGCTTCTCCACAGTTCATCCTCTGGTTGCCCTCGTCTTCTCCAGTCTCGCGGGTGTCATCAACGCGATGCCCCTCCAGATCTGCATCCCTCTCCTACTTCGCGATCAAAATAAGATTGGAACGGCGTTTGGTGTCTGGCGAGCTTTCAACAACTCCGGCAGCACGATCATGGATATCGC
>contig_5063
TCACACTGGATAAGCTTTTCAAAATGTTTGTTTAATAATCCTTGAGGACATTGCAGAAAATGTTCCCTATAACTGCTAGCCTGTCCACCAGTAAAATCTGCTGTTGCCTGCCACAATGTGTGCTTTCTAGGTTGAGGGTTAGTCTCCCGGAAGAAAAGGGGTTGTCT
>contig_5069
AGCGGTTTGTGGAACACCATCCCATTTACCAGTGTAATGGTTCTTAACTTCATTGGCTTTACCGTTTTCAGCGTTAGTGGCACCAATCATATAATTGTTGGAGATGTTTTCCAAGTGACCACGGTATTTCAACCATGGACCAGCCATTGAAATATGATCGGTTGTGG
>contig_5070
ACTGGTGGCTTAATGGGTGGGATTGTGACTGGTGGTTTTACGATGGGTGGGATTACTGGAGGAAGGGTCACTGGTGGCTTAATGGGTGGGATTGTGACGGGTGGGATTGTAACGGGTGGTTTTACGATGGGTGGGATTGTGACTGGTGGTTTTACAATGGGTGGGAT
>contig_5072
GTCTCTTTCTACCACCTCTTCTGACTCTAATTCTGTAGATAACAAACCCTTGCTTAGCCTTGTAACCTAATCTTCTAGCCTTGTCTGGTCTAGATGGTCTAGAAGCTCTGTGGATGACATTCTTTTGTCTGTATTCCCAACATCTGACTCTGTAAAGGAATCTCATG
>contig_5073
GTTAGCTCAGCGCATGCTGGAGGATAGCATAGATCCAATTGGGCCGATTGCAAATAAGGTTGATGCCAATGGAAATTTTGTGCTAGAATTCTCTCAAGGGCCTGCAGTTCCCCAAATTGCATCACTTGTGGACGTCCAGCCACACATGTCACCGTTACTTGTCCGGG
>contig_5074
CAGTCACACTCTTCCGACCCGTCCACATGCTCGTAGCAGAACCGATCGTCGGGTTTCTATCCCTCTACAATGCCTTCACCTTCTCCATCCTCTTCGCCTTTTTCGAGGCTTTCCCAATTGTCTTCGGTGGCGTCTATGGATTCAGTATCTCTCAAGTCGGCCTCGCC
>contig_7288
CGCTCAATCCTTTGTCCAAAGCGTATTTGGTCTTTTCAGCAATGAATTCATCACTTTCTTTAATAATGGTTCTTCTTTCAGAGTGTCCAGTCAAGGTCCACTTAGCACCAAGATCAAGAACTTGTTCAGCACAAATTTCACCAGTGAAAGCACCAGTACCCTTGTTAAAAACGTTTTGGGCACCAACTTCAACGGTTGGTTG
>contig_5077
TTTTGAGCAGAAACTCAGCCCCATCGAACCTTGGGAGCTCACAATTGAGGGGTCTCCATCTGTACTTGAGGTAATCGGAGTCCGGGCGGCCGTACATTTGGCAGTTGAATTCTGGGTCGATGATTAAGGGGCACTCAGAGGATTGGTACATTGGGTAGGAGTCGTCT
>contig_38843
CCTGACCATCTCTGGAGACCGGCACGCGATAGGTATGTTGAAAGAACTTCTCGGTTATGACAACATGTTCGCAAGACAGCTGAATGTCGGCAACGCTTACCACTCCCCTCATATGGTCACTGCAGCCTTAGAATATATCACAATGATCGGCGAACTCTCTTCTCCCAGGTTTGAGGGGCATCCCTCAGCTGAAATGTCATCAAGCGTGACAGGCACCATTTTGACACGGACGGCGACTTTGGACGCTATATACTGGGCTGAGAACTTGGTCTCTCTAGTAAAATTTTCTGCTGCGTTTACGGCCATGTGCGGGATACAGAAAAACGACTCCGTTAGACCTTTTGTACAATATATCCTTGAAATAGGACCACATCCTGCTAGGCGCACGCCTATCAAACATTTGCTTGAAGAAACCTCACTACTAGGAAAAGTCGGATCCTATCACGTTTTAAACCGAGGCGAAGAGACTGCAG
>contig_5084
ATGTAGTCAAGCTCGCCGGTTTGTAGAGCATCATCGAAAATCGAGTAGGCAGTTACCCCTGTTGTCGGAGAAACAATCACATCTGCATGAGCAAATATATTCATGTGAAACTGCATCTGCCGGTTCCTGATTCTTTGAGCCTTTATATACTCTTTACTGCTGAAAGA
>contig_6540
CAGCATATTGATAAATGCATAGCCCACATTGCATTTGTTCTTAAAATCAATTGGCAGATAGAGAAAATCAAAAGTACCCCCGTGATTTTCATCTATTGCAGCAAGTAACATTTTCGAGGTGTACTTGTTTGGAATATTTTTAATCATTAATGTTGTTCGAGTATCTTCCCCGGAGACAATCTTATCC
>contig_5090
CAAGCATTGGGAGGAATTGGCCAGAGACCATCTGGAGCTCGTCGCGGAAACTTGCGCCGATTTTCTGAAGGACATGGTTAAAGACAAGTGTCCGAGTGACATCCAGGATCGCCTGATGGGCTCCTTGGTCGAAGACGCTCTCAAGACTCGAGAGCACGAGGCGGTTC
>contig_5091
CTTTTACATACAGAAGACAGACGTCAAATTTGATCTATACTCTGTAACAAAGGAAATGGAGAAACAGATTGGATACGAATTTGATTTCATGAGGGAGGCTGATGCTATGGAAAAAATTAGACATTTTTTGTATGAGAATAACAATAAGTCTCCAGTTTTGGTGCCAC
>contig_5094
CTCCGTGGAACGTGAGTATAGGTGCTGGCGCGATCAGTGCGATGGAGACGGTCCTTGTAAGAAGTTCCTGTACTGTGTTTCTAACCATGACACTGATGCAAGCTTTGTGGCAAATAAAACCGCTTCTTGCCCTTTCATTGACCCGGGCGACATTAAAAATTCATCGG
>contig_5096
AAGGAAGCCAAGCACAGCAACATTACTTAACTCCAGGGGCATCAGGTAGCGGAACAATAAAATTTTCGGAAGATAATAGTTTCCCATACAACTGGATTAACACAAATTTCCATCTGAGAGCGATGCATGGAGGCAGATCATTTTTCCTCATAACAGATGGTGGTTTT
>contig_5098
GTCTGATCCAGAGAAAATATTGGATGGGATCTCTTCCTTGGATTCATTGCTATTGCTTCATAAGGGCAACTGAAACACAAGAATATATTAAATCAGTGGCAGAATCTGCTTTGAATGGCACTATAAAGGATCCAATATTTCATAGGGTCAGGGATGTCGCCCCAAAC
>contig_5102
AGTCGGAGGAGCTGATCGTACAGTGACAATCTACGATCCTCGCAGATGGTCATCAGTATCAAGATGGGTGCACTGCTCCAAATATGAGATAACTGGGCTTGCTTTCTCTTCAGTTGACTCCAACTACATCTACGTACAAGGGGTTGACTATGAGGTCTTATGTGGAC
>contig_9515
CCGCTCTCCCGATGACTCAGTTCATACTAGCGGAGAACCTGTCAATGAGACATCATCACCTAAGGAACCTGAGTCGCCCATGCCAGTACTAGACAAACCACCAGAGCAGGTGACAATACCAAAACCAGAAACCGAGCCAAAACAATCCGCAAAACCCAAGACGCTACCGCAGATGAAGAGGGTCCCTAGTGCAGGACTCGCTGGTTCGGTGTTACAAACGAAAACTGGAAAGTTAAAGGAGTTTTACAGTTTGGGGAGGAAACTAGGACAAGGGCAGTTTGGAATTACGTTTCTGTGTGTGGAGAAGGCGACTGGGAAAG
>contig_8899
GGATGTAGATGTCTGTCGCTGATGCATACCGAGAGGCCTCGAGAGAATCCCACGTCTCTGGGAACGGAGCGATCTTCTCGTTGCATCCTGAATTATGCTGCTGCAGAGCGACTGAGAACGCGGTATTGCCACTGTATGCAATATGGAGATAGTTGCCGTCGTAGCTGGTCATGTCCTTGCATGTAGGCGACAACTGACTGGTGTACGTGAAGTCTGGGTCACCAGATTGGATCACTACTGATCCAGATCGATAAGTCAATAC
>contig_5110
TCACAAAGTGGAGATTCATTGACTACCATTACCACGTTTGCTCCTGGAAGTGTTGCCGGACCTGTTACTACTGAGTACACTACAACTTGGACCACCACTAATCCTGATGGATCAATTGAGACTGACTCTGGTATTGTTTCACAAAGTGGAGATTCATTGACTACCAT
>contig_5112
CGCGTACTGGATCAAGCATATCGACCAGTCGAACCTCACAAACGCCTACGTTGCTGGCATGAAAGAAGATCTCGGCTTCAATGGCAACCAACTGGTCCACCTCCAGATGATGTACACCGTTGGTGCTGTGGTTGGACAGATACCTTTTACGGTCCTGTTTCCAATGA
>contig_5116
GTCGAGCTAGCCCAAAATCACCAAGTTTAGCATTGAAATTTGAATCCAACATAACATTGCTAGATTTGATATCCCTGTGTAGCACGCATTGCTCCCACTCTTGGTGTAGATAGAGCAACCCAGAGGCCAAGCCTTGAGCAATTTTGTATCTTAACCCCCAAAGTAAT
>contig_5118
TCTCAAAGGTGAACCGGTGCAAGACCTCAGCGGCTACTTTGTAAATCTGTGTCAAAGCCAGAGGTCTGCCAACACATGTCCTCGTTCCAGCGCCCCAGCCGAGAATGGCTTTATCCATTGCTCGTGTACGTTCCTCGCTGTCAAGCCACCTCTCAGGTTGAAATTCG
>contig_5125
TTCGAGAGTGGGAACTGCATGTGTTGCTATGGTTGCTCATGCATTTTGTGTTCCAGTCTTGATCTGCTGTGAAGCTTATAAGTTTCACGAAAGGGTACAGCTTGATTCAATTTGCTCTAACGAACTAGGTGATCCAAATGCTATTGCGAAGGTTTCTGGAAGAACGG
>contig_5134
GTGATATCAAATAATGAATCTTGTGAATTAATTGATCCATGCTTTCTCTGGGATGCTCCCCATCATTGCCGTCTTTCTTCACATTTTTGTCCTCAGAAATGCCATTTGCATCCAGAGTTTTAGCAAGCTTTTCCAAGCTAATGTAGGTAAAATAACGGACATCGATA
>contig_5135
GAAAAGGTTGATCTGCTGAAGAACAAGATAGGGTTCGATGAGGCTTTCAATTACAAGGAGGAGCATGATTTAGACGCAGCTTTGAAAAGGTACTTTCCTCAAGGAATCGACGTCTACTTTGAGCATGTTGGCGGGAAACTGCTTGATGCCGTGCTACTCAACATGAG
>contig_5137
TTGCAAGTAGGCACATTAGGGCGTAAACCTGCATCGAGCATAGCTTGATACCAACTCCAGGCTTTTTCTATGTTACCAGCCTTGCCCCACAAATCTACCAAAAGACCATAAACAGGCTCATCAGGCACCCAGTTTTTCTGTTTCATTTCTTGAAAAATCACCTCGGC
>contig_5142
AAGAAGCTCTTCGGAAGGAACCTCAAGTGTTGCTCCCGCATGAACTTTATCCGGCTTCACTTCGTAACCGCCGCGGGAATTGAGCTTGGCCTGGACGATCATTTCGCTGATGAAACGGGAGGCCTCGCCTGCCTGATCCAGGAGACTCTGGATCTCCGCCTCTGACG
>contig_51547
GTTCTTCTCTTGGAAAGACTCCCGAGACGTGATTCCCGGAAAGCTGTTTATCTACAACATGGAATTTTGGATTCATCTATGGGTTGGGTGTCTAATGGGGTTGTTGGTTCACCGGCATTTGCTGCCTATGATCAAGGATATGATGTTTTTCTTGGTAACTTTCGTGGCTTGATTTCTAGGGA
>contig_29122
CAGCTGAGACAAAATATGAAAAGGCATCTTCTCACACATGAAGAGAGAAGTTCAATAGAAAGAATTAAATGCGATTATAAGGGTTGTCTTCGCACTTTTACAACTAAATCGAATCTCTCTAAACATGTGAAAGCTGTACACCTTGAGCATAAACCTTTTGTCTGTAGCTTCTCGGGTTGTGGC
>contig_5160
CGGTTATTACAGTGCAGTCTGCAAATTCTGTTCTAATGGTTTTCTGCAGAATAGCGTCTGTTGTATTGTCCATTGATGCAGTGGCTTCATCGAGCACCAGTATTCGGCTCCTCTTCAACAAAGCACGTCCCAAACAGAATAGTTGTCGTTGTCCCATGCTCCAGTTTG
>contig_5162
ATTGACTATTCCCAGGTTCTGAATGGAAAAGACCAATCAAAGGCCTTGCTACGTCTCGCACAGTAGGTTTGCGTCCATATTTTCCCACAGCAGTATCTCCATACGCTCGAAACTTCTCCAGTATCTGACGCCGTGTTACACCACTGCTTGGTGCTCCATAAACTACAG
>contig_5164
ATCACCATTGGTGTTTTCGACAACTGCCATTTCAACGGAAGCAAGGAAGAAGCGAGAGATCAGAGGATTGGGAAGGTGAGAATTCGATTATCGACTTTAGAAACAGATCGAGTTTATACGCATTTCTATCCCCTGCTGATCCTCACACCGTCGGGTTTAAAAAAGCAC
>contig_5167
GCCGGAGTTCTGGCCTGGGTTCGGCGCTGACAAGAAGAGTCAACTCTCCGGCGAGCAGGAGGTGCAGAGCCCGATGGTGGCCAAGAAGCCGCGGTGGTTGTTGGGTCGAGATTGATTTGGATTTACGTGAATTACAAAGCCCCGTATAGCTAGCTAGCTCATAGCTGC
>contig_5168
CTCAGTCATAAGTACTCTCATACTGGAAATTACATCTGGAGATACACTTCGGGTGTTGTAGTTATCATCCCAATAGAGAGTACATATTCTGTACAGCTGTTGAACACTCAGGATAGGGCACAGATCATTGGTGATTTCATCATATGAAATTCTGTACTTCTGATGTAT
>contig_5179
TTAGGTATCTTTAAGGCCGTTTGCAGTGCTTCAAACTGCTGCTCAATAAGTATCTCCAAGTCGCTCTCATCTTCTGGGTTGCCATTGAATTCTGACAGAGTTGAATACAGTGCACGTTGCACTTCGGTTACCATATCCTCAATGTACAGCACATCGGACTTATTTGGC
>contig_5189
ATCAATGTTTCCTCAAGTTTCTCAAAGTGCAGAGATCCTTGATAAGTTTGTTCATGCTGTGGAGATTAACACTCGTGATCCCCTGATCTCGGTGCGAATAACTGCTTCTTGGGCTCTGGCAAACATATGTGATTCTATCCGTCATTGTATTGATGATTTTGCCTTGAA
>contig_7059
CTGGTTGCTAACCTCATAACCATAGCAGGTGCAGACCGCGTTCTTGCTTGTGACATTCATTCTGGGCAGTCAATAGGTTACTTTGATATACCAGTGGATCATGTATATTGTGAGCATGTGATCCTTGATTATCTTGCAAGCAAAACAATTTGTTCAGATGATTTGGTAGTGGTGTCCCCTGATGTTGGGGGAGTTGC
>contig_5196
AAAAGAAATGTTTGGGAGTAATGGCAAAACCTTTGAGCAATAACATTACGAAGAGGCTGCAAATTGAGGCCAAAGTTACAATCTCAGCTTGTGGAGCTCTTTTGACACCCCCTTTAATGCTTTCTAGTGGACTGAAGAACAAGAACATTGGTCGGAATCTTCATCTCC
>contig_5197
CGCCCGGGAGAGTGATGTCCATATTCACGTCGGGTGTGTTGGCGAGGAGCAAGAAGGGTGGGAACGGGAAGACGCAGGTGTTTGTGCATGACTTTGGCGGGACGGAGGTGATGGTTGCCGGGAACGAATTTTTGTGTCGTGAGAATTTGGTGGAGGCGACGGAGACGA
>contig_5210
GGGTCGTGTTGCGCAGGCAATTCGAAGTGATATATGAAGGCTGTTCCGGAGACAGAATTGGCAATGCATAGAGAAATGATGTGAGATGGCCACCGATGTAGTCAGGTATATTGCTCATATGAACTCGATGGTATTGGCGAGGGAACTTAGTAGCATCATGTTGCTTAG
>contig_5213
ACACGATCCATTGACTCAGGGGAAAGTACCCAAGTATAAACCACATTCGGTGTCTTCAATTGTGTTGGGAACAGTGTTTCTTTGGTTTGGATGGTTTGGTTTCAATGGGGGATCTACTGGTAATGCCCAGATGAGATCATGGTATGCTTGTGTCAATACAAACATTGC
>contig_56685
ATCTTCCTAGACTAGTATATTCCGCCATCCCTCAGGTTCTTCTCCAATGCAAAATCCCCATGCGACCACAGAGCACTCCTGCGATATGTTTCATCACAGAACTCGAAATTCAAGAGTTCTATACGCATTGCCCATCTCTTGCAGTTGCAGGCACATGTAATCAACGAGTACCGCTGCCGCTTTCATGGTAAGAAAGAACCGTCTCAACCACTGATCTATCCCCGCTGAAGCATGCTGCACTGTGAAAGACGTTGCGTGACGTCACTCCATGCTGGGAATTTTCGAAAATCAGGCTCTATTCCGTTGCCATTAATGTCCTTGTGTTTTGGCGTGACATACTTCCCAACAGTTACAACCACGCCGGAGCCATCACGAAGTTCAAATACAGATTGAATTAAACCCTTGCCGAATGTCCG
>contig_5218
AAATGGCGCATAGTCGGCCTGCCATGCGGGCAATTCCAAGGAGACTTCAGACCCGCCAAATGCTCAAGAATCTTCTGCATCTCATTTCTTCCAAGGGCGTCCCCAATCATAACAGATGACCTGCATGCGCGTGATGCTAGCATTGCACGAACTCTTGATGGGCAAACA
>contig_5224
AAGAGCTCCAACGATGAAGAGATCGGAGTCTCTCCACCCTGGGCAGGAGCTTTGTGGCTGTAGAAAAAGATATACTCTGGCGCATGTGGCACTTGAGGTGACTCGTTGTGGTTATATATGAGGACTTCTTTGGGCGACTCATTCGCCGGTGCGACATTGGGCGCCAGT
>contig_5230
CCAGCAGGGTACAACTTCACAGCATAAACAACCCCACTTCTTCTTGCGAGCTTGATCTCGTTAGGTTCTGTGGTATCAGTCAAATAAAGGGTCATAAGTGGTGTGAAGTCACTACCGGCAGGCATTGCTTTCAAGATGGATTCTCGATAAGCCACAGCTGCAGCTGTG
>contig_59476
ATTGGGTAAAGTCTCGTACAAAGTTTGCTGATGCTGTTAACAAGGTGATAGTACCAGATTTTCAGCCTAAGAAAGATGTGAAGATTGAGACTGATGAAAAATCTACAAGCGTCTTACCAGCATCGATTGATGATGCTGCAGTTATCAATGAGTTAGTTGTGAAGTTAGAAAAATGCAAGGAGCGGCTGCCACCAGGC
>contig_5234
GCAAAACTCAGTAGTTATGTCTCATTTTTCACTGAATGCAGGCCACTTTCGATCAGCATGGGAAATGCAGTAAGGTTTCTGAAGAGTCGTATTGCCAAGCTCCCCTTAAATCTTTCCGAGTCTGACGCAAAATCTACACTTTGTTCAGAAATTGACCGTTTTATAAAT
>contig_5239
CAAAGTTGATTTACCAGCACCATTTGGACCAATGACGGCGATTCTTGATGACAACGAACATTGGAAATTGATATCTCTAATTTGTGGTTTAGAAGTACCTGGGTATTGGAAAGTCATGTTGGAAACCTTGACAATAGCCTTTTGCTTGGTCTTGACACCTTCCAAGAA
>contig_5240
TCATGCTGTAACTCGGTCAAATCAATGGCCTTCCAATATCGTGCAGATTCGAATTTAGATCCAAATAATATATTATCACGTACAGTAGCGTTGAAAATCCATGAAACTTGGGGAACATAAGCTACAGTCCCCCTGATTACAACACTGGCATCTGTTCTGGGAGGCAGC
>contig_9342
GAATTCTCTGGCTTTCTTATCAATTCCTTCAGAACGGAATGAAGAGTTAAACGGAGTTCCTTGAACAGAACAGCAGTTTGTGCTGGCGCCGTCAGTTTTAACCATCCATCAACAATAACAAGTCCCGTCTGATGCTGGATGTTGATGGAGCCACCAAACAGCAAAATAGAGTTGGGAGAAATGACTGTAGTATCTCGGAGAAACACTTTGTTGGTTTCGACCTTTTCGAGGAAGACGAGGAAGGGGTACCGAAATTCTTTTAAATTACTGTTGATAGAAGAAGGGTGTATACTAACTTC
>contig_5245
GGGCAAAAACACTATCTTACAGCCCTACCGAAAATGCTGTTTTGATAGGTTCAGATACAGAAGGGGGTTCTTATGAACTATACATTATACCCAAAGATAGCTTTGGTCGGGGTGATACTATGCAGGAGGCAAAAAGAGGAATCGGAGGCCCAGCTGTGTTCGTGGCTC
>contig_5251
TCATCATAACTGAAATGTTTCAGTTCAGGATCCACAACATACGACATCACATCTGGCAGCTCAAGATAGTCTTTCGCCCAGTCTATCAAGCACCCCTTATCCTTGCAGAATGGAGGCCTCCCGCTTATTATTTCAAGTAAAAGAATGCCGAAAGCATAGACATTGCCT
>contig_5263
CTTCGGAGACTAGCGTTTGCTGATCAGGTCCAACCAAGATCGAATCAAAATCATAGTCCGAGCTAACAACATTAGCAAGAATTGTTGCAGCAACCTCTTTCAGTCGCATAGGAAGCTGGTTAGTCCCAACGGTAAAGAGATCTTTGACCAGAGACGGAAGTATTCCTGC
>contig_5264
CGGCACGGACCGGCAACGGTGTTTACTGGGCCGGTGAGGAAGTGGAAGAAGAAGTGGGTACACGTAGCTCCTCCCTCCAACCACAACACCTCCATCCATCACTCTCACCAGATTAACGGTTCCTCTAATGGTAATAACGGCTCGCATCTCCTGCTTTTCAAGTGGACCC
>contig_5268
TGGTTTGGAGAATTTCTTCAAAAAGGTTCAAGAGATCGAGAAGCAAAATGAGAAGCTTGATAAGCTTTTGAAAAAGCTCCAGGGTGCACATGAGGAGTCCAAGGCTATTACTAAGGCTCCTTCAATGAAATCAATCAAGCAACGGATGGAAAAAGATGTCGATGAAGTT
>contig_5271
AGCAGGCTTGTAATTCGGAGGAAGCGCAGGCGGCGGAGGCCAAGGTCTGGCCGTCGAGGCGGGTAAGGATGTGAGCCGTGATGATGTCGGGATGGATGGAGGAGATTGAAGCTCCGTCGCCATGATCGACGGCCGGTGCAGAAAAGCTCATTGTGAAAAAAAATTGTCG
>contig_30451
AGCCGAGTTTGAATTAGCCAAGGCACTTGAGAATCAGTTGGAGGCGTCAGCTGCTCATGATTCCACAACCGTTGACAAAGTAGAATCAGTGGATGATATCTCTGTTGAGGGTCTTCTTGATCCTCAACTACTGGCTGCCTTGAAAGAAATTGGGATTGAAAGTGGTAGTAATTTATCTCAAGGCCCGGAAAGACCAGAGCCTTCAAAAGTTAATGTTGG
>contig_5283
ACTCAGTGAAGACCCTCAAATCCTCAATAGGACAGTCCCATCTCTATCCGATACGCCCTTACATGTAGCCTCGCTTCTGGGCCACTCTGCTTTCGCCGAAGAGTTACTGAGTCGGAACCCCGAACTCGCCGCCGAGCTGGACTCCCGCGGCTCTTCGCCTCTTCACCTG
>contig_5291
GGCGAACCACCATTTTGTTTGATTCATCACAGACACGTGTATGGCATGATCACTCCAAGGTAAATCCCTCCATTTATCCACCGCACCATCATAATGAAAAAGCATTACAACAAAATCACTTGATAGAAACTTTTTGACAATTTTGTCCACTATCTCTTTCTGCTTTATT
>contig_5296
GGGAAATCCATCGTTTGGGCAATGGAGAGACCGCCAATTCCGATACCGGGAACGTTCTGTGTGACCTTTGCGTCTTTGAATGCAGCGGGGTCGGTTCCACCGGATGTGGGATCGATTTGTGCGGTGAGCGGACCAGCGCCGTCTTGGTTGACTTGGTGGAAGGTCATTG
>contig_5298
GAATTGCCAGAGGTAGGAACATCAGTGATGTGGATGATCTCGCCGAAGGTGTCATCATCAAGACTGGTCGTGACCAAGAAATCCTTGTGTTGATTATCGCCAGCTCCAGTCCAGAAGTACCCAATCTTCTTTGGCCTGATGTTGGAGACATTGAATGGCCCGCTCTCAA
>contig_5299
CAATAGTTCAATCTCTCCATTACCGAGGATTCGGAATGAACGAGTGCCGGATTCTTGCAGACAATGAATGGCTTGTTCGGTGCCTGTCCTCGCAGTGAACTTATCAGGAAGGCAGTGACTGGTCATAGCATGTAACAGCGCCCGAAACAAGACACTGCTCAGTCGACCA
>contig_5300
GAGCTCTTCCAATACCTTTACAATGCTCTCCCGGCACATTGTTGTTTCAGTACGATCCAATAGCATTTTCCTTAATCTAGAGACAGTTGCTATATCTCCATGACCAGTGCAGACAATAAGCATGGCATTAGCAGGCAATGCGGCATACAAGGTACGTATTCTAGTATCC
>contig_9965
AAATTCTTATAAGTTAGGCAGAGATAATAAATCTCTGACAATCATCATCTTGAATCCCAAACGATGTCCGCCGAGTCCTCTTTGCATCTCTGACGGGATAATTCGCAGAAAAATGAACATCAGAGGAGGAAGAAAGGAGGGATTTTTCTTGAAAGTCCTTTCGAATTCCCCATAACACTTCAGCACATTTTTTCATGGAGGGTCTTGAATTTCTTAGAGGTGCAAGGCATTCCTGAGCTAGCAGAAGGACTTTCTCCAAAACCATCGTTGATGCCGGGTTTCTCCGTAGCCTTGGATCCATGACAAATATCGCGTCTCCTCGTTTCAACATTTGGATTGCCCATCTTGTTGTAATTCTTTCATTGGTTGTCTTCTTTGGTTCGATGGGTCGTCTTCCTGTCATAAGTTCTACAAGCAAGACACC
>contig_5314
CATCAACTTCTGCAGCTACCCGTTTCGCTTCATTCCATTCTACTCCTGCTTCGTGTGAGAAGTGGAAGAACAAATGGACCTTTGATGTAAAAAGCAGTCAACAACCAACAAAGAGTTACATCAGATACGAAACACGTCAGAAGCGTGCGGATGCAAAGAAGGCCCTGAA
>contig_5316
GAGGAGCTTCAAGCGTCTGTCGGCTCTTCGAAACGTTTAAGGTTGCAGTGGCAACTGCGAGACTATGGCCAATGAGATCATGCATGCGGTTCAGTACGACAGCTATGGCGGAGAAGCAGCTGGTTTGAAGCATGTTGAGGTTCCGATTCCCGCCCCGAAGAAGAATGAG
>contig_30962
TTTTTTTTTCAGAGTAAAATCTATCTTTGTTAATTTGCACTAGAAAGGATCGGATTGAGATACATCATCACACATTAGCACTATTTGGCTCTACCAAGATCAGAGCTTTATACTGGTGAAACAAAATCACAGCAAATACATGTACCAGCCCAGCTCGTCGAGATAAATCGACTTCCGCGAACCCATTCCCTCCTCCATTAGCTGAGAGAACGTAGAACCACCGGAAAACGCCTGCTTTAGGAATGCCAGCTTAAATCGACGACAGCATGCACCGTAAAAATACCGTTTCAACTTACCCGACCAAAAAATAATTCTTCAGCATTCCACATCAATTCTAATATTTCCCTATAACAAATAGAATCATACATGAATATACAGATGACGATCCGAATTAGCATTGGGAAAACAAACCATTAAGAGCAGCATGATACACCCGCTTCTCAGCAAGTCCAATATCTGCTAGAGTCATGTTGCCCTCACTGGCCATCATTCTTCTGACGTTACTAGCATAGAGTTTTGGATCATCCTTTTCTTCTTGTGAGGGGTAATAAACAGGTAACCTTG
>contig_5322
CCAAACTCAAATTTTCATCTATCAATCCTTTCAATCGCAAAACCTTAACAACCAAACATCGTGGCCTTATTCTCTTCTCCAAACTGTGACGCATAACCCGCGGATACCTTGCAATCATTCCGGATGGCCATCCCATCTTGTTCACTAAAAAGTCCATCACCTGCACTAG
>contig_5323
GTTTTGTCATGAGGATAAAGAGACTGCTAAGAGCCATGACACTAATAACACCACCAATGTCATATGATCGAGTTAAGAAGTCACATAACAAGACGGGGTTGGCTAGAAAAGGAATGACTGCCTGATGGAGAGTGGCAAGAACCTCCTTGTACACATCAATTGGAAGTGG
>contig_5327
CAAAAGTCTCCAGGTCTTAATGTGATTGAGTTGAAGAATCCAGTCCGCCCTCCATTGGTCGTAGAACTATCCAGAGTCCCTCTTATAATGAAAAGCATTTCTGACACTGGGTCACCCTCTCGGACTATGTAAGTACCCCCCGTGCTTAGGGAGGACACCAAACGCTCAC
>contig_5329
GGGTTTGGGAAGATACAAGATGAGAACATGGAAGGTTTGGGAGAAAGAGACAAAATCAATTGAATACCGCCAGTTCTATAATGATCCAGAAAGGTTTAGGTTTGCAAGGGATACATCATTTGGACAAAGACATTTGAACTTCTGGAGCAAGTCACCAGTCTCCCTCTGT
>contig_5330
AGTTATACAATAACTGTCGCAATCGATGTGGTGAACGCTTACGTTGTGGGTTATTGTGCCGGTACTCGTTCCTACTTTCTTCGAGATCCTGCAACTCATCCGCCTCCACTCCATAGATTATTCCCCGGCACCACGCGGACTACACTGCCCTTCGCCGGGGACTACCTCG
>contig_5333
AGATGGCCCGTACCAAGCAAACTGCTCGTAAGTCAACTGGAGGAAAGGCTCCCAGGAAGCAGCTCGCAACCAAGGCTGCCCGTAAGTCTGCACCAACCACTGGAGGAGTCAAGAAGCCCCACAGATACCGCCCGGGTACCGTTGCTCTTCGTGAAATCCGTAAGTACCA
>contig_5338
CTTTTGGAACCCTTCGATTCCCAAAATCATCAAGCGAGACTTGGGGTGAAGCTACCCGATTCTGGTTGTAGCATCCTAAACAAGAGCAAGCAGGCGAGTGAGAAGTGTTATCATGTGGATTTGAATTGAATTCCATGCGCTGCCCCATAAAGTACTCATGAGATTGTGG
>contig_5342
CTCGCATTTCCTCTCCCCTGTTTTTTCCAAACCTCATTCGTTTCCAATCCAAATGAAAATGGCTTTTCCATCTGGTTTTTTCATGGTGGGTATTCTTGCAATGTTGGTGGCCTCTGCACATGCTTACGGGGGAGGAGGGTGGGTTAACGCTCGCGCCACTTTCTACGGC
>contig_5347
GACAAAGCACTTGTGTTGTAGACAAGAAGAGCACCCCCTGCAAGAATGCCAACTAGGGTAACTGCCCAGATGGACAAGCCAGTAACACCCCCAGCATAGACATCACCACTTGGAGACCAGTCATCTTTGTTGTAGATGGGGCTGTATCCGTCAACATTAGCACCGTACTT
>contig_5349
TACTTGATCAACTTGAAGGAGAGATGGTATCAGAACGACAACGGATTGAAGCACCTCCTAGCCCTACTGTTGAAACCACCATGCCTCCACCTCCATCTTATGAAGAAGTTAACGGCATATATGCTTCTCAAACACATAATGGATCGTCAGACAGCATGGATTACTTCTTA
>contig_5350
CGAAGTTCTTGACCTGTTCTGCTCGACCTTCGAACTGGGGGTGAGAGGCATCGACGCCGGTATCTACTGTGTATGAGCAAGTTCCCTGCCCGGCACTGCTGTGATAAAGGTAGTCCGTATTGCCCTTTTCACGATGGCTCAGTCTACCAAGTCCCCAAGAAGGAGCACTG
>contig_41006
ATCCAATAAGAGTAACAAAAAGAGCAACCTTCCTGTTGTCAAAGAGGTCATAGGTGATGAGAGTTCAGAAGTAACACTGGAGCAAAAAAAGAGGGATGCAATATTTCTTAAGGATAGGATACCGACGTGGGTTGCTGGAGCTGGATATTTGGGCCTAGTGGTAATATCCACAGCAACAATGCCAATCATCTTTCCA
>contig_5353
GCGACGCCTCAGAGATAAAGTCCGTAAGATGTTTTATCATGCATACGACAACTACATGATACATGCATTTCCGCATGATGAGCTAAAGCCACTGAGTAAAAGTTTCACTGACTCTCTTAGTGAACTTGGAAATCTGAAGCTTGAACACCTACCACAAGGCTACAGTGGAT
>contig_8722
TGGTAATTCCATCGTCTCTCGATCATGACCTTCAGATTCCCATTCATCGTTGAGACCGGCGAAGATGACGACTTGGTCGACTGTTTTGGCGAGGTCGACAGCTTCTCGGATACCTTGTTCCGGGATTAGACGTTTGCGAGCGCTGAATCGTAGACCACCATGTCCGAAGTCGACAACGCCGGGTGTACGTCGCGTGCTAGTTTTTGAGCAGCCCCATTGGACGAGTATCTGATACGATTTCCCCGCCTGGAG
>contig_5363
TCCTGAAACGTCCGGATGGATAGTCATTGGGAAGATGAAGTCGTCAAATTCGCGGTAGTAATAGTCGAAATGGTCCTTCCAGATGTCTTCGATATCTCTAGGGTTGACCCATCCATGGGAGTTGGAAGAATTTTTCATGAACATCATGGGCGGCAAATCGTCAATATACC
>contig_5375
CAAAGCCTTCTGAAGTAAATTACAACGACAGTAAGGAATTTGGCATTAAGTTGAGAAGGGGGAGGAGAATGAAAGATTTTCAGAGGGACATTCTTCCTGGTCTGGCTTCTCTTTCCAGACACGAAATCCGTGAAGATATTACCATTATGGAGACAGTTTTAAGATCAAGG
>contig_5377
CGGAGCTTCTGATGGATTGAAGGAGTTGTTACTAAGGTCAACATAATTGAGGGAATTCAATCCAGTTAAGTCGGGCAAAGAGCCATTCAAATCGTTGTAGGCCAAATTTAGTTCACCGAGATTTGTAAGGTTGGTGATATTTGAGGAGACTGGTCCCGTCAGAGCATTTC
>contig_5379
AGTACTGTCATGACTTCCCTTGGTTCAGTGTCGTTGAGAACCATCGCTGCGCCTATCACGACATTTCTGACGATATAGCTCGTGGATCCAGTAAGCTGACGAGAGGCCTCTCCGGCCATGCAGATGTATCCTGCACCAGGCAAAACTACATCAGGTCCGATCATGTGGCC
>contig_5381
GGCAAATCGTACGCAAAGCCACCATTTTCAGCTGCAGATCCTGGGTTTTTCTCCAAATTTGGAGAGGAAGTCTCAACCTTCGAAGGCTGATCAGCCACCACTTTGGCCGTAGACGAAACGGGACTGTTTTGAACTGCAAAAATTGATGGGTTCTCGTCTTCGCACTTCAC
>contig_29868
TGAATATCATGGAACACCCTATACATAAAGAAATTTGAATAAAGGCTACAACTTCTCTCTGTGTTAAAGATTCTTGTTGGTCCCAAAGAGGAAGATATTGGAGCACATACAACGGCTTGAAAAATCACCACTTTAAAAACAACTGTAGTTTCTTCCTTTCCATCTTGATTTCCCATTTTCCATTTTGGAAAATAGCGCGCCCACACGCTGATATGTGTTTCATCTTCACAATCAGTCTTTGATATTGTGTGGTTTAGCTTGTCACTTGAAACCCTAATTGGGTAGGCCTGCAGCCAGCTTTGCTCTCAAGTCTTTTCTCAAGATTTTGCCAGAAGGAGCCTTGGGTATTTTGTCTATGAAGAAAACCCGACCTATTCTCTTATAAAAGACCACCTGTTTTGAGATGTATTGTTTGATGTCATCTTCGGAGATCTTGGAACTGTTCGATCTCACAACAAATGCAACAGGAATTTCACCTGCAGCTTCATCCTTCATAGGTACAACAGCAGCGTCGGAGATGTTGGGATGGGCAATCAGCATGGCTTCAAGCTCAGCCGGAGCCACTTGGAACCCTTTGTATTTGAT
>contig_5388
GTACATTACGTGATTGGTTCGTAACATTAGAGGCCATTGCACTACCAAAACCAATCCAGTTAAAAGAGGCCTCGGTGAAGGATACCAATGCCACTCCGCCTACAATTGGTACAAGAGAAGCAACAACCCAAATATTCGGCATCTCCGCAAGCAAAAGAGCAGAGAATACA
>contig_5392
CACGAATTCCCGTGGCGGATCGTTGGATTCCCGCGGACATCCTTGGGAATCCGTGCCGTTCAAGCATCCGAGCACGTTCGAGACGCTGGCGATGGACCCGAAGACGAAGAGGGAGATCATGGACGATCTCATGGATTTCGCCAATGGCCAAAACTTTTACCAGAAAACAG
>contig_5395
GGAAGAGCTTTGCCGGCCAAGACAGACAACTTTCCGTATTACTTTGACGCATAATACATGTATAGGGTGTCTGAAGCAGCACAGGCTATTAAATCCTCAGAAGGGTGCCATGCAAGATGTAGCAACTTTTTTGTGAAGTCAAAATAATTTCCGTTTGCATCAGCTCCAGA
>contig_5396
TCACAGACCTGTTATTGCCTCAAACTTCCTTGGCCTAAGCGGCCATAGTCCCTCTAAGAAGCTGGCCGCGGAGGATGACCTCCGCATAGCTAGTTAGCAGGCTGAGGTCTCGTTCGTTAACGGAATTAACCAGACAAATCGCTCCACCAACTAAGAACGGCCATGCACCA
>contig_5417
GTCGACGGCGGCCAGCGCGCCGTCCTCTTCGACCGTTTCCGCGGAGTCATCGACGACACTGTCGGCGAGGGAACCCACTTCCTGGTCCCATGGCTCCAGAAGCCCTACATCTTCGACATCCGCACCCGACCCCACACATTCTCTTCCGTCTCCGGCACCAAGGATCTCCAG
>contig_5422
TCCCTTTTTCATGGGACACATCGCAGCCATCTCACCGAGAGCAGTGATCACAGACCAGACGACGAATCCAATGAGCAGGAAACAGACCAGGAGTGATCCAGGACCTCCATTCTGTAGACTCTTTCCAGTGCCAATAATCAACCCAGTCCCCACGCTTCCACTGAATGCAAT
>contig_5423
AACCACATTTTTGTGATGAACGCGCGAGAGCAACTCAATTTCAGTCTTAAACTCGAGGCCGCCCTGCATTGATCCTTGCTGAGCTTTTTTGATTGCTATTACTTGTCCATCAGAAAGGATGCCCCTATAAACCTTCCCGTAGCCACCAGATCCTATTTCATTACTGTCAGA
>contig_5424
TTTCGTTTTCCCTACTCAAGAAGGCACCTTCATAATTTTCCTTCTGATAAATCAAGGTCACAAAGCAGAAAGTAGCGTACAGCTCTGCATATCGTCACAGCAAGCGCAGATTCCAGAAGACCATTGTTTGGGCCCGTCAACGCTGTTCTGCTGATTAGGCGGGTCTTCATT
>contig_38610
CTTGGACTCATCAGTAGAGCCACTCTTGGTTATGCATCAATGCATGCTGCGACTGTTCCAATTCATCCTCTTGTGATTGCTGGCTGGTGTGGGTTGACAACAACAGCTTTTAACATGCTTCCAGTGGGCTGTCTTGATGGTGGAAGAGCTATGCAGG
>contig_5433
TTATTTTTAACATTAATACCGGTAAAAGGATTAAGGTTCCTCGTTTGGTTCGGATGCATTCCAATGAGATGGAGGATATTCAAGAGGCACATGCTGGACAAATCGTTGCTGTTTTTGGCGTGGACTGTGCATCAGGAGATACCTTTACTGATGGGTTGGTTAAATATACAA
>contig_5434
GGTGGAGCATGTGGTTTAATTCGATACAAAGCGAAGAACCTTACCAGGGCTTGACATGCCGCGAATCCTCTTGAAAGAGAGGGGTGCCTTCGGGAACGCGGACACAGGTGGTGCATGGCTGTCGTCAGCTCGTGCCGTAAGGTGTTGGGTTAAGTCCCGCAACGAGCGCAA
>contig_5438
GTTCACATTAGTTTGACTGCTGATGTTGCAAATGACCAAAGACGGACTGCTGGAAGTTGTAGCAATTTGCTCAATTTTTTTGTTCATCTGCCTCATATTCGATGTCTTCGTGTCAAATCTAACTTTTTGAAGTATTTGGCTGTCGGAGTCTTGCCAGGAAAGCTACCTCAA
>contig_5444
CTTTTAAATTATAGTCGCAACCGTAAGTATAATGGATGATGAACCTCTTCCCAACTTTCAAATCCCATGGAGGCTGCAACATAAAGTCTTCACGAAGAATATGCCGCACACCATGCAATGCAGATGCCACAGCATATGCATACATCTCAAGCACCCATCCAAAAGCCTTAT
>contig_5454
TGTTGAAAGCTCTTGGCACACAGGTGGCAGAGCCATTAAGAGCAATGGTAATGGGGGCTCCATTGGAGGATGCTCGGCATCTTGCTCAACGTTATGATAGAATGCGACAAGAAGCTGAAGCTCAGGCTATTGAAGTTTCCAAACGCCAAGCAAAGGTGAGGGAAACACCAG
>contig_5462
CAGTAATCCTCCTTCTGGAAGGGTTGTGAGAGAGTTTGGGAAGACCAAATACGCAAACGCCTTCATTTTCTGCTCTTCCAGCTTGCTGGGGTCCAATATGATGTATCCGCTCTCTGCCAGGCAACAACATATAGCGACAGCAAGATGTTTTAGAGGAGTCCCGGCATCAAC
>contig_26358
[truncated: 22,545,082 more chars]
