# Supplementary material for: De Novo Transcriptome Sequencing and Analysis for Venturia inaequalis, the Devastating Apple Scab Pathogen
Source: PLoS One. 2013 Jan 17;8(1):e53937. doi: 10.1371/journal.pone.0053937 (PMC3547962; doi:10.1371/journal.pone.0053937)
Supplement: File S7 — Set B transcripts sequences. (ZIP) [file pone.0053937.s007.zip › File S7.fa]

>contig_3
AATAAACAAAACAAAATTTGCAGCATAATATCCAAAGCTAATAGGTAAACCACTACAAAAACATAGTTGAAAATTGTCAATTAAGTTTAAAGCTTGTTTTCGACGCGACTCCTTAAGCAGTGGCTGTGGCTTGCGCTGCTGCTCTCTTCTTGGCCTCTTCGATAATGGTAAGCTTAATACCCT
>contig_4
GAGCTTTGTGAGCTGGTCTCGTCAAGCAAATCATCTGCAACTTGGAGCAAATCACAGCCATTTGTCATTCCATTAATGCCACGAGAATTGATCAAGCCAGA
>contig_5
GCAACTGAGGAAGAGGTGACGCTGCCTGACGCCATGGATGCAGAAATTTTCACGGTGCAGTACGATGCAGAAGTTAGTGAAAATCTAGAGAACAACGACGAA
>contig_6
TCTTACTCGTGTAAATATTCTTGAGAGGCCAGAACCAGAAGAGAAAAAAAGGGGGAAAACCTGCCTCTGCCTGCTCCTCAATCAGCCATACATAATCGACTGAATGTGGTTCCAGGCACGTACCTCGCATTCCCCATCAAAAT
>contig_13
AGTGCTACAAACAGTTGAGCTGAAACCGTGGATCCAATCTGCGTTGTTTGATCATGTTACAGGTTATTGTCAACCCCTCTTTTCCTCGAAACGTTCGTTTTCGCTTCCAGTTCTT
>contig_16
GGGAGGATGTTGATTACGATGATCATTCACTCTGGACTGCACTGTTTCAGGATCTGAAACCAACTTGAAGTTTGTGTTTGGTTGGTTTTGTCCTAACAAGAGAGAATATGCCGTA
>contig_18
GTTTCACATCCGATTCAATTGAAACACGAACAAAAAAATTAAGAAATAAGACACGTTCGACTACCTCCAACCGCAGCCAACTACTTCAGCACCGTCTACTTTGCCGCAAGCCCTGA
>contig_22
AAAACTTCTAGGAGAGAGCTGCTATCTTGGATATTAAACAAAACACCGGTCCAAACCCCGAGCCTTTGTTGAATGGTTAGTAACCCCGACGCAAATAATCTCTAGTAACTGTCAT
>contig_23
GTAATGCTGTTATGCGTTACAAGGAAAAGAAGAAGGCTCGCAAGTTTGAGAAAAGGGTGAGGTATGCTTCTCGCAAAGCAAGGGCCGATGTAAGAAAGCGTGTGAAGGGC
>contig_25
GTTAAAAGGTTAATAACTTAAAAAATAAAATTTATATCATTTGCATAAAAACACATGGTGTACCATCCGTATTCCCGTCACAACTAAAAATTTCTCTCATCAAACATATATGCGTTTGTT
>contig_27
CCGCAGCCACCGGACACATTTTACCAAAAATAGTAACAAGATTTCACAGAAAATGGGAAGCAACATGAACTTCAAGGGATTTGGGAACGAACCGCTGATAGCGAGGCAG
>contig_30
CCTCCTCCTCCTCCGCGGCCTCGCCGTCGACCCCTAAACTAGTCCCCTGTCATTTTCCTGGGAAACCCACCACCACCACCATTCACACACTCTCCAGCTG
>contig_31
ATTGAAATTCAGATATGCTTCCCTCCAACGGACTGCTCATTTTCTCTCGAAAACCACCTCCCCGACCTCTATCACTTTGAATCACTTCACTCACGGTTGCAGAGACCTGAAGAATTTTC
>contig_33
AGATTGTCTCTGGAGCAGATGGAGAAGATGAAGACTTATTTATTGAAAGAATCCGTCTAGAAAAAATGGAACTAAGTGTTAAAAATTTGCTGAGCAAGACGACAATCAA
>contig_34
CGGATAGTGCATTGTGGAATGCTAAGATCGCAACCCATAAGCTACTGTGGCATGGCTTGTCAGGCGAAAGAAGTTTATCCAAGTTAGAAAAAAGGGACAAAAGCAGGTTGGTCCTTTTGTCGCGTCTTC
>contig_38
CTTGGCTAATGAGCAGACAATTGCCACATTCTTTAGCCAAGTCATGGCTGCCATTGGAGGAAATTCTGTTGGTCCAGTATCTGAACTTGCAGGTGATGCGGTAG
>contig_40
CAAATCCCTCACCCAAACCCAGCTATCCAAGTTCCAGGAGCTGCACCGGAGGAGGTTACAGATCAAATCAAAATCAAAATCAAAGATTGGAAAGAAACCAAAAGGTAGTAAAGGAAAATCTCACAGC
>contig_41
TTGCAAGTTAATACGCGGACCATTTTGGCTTTAGTATCAAGATTTATGGTGCAGTTCAAATGGGCAGACTTCTTCTTCTTGAGAACGTTCAACAGATGAACCTTCCCATCCA
>contig_47
GTTGTCGGTCCTTCTGCACCAAGGGCACTGAATACTGTTGGTATTTCGGGTAAAGGCACTTTAGCTGTTTCTGCTCCAGGGTCATCTGAAAGGTTTTCAACATCGGCCATGATGGAAAGGATTTCC
>contig_48
CATGCCCCCCAAGCCACTCAAGCTTTCCACCACAAGAACAATGAGGATTAATGCCTCCGCTGAAGAGAAAACCGTGACCACCACGAAAGAGGAGGCTCCGGTAGGATTCACCCCACCCGAGCTGG
>contig_49
CACATTCATCATGCTGCATCGATGCACTATGGCATTTCAGCTCTGACTCGCGGTCCGGGTTGCAGAGTATCTCGTTCTTACTTTCATCATGCTGCGATCTGCGATTT
>contig_50
CCACAAGCCATAGTTTCCAATTAGTACCGGAAGGATCAGAAGGTGGCCATTGCAAAATATCAAAGAGAGATTTTCGACGGCGCTGGACAAAGTGGAAGATGTGGC
>contig_54
ATCCTTCTCAATTCCATTGGTTGCCCGTGTGACAAGTGTGTTGGCTACCATCAGCTGTTTAAAGGCAAAGGTCCGCTTTCACCATCAGAAATATCAGCAAGCTTT
>contig_58
GGCCTGAGGAGCTTTATGCGCGTCACTCGAACCGAAGAAGCGGTATTCTTGTTGTCGTTTGGACTCGAATTCTTGTATTTTTCGGTCACCACCAGTGTCGGTGGTG
>contig_60
GCTTTCCGAATTCAAACAGTGCAAATAATTCATACAGGACCGGGTCCAGAAGCAAGAAATGGACAAGGGAGATGTACTCAGACATCCTGCAGACTGATGGTGAGCTCCCCA
>contig_64
CTGTCCCTTTTTACAAATACTATCTGTGAACTTGAAAGAAGCTGGAACGCAAAGTTGCTTGGTTTCGGGTTATCCTCGGCTTCTTGATGGAGCTTTATCTCATAGTGTTCAAGCAATGAAGCGAATAATGTTGCAACT
>contig_66
GATGAGTTCAACAATGCGGCGTTCGTCTGAGTAGATTAGCGTGACTGTCAGGGGTTTCTGTTATTGTGGCCTTACATGGTGCCATTCCTGAAACTTCACGG
>contig_67
CTCCCTCTACCTTTCTTTCCACCTCCTTTTCTTGAATCACGTTTGGACCTGAATCTCCCATCCTTCATCGCAAGGTCCATGAGCTCCGTGGAAACAATCTGACCAG
>contig_70
CCCCTTGAATACGATTTCTCTTTGTCGGTATCAGAACCTTCCGTTATGCAAACCGACTGCACCGGACCTAACTTGAATAGCTTAGCAGTTCGGAGATCGACATTGAGGCG
>contig_71
CCGCGGGTTCTGCTTCACATTGATCTGCTATTCATTGTTTGAGCAATGCATCTATCCTCAGCATTTCATAATTAAGACATGGGATGCTGAGGTTGAGATGCTTTGCACTTCAGGC
>contig_74
TATTCTTGAAATAAACAACTCGCACAAGATTATCTTTCCATTCATTTCAAAACTTCCACGATCCCTTCCCGAACCAAACATGAATCTTTCGATTCATTTGGCTCTC
>contig_76
AGCTATTGAGCATCCAAAGACTGATGTATAACCATTTTAAAGATACGTGTGCAACTCATTTGTTTCCGCTCGAGAAGATTTTTTGACAAACTACCTTATGGGTTTCTGTTATATATGACACATTTGGCAAAG
>contig_78
GTCGATTCAACCGGCCAACACTGAAAGCTACAAAGCATGTGGCATGAAGACATATTGAACATGACAATGACTAAGTTAACTTCCTCTCAAGAATAGGTATCGTTTTCATGCCTTCCAGT
>contig_79
GATTCCCGGGAAACAAAAAGCAAGAAAATCTAAGAAAAATAAGAAGGTGATTGGGAGAAGAAGATTTGAAGAAGAAGAAGATGAATAACTCGGTTTCAGATCGGAGTTTTTACATTGAGAGTGA
>contig_80
CCATGCTTCCGCTTGCATCAACAACAAATATAACCAGTGCTCCTGCTTTTCGTGCCATTCTCTTTGCTCTCATATCAGATCTTTCAACAAAAACTTTCCTACTGCTTTGGGTGCTCC
>contig_81
CCCAAATATGCTTCAACACGGACATATCCTGATGATGATTGATACTGAGAGGTACTAATCTGTATGCGCTTGCAGGGGATCTACCGTTCACCGCGGTTTTCTCTTTGCGGTTGTG
>contig_84
TCGTCTCCAAATTTATTGGAAAATCTTTACCCGCCACCACCTTCCCCGATGACGTCGTCTCAGCGGCCTTCGCCACTCCAGCCGCCTTTGCCTTTCTCGCAAG
>contig_88
CCGCATCACTGATCAGCATTGTCCTGCCAGCCCCAGCAGCTGCGTGAATAATTCGAATGCCTTGCAGAGATCTGATTGGCTGAGGCCGGCATTCCTCTTCAGTTGTGCCATGTC
>contig_89
AGAGCTCAATTTTGTGGGCATCGTGGTATGCCAACCTTCCCGGCACCCAAGAAACACTTTGTCCATTGACGAAAACCCGATAGGCAGCGCTCTTGACAGGTTGTCTGA
>contig_93
CAAAACTCCAAACTCCAAACCAAAATCACACAAACAGAAAGCTCGAAAACCAATAATTGTTACTTGAAAATATGGGCGAAGACGAAAAGAAGAGAGGAGTGTCAAGTGATCATCAGCATCACTATCCCCCTCCGCCACCC
>contig_97
TAATTGCAGCTTGAACTGTATAATCACCAGTCTCGCTGTTCCTCGATCACCTTGGTGATGATTGTGATGAGAACAACCCAGTATAGTCATTTGCAGCAAC
>contig_98
GAAGTAAGATTCTCCACTCATCTGTTTTGTGCTTTTAAATTTTTGACCGCCCCTTTTTGTTATAAAGTAGCGTTTCGAACCCTGAATTTCTAGTCTACTTTTTCTTAGAGTTTCGTAGTAGGTAATTTTTTCTGCGATGAGCAAACTTCGAC
>contig_99
CTCTCTCTCTCTCTCTCTCTCGCCATACATCTTTTTTACCCTTTCTCTCTCGCCTGAACCAGTCCCTCTGCTCTGCTCTGCTTCTAACATGTCGAACTCATTGCGATTGTACT
>contig_100
TTCGCTAACAGTTTTGAGTATAATGCAACTGCGGAATTCGTGAAGGAGGTTCAGTTTGAGGAAGTTGAAGGGGGTGTTAGAACAAAAATTTTGAACAAGTGAC
>contig_101
CACCAAGAAACAGTTGTTCATCAAGTCAACGAGCAAAACTATCATCCCGCTGAAAGAGCGGTATCATTTCCGCTGCCAAACTATGTTGTACGAGTAAATGTACA
>contig_102
GGGGCAAATCACAGACTCTATCGACGAAGAAGAAGAAGCAGAGTGGGCCCCTTGGGCAGCCAGTGGAACCAGCCGGTCTCTGGGCTTCTGGGTCTGTAAAATGGAGAGCTGGGT
>contig_104
ATTTCTCCAACGGGGCCCATTAATTTGTCAGGACAATCGACCAATTCCGATCCGTCCCAAAATTTGCAAGGTCAGTCTGCAATACAGAGCCTACCTCCATCTCTTAAAC
>contig_107
CTCTTCTAGATAAGCAAGTCAAAGAGCTTGAGCAGAAAGTGCAGCTGGCAGATACCAAAGTAACAGAAAGGGGTGATGGAGGCAGTGTAGCCGGACTGGAAGTGAAATCCAGG
>contig_110
AGGCCATTCTGGTCAGGGACACTTTCAGAAAAGTGAAGAAAACCCGGAAGTGAATCTGGGCACCAAGAAATATCTTTATTTTCTTCAGGGTAATTAATCAAAGCTGTCGGCTGCACTTCTAAATGGGGAGAATGGGAAGAATGGGAAGAACGGTG
>contig_111
CTCAAGAAAGCGTAAACAACCCAGTACTGAAGGACGCAATATTAGTATATGATTCAAGTCATCAATGCCAGGAGCTGTTCTGGATATATCTTACTGTAAGCCACTGGGTATCATCGGTCG
>contig_112
CTTATTAATTTTTTATATAAAAAAAAAAAGAAAGAATTTTTAGAGACCGCAATCCAGAAGAGAAGATGATAGAGTTGGTCGTCGTCTTCATCGTGGCTTTGATATCCA
>contig_114
CCGGGAGCATAGCCGACCACGAAGACGACGACGAGTCGGGACAGTCCGCAACGCGGTCCAACTCGGCCGAGTCTCGGGAGACTCGGCCGTCCCCCCCACGCGCCTGATCCTCGTCGCGGAACAATTCCCTG
>contig_115
GCCATCTACACTTGGAGTCCTATGCCATTTACAAAATCAGAACGGAAACTTACAGAGGCACTAACCCTAGCTTTACGGAGCTGTAAACACTAGCCTCTTCCCAAGTTCCCGCGTGC
>contig_117
GTGACGAAATCAGATCAAGATTTGTGGAATTGGGTTTGGTTTCTTTGCTGCTGGAAATTCTTGTTGAGGCAGAGAAAAGCGTTTCGGAGAGAGCTTTGGGTGTTTTGGAGGTTCTTTGCGACTGCAAACAAGGGAGGGAAAAGGCCCTTGAGAATGC
>contig_120
GCGTACCAGCCAAAGTCTCTCGCTGAGAACTCGACTTCACGACAAACACGACAACCACCCCATACCTAGTCCATCCCCTCATCCATCACCGACAAGATGGCCCCAAAAGAGACTCGCTC
>contig_122
AGGATTCCGGGGAGAACAGCAGAAGAGATTGAGAAGTATTGGACCTCTACACACTCAACTGCCTTATACATTACTTTGTTTGTAAAGCTTGGTGTCAAGTACTTGCTTCCC
>contig_124
GAGTCCCGCTCTGCAAAATCCACCTCCTTCTTCTTCCCAAAGTCCCTCCAATAAACTCTGCAACTGTATCCACAACTCCCTCTGCCAAACTCACCAACAAGGAATCAAAACAAGAAGCAAAGAGGGAAGCC
>contig_127
AAGTGAGATCTGTAGCAGCGATCTCATGACTTGGGCTGACTGGATTACTTTCCCCGTTGAGCATGGCGTTTTCTGCTGTATTCAACTGTGCAGACAAACCAGCTACTGAAGAAGGGAAACCATTTGCGATATAAGCACTTCTTGATGCAGTCACTTCTGTCATCGAG
>contig_132
AATGCCTATCCTTATTTTGGACCAAGTCACCTCCGAACCATCATCCACGGTTTTGTTAGTTACCCACGTTCACCGCGTTGCCCACAAGCACCGAGCATAAATATATCCTTGTCATTAGACCGCAACCTGAGATTTTGCTGCAAAGCGTGAACACTTCTT
>contig_134
CTTCACCACCACCTCGAACCATACACGTTCGCCGGAAGATCCATCTGCCGCCGGAACCTCCACAGTCTCCGATTCCGGCGGTGGGGACGGTCTTCGCTCC
>contig_137
GCTTAATCTTTTCTAATTATACTAGAAATCGTATAAGAACTTGTTATAATTGGATTTATTGGATTGTTTCATCAACGGTGTTGGGTCAGAATAACTTTTTGACTCTGCGCCAGTAATTCCCCTATTATTTATTAGTGAAC
>contig_139
AACTCCACAACTCTAAAAATTCCTTTCGATTTGATCTCAATGAGACCAAACTAAACCTAAACACCATCTGAATTTCGACAGTAACATCAGACCGTAGGCCGCTAAATGAAAATTATCG
>contig_142
ATACTCGACATCACCGAATCCGACCTGTGTGTTGGCCATCCACCATAGACTCTTTTCCAATGTTAATTCAATCTCCAGAAATGCCCTGAATGTAAAGCTTGGCC
>contig_143
GACCATTTTCCACCAATTAGTATATTCTTATGGCGTGAGAACTTTTACAATTTTTTCATTCATCAGGCTTCCATCCATGTTTCTTCCGCAAGTGCTAGAGCTAGAAGATACTTTCTATTTAATTAAATTAAATATTATCACTCTGTGGGTGGC
>contig_147
ATCCTCTTCTCTCCATCTACTGTGTGTTTTAAGCAGATCGGCAAAAGCTTGAAGATGAACGACCACATTAGCAGTGCTGGGCTTGAACTAGCAAATGTGCTGGTGACT
>contig_148
ATTTTCCCAACTCCATTGTTCGTTCCTTTAGCTTTGCGGCCCTAATTTCTACTTCTCCAAGCTTGTTCAGCATCTGTTCTTGTTCTCCAACTACTGCTTCTTGCTCATCAAGCAGTGCGATTTGGCCAC
>contig_149
TAATGAGCAAAAATATTTCAGAAATCTAATTTCACTAGTCAGGTCAGCCAAGAAGACATTCAGCGCGAAAACTCACCGGCAGCCCGAACACCAATGCTAGTA
>contig_157
TAAGCGTAGATGTGTATCTGCGAGGAAGTAACATGTATTCGGTATTACCTTTGACCCCTGATATACTTTGTACGGTTTCTGTTGTTAACATATAAGTGTAA
>contig_159
ATGGCTTCCCATCAAGATCTTAACAGGTAGATCCATAGTTATATCCCTCATGAACTCAACCCTAACCGTCCCAAAGCAAGGCTGACTTCGACGCTGCACT
>contig_160
GCCAGCACTTGCATTTCCAGAAAAACTTCTACAAACACCTAAAGTTCCATCAACCCTAAGATTTTATTTTTGCTACCAAAAAAAAACACTAAGCACCCAAGTTGTAGTTCAA
>contig_162
CTGGTGCCAAGGCTCTTAGTGAGAATGGGGCTTCCACAAAGGCACTATCTGATGCGATCACAAAGTTGAAAGCCCAAATTTCAAATTAAAATGTGTTCTCAATATCTTCAGGTATCCACCCACTTTACTTTTGTATTTTCAGCTTTCCAG
>contig_167
TAAAGTCGAAAATGATGATCATGCTGAAGATTTCAGACGGCTGATAGGTCGAACTCCCATCCGTCGTCTTGCACAGCCTAATGAAATTTCATCTCTGGTGTCCTTCCTTTGCCTCCCTG
>contig_169
CCGGGAGCAACTTGCTACGTGCTGGGATTCAGTGACCGATCATCCTTGAAACCCTTTGAAAGCAGATCATAGTTGATTGATGCAAGCTGGGAGAGATTCTTAAATGAGAAATTACTGAAAGAGTAATTGATATTAGAGCCAGA
>contig_183
GGATGGTTACAATGCTCTTTGCAGGGCATCTTGCATACACTGGAATGCACGTTGTCGATTTGTTCTGCAGAGCTGTAACAGGTCTTCAGTGTCAACCGACTGATTTGATGAAAGCCTTACATACACATACA
>contig_185
GTGCGGAGAATTGGTTTGCCATGACTCTGTATTTCGAAGGGAAGGTTAGGAGGCTGCTTGAACAATTGTGGGGGATAAGGTGAAGCAAAGAAGAGTCGTAACGCACGATTGGCCTCTGCGATGTCCGCCGCG
>contig_187
GGCTTAACATGACAAAAGGTGATTGATTATATTACAATACAGATCACTAAATGTGTATCAAAGTGCTACGAGCGGAGCAAACGTATCATATTTCTCGGTACAA
>contig_190
TAACGCAGATATGTTGATTATGGATGAGAACCTGACACAGCTGAATGGTGAACTGGCCTTCAATACAACCGCTGAACCTAAAATCACCAATAGTAACACTGATTCGGCAGAGAAACCATCAGTAGAACCAAGGAAGGAACAAATTGGTGCTGATAATGGTTCTCCTTCACAAGAGAATGTGAACCCTAAATGGCCAAAGGCATATGTGGAATCATACAAGGAACGAGTTGCCA
>contig_191
CCTGACCTTATAGACACCGTTGATTTAGATGACCATGATTACCACGTGACCAATGCTGCAACTGACAACCCAAGTGATCAAGTCATCACAAACTTAACAGCACCA
>contig_196
CTCAGGACCAGGTTTTCCCACTACATAAAGCTCAGTAATACGAAACTCTGTGACAGCCTCAGGTTTTTTGGGAAAAACATTGATTGTGTTTGGCATAGACCCCATCATCAAGCAGGACAAAGCAAG
>contig_197
ATACTGGAGCTGGATGGGAATCTCGGTGCGTGTTTCTGCCCGTCATTCTATCTTTGTTTTGCTAATTGCGTAACCAGGCGAGGTCTATCAACTTTCTGCCAT
>contig_198
CTTCTCGCCAAGCTGACAAACACCCGATTGATTAATGGCAACAGGTGCTAAATGGTATGTTGGAGCTAACGCTTCTTACATGATCAACCAAAGGATGAGGAATCCGAATGTATTACATCCAACA
>contig_199
CTCCTTAAATGGATGTCCAAATCAAAAGCTTGGCAATAAAATATCAACCATATTCACTAGACTGATTCAGTTGACAAACTCAATTCCTGTCAAAGGCTTCC
>contig_200
TGAAGAGGCTCTAAGTGGTTGTTGATAAGCTAAAGGAGAGGCTGAATCAGGAAACAAATCAAAGTATGTATACTTGGCTGCGTGACGTTTTCGCACAATGGCA
>contig_204
ATCAGAATCACTATTATCAGAATGATGGCGCACAGAAGAAGTCATGAGGATGTTGTATGTGGAGAGTTGGAAAACAATATGTAGCCTTTATTCGCTGGTTGCTGCCACTTAATTAG
>contig_205
GTCCTTGATCACAAGAAGTTTGGGGATGACATTGCTTCCGCTAGACGAAAATGCCTACGATTTCTTTTTCGTGTTGATGAGGTAGAAAATAGGAGCCTTGTCAGAAAAAA
>contig_206
CCGTAGTAGAGACAAAGGCCATGATTTGTAAGATATATATACCAGAATCGCTTGGAGAAAAAGGGAAAAAAAAGGCACCACACCGATCCAATGCCGCCTGCTAAATCCACTACCAAAAAAAAA
>contig_207
TATGAACTCACGTGGTGAAGTGAAAAACAACCACCGTAGTAATCGTGGCCCAGCTCTTACCCGAAGTGAAAAGAAGACATCCCAGAAACAAGGTGACAATAATGGAAGAAGTGGA
>contig_208
GAAGGCATTTCTGTGGTTAATGCTAAAACAAGTTATGAAGCAAATTTTGGGTGTCCGAGGACAAAATAAATAATGGTAATCCTGAACAAACACGCTCCTTATTTA
>contig_209
ATTAAAATAAGTTTGATGTAGTGAGCATCAATGATGTCTCTCTCTCTCTCTAGTCTTCTTCATCCACGTCTGTGATGAATTTACCAGTTCCGGGATTCACTGCAGCAATGAAGAAG
>contig_210
AAGAGATGGAACAAGCTATGAACTTCTGTTGTGACGAAGAGCTGTTGTTACACATGCTGGTCGGAACTTTTTTCTATCAATAGTTGCAATATCGGGGATTTTCCGT
>contig_211
GTTTTACATATGTCCTATCATCAATAGCTGCAGCTCCTACGACAAGAAGTCGGAAGATAAGTAAGGAAGGCCTACCGAGTCAGAATTTGTTGGATGAAGGTGTCCTTGATTTGGGAGA
>contig_215
TTGGGATAAACAACATGTTAAGACCAGGAACTCCTCCTCACAAGGGTAAGGGCTGAACGATTGCAGAAGCTTTACTTGTAACTTTTGAGAACTCCTGGATCATCCTGTGCTGCTTGGCTTTCTCTCGACTGCA
>contig_217
GACTGAGATTGATGATTTTCAGATTCTTGAGCAGCACGTCAGTATCCTCCCAAACTCGTATGAGTTTGCTATAGCTCAGGTCAATAGCAACCATGTTTGGGTGGTCAAAATCTTTTGGTATGACCT
>contig_220
GTTGTCACAGCATTGTGGGTTTGCCGTATGGCTCATATCTGATATTGCTGGTTTGGGAACATGATTTTTTGGTTCGTCTTCGTTTCCCCCCTAATGCTAATCTGAGCATTGAT
>contig_221
TCCTCCTCCTCCCTCCAAAACCCATACGCCCCCAAACCCAGAGCGCCGCCGAAGAATCCATGCCTCCCAAATTCGACCCCTCTCAGGTCGTCGATGTCTACGTCCG
>contig_225
CAAGGAATCCCACGGATAAGCAGCCGTCTAGTTTTCGACATAAAACTCAAAAGTCTCAAACAGAATAAACCAAAGCTACCGAAGACGGAATGAAGCAACTGAGCCATGTAATCGTAAAAGTTAGAGCTGCAG
>contig_226
ATAATCGAGCCTGCTGCTTTTGATTTTGCATCCGCTGTTGATGCTCTTTAGATCGCCTAATGAACTCTGCAGGAATATCACGCCCTTCATACGATGCTAGTACTTGCCTAA
>contig_227
CAATCTGGAAGAACCAAAGTTACACCTGTCTGATCCTTCAGTTGTGATTCACGATAACGCCACGATCCCAAGAGGCAGGAGGCGGAGAAGAAGCATGTACATCGCCCGAG
>contig_236
CACCGCCGCAGTCAACTCCGACCACTCGCCCCCCAGGGCATCCGTGTCACTCGCTGGCGCCCCGTGAAGCACTTCGGGGGCCAAGCATTTCGGGTCAACGCCAGACATT
>contig_239
CTCACTGGCATATTTGCGAATGAATCTGCAAGCTTTTGAGAAAGGTGTGACACTGGCTTCGATTTTTCTTCAGTTCCCGGATGGCCAGCTAGCAGCTTTAGTTGGAA
>contig_240
TTCTCAAAATTCAGAATGGAATGGTTGTCGGGCTCCAGCATATATACCAGAAGACAGAAATTTCAAGGGAGCAAGCAGTAAAGGATCTTGAGGACTTGGAGCGGC
>contig_241
TCCACCCCATACATTTTCACATAGCTGAACCCCTTCTTCTTCCCCTCTCTATCACCATCATCTCCGCCCTTCATCTTCTCCTCAAGAATATCGTCAACCACCCGGTACAAAACCCCGACAGCTCTCCCAT
>contig_243
CAAGGACGGGAGAACCTCTGCTTGAGATGTGATGAAAATCCGATTCAATGTGTCTGCATCATTGTCGGCTGCAGAAATTTCAACTAATCTAGAGGCCAGAC
>contig_244
AACTCTTCTTCATCATCCTCATCTCCTCTATCTGAACCATTTCCTTCTTCATCATCACCACCAGCAGCTGTCTTTTTTCGTCCCTTCCCACCAGCCACACCATTATAGTTGTCAAACCTCTCCACTTCACCAAATAAA
>contig_246
TGAGAAGTGATGAAAGCACAGATAAAAGAGAGTTTTCACAGAAATTGGCGGCAAAACCCAATGTGAAAGTGACAGAGAGAGCAAACTCCCAACCAAAGTCAAAGGATCAAAAGGAGGCAGAGATAAAAAAGCTCAG
>contig_247
TGGAAAGGCATGAGCAAACGTTTCTCTATTATCTATAATGGCAAATGGCTCAAGAACATGGATGCTAGTGGCAGCAACAATAACCCTTCTGCCAATCCCAATCGGCCTTCCTCATCTT
>contig_254
TCCGCAGGCACTGCTTGACCGCTAGGAATATCTCGACCAGAGACAACTACAGGTGGCTGCGGTTTAGATGATTGACCCTGAGTCCTTGTCTGCTGTGCCTGCT
>contig_255
CACAGCATCCTCATTTGCATTAGTAACTTCTGATGCCGAGGTGTCCACAAAAGCTTTTTTCCCCAGCTTTCGTTTCCTTTCCTCCAGTGAACCCTCACTTATAGGTTCCCA
>contig_258
TATCGACGAAACCACAAAGGAAGAGAGAGGAAGCTCAAAATCTACTTACATCCCCGGTCCAGCTAATTAATCCATTGATCAACTTTTGATTAACCGTTGAAGGGTC
>contig_260
AGGAGAATCGGAAAACCGTGGAAAGAGGTTTTGCCGATCCGGAATGACGCAATAGGCCTTCCATCTGCTCTAGATTCGAGTTTGTTTGGTTTAAGGTGAGGGCAGGAGGA
>contig_261
CACAGCAGATCTTCTTCTTTGGCTTTGTGTCCAGAGCAGGAGTAGTGACTGCTGATCCTTGATTAGGCTTGACCTTTGCAAAACCAAGGCAGAGGAAGTATTTTCTG
>contig_263
TGATGTTTTGGTTTTGTGGCCGACGATGGTTAATCAACAGGACTGCTGGGTGTAGAAAGGCGGTGTCATATTGTGTGGAGCAGTTGAGCTTTGCTGAACTGTTAGAA
>contig_266
TCACTCCACCAACTAAGAACGACCATCACCACCACCACCACTCCCCGCCCCTCTTCCTCACAGAGTACCTCGAGTACCTACTTCCACACACTACACTGCC
>contig_267
TGCAATGATCCTTTTTCACTACTCGGCATCCTTGGAGGATAAGAGCTCTTATACTTACGAAGATCTTTCGAGAAAGATTATCAAGCGCTGTAAGGGATGCCCAC
>contig_268
CTGTTTCATAGCCGGAATTACTGACCTACTGAAAGTTATTTTTGAGTGAAGTTTGTTTCATAGCCGGACTATCAGGTGATTAATTTAGTTCATTTGCTATAGAGCAAAGTAATGCTGAGG
>contig_272
TCACTGTGTTTTGTGATGCCAAACTGCGGCATTTTTTGTGGAGAGAAATCTGGCAGGGCTGATTATACGACTTATGGCGAGCTGATAGTTGCTAAGATTCT
>contig_275
TTTTTTAAAATTGCTTATTTGTTCGAATTTGATGAGCCAGGAACGAGCAAGAGCTTCAAAATTGTCATCTTTGCCCGAAATTTGCAAGCTGTCTAGTTGATATATTCCAGACAGTTGCCTATCTCCAAC
>contig_277
ATCGCCTCCAAGTTTTGGGTGGTAAGCGGTCTCAGGCAATGATGGTCGAGAAACAGAATGCTTGATTTGTTGCTGTAGCAAAGGGGGTGTAGATGTAGAT
>contig_281
GCATTCACTGGCAGGCACATCGATGCATTGAATCTTGCAGGAGAAAAGAACAAACTCCCTATATATGCACTGCCCCTATAAAGTACAAGTATGCAACAGACTCCAATGCAAATTATACA
>contig_282
AAATACCAAAGACAAGATCCTGAGGCTTCTGAAGAGAAGGCCAAAGACAACTCAGCAGCAGGAGGACCAAGCGCCTCTACTAGTGCTGCTGGTTCTGAAGTCCCC
>contig_283
CAAAACCCTTGAAATTAACAGCCCTATTCGAGCTGCTCCCATGGATCCGCCGCCGCCAGAGGCCGTCTACTACATCTGTGGAGATTGTGGGATGGAGGTTCAGTTGAAGTCCAATGACGTGATTCAGTGCCGCGAGTGCGGTTAC
>contig_286
TGGGGAAGAGTACTACAAATCTCAGGAACTCCAGTTACCGCGACGGTTGTGTGTAATCGAGGTGTTGGTAAGGGACACTGCTTGTTTGCTTTGGACTCAGGTAGGGGAA
>contig_288
GCAGCCACAAGCAATTCCACGTGCGAGAGTACGGGTGGAGCTCCTCGTCCACTGAAAACGCCACGTGGACAAACACTCTAAGCCATCGGGACTTTGACCGGGTACTTATCAATCGAG
>contig_291
TCCATCGCCAAGCTAGGCTCTCTCTTCCTCCTCCCAGTTGCTCAACAAAGCATTATTCAGGATTAAAGCTGCAGTCTTTGGGTACTTTTGGAGCTAAAAACCCTAACTTGACGGTTGA
>contig_292
ATCCTAACGCCGTGGAATCTAACGACGTGACATCGAGAGTAAATTCCGAGACCGATGATCGTCAACAAAAACGCCCACGTCTGCAGTCCAATGCCTCGCACAGCTCTTCTCCGCAGAGCAACTTCCCATCTATGGGACTGCAGCTTAATACTGCACTTCGCCCATCTATGGGACTGCAGCTCAATACTGCACCTAGCCCATCTATGGGACCGCAAAATACCACTGCACCGCGCCCTCGAGAACCGTCATCTTCACGGAGAGAGGTATTTACAAGTCGCCCCTTACCGCGTCTCCTCGACTATATTCTCCT
>contig_295
CTGCACTGAGCTTAGCCTCGGCCTCCTCCATCATCTTTTTCCGCTCTGCCTTCTTTCTTTGCAATGCTTCTTGCCTAGCGTTTTGGAGTTCTTTGTAAGCCTCTTGAGCCGCCTTTGAT
>contig_296
AAGCAGCGATGGACTGGACGAAAACACTATTCGTATTAGAACCCTTTTTCGCGGTGACTTTTGTTATCACGAACATGATTCTGTACTGGTATATCGTATG
>contig_298
CCCTTCGGATATACGACAATCTGCCACGTATCAGCATAACAAGTAGGATTTTATCACAAAAAACCTCGGTGTCGTTACAAGAATCAAACAACCAAAGTACATATA
>contig_300
ACCAAGCCTACCTCTACGGCCTCATGGTAAGTCTCTTTCCCCTTCCAAATAAAATCCCAACTGACATGCCCCCAGTACCTCATCCTCTCCACCTTCCCCG
>contig_303
CTGGGGCTTTGTTCTTTTAGCTGTGTCTTGTTTTCTTCAGTTTCCATAATCTTTACGGTTCGAAGTTCCAACTTCTTCAGTTTCAGCAGAACAAGTCCTTTGAACATTGCTTGGATGGACTTT
>contig_305
TGATCATCCGGGCTAGAACATAAGCTAGAAGGCACCACAGTATCAGCTTCTTCCTGGCCATAACCATGGTCTGAGTAATAATCTCTTGTAGATTGACCATGC
>contig_306
TGAAGAAGCAGAGCCCAGCAGTAAAGCTCAAGAATCGACTAGTATTTGTGCTTCAACTGATTGTGATGCGGACAAATTGGTTTCTATTATAGAAGGATGTCCACACCAAGTGAAAAAC
>contig_311
AGGAACAGTTTTTATTCGAAACTTATGAAGGGGGAGTAGTAAAAGCAGAATCGAATACAGTGAAGAAGTGTGGGGCTCGTTTGCTATACAAACAAGATTTAGAAGAACTCAACCAAA
>contig_313
TTGCCGGGGAATTAAACGTTAATTGCCACGCCTAAGGGTAAGCCTAACAATCAACGTTTGATTCCCCGGCAACCATAGTAGTCGGGCCACACGGTAGGACCTGG
>contig_314
TGGAGATCGCCGTCGGCGTTGTTTCGGTACGGATGAAGCAAGCCATATCTTCCTTCATCTCTCTAACACAATCCAGTGCCCTTCTGAGCTTCAACACCAAC
>contig_316
AAGAAATCTTCAAGGTGTCAGACATGGTAGGGCTGGCCGTCACCATCGCTTGTGTGCTACCCTCTAATATTCCGAACAGAGTCTGTACCAAATGCACAAGGACA
>contig_320
ATTGCTGCAGAGACCCCCATATGAGTAAGCTGCTTTGCAGCTGATGTCCGGATGGACATAGCAGGGCGTGCCTCCATCTATAGTCCAACTTCAACCTTACTGACTGCGCA
>contig_322
GCCGGTTGGTGTGACCGTGGTTGGGGTGGTGGGTGTGCCGTTGGTGGGTGTACCGGTTGGTGTGCCTGCGGTTGGCGTGCCGGTTCCTGCTTGACTGGAACTTGCAGGATAAACACAAGTCGAAC
>contig_323
CGTGTCTGATGGAGAGTGGTGGTGGTGATGGATTTTTTTGCAAGTTTTTGTTGAACATTTGTGTTCGGATTTGCATAATTTGGTAGCTTGCTGATCTCCAGACCAGACATGACTTGCCCTAAGCCGTTGATG
>contig_324
CTTCATTTTACTTAACTGCACAGAAGATGCACGCAGTTCAGATCTGCTACACCATTCGCCTTCTCTCTCCGCCGTCCGTCCAAGAAGTTGTGTAGACAATTGGCCTATGGCTAAA
>contig_325
CCTTCTTCTCATCCTTGGTCTTCTTAATCCTCTCCTTAATTTCACGAAGAGCAGCCTCACGGGCAGCGTCACGAACTTCGGGCTTTTTGATCCTTCGATGTCGGCTC
>contig_327
GTTTAGGAGAACGAGGAGACAGAGCTCAGAGATGGACATCTGGAGTTGCATACTACTAGGTCTAATGGTTGCATGGATCTCAATTTATACCCTCTATTATTCACTTGGAAGAAGATCATCAGTTACCACA
>contig_332
TATGTTGTGTACAGCAATAGCCAAAGTTACCAAAAGTCCCTGAGAGAAACCCTTTGAGCCAGCAAAGGAAACCCCAACACCAGAACCCTCTCCGAACGAATGAAGAGTCATTATTCCAATCAC
>contig_337
AAATGCGATGAAGCAAAGCCTGAGTGTACACACTTAAACCATAACCCCTTTGTTGATCACATGAACTTCCACTAACAATGATATTCAGGCAATAACTGTC
>contig_338
ACTCTGTCCATCGAAGCTATATTGGCCAGATAACTGATTTGTTGGAAATGTCATATGTGGTTGCGCTGTGACACCAAAATCAGCAGGTGGTTTCCGTAATCTGCTGTTGTATAAATGGACATAG
>contig_343
TGGGAGTTGCTAGCGAGAATGGTGGAAGCTCACACTTTGTGCGGTGCGAGACTCTTGCAAACACGCAAGATGGTGATGCAGATGCAGTGAAAAATCAGGAAGAAAATCCCGTAGCGAGTGAAGAGGTGAATGGTTCAACAGCAGGGGGTCAGGA
>contig_344
AATATTTCTGTGTGTGTCCTATGACATATCTTCACCGCCCAAGATGGTTAGAACCAAGCTCCTGGCTCACGCCACCGTTCCAGACACTTTTCTCTCGTCTTAGAGGAGGGTACTGGGGAGAGGCAAAGTTGC
>contig_345
CAGCAAAATGCTGCAGATCCTGCAAGAGATGGATCAGCTCCCAATGTAAGACGACCATCAATCTCACGAAGTGTCAGTATCAATATTTTATCAGCTGGTGG
>contig_346
TTCATTCCCCTGGTCATCATCATCGACATGAACTCGGAACCCAAGCTGCAACTTTCCCAACTTCTCAGCCCCGTCTGATTCGATCCGGTTCTGATCATCCAATTTCCATGATGGGTTTTTGGTA
>contig_348
CTCTCTCTCTCTCTCTCTCTCGCAACCTTCTCTGTTTCTCCACAAAAGCGTTCCCGCAGAGGCTTCGAGAAACCCTACCGAAGCTCTCTCTCTCTCTCTCTCCTCC
>contig_349
ATGTTTGCAAATGCCTCTCAGGCCTTCTCTATGCCCACAAGAGACGCATGTGACTGTGGGTGATATTCAAGACAATAAATCGAACCCAATATGTTCTAACGTGGAGCTAACATGTTCATTGTCAGCTAGGTGATGATCAAATTGTTGAG
>contig_350
GCCTTCTCCAAGATGGTCAAGAGCACAGGACCTGCAAATGCTGAGTACTTGCGCGGCCTGGTATTTGGAGGTAAACAGAATAAGGTGGTTAGAGACCAAACGAAG
>contig_351
GGTAGTAATAATAGGTGTGTAAATAGCACTATCCTTACTTTAAATTGTAACTGTAGTACTGTACTGTACTGTACACATATCTATGCATAATACATGAACAAGCTATTCCCAG
>contig_354
CGTGTCAATGTTGTATCAAAGGATGATGCATTGGATTTCATCGAGCGCGACCAGTCTCACAATGCGGAGTAAAGCGTGGTTCAATAACAGGAATGAAGGAGGAGCAG
>contig_356
ACTGGTGTTTCTAGTGAACTCTAGAAAGTGCTTTGGACTCTAGGTCCTCGAACAACGGAGCATTCGACACTCATTTGAATTGTTGTCCACTTGCTTCATACATTCCACTTTTTT
>contig_357
CTTATCAACATTAGACCATGAGCTAGGATCTGCCACTTCAACTTCTGCATGGGCTGAAACTCCGTTGGTTGTCTTGTTTGCCTCATTTTCCTGATCAGATTGTAGGGAAG
>contig_363
TAATGTCAATGACCAAAGCCAACAATCACAAAGTCAAAAGCAAGGAGGAGAAGAACAATCTTGTGCAGCCAATGACAAATTTGAAATTGACCAAAATGCCCCTACTCAAGCCAAAGAGGAAGATTCCAAAAACATGGAAG
>contig_366
ATGTGTCTCTTAGTTGCCCTAAGTTGCATAAATTAGATTTTAATCTAGCCATACCTAATTTATACAAGAATCTCCGGTAGCTACGGGCACTGTCACTGTCGTATTCCCTCTCTTTTTCTCTTCCTCCGCCG
>contig_367
TGAATGCAAAAATAAAGCTACCTGCCAGGAATAATCGTTTACCTTCTCTGTACAACATCAGCTGTCAGGATTCCCATAGTGTTTCATCTGGATCGTTGAAG
>contig_368
CTCTGCCAAAGGGTAAGGGAGTCAAGGTATGTGAAATGGGTCCTTGGATTTACACGGTAATAAAACGCTAACATCTCATAGCTTTCCATTGCAGAGGAGCGCGAC
>contig_374
GGAATTTCACATGAATAGCTTTTGTATGATGTGTTTCCTGAATTTGAGAATCTGCAATCTCCAATTCTGTCTGGGTTTTTGATGAGAGGCAAATGATCGGTCTGATCACGG
>contig_375
TTCGTTTTCGAGCCGCTTTTCACTCCTCTCTGTCAATGTTGTTATCTTCTGCACCAGGCATCTGTCTAGGCTCCGACAATGAAACTCTCCTGGGATTTGCTGATCCTGCTTCAACTAGTCCTGATGATGCTAAATTTAATGAAGCCGCCCCCGA
>contig_376
CTACAATCCAAAGTTCTGCAGGAGAATTTTCTAACAGTCAAAGCTCTTCAGAAATATTTGGCAGCCAGAGCTCGTCAGTCTTATTGACTAGTCAGAGCTCCGGACTATTTCCCAA
>contig_382
CTTCTTCTTCTTTATCCTCCTTTTCCTTCAAACTCAATATCCCAATCTGATCAATGATGGAAGGATCGAAGCTCCGAATCTCATCGAGGAAGGCGGGGTCAGACTGAAGCTCATCAA
>contig_383
TGAATGAAGAGATCATCATCGTCATCAAACTGATCAAACTCAAAGCGCATCTCGTGATTCCATTCTGGATTCCCATTTCCTTCCTTATCTGTTGGTGTTCT
>contig_389
TATGTGTGGAATGAGATTTGGTTATCTTCCCATATATGTATTTTCTTCAGAGTTTCTATTTCTAGAAAACGAGTTTCCTTGTTCTTGCTTAGGGGTTTATGTTCTGATAATAAAA
>contig_392
ACATGTTTTTAAGTCCGACTGATGATCTTGGTGAAAATCAATTATTCTGGGGCCAAAGACCACTTCAGATCATTTTGTTGCTTTTGGCTTTAATTGCAGTTCCATGG
>contig_393
CTGAGGCTATTTTGATAATAAGCTCCGCATCATCCTCAGAGCCCACGTCAGGTATTGAGCCGACCTCAAGTTCCACAGCCGAGACTGTTTCGATAACAAGCTCCGCCACATCGTCGTC
>contig_395
GCTTTCGATGGATCAGGTCTTAGCCGGCATAGTTTTCACATAAGTTGGAGAAAGTCTTCAACAGATGCATGATCACGTTAACCATAGGGCACTCTCATAATAAATCTGGGCCCTTGAGAC
>contig_396
CGCGCATGGAGTCTACACAGACTCGTCCTTCGGATCTCACCAAGCAGAAGGCGAAGGAGACCGGGATAAGCTTCTGGACCTTGACCTCGATCTGCTCAGAGACCTGCGGCGAGGAATATAATTTGGAGACCTAGATACCGTCCGAGATC
>contig_401
GTCTCGGAGCAAGCATGTGGTTCTTTGTATGCGCTCTACCATGACACAGGAGAGTGAGGAACTGACAGGCCACAGTTATTCTACAGACTGCGAAAGGACGG
>contig_402
GTCAGTCTCAGGCTGTGGCACAGGCAAGTCAGTTTCAGGCCGAGGAACATACAAGTCAGTCTCAGGCTGCGGCACAGACAAGTCAGTTTCAGGCCGAGGCACATACAAGTCAGTCTCAGGC
>contig_404
TGCGCGTTTTGAATCGTCAATGGAAGTCTCTGTGGGCCCGACGACACTAACGATAGCTTGGGACCCACTTGCAGAGAACCCAAGTCGCCTCTGAGGAAGGACGAGGAGGACGAGCAGGAGGCGGAGGTGGAGGTTGGGCGGAGAGACA
>contig_407
AATGGCTTTCTCTAACTCCATGGCCTTTTTAGCTGTGCTTCTGATAGCGCTGCCCATCGCTGCCTTCGCCTGGGACTTGCCGAATAACTCTACTATTGGCGCT
>contig_408
GCAGCAGTCTATGACTTGGATCGTAACATTACTGGAATTCAGGATGACCGACCTGTAGTAACACCATCAAGAGGCAGCAAATCTGGGTCTCAGAAAAGCAGAAT
>contig_409
GATGCATTTCAAAATTGCTCCTTTTTTGGGGTGAACAAGAAAGAACCAACACCAAATGCCACAACTTCATCAAATAAATGATGCAAATGACTTGAAGATGAG
>contig_410
CTCTCTCTCTCTCTCTCTCTCTTCTTTCTCTCTCTAATTGCTCCAATGGCGACGTGGGCAACACTAGACTGCTCGGCTACCCAGTTGGCCGACCTCCTTGGG
>contig_412
CGAAGAAGAGGAAGATGAATTTGCACAGCTAGCTCGAAGGCATTTTAAACCACGGTCAGTGCCTCCTCAAAACACATCTAGTGGAAGTAATGATAATTTG
>contig_415
CTTCTATGTGAAATGACATTGGCCTACGCCCTAAGAGTTTAAGAATTAAGAAAGGCATTTCGACTTGATGAGACGTTCTACTAGCCCGCTTAGGAATTCTCATAGATCGCAACTTTCACTTAGATAAAAA
>contig_417
GTCGATTATTTGATGATTGGATATTATATACACACACACGCATGGAGTGGTTTTTGATCACATTGCTTATGGTTTAGAGAGATAAGAATGTTATGTGCCTGTTGGTTGTGTAATTGGATTTGTGTGTGAACTATTGGAGTTAATTGGGTGTGTGAGAAAGTTGGTGTCTTTTGGAGGTTAGAGAGAGAGTTTATGTTTAGAAATGGATGCCGGGGCATGTGATTTGCAGGATAGG
>contig_419
TAAAAGGCAATTTGATGGAGAAATGGTTCGTCATTCGTGATGAGCAATAGATGGCATCTACTGATTTAAATGCTCAGGGGTGGCATAAAACGTCGACATGTC
>contig_423
TCTTCAATAATTATACACTTTGAGTTCAAATTAGACCACGCAATATGCACGTTTGGCATGGTTATTTATCTTCCCTTGAGAAAAGTCTTGCAGATCTTCTCCCAGCACTTCCTATCTGGTTCA
>contig_424
CGCTCCACACTCTAGTTTACTCAATAGGAAGGCTTGCCTTCAGACTGCCGAGCATTTGGTCTTACAAGATTGGCAAGCCGACCGAGTAATCGAGTCTTTGGTTGCGAAGTCGAACATAC
>contig_425
GATTATGATCCTACGCCAATTACCGGCTCTAAGGGTTCATAAATTACGGATGGGGTACAAGATCTTCCAAACTAGGAGCTAAGAATAACATGAATTGATCCAAAGG
>contig_426
GTAGCTACGCTTTTGTAAGGAAGTCCGAGCTAGGAGGCCATGGCGGGGTCCGGCAGTTCGATGCTGTATTCCATCCTTCTGTTTACTGTGATTCTATCACTTCAACAG
>contig_427
GCGCGGACGATTCGAGAGGTGTCAATCTTCAATTTATCAGCACGCGTGAAGAAAACAGACAGAGTAGACATGTTATACACTAGCACCATCTGGAGCAGGAAAGG
>contig_428
CTCCGCCAACACGCACGCATTTGATGCTCAAGCCGCCAACCTGATTGGGGGGTCTGATTGGGAAGGAGAGGGTGTTGGAGAGGGGATTAAGGTGTTCCAGCGGTGGCAATGGCAAT
>contig_435
GGTAATCGTCTACCATTTTGTGGCCTATGGATGTTGTGATTAGCCTCGAACAATTTTAAACTCCGGGCATAACCCACCTTCACGGTTTAGTTCCTCGTTTGT
>contig_437
GGCACTAGAGCCTGGAGGGGTGGCACTGCTGCTTGGAGGAGTGGCGGTGGAGGAAGGTGGCGTGGCGGTGGTGCTGCCGGAGGTGACATTGATGGCAAGCTTCTGG
>contig_440
TTCAAATTCAGATTTGCAGCAATTTGAATCAGACTTGATGGTGCAGGTAAGACTCTTGGATTTTGTGACCAAATTTCACAAAAAGGTTCAGAAAATATGGGTTCAATGGGACGCTATAGGTCTTCGGG
>contig_441
GACTTCGGGAACAAGGAGAGGCCTATAATTTTTAAGCAGTACGTCGTGGATCTCGAAGATTACGTTGTTCTCGAAGAAGGCGGGCTTAGGTTACGGCAAACATC
>contig_447
GCCGGGTCGAGGTGCGCCCGAGTCGGGCCCCAACTCCCTCCATCTTGCTGATGGATCTCCGATTCTGCGTTGGCGACTCGCTAGACGTCCGATCCGGCTTTAAAAATTAAAAAT
>contig_448
CAAGTTTCTCCGTCAATGAATTGACAATCAACTTCTTCGCGTTGAATCACATCAACCTCGACCTTCTGCGAACAAAGCTGGTAGAAAGCAGCAATTCCAACTCATCGATACTTATCAC
>contig_449
CCAAAATAAAATTACCACATCATTCCTCTACTACCATAGATTATCACTCCCTCTCTTTCCCCATCAGGCATATATCACAGAAAGGAAAGAAGGCAAGGGGACAATTAACTGACTAGAAGGACTCAAAGAAGAAAATCCCCTTCGTTTTATTTCTAACTAGAGAAAATGTCGA
>contig_452
GAAACCCATCGGCTTTTTGGGTAGGCTATGAGATATCAGAGCAGAGATGGCGGAATGAGATAAGCATTACTTACCACGCTACTGGCACAGTTCTGAAGCT
>contig_455
AAGAGCTCACAGCTTTCCACTCTACAGCTTAGTAGCAATCAGCGTGAAAAGACACCACTTGATTCTACAATGGAAGTTGGAATTGGAAGATGAGGCTATAATAAGTGGAGGAATTCCCATACATGCG
>contig_458
TTTCGTGGTGAGGACTTGAGCGACCTTATGGTCTGTCAGCTGGAATCATGTCCAAGTAAGGACAACTGTTGTTCGCGCCACGCACCTGTCCCTCTTGCAGCCATTCGTT
>contig_459
GGAAAGGCTGGCTGGGAAAATAAGAGGCTATACTATGATGAAGCTGTAGCGGGCAGCCCTACCCTAGTTGCAGGATTTGGGTTTGCTTAGATGTCTGTGAGAACGAATGTTTAGAGATGGAAGCCCGGTT
>contig_461
CTGGCTATACCGATAGTAATCTGCTCAATTAGAACTAAAGCACCGTGCACACTGCCAGCACCAATTCGGTTGGGTGGTGGCACTCCGGATCCAGGGTTCGGGAGTATGATAACAGGG
>contig_462
CTCATCAAACACTCACCTTTCAATACTCAACGAACTTCGCCAAAGTGGCCGATAGTACTGATTCAACGTAGCCTTACTACACACCATCATCCCCTCACCCCTTTACCACAACCACCAACACAAGGCGCGATGGTGTAATGGCTAGCACACCAGATCCAGAAGGCAGGCATTGTGCTCCTCTACCTGGCAGTCAAGACTTGACGAACTGAGCACTCGTGATCGTCGTTGCCTCCGTGGTGATCGGAGTCGGAGCGTGTACCCCTCGGACCTCTGGAATTCTCAGTTCGATTCTGAGTCGCGCCGTGAATGCATTCTTTTTTACTTGGTGGGAGGGGTTTGTGTGGTTGGTTCTGTTGGTGCTGGTGTGAGGATGTCTAGAACTTCTGTGACGTATCAAGCGAGTTATTTCCATATCTTCAGGATATACTCATGAACTCATGTCTTCACTAGCTCGTAAGTCTTTTTGCTGTCTCCAGACTCGGGTTTGATTACGATAGCCTTCTGGCCACATGAAAAATACTTTTGCCAGGAAATATGAGAGTGCCACATCCAGCGATTGATGTGGCTAACATGGATGAATGACCCGACTGTGATAATGAAGTCAAGTACTGGTTTAGAAGCTGATATTGTGTTGCATCCTACAGATCACCCAGTTCCAAGTCACCATCAGATAGCCGCGTTTCAGAGAACCAGCCTGGTGTGACGCGAGTGGTTAAGAGTCCCCGGAAAGAAGTATTATAAGCGCTGCAAGGAAAAGTGTTCCGGTCAAGGCGATTGTGCTTCCCCTTGGGATAAGCAGGAATTGCACCTCGGTGCGGCCACAAGATTCAGGCTGCACCAAGTTCGTTGAGCCAGGGTGGCCAGGATGCGCAGCTGGCCTAGCCTTGTTCCAGGTGAGGCGATGCTCTTGAGCAGCTATTACTCTTGTAGCCCGTGGAATGATCCAGGTATTGGTTCCAGTGTAACTTTGTCGCCACCGAGATGCTGTTCGAATCCTTTGTCATGATTCGAAGTTTCGGAGCCGAAATCTGGGGTGGTAAATATCGGGTGTCTTTCGCGGAAAATTTGGAACCTATGGATTTGGTGCGTGTCAGAAAGTCAACAAGTTCAATGGACTGCGTCTCTCGCGGATCCTTCCGACGGTTGAGATGGTAAATTTTGTTAGAGACCTGCCAGGTGATAGAGAAGGATGCGAAAACGAGAGTCGAGAAGTTTAATTA
>contig_465
GCTTCATCAATTGAAGGAATTTCTCCATTGATTCTAGGAATGTGAGGAACAGGATTCCAGCCCCAGCCTACTTCCCCATGAAGAGAACATTCATCAGTTAGCTCCAAA
>contig_466
TCTCCACTATTGCTGCTAGTGGTCCATGAGGATATGGTAAAGCTTCTAGGTGCGCTGGTTTCAACATCCTCACCGCCTTTTGGAAGACCAGAAAATTTGTCATCAGAAA
>contig_467
CTGCACCGGACATAAAGGTGAGAAGCAAAATCAAACATCTGCCTACAGCGATCACATGAGAAGAGGATTACATTAAAACCTTGGGGTCTAAACAATGACGGGACGCAACTATCTCAAAACGATAATTCTTCTGGCACTTCTTGAAATTC
>contig_468
TTGTAAACGAATGCAAAGAATATGTAACGGCGAAAACCTCCTTAACCCATACTTGATCTTGATAGTCCTTCAAAATCCACAACTCTAACCCTGCTAAATATGAAGTTGAAGTCGTCTCCTTGTCAT
>contig_469
ATTACAAAGTCGTCTTCCTCCCATTTCGCTCTTCCTTCGCTCCCCTCCCATCGTCTTCCCTTCTGTACAAATCTGTGGCGAGATCGAAATCTTCTGGGAAAATCTGCGATGAGATCCAAA
>contig_471
GGATCAAAATCCCAATAACTTCTCGAGTAGGCCGGCACTTACATCTCCCACGCATCTTCGAGCTAAGCAAGGCGCACAGATCCATACCTCCTCTACTCTTCTCTC
>contig_475
CTGATGGCATAAAGCCGATGGCCTCCTGTTTAAAGAAGCAATTTGAAATCCACATTAATCGACGGCAGCTTCAAGGTGTGGTCTTGTCTGGAATTCTCACGTCCTACACCT
>contig_476
TCATTTAGGTATATGTGGAGGAAGTCGGACGATGAGCTCGCACCTTCACGCGGTGTCCGACGTCTAGTAGCCCTTCGCGGTGAAGCCAAGACGAGCTCCCTGCCATTTATTTGCCATTTATTTGCCATTTGTTCACCATTTATTTGCCATTTATCTGTATTCATCTCTTC
>contig_477
CTTCGCCTCCTGGGCAGTAGTCAAGCTACGCAAACATCAGTCGTGTATCAGGTTTGTAGAGGTGAGAATGTGTACCAGCATGTACAATGAATCGTGGTCCT
>contig_479
GATTTTGATGGGATTTTCGCGCTATATGCTCACCCAAAAACTTTCACCGGAAATGCAAGCTGGAGTAGTCCTCTGTGGTATACACCGGATGATATTTGCCAAAAACTTCTTGAAGACGAGGGCGT
>contig_482
AATCCTTGAAAAAAAAGAAGAAAAATAATGACTTTTTTAATGGAAAGGCGATCCTTTACGTGATGGCTCTGGCTCTTTCTAATCGAGGACTCAAGACAAAGAGGCCAAGCCAACAGAGCCAACCC
>contig_485
CGCTGCCTGCGCCAGAGAGTTTCACTCCCCCGCCACCTCCTGAGGTTGTGGCCAAGGCTGAGGTGAAGCAGGAAGTGGTAGGGGATTTGGTGGATTTGAGGGATAATGGAGTTTCAGCTGATGCACAGGGGAATCAGTTG
>contig_487
GTTTAACCAAAGCGGCAGAGACGGCTACAGTTGGTGCCTTCTCAACAGTTTCCTTGACTTCCACTGCAGCAGGCTGCTCTTTTACTTCCGCGGGCACTGGTTTTGCTGCAGTTTGG
>contig_488
ATGATACCCCGTCATACTAAGGAAAAAAAAAGGTAGAGAAAGAGGACCACTTGATCGAAGACCGAAAAGCATAAAAAGCAATGATGAGACAAAATTTCTTAGGCTGTGTGAGAACTGCCTTTCTTGCGATTCTTCAA
>contig_489
CCAGGACCTCATGATTCGGACTATGTTTTTAGTGAATTTATAGAGCTGATGAAGAAGGTAAAAGTAAATGCATGAAGGTATCTGCACTGAGCTTCAGTTGATGG
>contig_493
CACCAGGTTTGAATTTTTTTTACTCCAGGTCCTACCTTTACAACCTCTCCTGCCACATCAATACCAGGTATGTGCGGAAACCTGCGAGGCAACAAAGGCCAGA
>contig_498
CTACTTCCAACTCTTGTGCACAAGAAAAAAATATAAACATCAAATTTTCAACCACCACCGGTCTATCGTCATCTGAAAGTAGCAATGTGCCTCCATTCACAAGA
>contig_499
AATCCGCACCTATTGCATTTGAATCAAGGCTTTGGGTTAATAAAATGGTGAAAGAGATTGATCGAAGCGAACAACAAATTCTAGAAGGCGATTTGGTAAATTTTTTTTAAGGGAACTGATTTAAGGCTCGAAACGATGAAAAGAA
>contig_500
GGGGGACAAAATGGTTTTAATCGGGGTGGAAAAAAACGTTTTGAAAAATAGCGGGTTGGGAAAAATGTTTTTCTCTTTAAACTTTTGGGTTGGGTTTGTTT
>contig_501
GTGTAGTCGTCCGCGTAAAAGTATATCTACATCATCATCATCATCAGCAGCACGATATTCAGCTCCTCAAGATGTGGTTAACTTACGTATGAGCATCCGTGATGGTGGTTGT
>contig_504
AGCGCGATGTATTACCTTATCTTGTTCGTCGCCAGCTGAATTCAGAAGTGTCAAATGGTGCACCACAACCAGAAGAAAATGGAAATGAGAAGGCTAGTTCTCAGAGC
>contig_507
GCCAGAAGCCGAAGGCATTGACGAGCCTAATTTTGAGGTGTTAGTCCTGTGTATGCCTTCTCCCCTTGGACCACCTACAAGATATCAACATTGGCCTTGATGA
>contig_509
CTTCTCTCACCTCACTTCCGCCGATCCGCGCTCAGGTTGATCAGAGATGGCAACGATGGTGCAGCAAGCCCCAGTTGCGAGTCTCACTCCTACTGCCGACGTTGTTG
>contig_515
CCCAAATCCAGGTCCGGCGAGCTCACGGACCTCAAGCTAGGACCCGGCCATCTCCGGCCGTTTGACGGCGAACCTCAGTTAGGTGTGGGCTTTATAAATAAGATAACAGC
>contig_517
CTTGTGCTGAAGCGGGATGATCCGGGATTATTATGGCTTGCCAAGTCCGCCCTTGAGACAAGCGTTTCCTGAAGACACATTTCCAAGCAAAAAGTCTGCTCTCTC
>contig_520
CAGATACAGCTATAAGACGATCGATCGGTAAGCAGCCATCAATATCGTCGTCGATCAACATGAGTATTTTAATTAGCTTGCAACTTGTAGTCGGCTTGCTATTGTCTA
>contig_522
CCAGCCTGCACTCAAGACTCTTCAGCTAATCCCCGTGTGAGCGTTTAATCCAACAAGGAAGAAGTATGGTGGGATTTTCTTTTCCCTTTGGTTTAGTATCCATCTCTGGCTATCTTGCCCCTGAGAAAGAATTTCACTTGCT
>contig_523
TTTGCATTCGATTATCACAGCATCCGATGGGGCAATGGTTGCAAGAGGAGATCTTGGTGCAGAGCTCCCTGTTGAGGAAGTTCCGCTTTTGCAGGAAGAGAT
>contig_528
TGCAGGCTCTATCTCATCTTTGAATTCGGGAAGATGCCCTGATTGGCCCTGAGCTTCTGCAGTTTTTCCAGTGCGCGCTTTCTGGTCGTGTGTTTCTTCTTCGGTACCCGTTGCTTCGGTTTTGGTAGCAGCAGTTTCCTGAGAATGAAGCCTAGT
>contig_529
TCTCTCTCTCTCACACACACACACAGACACTCTCACTCCTCACTTTGCAATTCAGACAAAAACAACAACCGCAGTTATCAAGCAATGGCAGGAGTAGTGA
>contig_533
GGGCTGTCGAAGGGCCACCGTGTGATAATATTCAGTCTCGAAATGTTGTATTGTAGTATTGCACCGTCAAAAGGAAGAAAAACAAGGAAAACTAGACTTGTGGTGGGT
>contig_535
GAGAATAACATTGTTCTGAAGCTGGAAGAAACGTCTTCTGTTTACACCGAGGATAAATCGGATGTGAACAAGGCCGGTTCAAGTGGCACGGGACCAGCAGATAATGTGCAGGCTTCTGCAGAAGAGACCGGAAGAGATGATAGGTTCTCTGGTTCGATTAAGCCAAGGAAATACAAG
>contig_537
ATTTCGATCTGACCTTTTTGCGTTTTTTTCCCCTTACTTTTACCTTAAATTAGGAGGTTTACTCCCAAGTCGTAATTTTAGCATGCCTAGCCTAGCTTTAGAGGCATTT
>contig_539
CCAAGCCCCAAAGGTTTCGTGCTAAACAGCGTAGAAGCATTGTTCTCTCCATCTTGATTCTCCGGAGATATTACAGCAGGTGAATCATGGTGCTGTGTCTGCTGCGGTTTGTCATGGTCAACTCTCTTGCCGTAAAAATCCACACAATAC
>contig_543
CTCTCGAGTATACCCATTACCAAAAAATGGACGTCACTTTGGGACACATGTGGATAGCCGCCCCGCGTGGCTAAAAGTAAGCCAAAAGAGCTCAAACTCTTTTTTT
>contig_544
TTTTTTTGGGAGTTTGGAGGTCAAGATGGGTTTTGGGCGAGATACAATTTTCAGACTTGAACTCGGTGTCCCTCCCGACTCTGTCCCAACGGTCAGCCATGGCCGC
>contig_546
CTTCTGTCTAACGTTTGCTCTCTTCGGGCTGTTCACGCAAGTTATAATTGTTCACTTCTTGATGCATGCATGTAGCCGTAGCGCATGTATTTGCTGGCGCG
>contig_551
AACTGAAAATGCAAGACGAGAAGCAGAAGAGATGAAGATAAAAGCAGAGGAGTTGAAGAAGGAAGCGGAAACCACCAAAATTGCAGTAAAGGAAGCAGAAAAGAAGCTGAGACTTGCTTTGGTAGAAGCCGAAGAGGCTAAAGCTGCAGAAGAAAGGGCCCTTGAACAGATTAGAGT
>contig_552
TGTAGCAGACCAATCGGAATGTCTAGTAGAAATATTCTACTGCTGGCCAGAGTCTTTCAGTCATTCTGCTTCGTCACAACTCCCGGATCTCACGCCATCGGTTCATAGATGGAAATCTATCAACAGTGACCTGGTCGCGCACTTTCTATGGTAGGAG
>contig_553
TTAGGAATCTTCAGAGCCATCCTTGGTAAGTGACTGCCTAGTACGATATCGATACCGAGAAACTACTGAAATCGCTTTGCTTCAAAAGGCCTGGAGTAGTGAACCATCGTTAC
>contig_557
CTTCGTCAAGACCATCGCCGGCAACAGTACGTTGACATCATATATAATCCCCGACCTCGGGACCAACGCCGAAGGTATATCAGATTTAGTACTAACTACCCTGTTTTGTAGCGATTCCTTTGACGGTGCCGGCCACG
>contig_560
TAAGGATCCCCCATACGATTCACAGTTATGGGGAAACGTAGTTCTCAGCGTAAGAATGCTGCGATGATGGATAGTGATGATGATAATAGTAGCGTGAGTTCGAC
>contig_564
CGGCAAGTCCTGAGCTGTAAAATTAAACAGCAAGGGCGGGAAATTTGGAAAGCGAGTTCCAAATGCCCCATTGACATGGAAATAGTAAGCTTGCAATATG
>contig_565
CCTGTATCTGCGACATGTCCATCTTCGACAAATCGGGCGGCGGATCGAAATCGGAAGAGGGTTTCGTTTTCTTGCCCCATTCTTTCCAGGTGTCGTCCTCCTCGTCGTCAA
>contig_566
CGGGATGTTAGACGTGTTAGCTATACATTTAGCGATATCAAACCAAATGATCCGATTGCTTTTGCTTCTTCTGTGATGGCCCCGAAGTTCCTCCGACCATGCTTGAGAGTTGTTCCTTAA
>contig_570
ACCTCAAGATCGCTTAAGTACAAGAGATTAAAAAGGCAAAAGCAACAAAAAGGGCAAAAAAAGCCTGCAAATTTGATAAGGAAATGGGTAATAAAAAACAGAGCACTA
>contig_575
TCCTGCCTTCGACTTCGAAAGCCCGGGCTTTTTCGTATCCTTCATCGCGACGTACATGAGAGCAATTCCCATCACACTCGACTGCTTTCCATCATCTTTGTTGCCCTCGAATGCCGAATAATCATAGTTTCCTTTGATCTGCCACGATTGCGACTTGAGAAGCTGCGTCACCTTTTGATCCTGGAAAAAGCACGTCGACATGGACGAGATGTGCTTTTCAGCCATACCCGCCGCAGCTCCCATTGTCATCTTCTTGAAGACGAATTCCGGCTTCTCGGCATACCCGGCCTTGGAAACACAGTTGTCCTGACCGCCCACTTGGATTTGGAGATCGACGCCGCCGTCATGCAAATGTCCGCCAACCCCGAGGATCTCTCCCTCGAAGTTCGGCGTCCACGGCTTGGACTGGATCGTGTACTTTCCGCTTTGCTTCAGAGGGTTTACTTCGCTAGTGCCGCACTCGTTCACATCGAACCAGACATTCTTGACATCACGCCAACCTGCAGGGAGTGGCCCGTCAACATAGTCGTATGTCATCGTCATGTAAACAACCTTGTCATCCATGTTCATGTTCATCAAATCCACGATGAATGCCATCTTATCAGTAGACTTGACGTGGTAGCCAAACTTAGTATCGGCACCGGCGTGGTCCATACCAAAGAAAGTTCGTTCGTTGCCCGAGGAGAAGTAGCGTTCCGAGTTGCCAGGCGTGGCTCCCACATCGAAATGAGGCTATAGCCGCGCGTTAGTGCATCGGGCATGGCAAAGAAGACCAGGTGGACATCTTACCAACGAAGGAGAATTCAAACAAGTGGGATCCCATCTTCCAGGCCCACTCAGAAAGTGAACCATCTGGGAGCGAATCAGCAAAATGGTCACCAGTAACCTTGATCTCCACTCACATGATGCAACCACAAACCCGAATCGATATTTGCGTTTTTGCCATCTGGAAATTCCAGACCCGCCTGCTGAGCCACAATAGTA
>contig_577
GAACTTCATTCAAACGCCCACTGGTTCTCACGACGAACTTCCTCCTCTTCCTCCAGGGTGAACTCGTCCTTGATGTTGAAGGTCTTTCTGATCTCTTCTGGAGTCTTACCCTTG
>contig_578
ACTCAATCCCCATCATTGACTTTGCCCTTCTCACCTCTGCCTCCCCTGATGAACGGGCACAAATGATCCAAAAAAATAGGCAAAGCTTGCGAAGAATGGGGCTTCTTTCAGGTGATCAACCA
>contig_581
CAGCGTCGCAGAAGGGCGCCGTTCCCTCGTCTCTTGCGATTCAGCACGCCCTTCTGCGACGCTGTTTCTTCTTCTTCTCCAAGCTCTCGCAGTATCTTCTGAAACTCCAACC
>contig_583
AACTTCGTTGGAAGCTTTTGTTCCGTTGAATCAGATATAGGCTCGATCTCATAGGAGCTTCTTGCAGTACCCGAATGCTCAAGAACAACAGCATGAGAACTA
>contig_589
AAAACACCGGAAGAGCACTCAGTCCTCCATTGTCTGCCATAGTCGAAGCAACTCAGCTCATTGTCTGCAACAGAAATGGCTAATGCAGCGTCCGGATTTGCTGTGAATGATGACTGCAA
>contig_591
TGGGAATGTCCTGGAAACATCAACTTCAGTAATTGATATATCTATGGGTGCGATGAGAATCTTCTGGTATTACTATTTAAACTGCTTTGATAGTTCTCGTTAATTCTGGGAA
>contig_600
CTCTTCTTCAGCTCCAATAAGCTCGATTATTCCTTTGTTAAGGAAATACTTGAATGGATGCTTTTCCCCTTTCAATGCTTTTATCTTGTTCAAATTCTCA
>contig_601
AAGCACATAAGACGATTGAATGGCCGCAGCCATGAGAAATGTGGTCATGGTCATGGTCATGGTAACGGCTTTGATGAGAATTATTGATGCGATTGACGGTGGGCGCTG
>contig_604
ACTATTATTACATTGTTCATGTAGGTCCGTTTCTTCAACCCCGATGGAGGAATATGGGTAAGTTTAGTTTCACCTCTTCATTCGCGGGACAAAGTCGTTACTTGGA
>contig_607
GTTGCTAGTGCACTTTCAGATCCGTATCTTTCATCAACCACAGACTTTATCCAAAGCAATACTTCCTGATTAGCCAAACCATGGAGTGGGCCAGCCAAGCC
>contig_608
GCACTACGTGTTCACGAAGGCTAGCGATAGTTTGATCCAACGCCTCAGAATCTCTTTCAATCATAGCAAGTATAACCTTACCAACGCCAACATTAAAATCT
>contig_613
TTGGTTTTTGGCTTTGACAAACCAAACTGCTCCCTTATCTTCTCTAACTTTTCAAAAATCTTCTTCCTGATCTCGGGATTGACAATGCGTGCTTCGGCAGGTTCTGTTGGAAGA
>contig_616
TTTCCGAAAAGCACCAAACAAGATTAACATAAACTAAAAAAAAAATTATCTTAAACAAAATATCCAACACATTAATGCCATGAAATTATATCCGATCAAAA
>contig_620
GTGATCATCTTCCTCGATTTTCCATGATTTTCCCTTGAGACTAGAACTGAAGAATCTTCACCGTGCTCAGCAGTCTCCACCAGCTTTCTCCCGAATCCGTGAGAGAAACAGAGAGCGAGAAGG
>contig_621
CACAGCAAAAAGGTCCAATTGTCACCTCGTACGTCGAAAGCCACCTTATTCGGTTGTGGCTTTTATCTCTGTATAATTCATTATTCATACAAGCTGTACAACAGCA
>contig_626
TGGGTATAAATAGGGGGGGTTTTGTGCTTAATCATTTCGCATGCTTTGCTGGTTCATGAGGAATTTATTGTGCTCAAACTTAATGAACTCCAGTCACCAGATCATCTC
>contig_627
CGCTTGCCTGAGTTTCTTTCCTCAAAGTGGCGACAATGTATATATACTAATCCTTGAATCGGGATCATTGAAGAATCTGCGCGTGTTTCCATCTGTAAAGAGAAGGGGATCGGTTGGATATTATTA
>contig_628
GTTGTAGAGTAGGAAGAGAAGAAAAAGGGAAAGTTCGGGTTTTCACATGTGTAGGAAGTGAAAGTAAAACGGGATAAATAGTTCAAATTGGACTTTATCCCAATTTTG
>contig_630
CAGCCGGCGAGTTTGACATGAGCTAGCTTTGTTCATTACACATGTTTTACAATGTTCTATATCAAGTATAGAAAGGTTAGTCTCATTTGCGAATCATGCGATGAATGTAAACCTGTTA
>contig_631
GTTAAACAGTTAACGCGGTATTAAACTCCCAAAAAGGGCCAGATTTCATCCATCTAGTTGTGAGAGCAACAATCAAATATCAGTACAGCGGGGAGTTGAATACTCATCATCGGGATGATCAGC
>contig_634
GTTGAAGCAACCTCTTCAACACTTGAAGTAGCCCATGAAGACAAAGTCATGATTGTTCCAGCTGCTGATGCTGCCCTCGCAGTAGCATATTCACCTTCAGGATG
>contig_636
CTCCCCTGATAGACTTATTATTGGATAAATATAGCAAAAGCAGCCCCCCAAAAAAAAGATGAAGGTCCTCACTTGGTCCACCAAAGGAGGAAATCCTTGCG
>contig_639
CTCATCATCAACCTCTTGTGCTTGAGCTAGATAATGTCAGCCATATTTTGAACATAACTCAAATAATGAGTGTGCTTACTGAAGTACTTGATGGCATTCGGCCAC
>contig_640
GAACACCACCTCTTTCTCAGTTGCTCAAATTTCTTACTTCAATTCCTCAGAGTCATGGCTGCCATCAAGGTCCACGGAAACGTTATTTCGACCGCTGCAATGCGAGTTTTT
>contig_641
CAGGTTCGATCTTGATCTTCTCCCGTAGCCGCTGCATATCCAGGTTCGATCTCGATCTTCTCCCGTAGCCGTTGCATCTCCAGAAGCAATTGATTGAGTTGGAAGTGATGCTGGTGGAGCTGCAAATCGTCGAGTCTTCAGAGCGAGCAAGTCTGCAGATCCATTTTGTTTTGATTCTTATATAGTGTGATAATGGATTTGAAGCAAAGTTGTGTGTTGTAGATGAACACATTGTGATGTGCTAGTTGGGGA
>contig_643
CCCCCGACTCCTGCTTTATATCATCCACTTTGTTCTCTTTCAGAATGCTTTTGCACTTGCTTTCTTTGCATGGACTTGGTATGAATTTGGCTTGAAGTCTTGCTTCCATGAGAAGTTGGAA
>contig_644
GCGAAGGCGTCTGCAAGAGCTTGGAAACCATAGCTTGATGATTCCGTCGCGTGGGCTATGGTGCTTGGCTTCGTGATGGTGGCAATAGACCTTGCGTCTTGG
>contig_646
CCTGGCGTCCCCAGGCCGGCGCAAAACTGTGCGGCGACCGTGAGTGGCACAAAGACATACAATACCGGTAAACGACAAGCTCGTCTGTTCGAACCACAAAGTGAACCTC
>contig_648
GCCTCAGCCGCGTCTTCACCGTCTGCGGCGTATCTCCTGGTCCGATAATGGTATGGGGGCTGCCGATGGGGGAGGTCGCCGAGTCGCACTCGGACGGCGTCGTGGAAAACGACGTCGTTGTAGTCGCCGTAGACTTATTAGAAACCGAG
>contig_649
ATCTCTCAGTTCTCCCAGGACCTTAGGTGGGAGACCCACACTCACCTCGGCTTTGCTTAGGGCTCATCCAGGACTGCTTCTGTCATAAGCGCTTCTGCCA
>contig_650
AAAAAAAAAAACCGGAAATAGTTTCATAGATATGCAGCAAGTTCCCTTTGCCAAGGGATCCGGCAGCTTTAAATCTTCTTCGCGTCGTCACTTTTACAAGCTTGGCAAGATAA
>contig_651
GATGACACATTTTTATAGTCTGCAGCCTAAAAATTCACTTACACATTTTACTAAATCCGCTACTACAACGACATTAAGTAGCATCGATTACTATATTATCACCCGATTCGTTATTAACACTGTCACTAACCC
>contig_652
CGACTGCAGCACCTTTTCCTTCTGAAAATGCCTTCAGTACAGCAGAAGCACTGGCAACTTTTCCTGGACTTCCCGGTTTGAGAGCTCCTGTACGCTCATATACTCTTCATCGTAAGAAAACAACTCATTCG
>contig_653
TGGGTTTGCAGGCCCTTCCCCAGAAGTTTCCTCGGCGGGTGTGGCTCCAGCGCTTTCAGAACTCTCCTGAACATCGCCTTCCTTGTTTGAAGGATGCTCTTCC
>contig_654
GCTTGATACCCGAAAGAATGTTATTAGATTTCTTATGTGAAACAACCTTCACATTGACATCAGCATCTCTTGAGGCTTCTACCATGATGGGGGACTCATATCC
>contig_656
TTAGGATATCAACCGCAAATGTCCAGTAGCGACGGCACTTTTGATCCCAGGGCACCCCGGCCCGGTCAACACGGTGGCTCCATGGGTTTTGCTCCCGGTCCTCACCAA
>contig_657
GCCTTTGCCAAAAGAGATTGAGAATTGTAAGTTCTCTTCTCCTTCTCCTTGGTGCGGACGCTAATTGAGTACGATGCAGACGGCAACATCAAATACTTCTACTGC
>contig_659
CGTTTGGTGAGTCGTTTGGGTATGTTTTCTTCATCGTTTTGGATTTCATTGCGTTGAAAGAGGGCGTGGAGAGGGAGAAAAAGGTTGCTGCCTTGGAGGACAAGTCTGCGGAG
>contig_660
CGTTTCCTCAGCCAGTTGAAAATTGGTCACCCAGATCACTTGCTCGTCAAACGGGCCTTGGAGGCAGAACAGAGCTTTAACCTAGCTGCTCTTCAAGCAGCTGGTTGAAACCTC
>contig_662
CAAATCCAATGATACACGTTTAATACAAGGACTCGCTTCATGCATTCGATTCTCATTGTCATCGCTAATTCAAGCGCTCTTTAATCTGCTCTTGTTCACAAACAAAT
>contig_664
AAACGCACTGCTTAAGGTGGCCTGGTACAGCTCCGAGCTTCTGGGAATTGCCACGTCGTTTTTCCGGCCACCGTCTGCTTCCGAACCTCCTCCTGGTCCCGC
>contig_667
ATACACGTATGTCTATATTATACATCGACGTGGTACAATAAATGAATGAACCAAAATGTGGAAAATCTATCCTAAAAGAATTCTTCCTACAAAGAATTAA
>contig_669
ACATCTAATCCTGGAAAATCTTCATGCAGTGGTACCAAATAATCCCAAACACAGTCAGCACAGCAATCACCAGGTACACAACTTTTGTGCCAACACAAGTTA
>contig_671
CCGATGCCTTCACCTCTAGCTTCTTATTTGTATTATCTCCCTTAGTATGATCTTGAACTGAAGTTATTTCAGTTATTTGAGCACTGCTTGAGACAGGCTGGATGCCTTTTCC
>contig_672
GTGCGGACAAATTCTAGGACGTAAAAGGAATGTGACCATCTTGTACATGCCATCGATAACATTTTAGCATTTGAATTACTACCATTTTTGCTGGTATCGTCTAGCCAACGCTGG
>contig_674
TGGATATTCATTCTTGACTCCTAACGAACAGGGATTCAACGGGGCCTTGGGACGTGCATTCGCCCTCTACATGAATAAGCCGGATAGTTGGCAGCAGCTTGT
>contig_675
TTCAAGATGATTCTCCGCCTCCACCGGACCAAACAAAGCGAAGAAAGAACCTAAGAATACAGAGCGTGCAAAATTACATTCTTGGATTACAGCTAATTTTGGAATACAACTT
>contig_677
GTCGAAGCCTGAGCGTGCGAGTGTGAGGATGAAATTTCCTCCTTTTGCTGAAGACGACCCGAGAAGGGTGAAGAGGCCTGATAATGGAAAGGATGCTGGTATGTTTGAG
>contig_681
AATCGCCTGCGAGACGCAGGCTGACGCCGCCACTGCTGGACACGACCGGCCGGAAGAAGATGCCGATGAACCGCAAGTTGCGCCGGATTTACCGCCGGAATCCTTCTGGCT
>contig_690
CTCTCTCTCTCTCTCTCTCTCTTCCTCTCTCTCGATCTCTCAGAAAACAACCAACTCGTCTTCTTCTTCCTCTCAAGTCTTCAGATCAAACATGTCTGCTTACAGAGGCA
>contig_691
CCCGGCGCTTCCATGGCAGAGCCAAAATGCAGAGTAAGAAATCCTTGCTATTTACAAAGATAATTAACCCAAACCATATTCGGGAAAAAAAAACAACTAACCATATCTACTAATCAGTTCTCCTTAA
>contig_692
TGACATTCGATCACAAGCTGAACTCTGCTATGTTGTGACAACGTGGTCAAGCGTGGGACAAGGAGTTCTCTATCTCCTGCTCTTTGCCTTTGGAATGAATCTCTTTGGACT
>contig_694
GGCAAACGTGGCGGGGACCGAAAAAGACGGCTTCGAAGAAGAGTACAAAGGGAAACAAGGGAGAGCTTTAGAACACAAACTCAGAGAGTTATAGGAGTTGTAGTAGAGAGTAATCAGG
>contig_695
TGTGTGGGGTCACCCCACCATGGACCAATCCATGATGCACATGTGTCCACCAAAGCATCATCTTCCCCACCATTTCCCATCTCCGGTACTACCACCTCCTCCACCAGCTCCTGCACATGCATGGCCTCCTG
>contig_698
TAAATGAACATTGATTTTTCCGGGGACAATTCCCGCCGTCGTGTTATAAGCTATGTACTCCGATTTTGCTCCCGGTAACCCAGCCAATAAGACCGCCGTCACCGCCGTGAACAGAAACAACGCCGCA
>contig_699
ATGGCCAAGACCGTACGCATCAGGATAACTAGCTCCATGACTATGATGGTGGTCATGCCCGTCACCATGGTCATGGTGATGATGGTCGCTGCCTTTTGCTTCATCGAGCATTTTCTGAATATGCTCGGGGATCGGCT
>contig_702
GTATCTCGTACCGGCCCGGAAGAATTCTTGGAATAATTGACCATTGTTGTTGGATTGTTCTGATGGGGTTGGAATGGGGTTGTGTGTAGGGTTTGTGAGTT
>contig_703
CTTTCCCACTCCCTCTCGCCTCTCTCTTCGAAAAAAGCTCTCGACGCCCAGAGACCTCACCGCCCTCCGATCCCTCTTCGTCTTGGTTTATGAGCTCGAAGG
>contig_704
CTACAAAACTTCCGTGCTTCAGCCTGCCTCGACTGTTTTTCTGATTTGTTTGTCAGCAATTGTTCTATCAGACGACAGAGTTTCTCCAGATGGCTTTTCATAATATTCTTCAGCGCTTCCTGGC
>contig_706
CGGAACTAAAGTGAGACCAAATTACCAACTAACGGTGACGCTAAGGGAGATTTATCCGGAAGAGGAGGAGGAGATAGGCAAACAGAGAGCTGACAATTTTCTCTATATCAAGAAACGC
>contig_709
TTTTTTTTTGAAAAGAGAGGATCTTTTCATTCTGAACAGGCACTACATGGTAAAAGCTGGCTTCCGGCTCATAAAGGTGAATTATCAGAATTCCATCAGCAG
>contig_715
ACAAGGTTCTCCACGCCGTCGTGGAGAGCTGTCGGAAAAATTTTGTCGCGTTTAGGGTCATGAACAGGGACCAGCTGGATCAGGAGTTTTCGGGTCGGGTTATGATTCCGGAGGA
>contig_716
ACGAGTCTAGCCATCAACGGCTTTCTTTAGAAAGCAAAACATCTATCCTCTCGAAATAGTGCTGAAGTCGACACCAATAGCGATTGTTTCTGGCAAATTTGAAAATTAAAT
>contig_718
CCGCCTCTCTCATATCCACCAGCACCGCCTCTTTCATAACGTCTGCCAGCATCGCCTCTTTCATACCCACGGCCAGCACCGCCTCTTTCATACCCACGACCAGCACCGCCTCTTTCATACCCATGACCAGCACCGCCTCTTTCA
>contig_719
GCAACAGGGCATCGTGTGTTGTTTTCTCGTAAGTAATGCATGATATGCCCAGAGGAAGGACGCCGAGCCGGAGAACGTGACCTGGAGAACGAGAGATATCGTTGAGAGGAAGGAAG
>contig_722
CTCAATTATTTCAGTTGGCACCTCATTCCTCCCCCTCTTTTTACCAACTTTAATCTCACTTACACCAGTAGCGGGGATGGTTGGCACCACAGTTCCGGACCCACCAACCCAATCATTCCCATACTGCTGCTCATAACCAG
>contig_723
TGCGCGGCTGACTTGAGATACTGCCCAGTGGCATCCCCTTTGTACTGGATTTCGCTCCATATAGGGGCCATAGTTCTCAGACATATTTACAGGGGAGGATTGAAGAATATGTAGAGTTTTGTCAAACTCATACTGCGCCTAAC
>contig_728
TATACACAGCAAGAACCCACTCAAAAGGACGATAAGTTTTTCCGTAGAACCATTACACCGCCACGTAGCATTCCTAGTCTTATCATATCAATATAGTTGTCTACCTTTACGGGACTAATA
>contig_729
GTTCGGATCGAAAGCGATAGCGACAGGGAAAATAATGTCGTGATGGAATGGAATAGAATACATAGATATCGAGCCGTTCGTGCATCTGTCTCAACCGTTGGTAGGAGGTACGGGAC
>contig_731
TGGGGAAAGTTGAACAAGATTGAAGAAGCAGAAGCAGTTTTTGATAAGCTGTTAAAATCAGGGAAGAAACTTTCTTCCAAGCATTATTCTGTGATGTTGAAGGTGTATGCAAACAATAAAATGCTTGACAAGGG
>contig_732
GATGTAAGTCATCCAAAAGTTGAGGAACAACAGCAACAACAGAATATACCTGATGAGTCTACTGCGGACTCTACTAGTTCTGGACTCGTAAAGAATCTAATGAATG
>contig_733
TTGTCATTCAAGGCTTCAATTGCCTGCAGAATCATCTGAGGGTAAGGAGGGAGTGATGGAGGCTTATTAACCTCTGCAGTGGCCATTCAAAATCAGCAGAGAAAAT
>contig_734
GTTGAGAAGGACACTGCTGGACAGACAAACATATATTCTGTGGAGCCTGCAGTTTACGTAGCAGAAAGTGTGATAAGCTCAGGAACCGCAGGGTCTTCTGCCGATGGAGCTGAGAACACAGCAGCAATCGCAGCTGGGTTGGCCCTCATTGCTGTTGCTGCAGCTTCA
>contig_735
GGTTGGTCAAAAGGCCAATTTTTGAAGGTGAAGAACTTAAGACGGTTCGGTGAAATACTCAACAGATCTGATTGGTATTTTGTTTTTGTTTTCCAAAAGCGAGAAAGGGTTGGTTCAGTCAGCAGATTGGTAGCATCTTTCCTTATACGAGTTCCCCACTCGC
>contig_736
ATGATTCCATCCGAGTTAACTCAATAATTGAGTTGTCCGTTTCAACTATCTGTTTCCATGACGCTCGTCAACGGAGCAACTCCCGAGTCCCGATCAACTCTCTTAACTTTTTT
>contig_737
CTTTTTCTTTGGTGAGGGTCACGAGGCGCGCAGGCGGTTCAGCGAAGGCGAAAAGTGTTGTGGATTGAAGAACTGTTGGTGTTGGTGGTGTTGCTGGGACAGCGGGTGCAG
>contig_738
CGTGCTCCAAGATCTCCACATCTCCACCTTGTCTACCATAGAAGTTGCTGTGCTCGTGCTGTGCGGTCTTGCTGTTGGTTGTTCTCAGAATGAATCCACATT
>contig_741
CCACTGCAAATGCGGTCCACAAATTCCGTTCATATGGTAACATAAATTAGATGCCACAACAAGCATACAACGCATTTGAAAACTCAGGTTGCGGTTTCAGTCTGAATCCGAATCAAGATTCACAGA
>contig_744
CGGCCCTTTCCAAATAGGCACTAGAGGTCTTCCGTCCCAACCTTAATCCCTCTGATGTCCCCAGGCTGATTCCTGGACAGAAGCGGCATGGGGAGCAGATCCCC
>contig_745
GTCAGGTGGGACCATTATGCAGGGGGTTCCGTTTGGTTGTGACTTGTGAGAGGTGGCGTACAAATGACGTGGTCCACCTATCCAATCTAAGCTATGCGGAATATAGAATCTATTAGACTATGCTGCAAAGTACTCCATCATTTCATCGAGTTCAAGGTCATCTAATGAACC
>contig_746
AAAGCGTTACATCTAATATCGAAAAAACGATCAAGAGCGTTACATCGCTGGATCATAATATCGTGTGGTCAAAGGACAACGGAAACAATTTAAATAATTAAACTAAATAAAAA
>contig_749
CGGTGGAAGTGGCTATGGCGATTCAAGTGGCAGTGCAGGTACAGGAAGTGGTGGCCCCGGTTCTGCACCTGCTGGTCAATCACCTAGTGCAGTGGCTGGG
>contig_751
GACGTGTACGACGTCGACATGTCCAAGGTCACCGACGACTCCGATTTGAAAATGCTTCTCCTCCAAACGACGCCGAAGTCGCAGATCGGAAGAGCACACGTCTG
>contig_752
CTGCTGATTTCAGCTATCCGTTACTGTTTCTTCAGAGTTACTTTCAAGACAGAGAGCAGAACTGAAGGTGATTGTCTTTCAGGCACATGGATCAGAGGATCTCAACAGATGTAGTGAACCATAGAAATGGTGACTATGCTC
>contig_755
TGAGACGCCACACAACAATGAACCAATTTCATGTAAGTCCTAATCACACTAGGACCAGATTGCTAAAATGCACTTACAATCAGCTTGTCCTTAAAAGTTTTGGTGTCCACGAGC
>contig_756
CACCCATCCACACCAGTCAGCTAGGGAAATTAGATTGCTTTCTCGGCCTTTTTCAATAGGCCTCCTGCTCCTCATTCTTGGGGTTCATGAACTGCACAAACTTGTTCTTTGCTTTGCCAG
>contig_757
AGGAAAGACGCGCCATTGCTCTCGACTCAAGAAATAGGCTTTGAACTGCCAGACTCTCTATGGGGGGTGAGTGAGGTTGTAGACTTACGACTTGCCCGCACTTCTCCCGTTTGT
>contig_759
AAAATCTGGAAAAGAAACGGCGGAAGGGTGTCTTTCCCTGTCCAGACTCAAGTTTCTCTTCAACTTCTTCAATTTCTTTCTTCTGGGAAGATTTAGAATCTGATGAT
>contig_761
CCTGAAAACCAATTGCGAACCCCAGCCCATGTTCAGTTTCTTTGGCCATTACAAAAACGCATTTGCTACGTGTTGTGTCCTTCTGTCATTAAATCTCTCCCTCCTCAATTTCTCACG
>contig_762
GCGACTTGGCTGCTCCGATTTCACCCTTTGTTCGTTTTTTTCACTTCCTCTTCTACTGCCTGTTCATCACACCAAGGAGCCAAGATCATTTTCTTTTGGTT
>contig_763
CTCGTTATCAGCTCTTACCATACACTATCCAAGATACCTTCAGAAACAGAAGCAAACAGAGACAAAAACACATACCTTGGGAGGAATGTTTTAAGTTTCA
>contig_766
CAGCGCTATGTGAGGCGGATTATGAAACAAGTAAAATGAGCGTTACATCTCTGGCTTCGAATGCAAGACAGCATGAAACTGATGCTGAATTAAACGGAGACGACAAAACTGACCCGGATGCACTGGGGGCAGCTTTTGTAGATGCGAATTC
>contig_770
TGATACTTTACATTATTTAGTAAATAACCTCCAGAAGAGTTTTCTGTATAAGGATTAGGTTTCACTATCATAGGTAATTTCATAGGCAATACAGATAATCT
>contig_776
GTACAATACAACGATCTCAATGAGGGACCTGCACCTACTCATCTGAGTTATCTATAGCCGGTATGCCTACCCTCCTCCAGAGTCTCACGGCTGCTATTTGGGACCTTGTAGAGGAGGGGCTACAAAAAATC
>contig_781
CTAAGCCAGAGGGTTATGATGACATTCCCAAGGAGATAACCGATCCCGATGCCAAGAAGCCGGAAGATTGGGATGATGAGGAAGATGGTGAATGGACTGCCCCA
>contig_784
AATAAGCAATGCAAAATCTGACGGCCTCTTGTAAAATGAAAGACCTGAATAAATTTAAACAAGTACAGATTTATGAGGTTTCAGTATTCCATCATAGCTCACACAATTTCATCAATACAAACATCAAAGTTGAGAAACCACAAGTTCAAGCTCTTTGGAGGTGAAAGTAAACCTAATACCTATACGCTCTCCATATGACATTAGCTACGGCTTAAAATACTCCCCGCACAG
>contig_785
TTAAAGGCTAGGGTGCAGGCGGTTCCCGTATTAATAGAAACCAAGTAATACTGTGCGTATGGACTTGTATTGTGTGGAAGCTGTTTACATATTCTGTAAAAT
>contig_789
CATCTACATGATAGTACATATGCAAGAATCTGCATCCTCATCATCAGAATCACTAACATCGCTCGGTTCGAATTCCAGGACCTCAACAAGCTTATTCCCATTCC
>contig_793
AGTTCTTTTGAACAAGAAAAGGAAACATTTTTCAAACTCAACATATGCCAATGGTCCTCAAGCCTTTTATTCTACCACCGTCCTAAAATCAGAGAGATCAAGAACAGAAATCCGAAAAAAAACCCTAACACTATACGCCCGAGAATGACAAAAGCCATA
>contig_794
AGAAAAACATAAAACGTTTCTCTCCCTCCGCGGTCTCACTTCCGACCAAAACCTCAACTCTGCCCACACAAACCCACCTCACGCGCCGCCCAAGTAAAAAAATGGAGGGC
>contig_795
TGCAGATGATGACACCATCGGTTCCCAAAGTTATCATGTATGGTGCAGTTTCAGCAATGCTTGGTATAACATGTCGATGAATTGATCGTCCTGAACAAGCATTACAAGTGCTTCTCGAACTTTTT
>contig_796
CCACAACTGTGGCACAAAGTAGCCGCCCTCTCTGGAATGGCAGCTCTTGGGTTGGGTACATATGGCGCCCATGGTTTCAAACCCAAAAACCCAACTTACAAAGAGGTTTGG
>contig_798
AAAAAAAAAAAAAATTCTCTACACCTCCTGTGCTTTTCTTTCTTTCCGATGGACAAAACTTGTACAACATATTCAACACTGGTTTCTTGTGGATTCAATACTTCTTGC
>contig_799
AGACAGTAGAAACATAGAAAAGATGTCTCCGGAAGGGGTAGATAACCGTGATTTCCCACTAGTTGTCCATCTTAAAAAAAAAAAAAAAGGGAGGGAAACACAAAAAAG
>contig_800
CGAAAGACAAGTGGTCCAGGAATTTGGATCACGGATGAAATGAATTGAACCACGCTACAAATTCGAAGTGGAACCGCTAGTTTGTTTTAGACGTGCTGTGACACCATCTGTTGCATCCTGA
>contig_802
TTTGCTGCTAATTGTCTCTCCAATTCCTGCTCCTCCTTGATTTTCCTTCGAGACTCTTCCTCTTTTAGTCTGTCTTCTTCACGACGAGCTTCAGCTTCCTCAATAGCCTTCAATTCTTTTTCTCTGT
>contig_805
CTTACCTTATTTTCCGTTCTACTACAAAAACGGTGCTCATGGAAACCAAGACGCTTCGTCGGCAACCTCTGTAATCAGAAGATCGTCAACGCTCTTCAACACTATTGCCACCACCAATCTTTA
>contig_807
CCCCGTTGTTCCTCTACACCCAATCCGATATGTACAGCCCAACATCCCGACATGGTAAACCGAAAGGTGGCAAACTGTATTCCAGATTGAGCAGCCATACGTGTATGCTCTGTGACTTGATCACCGGACAACC
>contig_808
CTCAAAAACCATCTTACCAGCACGAAACTCCAGCATAATTTCCTGCATTTGTGGAACAGCCACGGTTGAAGACGACCCCATTGTTCAATCAAGGGCACAAAACTTAATTTGG
>contig_809
ATTTTGGCAACCGGAAACTCACTTGCCTGATAAACTACATTGTAAACAATCAGCATCAAGGAAGGTCCATCTCATGTCTTATAATTTTATGAAAGCAGAGAGACGAGAGAAACAAACTCCAGTGTTACCCG
>contig_813
GAATTTTATCGCTATCGCTTTCTAACTAAAAGCATTTGATCGGATTCAAGATATTGGAGAAGTTAGAGATTTACTATCCCGACTGTACCAGAGGTAGTCCAGCGACGTTTTCGGCCGCTTATTT
>contig_814
TTGCCACAAGTATGCAGAGACATACTAGTTGAATATTCAAAGCATGTAATGAAGTTGGGGAAGTTGTTGTTCGAGTTGTTATCAGAGGCTCTTGGCCTAAAGCCAAGTCGCTTGAATGACATGGACT
>contig_817
CCCGGAAACATTCTACAACCATACAAAAGATGAAATATTAACTGCATCAAACCGTTCGACATCCACAGGAAACAAAAAAAGAGTTGATTAAACCATAATTCG
>contig_823
TTTGAAATTTTGATCTAATTCTAACATAAACCCTAACCCTATCACTCTAACAGTGTCTCCCAAATTATTCACTACCAATTATTTTACCAATTTCATCCCCAATTTTGTTAA
>contig_825
CGAAGAAGAAGAGCAAAAGAAGGCTGCTCGCAAGGAGAGGGCTAAAAAGAGGAAGATGGGGATTTTAGAGGACGACGATGTCCCCAAGTCAGAGGAAGTGGCAGAAGAAGAGAGTATTGATGATTCCACTGCCTTCGGGAATAATAGAGATAGCTCAGATAGGGCTTTCTACAAGGAATTGG
>contig_826
CATCGATCCAACGATACTTGACAATGAAACGGGAGTGGAGACGAACACGAAAAGGAAAGAAACCATTTAACACTGTTTTTTTTTCCTTTTCAGAGGACCGCATTGCTTTTGTATTCTCATGAAACGGAGTGAAAAGAGACTAGCCTA
>contig_828
ATGTGAAACCACTTCCAACCGTAAAACCCGAGATTATACACCTCTGAAGAAGCAGCATGGTCACCCCAAACTTAAGGATGTATATGATATGATGAACAAATCAAGCAGAAAAGACCATCAA
>contig_830
GACTAGCCCTCCTCTTACTCCTCACCACAACGCTACACTCGGCACCCCATCCTTCCATGGGACAGAGCTAACCAACTGCCCGACCAACAAATCACCAATCCCCAATATTTCCTTTTCCAATCGTTCGCACTAACTAGCCGTAGCAGCCTTCCTTCA
>contig_831
CCAGTTCTTTCTCTCTTCCCTGGTAGTGTTTTGGTGATCACACTCGCAAGACTCGCTCCCCATGGGTGTCCTCTCAAACCGCCCCAGAAAAAATCAAGAGAAAAGGGAGTCCTC
>contig_832
TTCATTTTCCGCTTCATCCATCCATCACCATTATACTACCTGAAGCCAAGAATATGATAAACATGTGGGAGCTGAACTCAACTGCCAATAGCAGGTCTTCGTTGGACCACCAAATCATCA
>contig_833
TACCTCGCATCATCTTCTGTGTCATCCATTCCTCAAAATTCGAAACGTTCCCACAAAACTTGTTGGGTCGAAAGCCAAATTGAAGCTTCCGAAAGAGGTTTAACTCGACATCTGCTCAGAATTTGCAATCAATTGT
>contig_837
GTTGTAGTTATGTAAACTTAGTGTACTGTCTGACGCACTTCACATTGCGTGTACAATACCGTGGTGTCATGTCAGATTTGTAAACATGTATACATCGGCAATCGTTTACTTCCAAA
>contig_839
GTTCTTCTTTCCCATTTTAACTTCAACTGTGAAGAAAAAAAACACATGAACCGGCTACATTCGCGCTGTTGCTACGATACAAGAGAGGTACAGGATAATTTCACAACATACTAAGAAATATA
>contig_843
CTCTCTCTCTCTCTCTCTCTACACTTCAAAACACATTTCGGTTTAAGACCCGGACCCGAATTTTTTGGTTTTTTTTTGGCTGCGAAATGTACGGACAGAGTGGA
>contig_844
CGGACTGTATCTGTGGACCGTGTTTGGTAACAGGCGTCCAGTGGTGCCGGCGGAGTATGCTGAAAAGCAGAAAGAGTTTGAGTACGAGAAAATGAGAGCAG
>contig_845
TTCTATGAGTGACTTGAGCCAATACGCTAGTACTACTACTAGTAGTCGGCATCAATGACATCAATTACAAGTGTCAACATTTGCCACCGTCAATTTCAAACAAGGGAAT
>contig_849
GTTTGTCATGGATCCACACAGAGCGACACAGAGACTGGTTTTCCTTCAACCGGGGATCAACCAATGGACATGCTTGGGGTTATAAAGTCCCAGAAAACTG
>contig_853
TTGTCCCTCCACCTTCTAGTACATCTAACCTCCACAATCCAGGACGTCGCAATGGTCAAGTTCATGAAGGTCGGCCGTGTGGCCATTATCACCCGAGGCCGTCAGGCAGGAAAGAAGGT
>contig_855
TCCCCAAGTGGTTTATCTATCCCTGTCTCAGAGCTGTAAAAACTCCCACCTCCACCAGCACTGCTAAGTGAACTCTGCCTGCTATGGGCATTACTACGAAGATCCCTTG
>contig_859
GGAATATATTCGAGGGTTCTAGAGAGAGAGAGTGGGACCGGTCACCATGCCAGCTCCAGACACAGACCGCCACAGGGTCGGGGCTCGACCGGCGGTCCGAACCCGAGTCCCA
>contig_863
AAAAGGCCTTGGGAAACCCTAATTCCTGTCCTCTGTGTTATAAACCTAACCCACTCGTCCTCGTCCCCATCTCACACTTCCCTTTCTCACAGCGCCCAATC
>contig_864
CCGAAAGATGAGGCAGAGATCCAAGTGAGAGCAGCAGCTGAGTGTAGCTGTTCACATAGGGGTTCTCGTGTCCTTTTGGATTTTATCAGACTTAGCGGTTTGTTT
>contig_866
AGCAGGCTTGCTCTATTTCTGAACAGGAGCAAACGAGGTATCAATACAAGATAGAGTCTCAGCTCAGATGAAGACAAGCTGGGAATTAATGAACATTGTGACAAGTGCTTGAAGTTGGATCCGGA
>contig_870
CACACCTGCTGCTACAAAGACTATCTCCGATTCCCTACTGCTCAAGATCTACCCAATCAGTGTGATATCAAATGTCTCGAAGGTATGACAGCCGCACGACGAT
>contig_873
TTCGAGGATCGCCAACGCAAGGAGGGTATGTGACATTAAGCTCTAGTACTTGTACACTTGCTGACAAGATCATTAGGCAAGCCAGTCTCCCACCAATTCGC
>contig_877
CCGATTATTACGACATCCCCAACCCAAATCTCGACGCCTGCACTAAAATAAAGGGCAGAACATACAACTCGAAAACACAACTGTCCGTTAGTCGGAATTGTCCCAACAAGTAAA
>contig_879
AAAAAAACCTCCAGAAATTGAAAAGAAGCAGATCAAAAAAACCAAAATGTCTTCTCTCATCACAGCAGAGATCAAGTCCAAGGAAGACGAGCTCTACCATGGAGATGAAATCTGCCAACAGAAATCAAAGG
>contig_881
GGCGCTGTCATTCGAGGAAAGAAGGGTTCGGGCGGAATTACTATCAAGAAGACCAGCCAGGCCCTGTTAATCGGTATATACGATGAGCCTTTGACTCCTGGGCAGTGCAACATAGTTGT
>contig_887
GCTCGAAAAGATAGTCTTCATATAGTAGCTCCTCCCAATCTTCTCAGCCTACATAACATTGCACGCATCGACCTCAGGATATTACTCATGCTGAACTTTCACATTTGGTGG
>contig_891
GTAGTCTGATTGGTCAGAACTAGATAACTATGAAATATCAGCAGGAGCAGCAGAAAGATCATGATAATTGACAAAATAACCAGCAGCAATATCACAATTGCATCCTTCCACCAAGCGACTGATATATTAGCCTTCAGGTATGTGATGT
>contig_893
TAACTGGAACACCCCTGGTGATTTACTGGCGTACTTGTTGAGGTTTTCTATTACTGGCTTTCAGGCACTCGCTCACGTACGTGCAGAAGACATTTTTTAAATTACGGC
>contig_897
ACATCTCGGAAAAGTTGCTACGTATGCATTGGGATTAACCGGAATCTTCTATTGTCAAGTAAACCCCAATTTAAGGCCTGAGGGATTACCTGGCTTTGAGAAAAATGATGATGCCAATGACTGCTTGTCACAT
>contig_898
TTCGTCGAGGAGTCGCTCTAAAATAGTAAATACAAAGGCCAGAACAAGCAGAAAAATGGTAAATCGTTCCATAGGAAACAAGGGGTGACCAAATCACAATGTTTCACATCCGATTCAATTGAAACA
>contig_900
GCTGTATTCACGATCCGGTCTTCTTGTTATGCCACAATTGGAACCCAATCAACGAGGGTTGAGACCGAAGAGTATGTTCTTCCCACCAGGCAGGTAAGAC
>contig_902
CGCCATTTTCTTCTTCCATTTTCGACAAGCTATGCATCTCGCTGAGGGTGTGAGCGTGAGTTGGATGTAGAATCCTGTGATGGCGATGAGGATGAGGATGA
>contig_904
GTCCTCTCTTATATTGGCATTCGCCGCGTGATTGCAATTTCTGGAGCCTCTGCAGTTCGAGTGGCCCTTTGGTAACAAGCGGGTAAAGGTTTAATGTTGTC
>contig_906
CACCACCGGGCGGAAGAGATGGATCGGTACCAGAGAGGGCGTAAAAGAAAAACGAAGCCGTAGAAGAGGGCTCTTTTTTTGTGTGGAGCGCTTACTTATCCTTTTTT
>contig_908
CTGCTGCCATTTTTTGGTCTGCCCAAATGCTTGAATACCACAAAAGATAACATTTTTGATTCATTTTCAATCCAAATTCTGGGTTTTGATTTTATCTATATTTTAGGATAACCCAATAATAGTTTCTCTTTATTGATCCCATTTTATTTTTGGGTTCTTCACAATCCGGC
>contig_910
AAGGATTCCGAGTGGTGTGGTGTTTACAATTTGCAAGTAGCTTTCCTCAAGCATATTTCTATTCAACTAGGACATTGATTGATGTAACGTTTTACTTTAATCACGTTTTGCTGTACGGTTTTACATTCGGGCCACTAAGCTTTGCCAAATGAAAACTCACGG
>contig_911
TCCCCTGCAGCTCACTCTTTCGTGCCCCCAACTCTTGAAATGAAGATAATTTCCCCGGACAACAAACTCTGCCATGATACGGATATGATTCTCTTTTTGGCGCGTGAAAAGTGAGGTTG
>contig_914
CTCCACCCGCTCCAAACGAAACACCACAAAAAGTAGTTTTTTTCCGTTTTTGTCCTATAGATATTACATTATTTTTTTTCACGGAGCATGCCCAGCCCGAAGAGTTCTA
>contig_915
TCCCTTTCCAGAGTCAGGGTCTGATGAACCTAAAACTTTCTCCTTCATCTTAAGGAGGATTTCTCTGCCGGTCATGGCTGTCCTGATGTGAAGTTTATCCAGAGTCACCGAGACGATGAGAGAGAGAGA
>contig_919
CTACCGCACTTCTAGATTTTCTCCTTTAGGGCCTCCTCGCCTGCGATCTCTTTGTCTTTGATAGAAAGCGAGGCCACGTTAAGTAATTGTGAGCTCTTAAGTCCCTCTAGCTCAGTGCATGTTTCTTGGTATGCTGCTGAAAGTGTGCTATAC
>contig_921
CTCTGAAATTAGACTACGAAACTAAATATACACCATTCACCTAAAACTGCATCTGGCTAGCTGCCATGAACATGCTTTCGGCTCCTCTCCATGACCATAAGC
>contig_929
ACTCCAGATACATCTATGGCAAAGTTGTCAGTCTCCCCGCTCCACCACCTGCAACGAGGGACCGGTAGTACATGCTAAGCTTCGTTCGCTGACTATGCCATTCTGTTCACAGCCACTCCTACATGCCATCGTCTTTTT
>contig_933
AATGTCGGCTAGCCTTACCCCCATTTATGGAGAGGCTGCTCCCAAGTCTCGAACCCGAGACCTACCGCTCATGGGCGAAGGCACTTGCCATCGCACCAAGTGCGACCTCT
>contig_934
CGCTTCTCCACAACCGGAATGACGTTTTCCATTAGCTGCTTAAGTCTTGCCTGAGTCCTATCCGCCTGTTCTTTCAAAAGCTGCTCGTTTTCCTCCTCTAACC
>contig_942
GGAACGTTGAGATTTTTCCAAATGACGTATACATAAATGATATTCTTGATGCTGCAAAGTCTTTGAGTAAATCTTCATTGCAGTGGTTTGTAACAAAAGT
>contig_943
GTATGCACTTAAGATTCTTAAACTAGGGGAATAACGGAATTAAATGCCAGAATTACACTGAACCTTTTTCACACAGCAGCATCAGGGTCCAACCTTCTCTGAATAGCAGCGGCAGCCTCCATGTTTCCAATCTTGTACTGGTAAGCCATCTCTTCTC
>contig_945
CAATGGGGGAAAAGGAAAAGGTTACGATTATGGTGTTGAAGGTAGATCTTCAGTGTCACAAATGCTACAAGAAGGTTAAAAAAGTTCTTTGTAAATTCCCACAAATACGAGACCAGATATACGACGA
>contig_947
CTGCCAGAGTGAAAGTTTGTCCCAAATCCCAGAGTCCAGAGGGCTTCTGATTAAATACTACGTAACAGGTTTAAGCAGCTGACGGAAATATTCAGCCTGACAAACTTGCATCTGGTGGAAGTAAGCAATGACCCCAACACTCATTAAAATCTTC
>contig_948
TCTTGAATTGTGAGGCTTCCCCCTTCAACATCATCAAAAGCCCGCCAAATGAAGCATTTACCTCCGCTTTTGGATCACGTTTAGAACCCTCTGAAATCTTAAAAAGCTTCCC
>contig_950
CAAGGATGGAAGAGCTGAAGGGTGCAAGAGATGCCTGCCACAAAAGTCCTTGCTCAAATTTGTCTTAGTACCGCGGGTGGATAACCCATTCCCCACAAGGCATGCTGATGA
>contig_951
ACGCTCCGGTGGATTTACCAATTCCTTCTTCTCCTCCCGCACCGCTGCAATCGACTCCATCGCCGTCGCCTGACAGCGAACCTTACGTTCCCGCTCTGGCACCGCCGGATCATAGCGACATCAAGAACGATGACATCAACGTCGACGGCGACGG
>contig_952
GCTCGTTCGTCGCTCAAAGTCTGGAGCGATCCGCGTGGACGGTGAATTGTGTCGCGGAATCGAAAATGGAGAGTTCTTGGGTGATTTTTGTCGTGGTGGATGCGAGTAGGG
>contig_953
GACGAGGTGGAGGAAGAGGTGGAATTGGAAATGATGTCGGTGGGTATGGCTGTGAAAGACGTTGGGAATCCAGTGTGCTGCTGCTGCTGATGTTGGTTGGCATTGGTTGTAGGGTTTGCTGTTGTTGGTTGATG
>contig_954
CTTCATCTCTCCCGAGGAAACCAAGTTCTCTGCAAGATAGTGGGGCTTTGTGGTGCAGTGCTGCGTTTTGAGTTTCCAAGGCGTCAATCAACATGCAGGCATCAAGGGCA
>contig_957
CTCTGAGAGAACGAGTTGGGATACTTGGAAAGCTAATCCATTGCCCTCTCGGAAGCATAGGATACTTTCTGCATAATCATGGACTCAGCAGCACGGATTGCCCT
>contig_959
ATCCAGAAAGAGTCTACCCTCCATCTCGTTCTTCGTCTCCGTGGCGGTGATTTCTAGAAAGTTTGTTAGTTAGTTTCGGTTTGTTTTGTTTTGATATGTTGGTTCTGATGGTGGTGTAATTGTG
>contig_962
ACTCAGTTTGCTTAGACTCAAATAATGTTCAAAACTCGGTGCGGGTTGAGAACTGGCCGAGGCAGAGGCAGATACATGGTTACTACTGGACCCATTTGACAGATAGGATGAGGAGGAAAAGCTCAGGGATGA
>contig_965
TCACAAACTACAAGATTGGGAAGGACAACAAGCTGACCGAGGAGATACTTGCGGCCGGACCAAATTTCTAAAACCTTGGCAGAAAAGGAGAGTAACTAGAAACTCTAGGGAAGCTTGGGGGTCAAGGCAA
>contig_967
AGTAGTAGTAGTGGGAAAATGGCGATTTGTGCGGTGCACACAAGTGGCCAGCTGAACCCGACGTGTTCGTTTTCCTCCTCGTTGGGATTGAGCGGCCAAAAGCAGCAGCAGGTGGCGGTGTTTTACAAGCAGAGAAGCAGCAGCAGCAGGAGAGTTGGAGTGAGTGTGATAAGATGCGAGCAAGAGACGAT
>contig_971
TCCAAATGCGGATCGTTGTGGCCAAACATGAATCACAACAACAACAACAATAACAATAATATTAACGTTACTCATCCTGAACAGCCCTTACTAAGTGGCGTCGAGAGCTCTACAGGCTCGACGCCAAGAATCCAGTATCTCAAACCTGCTGTACGCCCCCATTAGCCCTCCTGTGCGTCCCTTGTCCATGTACCTTATGAACAAC
>contig_972
ATCTTCTGCTGTTGGTCAAAGTGGTCGTAAGTTGCGAGGCTCATGAATCATAGGGCTGCTCTCCAATCAAAAATGAACTGATTACTATTAGCGCGCCCTATCGATTCCAAATGACTG
>contig_975
AAGAAGATGGAAGTCGTGATGCACATCCTGTCTCTAGGAAAGATTCCACATCTGAGAAACTTCAACTAGAGAGAGACCAGAAAAATACGGATGTCCCTAAGAAAAGGTTTCTGGCCAC
>contig_978
ATAGCCTTTTCTTTCTCCATTCAGCCATCTACAGAGAAATTTTCTCAACGAACTGCTAAGACGACAAAAAACCTGCCCCCATCCAAAAACTAGCGAATGTTAACTGTACAGAAGGTTACAAT
>contig_982
AGATTTACACATAACTAGAACTGTTGCATCCTGTACAAGTGAAACCGCGAGCAAACGGAATTCAAAGAAGAACGTAATGCCGCCATTCTGGAAGTGTTTCGACGTTTATTTCAT
>contig_984
CTCAAGCTATTTCCTTTGGCTTGAGTGTGAATTCCAACTCCTAATGGCGGATGATTCCACGCCTCCAAGTGCCCAGCTTGCTGCAGTAACCTTAAGCAATGATGCCTCCGTTCTAAAAGCAGAGTTTTCTGATAGAGTCCTCATCCGTTCCATTATTTC
>contig_985
CAGAGATGGCTTTGGTGGCTTCGGAAAAGATGGAACCAGTGTCGACTCCGTCAAGGGTGACGTTTGTGGAGATGTAAAGGCAAGGCATGTTTATCTTCCGATCTTCCTTCTTTTGGAGTTTTGAGTTTTGACCTCC
>contig_986
TCCCACAAATTCCAAGTCCGCCCAATTTTCGTCTTCTCAAAGTTTCCGTTCGCTTTCCGAGAAAGAAAAGCCAAGAAGATATGGCGCCCAAAGCTGAGAAGAAGCC
>contig_988
AAGAAAGACTGCTTGCTTGGCCGACTCTCCATTAACATGATCGCTGGATTCCACTTCATAATCACTCTGTTTTTCGGATGGAGGATCAACTGTAAACAAATTTATGGATCGAGG
>contig_993
CCAAATTTGTAGAGCCGAATCATTTCCTCCTTGTACAAAAGCGGACATCGAATCTCAACAGACTAATGTATTTTACTATCTTAGCCCCTTCATCTACTTGGACCCTAGAATTACACTAGGATTATAGAAAAC
>contig_996
TATTTCTTTTTCTCATAACAAGTAAATCACCTTCCCTGTTTCTAAGTCTCTAATTTTGAGTGACCATTTTATATCCCCTTTCAGATTAGAGGCTAAAGCTAC
>contig_998
AAAAAAAAAAATACCCGATAACAGTCTTGCATTAATCAACTCTTGAGCTTAGTCTTCACCTTTGTCACAATTTTGTCGCTGCCGCTTTTACTCTTATTACTCTTATTACTCTGATTCCTCTTTTTCTGT
>contig_1001
CAAAAAGTCATGTTTCGAGCAAAGACATGAAAGGCCAATCTGCCATAGAGAATGGAAGGAAAAGGAAGAGGTCGGCTCAGGTTAAAGAAACTATAAAATCAGTCGAAG
>contig_1008
GGTGTGCCTGTTGGGCAAGTTGCTATTCCGAGTAGCAAAGTCGGAATGCGGTCCACGAAAAAAAATTGATGTTGTGGTGAGTGTGAATTCTGCAGCCTTGCCGA
>contig_1009
GGCGCATCGAAATTGGTTTCCGTTGGTTACGGGATCAAGAAGTTGCAGATCATGCTCACCATTGTCGATGACCTTGTTTCCGTCGATGACCTCATCGAAGAGCACACGTCTGAACTCCAGT
>contig_1010
GGAACAAGGATAACATGTCATGTTTACAAAAAGTATGCCTAGGAAATAATCAGCACATAGCCATTTGTGCAGTTCCACAACATCAATCGTCATCGTAACTATATCCAGCCACCCTTCCAATGTCATCTTCCACAA
>contig_1011
GGTTATTAACCCATAAAAAAAAATCAATGGCCAAATTTCAAAGGTAAAATTCATTAATCAATAATAATAGCCATAGTCGAAAATAATAATAATAATATTATTATT
>contig_1013
CGGACTCGGGTAGGTTCGAAAAAACGAGAACAAAAAAATACAGAGAAAATTCCAAGCTTGCCCCTCAACCACCAGCCAAACAAAAATTGGCTCTGCTACAAAAG
>contig_1015
CTTCTTCCCACTCTCCATTTCTCTCTCCCTCTCTCTCTCAGACCTCAAAAATCCACAACAATGGCTGCCACTCTCTCCACACTCACTCTGGGCACTCCCTCCTACCCCGCCACGCCCGCCGCCGTCGAAGCCCCAGAAAAGA
>contig_1016
GTAAATCTCAGCTTGATCACCGTGCGGTGGCAGCCACGGCCGCCTCGCTCGCCAAGAACAAATGCTCTGATGAGGAATCTGAAACAGACAGTGAAGAATCAGATGTCA
>contig_1020
CATAAACAGAGCTGTCTGTCATATTTTGTAGTGCCGATCTAAGCCTCTCATTAAAGAGTGGAAAGAACATGTTGGTGATATTTGTTACTGGGGCTGCTGGCATCTGGATAAGCAAGCAGAGAGATACTTGAGCCAGGACAAGAAAAAAG
>contig_1023
ACAAAGTTGAATCTTCAGATGTGAAGGATGATTCTGGTGAAGATGATGATCACAATATGGTTAATGAAGAAAGTGACCATGAAGAAAAATCCGATGAAGAGCAAAAAG
>contig_1025
TGAACCAGCAATCAGCTTTGGCGAGTGGATTTCAAAAAAAGCCTTCGGATATCAAGAACTGCCTAAAGATATTGCCAACTTGACTCTGAATGCGGAATAT
>contig_1026
GGTTATCTCGTAAGATGTAGGTTCCTGTCATTCCAGCTGTGAGATCCAAGATTTTGTCTCATTACTTCCTCTAGAGGAGGAATGTACCTTCTCCAGCCACAAACTGATATTC
>contig_1032
TCAAGTAGATCTCTCCTTAGCTTTGCAAGTTTAGCCTTCAGCAAACCCAAGTGATGGGCAGTAGCTTTGTTCTTTTGAGTCCTAGCCATCTCATCTTCGATATCCTTGATTTTCTGCATCAGAGTCGCC
>contig_1033
GTGTCTCTCAGCGGTGGCGCCGCCGCCGCGCGTTCCCCGTTGCTTCACTGCTCGTTCATCTCCTCCTCCTCTATCGCTTCCACTTCCGCCTTCTCAGGTTTATCTTTGGGGTTGGATTTGAG
>contig_1034
CACTCTCCCAGACTCCCAGAGTCCTTAAGAACCAACATACCCAACTAAGTTAGCCAACTGCTACTTCTGTCCACCTCTCTCGGATTCGAATACACTGCAA
>contig_1035
CTAGTAAGAGGTACAAGATGACTCTAACACATTGAAGCCCCACCCATCATCAATCAATCGCCATTTTCAAAGTACGAAAAAACACAGCAGACGAAAACCCATGATGCCGAGGCCGAGGAACAACAAATCATTTCTCCACTATCTAGG
>contig_1039
GTTCCTCCTCTGAACTATCAGAGTCCATATCCTCATCAGAGTCACTCGAATCCTCATCCTTTTTGGATGGCTTTACACTCTTAGCAGCAGGGGCAACAGTTTTTGTGGTACCCT
>contig_1042
GTTGCACTTGTAACTCAGAACCAATCCAAACTAAAACGTTCATTTCTCCGGCAAGCAATCGGCAGCAAACATGAAGTACCACTCATGCGACTCACGGTCCTCCCTCGGTTTACA
>contig_1046
CCTCATCAACCTGGCTTTCCCCGCGATCTGATTAATCTTGGTGAAGTTCCTCCACGGGTGGTGGTGCAAATCTCACATTCGGTCGTGCCACCACAACAGGGTCATC
>contig_1047
GATGTCTACGTCATCGGTTGTTTTGAATGGCGAATCCTTATGTATCCGAGGGGGAAGAAAAGCGTAGGCTCCTTGTCGGTTTATCTGGATGTTACTGGTTCTTCAAC
>contig_1048
GTATCCAACCTGGCCATCGACGCTGGCTGAAAGCAAATTGTATTAGATGCTAGTTTCCTTTTGAGGCAGAGGCAAAGACGTACACCAATTTCTGTTCGCAACACTGGAT
>contig_1050
TAAAACGCCTCCACAGCAGCTCGATCTACACCACCAAAAACCCACATTAGCAATCAAGAATCCCCCGCGTCCGTCACACACACAACGTCACGAAAGAGGAGAAGCCCCAACTCTCACTCACCCTTTGCACTAAAGGCCAAATGGATC
>contig_1051
TACTCATCGTATAACAAGCTAAGTCCTACTACGTCGTACACTCTTGATCCCTGGCAGGAAACAACGCTACTTAAAGCTCAAACGCTCGGCAGTTCACCAAGAGCAAGACCCTTTTGAATGTAAATATACTAAAGAGAACATAAATTGTCCGTTGTCTCCCCCACAATGCCTGATGAACCGGAGTCGCGCTACTTTGAAAGGAAATATTCATTTCATGCGCGCCCCCCTCTATAGCAATTTTGGTTGTTTATGTTGCTTTCCGTATTGTTATGTAAAAGGGAATTTGAAAACGTGGGAATCGATGGACAACTTTAAACGTTCATTGCATGGGGAAGATAGGGGACTCTGCGATCCCGTAACGACGTATTATCCGCGTTG
>contig_1052
CTAGGATTCTAGGTTGATCTTGTTCGCTCCTCTTCCTCAGATCGTACTCGTTCTCGATCAACTTTAGTAACCGTAGCCTGAGTTGTCCATGGGGTTGCCGGCAGGCACTGCAGGTTCTGGC
>contig_1055
AAAAAAACAGAAGTAACAAAGGTTAACCATAGAACCCCGTAGGACACATAATCCTCCCGAGCTACCTCTACCATCCACTGTGAAACCTGGATGATAATTAAAC
>contig_1056
ACTCAAATCCCTCTATGGCCTCAACTTGTCCAGCAATGCTCTCACAGGCACAATCCCACCATCATTAGGTAACCTACGACAACTTGAATCGTTAGATCTTTCAAACAACAGCTTGAGCGG
>contig_1057
AAAACTGCAACATGGGTTTCAAAGATTTGGACTTGCAGTTGCCAAACCCGCGAGAAGTCTCTGCACAAAGGCTGTGTTGTCTGAAATTCCGAACCAGGAGCTGTATGTGAAAG
>contig_1061
TACAACGATTGCTTATGTGGCAAGCCACTAAAAACTTGCTAGCTTAAACATTAGATTGCGAAGGTGTTTGTATTATATTGTATTGGTGTGTTTACTGCACTTAATTACGGTCAATTTTTATTGAATCTAAAAGTTATTCAAATTTGAGTT
>contig_1063
TGGGCGGTGAAGGATAAGAAAGTTGACATCGAAGATGACGAGAAACTGACTGAGGTGCTTGGAGAGGAATTATTGGAGAGGGTGAAGAAAAATGGATTGGCA
>contig_1065
GATAAGATGTACAATGGCCGGCTGTTGCCAAATTCATAACAGAGTTGTTCTGCATCACCGTGACCTCCACACGAAAGAGTTGATTTCCGACATTGTGACCGTTCGATTTTCACTATATACGCTTA
>contig_1066
TCAGGAGTAGGACCCTTCGATCCAAACTGTATTGCTCTGTCAGTATGGGGCCAAGACCAGTCCGGGTGGTTTCAACGTACGTAGCAGAACTTCTGGATCAAATCAT
>contig_1067
GTCTTGCGACCGTACTCCCCAGGCGGCGAACTTAACGCGTTAGCTTCGACACTGATCTCCGAGTTGAGACCAACATCCAGTTCGCATCGTTTAGGGCGTGGACTACCAGG
>contig_1068
TTTTCACAAAAGAGGAAACGGTTAGTAACTAATGTTTCAGCCAGGCTGTCATTTGGAAGCGAGCCCCGACGGCAGGGGAATGGCGGAAGCCTGGAGGAGGCGCTGGGCGTG
>contig_1070
ACAAAAAGCTTCTTCCTTGTCAATGACTCCTCCAGTAGAGCTAGATACCTTGCTTCATATAAGTGCAATGCCTTACTCTCAGAGGGAACTAGAACCTCGTTCAAGGGAAAGGGAAGGAGCGGG
>contig_1073
CAATTCCAAAACCGAACACGACGGTTCGTAAAATCATGTCAACCAGTCTAAATCCAGCTCGATTTTGCACATTGCAATTTCAAAATTGCATATTCCATATCGTAGTGT
>contig_1075
CATAAATCTGCAGAGAAAAACCAGCAGGACCGCCGTTGAGCTCGCTCTCCTCCGTACTCGCCCACTCGCTCGACAGCTTCACCCTCCCCATCAAAGAGCCGCTAGAAGATCAAAAACCAACCAGAGAAACCGCTACCACCT
>contig_1078
CCAAGTCCCAATTCCCAAGTCCAACGTACAACTAAAGCCATGGACCCACCACCACCTCCGTATCCACCGCCACCACCTCCACGGCTGTACCCACCACCACCG
>contig_1081
AGCGGTATGCGGTTTGGCAATCATTAATATTCTCTCGTCAGTACGGTGTACTTGCTTGCTTTTCTTTCACATGGGTTTCTTGCATGCAACTTACGAGTCCCACAAAGCTGATCACTGAGG
>contig_1086
CCAGGCTCTCCGCGCCAGACAGCTCGCTGTACCAGGGCAAGCATTGCAGGGTTCTTCCTACTATGGACTGCAATCCACTTCACAACACTTCTCCACTATAAAAGAGGATGAGGAAAGAGAGCA
>contig_1087
TCCCTCCAAAACCCGAAAACCCGAAAATTTCAGAGAAAATATCGTCAGGGCTCCGAGTGTTGAACCGGAACGTAGTCGGACCGCCCTCCTGCCCTTGCCCG
>contig_1089
ATATACAGAGCGGAAATCATAGCAGCTAAGGTTTCAAATATAAATCCCCCTGGCTGTAGTAGCACTTCGGTCAACAAATCGGTCAGATCACTCGGGCTTCGC
>contig_1091
GCTGAACTTCAGGGCAACCTGAAAGAGCTGAAAGTAGATTTGGACAGGGCCAAAAAAAGGAAAGCCCCCACTGAAAGATTGATGACCTTCAGGGCATCGTGAAAGATCTGAAAATAGATTTGGACAGGGCCA
>contig_1094
AAAAAAACGAGTCTCCACGCAGCTGCTGATGTGACGTGTTTTATGTATGCGATATTCGATAGAGGTTCATATTTTCCTTGGAATATTAGACAGTTGTAGGGCACTCATGTTCCATGT
>contig_1096
CTCGAGAAGGTGGCTGGATTCTCCCCAGCCGCCTTGGCATCGGCGTCGCTGCCCATATTGGTGGCGGCTGTGGGGGCCGTCGAGTCATCCGGTATAACCACGACTG
>contig_1098
GGTCCTCCATCTACAAAATGTTGGTGAAGGGTCGCAAAATGTTGGTGAGGAGCCTCATGATCATGAAATTATTGAAGATGATTTCTTGAAGGTTGAAATTTCATG
>contig_1099
TTAAGTATCAGCTAATAGTACCCATCCCGAAGAGCAAGAAAGACGTTCCCCACTCAACCCCCTACTGGTACCGACATCACGAAATCACAATCCTACACAAAGCTAGACACATGCAAAGTAACATCCTTCACGATGAAGGTGAAGTAGACCCAGGGGTAGCAGATCTTGACATAAATCTGGAACTTGC
>contig_1100
GTGCGCTTGCATGGCAGGTCAAAAAATCTGAATAAAAAAAACAAAGAGTTCTGGTTTTAAGGGGAGACAGCATGGGGTGTTTTTTGGCCCAGGGTCTCCCCTCCG
>contig_1101
CAGCTGTCAATCTTGAAGCTGGCGGAGTACATCTCTCGATTGACACCCAACCCGATTGTAGCTAATGTTGCAAGCTCGCAAGCGTCACTGCGGTTCTTCG
>contig_1102
CTTTAATCGTTGTTGTATCGAGCGGTTGTATCCTAAGATCGAGACCTCCCGTGGCTTACAACCAGACGCTACAAGATGATGTGAACCGGAGCTTTTAACTTACTG
>contig_1105
GGGGACTTCAAATTCTAAACCAAGTCAAGAAGGTATTGGGAAAACCATTTCCAGTGATGCAGAAGCTGCTAATGATATAAATGTCGCCAAATCTGCTGCAATGAAAGCTGCTGAAGTAGTTAATAGGAACCTTGTCAGTGTTGGTCCTGCGGGATGCATGA
>contig_1107
CTATACCAATAATGTCTAGCAGCTATTGTTGACAAAAGTATGGATCAAGCTAATACTTCTTCCTTAATCCCGCGATAGAGAGAATTGTGCTCGTCAAAACTCATTACTCTCTGCCTTGT
>contig_1108
CTGTTGCTGCAACTGAGTTGACTCGGGCTGACTCGGCCGTTCCAAGCGGGTTTTATAATGTTGCAGCTGCTAATTCTGTTTCAGCTGGGGTTTGTGTTGGGATCAAG
>contig_1109
CTGGAGAACAAACCACTTTTCAGAAGGCTCAAATTCAAGGAATTTGCTGAGAAATTCCAATTTTTCGATTAGGTGGTCCATTGCAGAGTTAGCATTGTGC
>contig_1110
AGTACCCAACCATCTATGAATATTTCTCCTTTTTTTCAGCCTACTCCTCCTCCTCTTCCTCCTAATTTTTTAATCCCACAATTTGCACCCAGCAACAACAACACTTCCCCTTCTTCAACAACTTCTTCTTCAGGACTTGC
>contig_1111
TAACAAATTAGAATCAAGGCAGATATGGATTATTTTACGTCAATGGGACAATCCCATTCAAATATGCAACTAAAAGAAGAAAAAAAGTCGAAGTGTCCGAATAGAATATTGGGCTCAACAACT
>contig_1112
GAGTTTGTTCCTAGGGGTGGAGCAAAGGCTTCAACCATTGTCTCGGGGGAGGTGTGCTGTGTCAAACTGTCCTCAACTGTTGTCTCAGGGGGCTTGCGACGCACCAAACTGCTTAAAGGAATCGTAAGAACTCCAATTCTA
>contig_1113
GGCATCCTCTTCGTAGAAACCATCCTCTGCGCGCACATTAGCCGGTGTCGCACAACTAGAGGCTGGGGGTGGAGGTTGGACCTACTGCAGAAAGAACGAAGAATGCGCGCG
>contig_1114
GGTGCACAAAGGGGTAAAAAGAGCATGCGAAAATCATTTCCCGATATTTATCACCTTCCCTCTCCTCTAATGCTAGCGAGCAGTGATTGAGTGACGTTTA
>contig_1118
CTATGGGGATTCTCGTTTTCTCTGTTGTAGGTCTTTCATTCCAGCCCTTATACTTGTCGTCCTCTCCCTGACATCTGTACAGCTCATGGTCGTATCCTTCGCTCAGAT
>contig_1121
ACAAAATCTAACACCGCTATCGCCTCCAAAATAGCTTCGATATAAAAACCCGAAAAAAAAAATAAAGGTTAAAAGAAAATCCTATGGAATATCCTAGGTTGCT
>contig_1123
CCTTTGCCCTCCTAACCTCCAACCATCATATCTTTTTCATTCGGACAACGATTTCGACTAATCTTATATCAAAATTCATGCCGTAGTCGCGCCCAACACTTTTGTCACCTTTGAATCTCTGAACAACCACTGCACCAGGCAGATTGAAGGCGAGGAAATAAGTCACCTTCGCCGGAAAATTCGATTTTCTGGCCAAACCGACGGGAAATGGGTCTCGGACCAACAGATAAAGTTGATCCTCTCCTCACGGGATTTCTACCTATACTCGATTTGTTGACTGGACGAGGAATCGAAGCTCAGCTGCAAGTTAGGACATGAATACGGACGATTTGGCCCTTGTCGAGCGCAACACATGTCACCTTTGTATCTCTGAACAACCACTAGACCAGGCAGATTGAAGGCGAGGAAAGAAGTCACCTTGGCTGGAAAAGTGGATTTTCAGGCCAAACCTACGAA
>contig_1125
TCCATATGAGCCGATTTCTCTATATGTTGGCTTTTCAAGCAACATCTTTCTTGGTCAGCCACTTGTGAGTTTGCAAATTTGCTATAATCCTGACCTCAATCTTTTCG
>contig_1127
CCGGCTTCTTCTACGGTTCTGGAAGCCGAATAAGACAAGTGGGCTTTCGAAACTATTCTTCTTCAACTCGTGCAGTTCGCACAGTTCGCACAGTTCCCAAGTTTTCAATT
>contig_1131
AGAGCCTGAAACCACCTGTAGATTGCCTGTAATAGATAATCATCAGCGCCTTTTTTTTTCTTTCTTCTCTAGATTACGACTGGTTTTTTTAAGGGGCCGTGGTGTGGACGTACACTTCGAAGCAGCAGGCATATGCGT
>contig_1133
CTCCAACAGACCAGGGATTCACAAACATCTCGTAATGGAGGTACTAGCATGTCAGCTTCCAAATCCACAAGTAGTTCACAAAGGTCTACTGTGAATCATCCAAACTACCAAACTTCCGCCTCTGCTTTATATGATGACACTGAGGGAAGGACAGGTGAGCTCACTGCACCAACAGGTGCAGATCCTATT
>contig_1139
GCAATACTTGCTGCCGTTGCGATTCCGAAGCCACGCGCGCGCTTTGCAGACTACCATGACGGATTCTTTGGCGGCGGGAAAAACGGTTACTTGGATGGCGACATAGATAAAAC
>contig_1140
CCGACATAACCTATCTTCAACTCTGAAGTAACAATCAGCTTGCGGACTAACTACTAAACTGATCAACAGTCTCATTTTCGTTATCGTCATCCACATTGCCACAATCATATACTTCAAGATATGCCTCCTCCCCTT
>contig_1142
CACGGCCTTGTAGTCGTACCAACACGGTGAGTTCCACCCGAATCACCTCCCCCGTTGTCTTCTAATGCGTCAATTCCGCAGTCTTCTTGGTGCGAGAGTCAACAGT
>contig_1143
CTTTTAGCGTCCCGCAGGCTGTACATCTCAATGTCAACGGCTTATTTAATAAAGTGCACATACTGCATTTCCACTTTGCTTGATCATCCATTTCTTCCTGACCTGGCTTC
>contig_1144
ACTCCGAGCATACGAAATCAGGTCTGTAACAAACCTCTCCCAAAGCATGCTTGGAATGCAACTGATGAAGAAAAGTGCCACTCTCTACCTATCGTCATTTCT
>contig_1145
TTGGGTGATATCACCAACAACCAAGCATATAATTTGCAGATCTGTTGGTAGGAAAGTTGCAGAAAACCCAGGAATAAAAAAACAGGGAGGAACTAAGAACCTTGAGCTGCAGCCACAGGAGGCCC
>contig_1147
GCTCCAGCTCCTGCTCCAGCTCCTGCACCAGCCGTGGCAGAACCACAGCCCACCACTCAAACTGCTGCTGTTGTAGCTCCTACTGATTCAAGATCAGATGTGT
>contig_1149
CGGATGAGCCGGTGAAGCCATGGATCTGACAGAATATCAACATCTGCCCGAAGTACTCATCGATATGATCCGCACCAGGATCAAGACATCCTGCTTAGACG
>contig_1150
CTTGTCTACCTCAGCATGAAACTTCTCTTGATTAGCCAGGAACAGCTTCTTCTTTTCTATAGCCGGCACCTCATTTGGAATGAGATCAGCAATTGCCTTCCAGTAGTTCTTGTCTACCTCAG
>contig_1151
TCTTCAGTACTGGACCTACAACACATAAACTGCTAGCCGGAGACGACTGAACAGTAATACGACCTGTCGGAATCTGCATAAGCTCACAAGCTACATCCTTGAAATCAAGAATGC
>contig_1159
GAATCCCTCTTTTCCTGGCCAACAATTCCTTCATTCCCTGGCTAAAAATCCCAAAATTCGAAATTAAAAACCCCAAACCCGGAACTCTGAGGGCTATATAAGAGAGTTGGAAGCTGAATCTAAG
>contig_1160
TCCTCCGGAGATGAGGATGTTATCAACACAAGTGACAATGATGGTGTGGCCGGTGATTATGGTAACAGTGATGATGAAAGTGATAGTTCTGAACTTCATG
>contig_1161
CTCAAGAACATTACTGACAGAGGGGAGTAAGTCTCACATGAACTCCTGCCCTGGCTGAAGCTTGAAATTTCGGCATCATGGCTTGTGAAGCTTGAATCCGAACACTCTAGGAA
>contig_1163
GTTTTGAGTTGGTATAGATGATTCTATCGTCGTGTCCGATAAATTGGAACTGTCCAACAGATTATTCTATCCGAATAACTTATCCAACAAAAGCCACAGCATTTCTCCTACCAAAACAGGTATGAAACAAGAAACTGATGAAGGAGACAA
>contig_1164
TTAATTTTCGGATGTCAGATCAAATGAATTGACGATTAAAGGACAAAAATGGGTGCGTGGTGATTGGTGACTCCAAATAATCATACATCAACTTAAACAACGTTCCC
>contig_1165
GCGAGAGATTGTGCGGGCGCTGAACAGTAAGAGCTGGCATTCGCGTCCCCAATTGGTATGCATCTGATCCCTTGAGTAGAAATACCAACATCCTCTACTCGAGCT
>contig_1167
GATCTTCAGAGAAAACAGCTGCTCGAGAGACGTTGTCATTCTCAAAGGCACTTAGACCAGAGTAAGGACCAGAAGAGAACATCGAAGATGACACATCGGATTCAAAGGTTATTGAAGACTCCCTGTTATTGGGTCTGGCATTGG
>contig_1169
GATAGAACTAAACAGTGGTCGGAAAAAACTGAACAAAAGACTATCAAATTACACGCTACGAAACAAATAGTAATTAACAAGGAATCTTAGATGTGAACCACTTCATGA
>contig_1170
ATCGTTCGTAAAGTCGTGGTCATGGCTAGGCTGGTCAGCAGTGTACCAGCAAAAAGGGGTTTCCTTTCGACATCACGTACCAATCGCAGCCACCAGTGACGACTAC
>contig_1171
ACTTGAAGGTCTACGGAGACACCGCCCTGGGGGTTTTGTTAGCGGAAGAGTTAAGTGGGGATCTGGGGAAGACGCACGCCGTGGAGAAGAGCTGCGACTGTG
>contig_1172
AAAAAAAAAAAAAAAAAAAAAATCAAAATCAATTTTTAGGAAAATATAAAACAAATACAAAGAACTCTTTGGTCTGTTTTCACTTGCACTCTAAACTTTTGAGCGTCTTCGATGACAG
>contig_1173
CCTGAAATTACATATTAGGGAACTAAACTATTATCATTAATTCCCCTATACTGTGCTGAAACTGCACCTGCAGAAATTATATGTACTCGAAAAACACAACTACGAGTC
>contig_1175
GCAGCAGTTTGTGGCGCCACCACGGGCGCTTGTGGATTAGCGTAGCCAGCAGTTCCATAACCACCATATGCATTGTACGGCTGTTGGGTATAACCAGCTGGCCACTGTTGTCCCTGAGTAGCTT
>contig_1176
GGTTCTCTCAGGATTGCGATGTCAAGGTAAGTACAATTTTGTCCAAGGTTTCTATGCTTATGGAGCTCTGGGTTTGTTCCTGTGCTGATACATACCTCCTGGTAGTTCAACGAATGCTAGTTGGTTTGG
>contig_1179
AACATCTTCATCGGTCTTACACGACGAAAATCAAGAAGTCGGAAAAGTTATTGTCACTCGGTACATGGAGAGACTACGAGAGGAACGTCTAGAGAGGAAGTTCACC
>contig_1180
GACACGCCGCCGCCGTCGACGCCGGAGATGAGGCATCGGACAGAAGAAGTTGAACCGGCGGATACACGTCGCCGCGGAAAGGAGGAGGGGAGTAAGGGGCGGACGAGGAGGTGGCCGGTAATCGGG
>contig_1186
CCTCATGCAAACCACCTTGCACACCCTGGGTATGGTGGTGGTTTTGGTGGAAATCCATACGGCTCTGTAGGGGCTGGATATGGTGTTGCGGGAGGCTTTCAGCAGCCAATGATATATGG
>contig_1189
CGGAACTGGAACGGAACCACGCCATCTTATATGTCATCTGGGTCAGTATGCCACTGCAAATCGACGCGAGCAACAGAACTGACCAACATGACAGAACCAACGGGATCGC
>contig_1200
TTCCATATACGCGAATCAATTGAAAGTGCGAACATTCTAATCAAAATTCTCTGTTTGTTCTTATTGATGTTTTTCAGGGGATATATACCTCGACGGTGTCTTC
>contig_1201
AAAAAAACACTCGGCAACAAGACCTTTTTGTACAGAAGGAAAACACTTCAGTTGAGGCTGGAATGGGTACAAGATAAGCAACAACCCCTTTGACCAGAGCTAAAGGCGTCGCGCGGGATCCCTCAATCTTAG
>contig_1203
GTGATCCCAAAGAGCTTGTCGAAAGTTACAAGAGACGGTTTTTGGCTCAGAAATGAAATCAGCATAACTAAGCTAGGAGTCGATGCAGATGTTCCGAGTTTCGCTCGTATGTGTTGCGAATTACTGATGGTGGTTCTGAGAACCTGGAGAACC
>contig_1207
ACATTGTAGTAACTCAAGCCGTTCGACCGGAGACCTATCCGAGCGGTCCGCTGCATTTGCCGTATAACATATCCCCGCTCCTTTGGAGTACACATCCATTTTC
>contig_1211
TTAGATATGACCCTCGGCTTACACGCTGATGGGCACGGCGTCAGCATCTTGTACCATCGAGAGACTGCGCATGACGAAGAGTCCAACTTACCGGACCTTCAGAGGGCAGCGTGCTCC
>contig_1212
ATGCTCTTCTGCTTGTTCGGTCGGCTGTCGGTTCTTCACAAAGCTTGCGGCGCAAAGAAGAAACTTTCTAAAGGAGACCAAGTTTCAAAGATTTTGATAGCTAAGCATGCGCTATTCACATCCTTTTTTT
>contig_1214
GGAAACACAAAAGTGATATATTAGTCTCTCTGTTGAGATGTTTATTGTATAACCCTGCAATAAAACCGGCAATAAAATCTTGCAAGGTTGATAAGTTGTCGGACTTGTAG
>contig_1215
GGGCCGAGGGATTCGGAGGCGCGTGGCTAGGTGGGCATTTTGGTAAGTGTAATCTTGTCGTTTTGAAATAGTATTGAGACACTTACGATGGTAGCGAACATTCTATCAAACT
>contig_1216
CATAGCAATTGAATTGCAATCAGCTACTGGAGGGGTCAGCGGAAGGTGGATCTACGTTTCTTCAGGGTGCTCACGGGTCGTTTGCAAGCACAAGGATGTC
>contig_1217
GGCGGACCAGCCGGTGAGGGCGCAGGCGATGATAGAAGATTGGGTTTTGAACAAGGGGTTGTTCGCAAATGTTAAGGAATAAGAAAATACGAAATTGTTCCTTAAATTGTTTGTTGCTTAAAAG
>contig_1226
CTATTGACTTGTGAATTTTCTCCGTATATTCCTTGATTCTTTCTTTCATATTTCCTCTTTTTTATTTTATTTTTTCTCGGTCAAGTTTTGGCTGCCCTGTACGTC
>contig_1228
CCTAAAGTAAATGTTGGTGCAGTTGGAACATAGAGCTGAAAGAACCGGCAAAACGACTCACGTTGGTGTAAGCTACTGCATAATCTCAAACCCTGCTCTTGAAATTTACTTGCTCTCAGCATCATACAGATCAGTTACCAAATAA
>contig_1231
TTTCTCGTCGCCGCTGCCAATGATTTGTGCCACTCCACGGCCGCTTTGGCCTCGTCTGAAAAACAGTAATTAGCTACCTATTCTTCGATTCTTTGAAAGTAGGTGTGCTATATACATACATTTCATAGCAGCAATTGTATGCGAA
>contig_1232
GAGTTGGCCTGGAAGATGTGAGCCTCATTGTGGCTAATTTAATTGGGGAGGAAAACAAGGATTTGGACCTTGTTTCTGCAGCTTAAATTTAGCCATTTTATGATCTGCAATGAAGGGGTATGGCAATAGAATTGGTTTGTTTTTGGTGTATAATTT
>contig_1234
TCCTTCAAGCGCGTGGACGTGAGAAGGTCCGTCTTCATTGCGCGTGCCTTCGAGAATTACCATTGATAATTGAAAAGACAAGGCGAAGTTTCCGCAGACC
>contig_1235
AAGAGATTCAGTTCGTGCTACGTGGATGCCACAAGGCGAGAAACGAAAGAGGCTGGAGGAAGAGAAGGGCATCATCATTCGCTTTGTCATTGGTCATAGTGCCGCGT
>contig_1236
CCACTGCAAAATCCTTCCTCCCTTCATCTTCTGCTACTCCTCCTTCTTCACTGACAACAACACCAAAACTAATTCATGTCCAAAAAACAAGTACAAGGAGAGGATTG
>contig_1239
TATTTGTTCATGGCAAACTTTTATTTCAACAAATAAATACCATGAGAACTGTCCGTCCTACCGATTAAAACGACGGCGTATGGATTCAATGACAAAGTTACATTACCAACTGAATGATTTCCA
>contig_1241
TCAGTCATTTGCCAGCACTCTTTGTCTATTGTCTAGCCATTAGCGTTTGTCTCACTGTTGATATGTGATAGTCAAACTCGCCCATGATGCTTAAGTATCTCAAGAAC
>contig_1244
CATCTCGCACCAAATAAGGGCTCGTGGATAAAGCAAACACATGTTAAGTGGTATAGAATGTGACAATGTATCCGTGTTATATTTCTTATCTCTCCTTGGTGCAGAAGATAAAGAACAAAAAAGGACGAAGTTATTGTCAACAGAT
>contig_1245
TTTTATTTATCAACAGCAACAAATAATTAGAATCCCCAATTCACCAGACCAGCAAACCCTAATTTCCTAATCAGAAGAAAAAAAATCCAATTCAATTCCAC
>contig_1249
CGAGCATAGTACTGGAAGTTCTCAACCTTTTATTGTCTTCTGAGGTCCGCCTTCAGGATGCTGCCCGTGGGCTATCTTCTGTTAGTAGTGAAGGACGGGAAACAGCTTTGACGTGGCTGAAGGATAACTGGGAGCACATCTCCAAGACCTG
>contig_1254
GATCACCAGACCAATTCTTTCAAGAAATTCTACAATTCAATCGAGACGGTGCGGTCCGCCAGCAGCTCCTTAAAAGGGAAGGTCAAAAAGCTCTGCAGTTTTTTCGAAACG
>contig_1255
CGAAAGAAAGAAAGAGCAAGAGGAGAGAGAGAGAGAATCAGACTGTAAATTTTGTGGGGAGGAAGGAGAAGACCATGGCGGTGGCGGGAGTAGTGGTGGCGGTGGTAGATGAGAGAGAAGAGGAAGAGGAAGAGAGAGAGGGA
>contig_1256
ACACATCACGAAAAGATACAGCGTAGGTGCGCTGCCCACTGCCCACTATTCTACTGCCCCTCCTCCGCAGGCATGGCTTCATTAATCTAACTTTGACCATCAAGACTCCTCAACTTTACCACCATTGG
>contig_1257
TCGTGTCTCTGGAAGCGGAAATCAACCATTCGATCCCACTGAAGTGTTGCAGCTGAGTCTCTGCCGGGACCTGTGGGTCTACTGTGGAAGTGGTTAGGCCGTTTCTTTTTCAA
>contig_1260
CAAAACCCAGAAGCGGTCTCTGATCCCGCAGCAAAGGGCCTTCTGTCCGCCATGCCTCCACAAGCTTCTGCTCGCCACCAAGAACCCCTTCTCCTCGGGTCTCGAATCTCTGCTCATTCTTTGCGCTTCGGCGGCTCTGTCGCTTTCCCTGTTCATCGCCGATGTGGATCCCGCCTCCGCTTTCGTCGTCACTCCGCCGAGGAAG
>contig_1261
GAGGGGTATTTCATCCTTTGTGGTATAACATGTGTGTACGTAAAGCGTCAGCGTTTATCTTTGAACCTAATGTTTTGTGTTTGAAATTGTCATCTGCGGTGTCGCGTGTATGATCAAAACTAGG
>contig_1263
TTAAGAAAAACATTCAACCTGTTAGCATAAACTAAATCCTTGTAAAAGTACAACTGGTTAGACGTTCGAACAGGTAGAATACGTCCTACGCATTCATGTTTACAAAAACTATCATTTTGTAAGCGGGAGAGTTTATC
>contig_1264
CGTCAACAACAAAGCTTTCCCAAAAAATATGGGGCCGAAAATTTGGACTTCGCCTGTAAAACTCATGACCACAATGCAATGGTGATGCACAATGTTTGGA
>contig_1267
AGGGAGTGAGGGAGTGAGGGAGTGAGAGAGTGAGGGAGTGGGAGTGGGAGAGAGTGAGGGAGTAATGGAGGGAGAGAGTGAGGGAGGGAGTGAGAGAGTGAGGGAGGGAGTGAGGGAGTGAGGGAGTGA
>contig_1268
CTGCCGCCATGGTCAAGCACCCTGCGGCCCCGGTGAAGCATAAGCATTACAGGCCTGCTGGAAAGAAAAAGGAAGGAAATGCCGCGAGGTACGTCACCAGG
>contig_1269
CCCATATTTGCTTCTCATTAATACTCGTCCTCATCATCGTCATCGTCATCTTCCTCCTTGTCATCATCATCGTCATCATCCTCCTCGTCGTCCTTTTCAATATTTTCCATAGTTACTCCTTTATCTTTTGAGGCTTGAG
>contig_1271
TGGGAGTCACCTAGACAATCAAATGGTTGATGGGGATTTTAACTTGCCAACGGGAAGGGTTAGTGAAGATGTTCCAGTTGATCCTGAAACCAAGATGGTTAGTTGCAAAAGAGAATCTGGTGGTGTAAATGCTGAAGTTTGTGAGGTCTATGTTGATGACTTCTCTAC
>contig_1273
CTTTTCGCGATTTTCCTGTTTATCTTCTCTTGCTTCTTCTGCGATATGTTATCTGATCTCTTCTTCTGTTTATCTGCTTTCATCTTCTCCGTGGTTTAACCCTTCCCTTCCATTTCTCGGC
>contig_1275
ATGGGTCGTCGTGAAGGAGAAATGAGGGCTTCTGGGGGTCAAAATAGAGAAGAAAATCATACTCATCAAGTTAGAAAGGAATTTTGGGTTTTCAACGAAGAACACGAAGATATTTGTGATGACTCAAGATCTTTTGAATCTTCTTCCATG
>contig_1279
CAAAACGGCCGAAAAAGTAATGCAGCGGTGGCTCGACAGTGAAAGACGACGGGGAGAAGAGTGAAGTCGGGCTGTCGACAGCGACTCGAATGGATCGAAATTTGATAGAAATCTTTAG
>contig_1282
CCGATGGCCGAGCAGAGAATCAGCAGAGGCTCATGCCGCTGAGGTCGGGTTTTGTGCTCTACATTTTAGCTTTGAACATCTTGGTCTTCATCAAGATCTCGTTTTGAAGAATGTTACATGAAGCCCTATCGATGTTTCCAAAATCTGTTTGTATGCTAA
>contig_1283
ATGCTTTCAAGAGAGAGAGGAATCCTCAGCATGCTAATGCTCATCATGAATGACAAGGCCAAAAAGATAAAGAGTTGCAAGTAATTTTGGTTTCTGTTGTTTTATTTAATT
>contig_1284
GTTCCGCAGTCGGCGCAGGTCTTCTTAAAGCCTTCCTCCGATGACGCAGCATCTGGGGTTTTGATAGTCATTTCCTCCGACTCCGATCCTTTATCGATTGGATCCAA
>contig_1288
TAGCAAGCACGAAGAAGTTAAAGAGGTGACTGAGAACACAGACGGAGAGGTTTAGTAATTCTATCAAAACTTCCATGCTAAAACTGATCACTCCCTGACC
>contig_1289
TCTGGAAAAGTGGTTCGACCACAACCACCGTACAACTTGCCCTCTTTGCCGCTCCTTTGACTGAAAAGATGAGGGTTTTTTGGTTTTTGAGGTTTGTGTGTTATGGAGTTTTGGGTTCATCGGCTGTACTTTTTTTTTTGC
>contig_1290
CCCTTTGCTGATCCCTGGCCTGCTTTTAGCTCCACATATTATGGAGCGACTAATATTCCTTCTGTTGGCGTGCATATGGTCGTGATGCGTAATCTGCAGCATATTCAAGGATCGATGACGGTAGGACTCGCAACTGGGAATTT
>contig_1291
ACCGCTGCCAAAATATATGTTATACTATCGCACGCAGTCCAATGTTAGGGGGGAAAAATCTCAAAGATGAAGGGTGGAAAGAACGCACCTCAGTCTTTTTCC
>contig_1293
ACGTGCATTTTTTGCATTGGGCTCTTTCATTAACTGATATAAATATCGGCTAGTCTACCACATTTTTCTTGACAGAAAGATAAAAAGATGGTTCCATGTGCTCTGATTCATTATGTGGATTCACTCCAATCCAG
>contig_1296
GCAATCCCACCTGCTATCATATGAATTTCACTGCTTTCTCACGAGGTTGATTGAACTCAAGAACGCATCCAACTTTCTGGTAGGTCCATCTGTAGAAATTGAC
>contig_1300
AAGGCCTGACATGAAATTTCCCACCTTCTGCATATCCTGCATCACACAAAATTTAACACTCTTCGCACGCTTCCATCTGTAGGTTCTGGTGTTTGAGGGTGTTGCTCCTCGAGTATAGTTTGAACCCTCTTTACAGAACTTCCAACTTCCTCAAGTTTTTGTAGTAG
>contig_1301
CTTTCGGGAGTTACTCGAAGAAGTATTATTGAAATTGCTCGTGATTATGGTTACCAGGTTGAGGAACGAGTTATTCCGGTGGAAGAATTGAGTGAAGCCG
>contig_1305
CTGGAACTTTAATGTTATGTGTTACAAGTGCCCTTCTTCCCCAAATTGGAACTACCAAGGAACTTGATGAATGTCCCTTTCCCTCTTTACAAAACAAGATCAAGTCTACATTGTATGAATT
>contig_1309
CGAAATTCTTGAGGAAAATGCAAAGTAACTGCAGCCACATCCATGTCTTGAACTTGAAGGCTTTTCCAATAATATTGGTGCAGTATTTCTTGGCAGCCCATGATTGCGATTTGCTGGTTCCATTTCATCAGTAAGCTGCCAATTACG
>contig_1310
CTTTCTTCTTCTTTCTGACTTGGGTTTCCAGAGCCGCTCCAAACTCTGCAAAACCGATAAATCCCTACCCGTTTGCCATTGCAATCTCTCTCCCTCTCTCTCTCTCTCTC
>contig_1314
CTGGAGGGCTCCTCACAGTAAGAGTTGGTGGAGGACATGCAGGGGACCCACTATTCGCAACCCTCTGAATATATACAAGGCGAGACATCTGAGAGTGGAGAACAGCGGCT
>contig_1315
CAAAAGGCTATAAACCTGAATATTTCAACAAGAAAAGGAGATACAGAAAACAGAAAATGAAAGTGATCTTTAACACCCTTAATATACAAGATTTAATTAGGCCATTAAAGGGAGGAAAAGAAGCAAAGAAAACTTGATGGAAACCCCTAAACTACGTAGAGCTTCGTATCATCGCATGTATGGGAATTCCTCCACTTA
>contig_1317
ATGAATTCCTCACAAAATGGTCTCTTAAAAACTAGATAGCTTCCATATGTGCCATCAGGAGTACGATTGCTCGGAATTTTTGTCCCGTTGTGGAGGGAAACTCTGTGGACGATCAAGCCATTGAGGCTAAAGATTACAA
>contig_1319
CTCGAATTTGAACCAGGATCGATCGAACGAGCTTCATCAATTTGTTCAAAATGCACATCAATTAGGTGGTTATAGTGCAAATTTGAGTTCATTAACAAGTTCATCATCAC
>contig_1321
GGTTTGCATATCTACCGTAACGGTTAAAAAAACTCACACTCAGAGTGGAGCTCACAATGATCCGAACCACCCACAGTGGCGTCATTAGGAAAAGCACGACAACGATCAAGA
>contig_1322
GCTGGCAGTCTTTACAGTATCAAAACGTACGGGAAGACCCTGATCTTAAACACGGTCGGTCTTCTGGTACTAACGCTGTGCATAGTGCCACAGGATTCTCTACCCATACAC
>contig_1324
GTTTTCACATGCTTATACTTGGTTGATTAGGTTGAGTTGCTCTAGGGGGATTGATGTTTCGGATGTCGATGCGCATAGACTTCTTTTGAAGGGTAGGGATGGGACAAGAGCCA
>contig_1327
ACTGGCAAACACCCCTTGTGTGCCAGTTCTAACTTGTTTCCATGTCAAAGTGTGTGTAGCTACTGGTCAGGAGGAGGGTTGGCGTATCGCATAGGAAAAG
>contig_1329
CCCATCTGCAGCCATAACAACAGCCCTCAACGTTGCAAGACAGGCGCATCACTGCCTATCCTAGTTAAGGGTGTTCTCACTGCCGAAGATGCAAGGATTGCAGTACAAGC
>contig_1330
TTGCATTCTCCCATCCAAATTTCACAGAATCTAATGCGACCACTACTACTGTCCAGAGCCTTGAGAATCGTCCTTGGAAGGTGGTTGCTGGTGGTGGTGGTGGTGTTGCTGTGATTGTTATGGGTCTGAGGAAAATTCAAGCTGAGACTCAGGCCCAAATCTTCTCTTTCAATCATCATGCCTACCTCCTTCCTTTTGTGGGAATTTCACTCTAAGCCCTGGTTCAGTTC
>contig_1331
TGAGATTGGCCGATCCGGCCTAATATATTAATCCTTGACTTTGAGTTCGCTCTCCAAAGTTAACGCGTTATCTCCACTCCCGTTGTGGTGCTGCTCCATCGATATCAACACATTCCTACCTTTGCGGTAACGACTCGCCCGAGATGTGC
>contig_1338
CTGAGGTTCAAATACGCCTCCCATCATACCGACATTGTCTTTCAGAATGGGCGCCCTGCAGACAGAGCGATCCAAATCAGCGGGAAAGAAGTAGAGGAAGTCGGCTTTGACAAGATCAGAAAACAGCAAGCAGGACTCCATGAGCT
>contig_1339
CAAGTCACATTGCATAACAATTCAAAAAGAAAAAGAAAAAAAAAACCTACCGGGACATATGAAATTGAAATTTACAGTTTTAAGTCATAAAATTTCTTTT
>contig_1341
CTGATCCAAGCTCATTAGGGATTCTTGGTGCAAGACCATCGGAAAATAAACGCACTGTGAATGAAAGGCCATACAGGACGCGACAGGCAGGTTTACCAACAAAACAAGGTTTTACATCACG
>contig_1346
TTCCCTTCCGCCAAGCTCCCACAATTTTAAGAGACACCAATTCAGACAACTCTCAAAAGAGAGTTTTTAGAGAGAGAAAGAAGAGAAGAGAGAGATGGCCCAGGTGAGCAAAATCTGCAGTAATGGAGCTCAAAGCATCAACCTTTTTCCCAATGTTTCCAAACCCCAAATACCCAAATCCTCAAATTTGCACCCATTGAAGTCACATTTTCTGGGTTCCTCAAATTCTTTGAG
>contig_1348
TTACAGTGGTGGGGAGATCACTTTGCGGGGAGCCTATTGAGATATGGCGCCAAAGAGAACTTGAATGGTCGAAAGGATTTTCTATTCTTGATTCAGAGACTGA
>contig_1349
AGTGGGAGTGGGAGTGGGAGTGGGATGTTGACGGCGATGACGACGACGACTGCGACGACGACTTCTCCGCTTAGGTCGGGGATAAGGACGACGTTGGCGGAGGTTTTGTAGATTTTTCTTTTCTTTTTCTTCTGGG
>contig_1351
TCCCAACTGGCAGCTTCAATTCCTTTCAAAGCTAGGAACTTGGATCATTGGACAGAGAACTTGCCCTTTGGCTTTTGAGTTGGGATGAATGGGTAGGGTTGGAT
>contig_1352
CTGTGAGTGCATATCAGTTTTCCCTTCTGTTGTCACCTGTTGTTTCCGTGTGGGATTGCATCGTTCGCAAAATGAGTTAAGAAAAAGCAGGTGAAGGACGAGTTGGATCGTCA
>contig_1353
AATTCAGCTGCGTCAATTTCAATTACCGGGGGGGTTTGTGTTTGATCATCGCCGTGCGAAATTATAAATGTTTTCAGACTCGTAATTAGTTTACGAGGAGAGC
>contig_1357
ACTAGATGTGATGAGTTTAGATGGCTCTGTGATCATCAGCTGCTGTTGTTGTATGTTATTCTCTAATTTAATGTACTCGAAGATTCCAAGTTCGAAAACTTTGT
>contig_1358
GTCCGATCCAAAGAAATCTTTATGCTTCTCAGCATCTGAGCCCTTGGTCTCAACCCAATAAAAACTGGTTCCCCCCACGCAGAAACCAGCTTTCAGAAAAAGAGCCT
>contig_1359
CTTCATCTCAACTCTGAAGATAATCAGAGAGACAGAGACTACAAACTCAACTCAACCATCTTCTCTACTTTCTCTGCCACACCAACCGCCATGTCAACGAAGGATTGTGGAC
>contig_1361
CTGCCTCCCTTCCTCCCTCCCTCTCTCTCTAGCTTCAAACAGCTCTCTCTGCTCTCTCTCCTCAAATCTCAAAGAACACAGAGAACCAAGAATTCTAGAGAGAGAGAGGTGCAGAGAGAAGAGAAGAGAA
>contig_1365
TGGAGCATTCAAGGCTCTTAAAAGAATCTGGTTAGCCTAGGGTTCACAGTTTGCACTTACAGAGGAGGATAAAAATATGACGACACGGAGAAGCATAGGAAGAGCAAGCCTCCAAC
>contig_1366
CTCCTCAAGAGTGACATCACCGTGGACTTGGTATTTCTTTGCATCAAGTTCAGGAAGGCCACTGCTTCCATCCTTCTCCACAATCACCGGTTCATGAGACGGATACCACTGCCTCATTTTCTTAGCATCTGAAA
>contig_1370
GCCGGCTTGAAACAATAACCAAGCCTTCGCCCGTTTCCAATCTCGTCTTCCGTCGTAGTCAAGAGTCTCCGAAGACGGCTCGGAAATACTAAACACCCTCGCTATATTGTCTCTCATACAAGTGTAAGCAAGGCCAGCAAATTAACTACTACA
>contig_1372
CCCTCCTTTGTGTTGGATTAGATGCTCTTGAAATAGGTGGTCGTGGTCGTGGAGGTAATGATGGGCGGCGTTGAACTTGAGGTGGTGGAGGAGGTGGCATTTCACCTTGTGAGGAGAATCCTGATCCTGA
>contig_1374
GTCCGATGCGCCGTCATCGAGAAAGAGACTCCCGAGGCCCACCGCCCCGCCACCTTCCTCCGCGAGAACTCCTCCTCGTCCTCCGTCCGGGGCCGGTTCGAG
>contig_1379
CCTACACCTGCAGTTCACTATGGGTCTGCATGTCCAGCAATGTCATCGTCGCTTGAATTGCTTTCCTCGTCGCTAATGTTCTCATCGCTCTCCTCGTCTGGTGTTG
>contig_1381
TGGCTTCTCTTCTTTGAGAATCTCTCATCTCCAAATTTGTTGCGCTGCCAAACCGGAGACGGTGCAAAAGGTAGTGGAGATTGTGAGGAAACAATTGGCT
>contig_1383
TTTTTTTTTTTTTTTTGTGGTACATGGGTTTGGTATTGCGTCTTGTGGATATATTTGGAATTTTATTTGGGGTCTGCGAATAATAATGGCAGATTCTGAATTAAAATTCAGTGTTCATGAGGTCATCATCTGTTTTGTCCTCAAGAAAATCA
>contig_1385
TGCTGCTCTTGCTACTGCTTCTTCCCCTTAAAGGCCTTCTCGGACTGCGAGAGATTCTTCGGGGTGCCTTTCGTGGACTAGGTGATCCAGATGACGATGACCTCCCACG
>contig_1387
CTGAACCGGATAGGTCACAGAGCCGCCAGGGAACCAGACAAGATCGCCGTGCGTTGGTGTGCTCTGCGGCTCGTTTGCATGCAATTCGTATCGATGACGGAATGTAGAAGGATCTTTCTTGTCAAATCGAT
>contig_1388
GCAACGGACGTGCTTTATACTTGTGTGAACTTGAATCGATTCCAAACAAACCTAGATAGTCTGATTCATTGAAATGACCGCATTGCTGAGAGGTGGCCAGTCTTATCCAACGTTTGACTCTCGAGGTCTCACATTAGAAGAAGAAGAAGAAGAGCGAAGCGAAACGACCCGTCTTACTAGAAGAGAAGGCTGACTTGAACAAACATGTGGATCTCGTGCCCTGAGATTGGATGAAAAACAATAGAGCAAGGCGATGGAAGGAGTTATAAGACTCAAAGACGATGCGTCACCAAGGCGAGTATCTTCGCCCATTCTTAAGCCGGAAGATCACTAAGAATCGATATTATAGATAGACCTGCATCAACAGCGTCCCCAGATTGGAAATTGTGGTGAGTACATGGCATTGGTACAAATCTATCCAAAAGCTTACATTACTATGTTCTCCGCTTTCGTACGTCTAGTGTTCCGCAGATGCAAATGTATTTTGTAGATACGACACCTCGTCGCTTTTTCCCTTTGTACAGCGTCTGCTCTGGAGCAAACTCCACACGCTTCTCCAAAAATACAGTGTTATTATATTGA
>contig_1389
GAGAATCCAATGGCAACGCAAGCACTATCTACTCCAACTGCAACTGCAAGAGGACGCAGCAGCTCCTGCCGCCATCATGACGTCAACCGCCGCCGCTTTCTCTCTCTGCGCCACCATACCACTGCCTCATCCTTATCAAGGCCCATCACCAGCTTCCTCATCC
>contig_1391
TCAAGATCATGAACTTGAGGATCTGGTTATTTATGGGGTTCTTTCTTTGCCCCCGCTAATAGTTATTACTTTGCTTCCATGTCAGCACCATGATGTATCACATCCATAGTCTCGTTGTGTATCGTCC
>contig_1392
TGAGACTATTCAGATGGAGGAGAGCTTAGAGGAGAAAGAGAAACTTGTTTTGGATTTACAGAAGAAATCTAAGAAATTGGAGGATGCCTTGATAAATGCAAAGAAGAACTC
>contig_1393
CGCTCTGGTACGACACCTCGCTGCCGAAGAAGATCAATCGTCCTCCGCCATGGATGCTCACAACAACTCCATCTCTGCCTCGCCAGCTTCCGCCCACGCCAATTCCGTCTT
>contig_1394
GGGTATAAACTGTAAATAAGTTGAAAGTACAGGGTTTATCCTAGTTCTAGCTGGGTACTCGTAGTATTATTAAAGAGTCTCCCATAATATATGGCTCTTCGTGGGTGTGTGCGTGTGTGTGTATGTATAAAAGTAGTCTTTAGTCACATATGAGTAGCTG
>contig_1398
GCTCTGCATAGCCATGGTGAAGTTCGTGTTCGATCAGAAACTGCAGGAAGAAGGTGCGGAGAGTGTATGGATTTTTGGGGTTTAGGGGGACGGAGGATCTTGTTA
>contig_1399
TCACTTGGTTTAGTTTTTGACTCATCGTTCCGTTGCTTGCTTAGTTTAACTTCATGTTCTGGGCTAGTATCGCGGCAGACAGCATTCCCTTCGGGTATAGTGCCAGACTCACAAATGCGGGCTGTCGTAAACACGTTT
>contig_1409
CAGAATCTGAAATATGTCCTCGAACAGACGATCAACCATCCTTGCAGATTTGAACGCCGGGTGCTGTTTCGCTGCAGAACGACGGAAAGTGCAAGTGTGGC
>contig_1410
AAGACGAGAGCATAACTTAACTTTCTACCTATATGAAGCATAAGCAGGCAGTAGCAAACACTGCTGCTTATCATACTTACCAAGCAGAAAGTTAAGTTATGCTCTCGTCTT
>contig_1413
GCATAGCAACATACCAACTTGTACTTAAAGTGCCTGTAGTACTATTTGGCCAATACTGCTCATTTCCGTTGACATGCCTAGCATTTTTTATTGATATAATAAGAGCTGAACTCGTTTAAAAGTGC
>contig_1414
GAAACACTCACAGGGTCACAGTCGCAGCCACACCCGCAGCGGAAGAGGGAAACCAGCTCTCAGGCACATCAAACATTATGGCGGACGACAATCAGAATGAGGT
>contig_1415
TCATCGCCGATCCCTATCTAACCTGGTACGTTTCTTTCCCTCGACACCGTGTCGTCGTCTCATGTCTTACTAATATTGCAACAGGGTCTTCGCCGGTCCCACCATCGTC
>contig_1416
CAAGACTCCTCTCTTCAGATAATCAAATATTCGTCCACTTGGATCGGAAGGTTTCTGACTAGCATTAATTTTATCTGGAACGGCTTATGAAATAATTATGTATTGATCAATTGGAGATCAATTATATATTA
>contig_1419
ACGGGTCTGGTAATCGCAACGACTGTGCGCAATTAGATCGTTGAAGAACGTAGGACGATGCAGACGAAGCCACCCCACCTGTACGACTAGCGAAGTAGCACTGA
>contig_1420
GGGAGTTGGATGGCTGCGGATTTCTTCTGTATAATGGTGTCAGGAGTGCGCTTGCACGAGTGGAGGGGGAGGTAAACTTTGTCTTTGACGGCTTTTGCGAGCC
>contig_1422
GGGGAGGGGAGATGTCGGAGAAGGAGGGCGGAGGAGCGGCCATGGGGGTTGGGGCTCCACATTTGCAGCAGGTTGGGGTGGAAATGGAGGTGGCGGTGGC
>contig_1423
GAGAAGTTCCACATCAACGTCGTCGTATGTTTACGATCCAGCCTTCGTTTCTGAAGACCTTTCACTCACGTTCTCAAGGTTATCGGCCACGTCGATTCCGGCAA
>contig_1426
CTGGCGTCGTCGCTGCCGCCGTCACCGCCGCCATTAAGATCGGATATAGGCATATTGATTGTGCTCAAGCTTATGGAAATGAAAAGGAGATTGGGTTTGCTCTGAAGAAGCTTTA
>contig_1429
AGATTTGAAGGTGAAAGCATGTGAAATTAGTGCATGGACTGCTATATAAGAGAGCTCATATTGTTCCTCTTGTGGCTGGATTAGCAGATTTATTTGAAGGTTCGAGGTCCGGTGTGCATGTCCAGGCC
>contig_1432
CTCTATACAATGTCACTATGAAATACTAATACATTAACAATGAGATTTGGCAGGGTCCACCGATCATATATCATACAAATTTAAATACAAAGATTAGGGCTTGGAA
>contig_1434
ATTTGTTTCTTCTCGCCGTCTTCGTCGACCTGTTAGCGGGTTTAGGAAGGTGAATGAGCTATGGCGTCTTCTTTGAAAGAGTATTTGAAACGGTATGAAGTGAATAATGA
>contig_1435
CCTTCTTCGTCATCTGTTGCGGGAGGGCTACCTCCACTAGGAAGGCCTGGTGCATCTTCCCAGTCAACTGATCGAAGAGGTGGGTCCTCCATGTCTGGCTACAGGAAAGATG
>contig_1436
GGCCTTTTGACCAACCCAAGACGTTGTGCTAGATTCAGCAGTACAAGTCATCAACCTCAGCAAGTTCCAAGGAAAAAAAGGGCATTTCACACGGCCCTATTCA
>contig_1438
GCGAGAAAGCATCAGGAGCATTAACTTTGTAAAGAGTGAAAATCAGTAATACTATTCCTTCATGTGTGGAAAAGGTACTTGCCTGCTCAGCTTCCACCGTCTGACTCG
>contig_1439
CCTGCCTTGTTCATGGCATTCCATTCTAGTTGCGTAGACCCTGATCAGCATCCGGAGAAGAGATTCCATCGAGAATGAACCCAGGAAAGCTTACCCTGTAGATCAGCCCCAGTACAGAAT
>contig_1440
CCAGTAGTGTCGAAGACCACGGTGATCCAAGAAGCGCTGAAGAATTTTACCACCTGTCCCGGATGTCATGTTGCGAAAGTTGTGTTACTTTTTAAAATACCCTCTAGCGTTTTAGCCTCAATCGACTTCAGTTTTGATGGATT
>contig_1444
TGCTCACCGCCTTAAGTCCATTGGCGTAAGCACTGCCTGCAACCTCACTCTTCAATTCCATTTCACTTCTCTGTGTCAAATTGCACGTGTGCTCCAAAACCAAAAAAGGTACTGATGTTTTCAAAATGGAACACAGGGGCGCATATTACTGGAAGCGAGCAT
>contig_1447
GAGGGTTTTTCGTCACTAGAGGGGATCTGATACTTTCTCCTCTATTTATGTTGAACAGAGTTTTTGCTTTAAGGTTCAAGGCTTGTTTTGTTGTCGGAAAATATATTATTCACTTGTTTTTGAAGACGTAATGCTAGAAAGTTTTGTTGCCTTT
>contig_1449
ACATAGAAACTTCGTTTACAGCTAAACAGTGTAGCTAAAGTAGCAAACATGATAAAATATAACCTTGGCTCGTGTGTCAAAACAATCGTAACAACATAGAAACTTCGTTTACAGCTAAA
>contig_1450
TTCTAGTTTACTCTCAGTCTCCCGATCCAAGGCTCTCGCTTGGATTGGAGATAACAATGGCAGGAGTGATACAAAAGTTCGTTACTGCATCAATGTTTATGTGGATAAT
>contig_1451
CCGCGGACTCGCGACGGATCTTATCGAACCGAGTTCAGCTGTTGATCGCGATTAACTGGAAGTGACGACGCCGTTTACTCTCCCGATTGTTCGCTCTCTAATGTGACCGGCTCTG
>contig_1453
TGCAGTTCGGATGTCCAATCTACCTTCATCTTCTTCTGATTAGATTTGCTAGAAGAATTGGGAACCGATGCTTTACTCAGATTTTCAGCAGCACCACCATTATCATT
>contig_1455
ATCCAGGGCATCCCAATTCGATTGAATGGGATGACAGTTTCTCATTCGGAATCTGTAAAAACAAAATTTTGATCAAATCACACATCGCAATATACTAGGCCTTCTAATTCTTTAAGAGGTTTATCTAAAAGATTCG
>contig_1456
GGAGCGAGACCAAGCCGAGCCACTAGTGGAGTGGCGAAGGAGGCCTACTATACGTATACTGGATTAGTAACCGGTAAAAAAAAAAAAATTCAGTGAACTATTGAAGCTATCAGTGTGATTGATCAGACAAGTACCAAGGGCTTTCGGTAGACTTCTTTCATTTCCG
>contig_1457
GAAATTGCCAAAAGCAGAAGAGCAAAGTAAGTGTAACCCACATCTCATCAGGCTGAGACGATGCACTGACCTCAATCCTAAAGTGCGATGGGTTTCGACCAATGTGCGG
>contig_1459
CTACTCTTTTCCTATTCCTCACAATTCCAAACAACCTAAAAAATGGCACCATACGCAAAAGCCCCAATAACGGAAAGAAAACTAACAAACTCTAAACAGAT
>contig_1461
ATTCTGTCAGGATACTTCTCCCTGATCCGAGCAGCTTCTGCCTGCCTCCTTTCGAGCGGGTGTTCGAGCTTGAAGGAGCTTTTGGCCATGGAGGATCAGGTTTGACTGTTTCTGTAGCAC
>contig_1466
ACCACGGTAGCCTCTCCTTCTTGTGCCTGGAGATGATGGGTAGCACGGAGATGTATTCTCTGGCCAACATCGACGGAACCGTTGAGGAGGGTGGATTGATCTTCGAAGTTGTGGTGAACG
>contig_1469
GTTCCTCATTAAGAGCTCTGGCAACTTCAGTGGCCTTGATAAGAAGAGCGAGCTCGGCCTCAATGTCATCCTTGCCTCGGATTTTAACTAGGGATTTTCTG
>contig_1471
TAACAATCCTGTACATCTCTCCTAGAAAAGCAGCTAGATCGACAACTTAATCAAGAAACGGGCTCACAAACAAAATGAACATTAGTGAGTTTAGCCTTGATCTACGGTTAAAATGCAA
>contig_1474
CCACACCTTCTACCTCTTGAATCAGAAGGTGATGATAATCTAGAGTCCAAGTCATCCAGCCTCACAAACTTGTCTCTCTGGCCTCCCAAGTACTGTGACTTGTTG
>contig_1477
TGATTATTTCGGTCCATCAAACAAGTTGAGGCACATATAAATATGTAGGTTTACACACTCAAACACACCAAATTAGAAACCTCCAACATGATTGAAGCTCCTCCATC
>contig_1482
TCTTCATCCGTTTTCACTTGTTCAGAATTTTCGTGCTCTTCTTCTTCGTCTTCCTCTGTTTTCAGTTCTGTGCAAGCTGTTGCTGTTTCTTTTGTTGATTCAGGCACAAGGTTAGGTAACGAAACTGTCCCTGATTCAGTCGGTATTACTTTTCCAGATTCCTTTGATTCAATCCCTT
>contig_1489
CTGGTGGTTCTGTCACGCTGGCATCATCAACTTGCCGAGCTTCATCCGTAACATAATTTTCTGCTGGTAGCGCACAGCATTCTCGGGCCATTTCAATTCCAAGATCTG
>contig_1493
GGGGACTTGTCTTTGGTATTGGTGCCACAGGAATAGAAGGTTTGTGTAATGTTAGTAGGTGTCGATTTAAAAGGTGCTAACAGAGTAGGGATTACTGTCATATTAGTTTATCTGGGCTCTTATTATATACTCTGGCGCGTGAGTTTGGA
>contig_1497
TTTGTCGCGTTGAGCTTCTTGATGAATGGGAATGCAGCGGGAATCACGAGTACTTTCATCCGATCTGAGTATCCATCGGTTGATATACCTCTGGACCATAAAGTATTT
>contig_1498
TCGAAAACAAGATCAGGGAAATCTCCAGTTTCCACCAATTGCTGGTCGTGATCAGTAAGATAGTAGTGGTAGTGAATCCTTTGACGGAGTAGTACCTCCAGCCAAACACGACCCTGTCGATGTAACA
>contig_1499
TGGAACCAACAACATTGCCATCGCCCGTGAGCTTGGCGAGTGGAAAAACCTCGTCAAGGGTTTTTTTTGCGATCAAGAACACTCACAACTTCAGACATTGTAGGTCTGA
>contig_1502
TCCAGCTATCATCTAAACAAAGAAACCCTCTCCACGCTAATCTCATCAAGATGCACCCGCGGCTGCATGCTTACCATATTCCCCCTGTTCTTCTTTGGCAAAC
>contig_1504
GAATAACGTCTGAGTTGCGTAGCTAGCTTAATTGGCTTGCCTACGTAGTACGTACCAATATTTGGATCTATGTATAAGAAAATGCAGCATGCGTGTAGGTAAAATATGATGAGGTCTCGTTGAAAAATGAGGAATGAGTCTCGTTGCTTTATGTTATTGGTTTGCTTAATTAGTGGAAAG
>contig_1505
ATTGGAACTGGGTTTTCATCGAATCTCTTGCACAGATCAAACACAAGCATACACATCAAACCATGCATTCACAGAGCAGGCGCCAAAAAACCATCATTGAGTTTGGACTCCTATCGCAGCAT
>contig_1511
CTGGAAGCTCCATGGATCAATCTTGCATTTTTACTGATCTTCGCTTAGCGCAGATCCGGATGTCTGGGAGACTGAGCCATAGGTGCCGCAAGAGGAATAGGTCGA
>contig_1512
GTCGAAGATAACCGATTGATTCTAGCTAACAAAAAATTGAATGCTAAGCAATCAAATTCTCCTTGTGACGATTCAGAGAAGAATCGGGAGAGTTAGATTGCATGCCAAACAC
>contig_1513
GTGGCTAAAATGCAGTGATGATTCCGGCTTTGCATTCTTCGAGTTAGATGTGTTTTCTTTCGGTAATATGTACTTGTGTTGGTTGTTATGGAATACCAGTT
>contig_1515
ACAGAAAGCAGAACACGATGAACACCAAGATTCCATGAAACACAGCTCTTTTCAAGAGTTATACCACCAACATCCATGATCATTCAAGACCGAGTTTCAGTTCAACAAGGAGATATATCTCT
>contig_1516
ATCTTTCTGGATAATCCAGAAAAAGGTGGATTTGTGTTCAAGGAGAAAAGCTGCACCAAAATGCATGAACTGTTCTTTGAATAATCTTGATTGGTAAAACATGTA
>contig_1518
CCCTGGCAACTGCTAAGGCCGGCGGCTGAACGATTCATTGGATGTGGAAGCACTAACTCACAGAAAGTGAGAAGATCTCTCACACGGAGAGGAAGACTCACACAGAGGGAGAGAACTGATTTACACAATTTGCAAGTTTG
>contig_1519
CAACGCATAAAACCAATCGTATAGCATCTCTCATTATGGTACTAGCCATGGGTAATTTCGATTTGGATGGATGTGGTTCTTGTGATTGTACATTAACAGCCTCATTAGAAACATGTTTGTCTAGACTGTCATCGTCAATA
>contig_1520
TTGTCGAAGACGGAATCCACCTCCTTTCCCAAACCATCCACGAACTTCTCAAACACCTCTAATCTTCTTCTCAATTCCTCAGCTTCTGCTCCGCTGTTCTTTCCAATTCCTATTGCCGCAGCAAGGCCCGTCACTGCATC
>contig_1521
CTGGTCTGCCTGCAACTCTTAGCCTCAAAGTAATCGCTCTCGATCATCTGGATCAAGTTTTGATGAATACCAATATTCCGACCAGACCTCCTCAAGGTGGACAACCTCCAATGGAGGCAGGTGATGATTGGAGGACCCAA
>contig_1522
GGACGGTTGGTCGCTTTACAAGTCTTTCCTACATTATTCGATTTTTGGAAATGTGGCGTTTGGTAGCTTCGATACAAGTTATTCTCTAGCCATCCTATCGATCTTTCCTTCTTCGTCGGTGGATAAGGTTTGTCTTGTCG
>contig_1523
CTCACCAGCCTCTATCTGAGACCCCGCATAGACGGCGCTCGGCGGTGACGGCGGGGGGTGAAGGATGACGAAGTGGGCGTGGTGCAGAGTGCAGACTTCCTGACCACGGGAGTGCGATTGCGATGGCGACGTGGAGGAAC
>contig_1524
ATCAAGTCCTTTGGCCACAAGAATGTCATGCTGCAAAGTTCGCATGTAACTCTAACAGTGGAACTGTTAGCAAATTGTTCATGAGCGACTACGATACGGCGAAACGAAAGGGCTTGCTTACATGTGCCTGTGGGTATCGG
>contig_1525
CGACCAATGAACGTCGAAAGAGATATCGATCTCTGTCAATCCTCCGATGAAAGACCAAATGCCAACAACTTCAATGCCGATCTGGTTGTATACACATCAAGGTAGACTGCGCTCAACACTTGATCACAAACGACCGTGAG
>contig_1526
TGACACCCGATTTCGGAATATCTCCATGCCTTTGCCTCACGCGCCCTCCTTGACTCCCAGGACCCAAGCATCTCATCCAACCTCGAAACCCTCGAAGCTCTTGATTGGTTCGGACTTAAGATTCACTACTCTGCGATCCC
>contig_1527
CACCAGGCGACAGAGAAGAAGGAAATCACGGCGAGATGAATGGAATATCGTTGCCTTTGGTGGCTGAAAAGATGTTCGTGGGGGAAGTCGTGTAGAGCCTTTTATAAATTCTGGGTATATACCTGGTACCCAGATGCGCA
>contig_1528
CGCTCAGGCTACCGTGCCCGTGAGGAGCGCCGAGGAGAATCAGAAAACCACGAATTCGGAGGACGAAGATTTCGATGCCTTAGAAAACGACGACTTACAGCGGGGATTTGGTTGCCCTTCTTCTCCGATTAGGAGGATAA
>contig_1529
CGACCAGCCATAAATATAATAAACTCATCACGCTATGTTTTCAAGAAACATACAACCTAGAGGCCAAAAGATAAAAAAAGAAAATACAACCTGAACCAGTTCAAAACTCCCACAGGCTACACACACAAATGAGCGATTTG
>contig_1530
AAGCCACAGGGAACTGGAGCAGTAAAGATGAACCAACTGTTGGCGATGCAGGGTGGAAAAGCTCAACGCCTGCTGAAAATGTTCAGACTGGAAGCTGGGGTAAGGCAGGTGGCGGTTCAACCGAGAATAAACAAGATGGT
>contig_1531
CGATCTTTCAACTCATCAGCTGTTTGTTCCATAGAATACATCTGCTTCTGAAACATTGGGGAATCCTCGAGCTTGATGAAGGCCGCCATTTTTTTCCCCTCTGAAAATTTGGAGATCCAATCGCAATCTCTGCTTGTCTC
>contig_1532
CTGTATCCGAGATCGAGATTGAAACTTCTGGTTACTTCAGTCACACAAAGCGCGAGAGAAAAATATCCATATCGCTCTTTGCAAGCTCTCCCTTTTTCGTTTCTTCGTTGATGGCCATATAGTGGAAAGAGAAAGAGACG
>contig_1533
GTTCCATCTCCACGAAATCCACATCATCAGTGATATCCATCTCTGCCTGCCTCAATATCTCAGCCCAATGTTCAATCTTGTTCTTGTGCTCAGCAATCGTTTATTCCCGGTTCTCTGGGTAGTTGATTGCGAGCGCATAA
>contig_1534
CCTCCTCCTCCTCCTCTGGAGACGACGACTTCTTTGAAGATGTTACAGCCTTTCCTGCAAATTCTGCTCGTACTACTGCCCGTCTAAATCTGCTTCCTCAGGAATCATCCACAACCACAAGGCTTAAAGAACCAGTAGGA
>contig_1535
CATCTCCTATCGTCATCATCTGGGACGGGTCGCGTAAAACCACGAGCGCACTGTTCAGTCAACGACTCTTTTTAATTAGCGAGGGGGCGGGTCATGCTTTTCGTGTTTTCTGGGACTGGTGGTTTCGAAGCCGCCTTTCT
>contig_1536
GTATTCCTGTAAGAAGAATCAGGGCTTGTATTGATAATCATCCATGTACTTAGGGCTTTCTTATTAATTATCGTGTTGATAACTAGGCCTTTTGCTGTTAGCAGTATACAGTTTTGAATCGAATTTTTTTTACTGATGGC
>contig_1537
CCTCCGACACCTAGCATCTGACCGTCGTATGCGCTAGTCCATTTCTTCGAGGCAAGTTTGAATTGCATTTTGCCTGCTGGTGGCTTGACAGACGAAACACCGCAGTTTGTGACGTCGAGCCAGAGAGCCTTCGCGCTCAG
>contig_1538
TCCGGACATTGGCCGGATTTTGGAGGATAGGAACAAGAACAGGACCCTGGGAATTCCTCCGGGCATAATCGCTAACCCAGTTTTACTTACCCGAAAGTTAAACAGTTTTTTTCGCTTCCATTCGTTGCATTCTTCCGATT
>contig_1539
ATCCTATCTTTCTCGTTTCCAAAAGAAAGTCACGGGCTCATCAATTTCTGTGATCCTCATGGATCTGAACACCACCTTGTTCCTCCGAGTCCACTGCTGATTTGCGCATTGTAGGCTCCGAGCTTCGCATTGGCATTGTC
>contig_1541
CAAATTCGACTAAAAAAAATAGGTAAAAATATCTCTCTTCTCTGCGAATTTTTTTTTTTTTAACAATGAACCAATGAATCCACGAAAAAATCTGATTATTGTGTCTTTGTCTCATTATCTCATTGAACAGATCAAATCCG
>contig_1542
CTTTCTCGCTTTTGCTTCGTTCCAATTTACAATTTTACAGTGCCCGTTCTTCTCCCGCATAAACCCTTCGGATTCGAACGCCTAATTTTCTTTCCCAAATTGCTTCTCTGTGGATCGAGCATTCAGCATCCGAACGCCAT
>contig_1543
CAATAACCCCGTTGTCAGTCTGCGGGAATCAGCTCGATGGACACAGCTGAACCAACAGCAACCTGGTCGTTCTGATATGGAACCTCATGGCGTCAATCAAAGTGTTAGCAATTTCACCTCTAGCAGCACGACGGGTGCCA
>contig_1544
TTTCCTTTCGTAACTTCGTTACCAGTTACAAACGGGAATCCCTAACCGGGTAATTTATCTCTCTGTTATGAGTATTGTCAGAGGGGCGTGCCGAGGATTGCTTACCATGTCGAAAACCAGCATCACAAAGAAAATTGTTG
>contig_1545
TTCTAGCTGCAGAAGATATAGAGGGATATACTATAGTCTGTTTTGTTTTCACATCTAGCACTTGAATTTTTTGAGATCTTTTTGGATGGATGGCCTTTATGTTGTCCATCGGGGGTATAAGTAGTTTGAAAGTATATAAA
>contig_1546
AAATACGTTAATTGTAATTGGGTTGGGGTGGAGGGGGGGAGTATGTTCTTTTATGAAAGGAACACAAGCATTATCCTTTCAGTTTTGAGTAAAAAACTGAAATTGTAGAATAAATGAATGTGTTGCAGGCGTTTCTCGAA
>contig_1549
CCTGATTCGACGGTCGACTCATTGCCGACAACGGGGATCTCGCTTTGTCCGGTGCGAGACTTGTAGTCGTTGTCGTCGATTCCTTTGCCTGCTGGAGCTGACATTTTGGCAAAGTTTGGTAGTGATGGCTCGAAATGTGA
>contig_1550
CGCCTCCTTCCAGTGGGGCAGAGAAACAGCTAACAAAGATGGATTGGTATAGTCATGCGATGGAAGATAATGCAATAATTAAACAAAGATACGATACGGTCCCATGTTGCACCGGGACCATATTATGAAGTCAGTTACAG
>contig_1551
GGAAAAATGGGCAAGACAATCGAAGACCTGCCAAATGAGCTGCTCACAGCAATCTTCCATCGAGTACACGCCTCATCCCACAGCTGCCTCATTTCTTGCATTGGTTGCTGCCAGCTTTGGAAAGCCCTTGCAGAGCCAAT
>contig_1553
CAGTTTATCAAAGCCCTCTCACTTTCAGCTCTCGAAAGCCGCCACCCCCATACCCAGACAACGACAACACACCCACACGCACAACGATGAACCAGGGGCTCGCTTTCCCATAAAACGACACCGTCGCGGTTCAAATTCCG
>contig_1555
CCCAACAAAACATGTCTGTTGCTCAGTATGCATCTAAGTTCCTCGAGCTAGCATGGTATGCACGAACTAATCTTGTGAGTTCAGATGAATATACAGCATCGAAATTTCAAAGGGGACTGAGGCCTTCCATAAGAGCAAGG
>contig_1556
CTTCTGCTCACTATCCATATCGTTTCCTAAACCCCCAATCACTTCTCAATGTCTTTTCACACTTCTTGTCTCTCGCAGCCAATTCATCGACTCAATATCTCTGTGTCCCTCTTGAACAAAAAGAACAAGGTTCGTTCCGC
>contig_1557
GCCACTATTCTGAGGTTATCTTTGACGGCCCCGTGTTGGATGAGGGTGATCTGGTGATATGCCTGCTGTCAGCGCTCCGGACACCAGTGTAAGAAGCTTGGAATACGGTAACAGAGATGAAGTGAGGGAGAGGTATAAAA
>contig_1558
CCTCTCTCTTCTTCTATTTAAGAAAAACCAGAGCCACCACAGCTCCCAGAACGCAGCGCAGCGCAGCTCAGATCTTCGTACCAAAATTCGCACACAGTGTTCTGGTTTGCGCAGATAGGATATTCAGAGACAAATAGTTG
>contig_1559
CAGTATTGCACTAATAACACGAGCCATAGGTGACTTGGAGTTCTTTACACGATACATTTTCTTTTACGTTCTCTTTTATGTTCTACAAGGGTAAACCTAAAGCATGATTCTTAAATCAGTATTTGTGCACAGCAATGAAC
>contig_1560
GAAAAGAGAGAAAAAGCTCATGCGGCCAGGGTTTGAAGGTCGGAAGGGAGGTTTCATCACCCAAGGTTAAGCTTGGAATTGCGTTGTTGTCAGCTTATTTTCGAAAGAATTAGTCTAAACATCATGTAAAAGTCCAGGGG
>contig_1563
GTTGCGAACATGACTTCCCGTATCTTCAAATCTAACAAAATCTTTGGTCGAAACGATTTGGAAAAAGGACCAACCTCCTTCGATCCACCGGGGAATTCTTCACGATGAAAAGTATTTATCAGTAGACCCAACTCCGTTTG
>contig_1565
CTCCATGCCTTCTTGGCCCTCATCATGACCATTGTTTTTTCCATAATCAAAACCGTTGTCACGTTTGTCATCCTCAACACTGTTGTCATCTTTTTCATCATCAACATCATTAACCTGGATATCCTGTACATCACCACAAC
>contig_1567
GGGAATCTGTTTTTAGGAATAATAGGATCCGAGGGAATAGATAACTGTCATGATGGTAAATGGAAGACACTACTTCGTGAGTTACACCAAGCATTGCAACCTCAACTATAATCAACGTCAACCAGAAAGATCTATTAAAA
>contig_1569
AGGATATCCAGAAAGTTAGGCCTTCCAGTGTGACATTACCATCATCTCTACATAGCTTAGAGGGTTTCGACAGAGGAATCATGGACTCGGTTCGAAGTATGAATATCTCATATTGAAGAATTCGACGTTAAAATTCACTC
>contig_1570
GTGGTGGTGGTGGTGGTGGTGGTCCTCCTGGCGGTGGATTTGATATCGACGGTGACGGTGGGTGTGACCGTAGCCCTCCTCGAGCGAAGACTTCCTCTGCAGTCTGCCAGTCTGCTACGGCTCCTTGACTAGAAGGTGGC
>contig_1571
CCACTACCTACTCCATGATCCAATCACGCCACCGAGAGGATAGGGATTAGGCTCCAAGGTATTGTCCTAGCCACCACCGACAGCTAGATCCAAGATCTGTCCAGCCTATCTCATCTCAATTCACTGCCCAGCAACTTCGG
>contig_1572
CATATTGTTTATTGGGTGGTTCTTTGGTCGTTGAGAGTAGATGGGTTTCGTGTGGTGGATGGTGTTGGGTTGGCGTGTAGTAAGCGGATAGGTTGCACCGTGTGGTAGTTGGAAGTAGGTGGTTGTGTGCTGGTCAGTTG
>contig_1574
GGCACCAACTGTGAAGGCTTTGGGCTCAGAGGATGGAGAGTAATTCTCGGTGTTAGATCCCGAGTTGCCTGCAGAAACAGCAATGAAGACGCCGGCATCATAGGCCGCCGCCGCAGCATCATTGACAGCCTGGCTGCGTG
>contig_1576
GCGCTGCTCTGCTCTGAGCAGTCCAAACACCGCTTTCGATTCTTCAAAGCCGAGCTTCATCTTCTAGCTTTTCACCAACACCCTCGCAGACGTCGACACAGACACAGAGAGACGAAAGGAAGAAGAAAACTATTTCTTTT
>contig_1578
TGGACTTGAGGATCTACTCATCTGGGTACATCTGCCGCTCCTGTCCGAACTCGAGGAGGGAAAAAAAATGAAGAAATTTGGGTTTAGGGATCTGGGTTTTGGGTTTATCGTTGAATACTGGAACGGTATAAAGAAATTTG
>contig_1579
TGCGCGAGGAGCTGCGAGAGTTTTAGTCTTGATTGGTAGGCTTGTATGTTACTACTGGGACGGACGGACGTGTAAACCTTGACTTAAAAGAGGATTCTCCCGCTGGTATCTCTTGTTTTAGGAGTTGGTGCTGTTTGTTC
>contig_1581
TTTGACTCCGCCTCATGGGCAGCCTCACAGCGGCCTATCGTTTGGCCTATCTTACACTGATTTGAACCCGTGATTCCAACTATCTAATGGCAGTCGCTGAAAATGAGATCGCTATTGATGAATGTCTGGCGCATTCTTGA
>contig_1582
GTTGGGTGATCGTAAATTGGACACCAGAGGGCATTCAATGTTCGAAGTCAGAAAGTTGATGATTGGAAACGGGACGAGTAGCAGCAGAGAACCATACTAAAATCTACATAGTGCCTTAGAGGGAAGAGAGTCAAATTCCA
>contig_1583
TTAGTCCTTGATGAAAGTGATCAAGTTTCATCTTGAATTGAGCTTCGAAAAGAGGGAAGGCTTTGTGACGATTCTTCTTTGCCTGAGGTACTAAGGTACCAAGTTCGTCCAGGACCGTGATTGAGACGTAGTTGATGACG
>contig_1584
CGAGCGAAGAATCAACTAAAAGGTTATAGAGATGCCGAAGTCGTGTGTAGATGATCCTTGGGTAGTACGGGCGTATACAATCGAACCTCTGAGCAAATAGATTGCGGCATCCTGGACAGAAAAAGGGCTGCTTGATCTTC
>contig_1588
GATGATGAAGTTATGCATATCGAGGAGAGAAGAATGAGCGCTGAAGAAATGGAGGCTGAAATTAAATCATTCCACATGATTCAAGATTTCTTGAACAACAAGAACAAGACTTTGATGCAAGCTTTGGCTGACAAGGACAA
>contig_1590
CCCACGCATGCATGTACATGCTAAATCTCCATTTTCCCACCAAGCAACCAAAAAAGCGCTTTTTTTTTTGGAAGCTCTGCTTATTTCTGAGCTGAAGATGGATTTCCTGAGTTGGGTTCTTTCAACTGTCTCCAAAAAAA
>contig_1591
ATTCAGGACAGAGCTTTCCGACGTACTTTTCCTCGGTCGGTATGAAGCGCTGGATTTGGGACTATGAAGAATCAGAAAGCAAAGACGAACACACTACCTCGGACCTTTTCGGAACACTTGATCGGACTTAGTGAAGATGC
>contig_1592
AAATCTTGCAACAAACCATAGTCAGAAGCAGGTAGCTGTTGCTGCTGCTGATTATGATGATGACGATGAGGACTCATGAGGGTTGAGTATAACGTTGAACTTGGTGGATGATCATGTTGATGACTTTGCAATTGCAACTG
>contig_1593
TGGTTTGATGGCCCGACCTCCTCGACCTACTTGAGGAGATTGACTTTGTGGGATATCAGGAGCATGGAGTTCAGGAATTGAAATCGTGTTGTATATGAGCAGGGAAATCTCTTGCGTGACTTTTCTTAATTCACTGGTTG
>contig_1594
CCGATGTCAACGGCAGACAAGTATTCCAAATCATTGTTCTCCGTGACCGCAGCCTCACTAGCTGTCGTTGCTGGCACAGCTGGATCCACCTGGTTCGGACCAGTTAGTCCAACAGTTATCAGTTGGCGTTTCCGTAGTCG
>contig_1595
CTCTTTTACACAACTTTGCTCTTCTGATTTTTATTTTATTTGCAATCTAGTTAATTAACATGTTATTTAGGTTTTATTTTATGTTGTGATACATTTATGATGAGAGTGCGAAATTTGCAGCTCTATCTTGTAAAAGTGAT
>contig_1596
TACTGGATACATCTTCGCATCTTCTCAAATCCCACACTCTCTTAGTCAGCATCATCACCACCAATACCTTCACTTCCAACACTACCATCAAAGCCAACAATGCATTTCCAACCCCTCCTCCTCTCAATCCTCTTCGCCCA
>contig_1597
AAAAGAGTTGAGAGAGGAAGGCAAGTTCCGTCGGTGTAGGACATCCGCTCCATCAGCATGCAAGACTCTCCAACGGAACAGCAAAAAGATTGTGTAAACTTGATAGCGTGGTTACTTGCGGCATTCGCTAGTGCCTCGTA
>contig_1599
ATTCGCACCGCTATTATTGCCAATACCTACCCCTACAACCACAAGAACTCGCCATCGACCACCACCAGTACAATCGTCGCCTTCATCGGTACTTCACTGAGCTGCGTAAGCACTCTCGAGAAGCCATGGGTGCCGGGGCG
>contig_1600
GGCGAAACGACGACTTGGTTATGGCGCCGTCTGGGAAGAGCAGCAACTGCAGCGATCGGAACCGGAGGGAGATAAGTGGCTACGACGGCGGAGAAGAGGAGGAGGGGGAAGACGAACTGGAGTGCGAGAGCGCGAGGTTC
>contig_1601
GATAAAAACTTGACGACGAAGACCAGAAAAAGGTTCAGAGCAGTATTTTATCACTTATTAATCAAATATAGAAATTAACAATGTCTGATATCGAAGTTGAAGTTGAAACCGAACAAGTTGTTGCTGAATCATCAGTTTCA
>contig_1602
GCATCTACGACAATAACAATACTGCAAAACCCCTTCATAAACATACGAACAAATACCCCAGGTTGTGTGATAGCGCGGCACGGCGGGAGCCTGACATCAAGTATGCGAGAGTTTAGTAATACCAGAATTTCCGAAATAAG
>contig_1605
ATGGTGAAGTTGATTTTATCTCCGTAGATCCTAAGCCTGCGGTCGTAGATACAGAAACGGACTTAAAAGCTGTGAGCAGAGAGGATGACAGCAAAGCTCTGAAAATTGGCAACAAGGAAGAAGTGCAGCCTTTAAATTTG
>contig_1606
GATCCAAAGGGACCCGAACGAAGTCCTCAGTTTTGCTGCTGAAGACCTCGAAGCTCCGCCGTGTGTTTCCTTCACTGTTTAAGCTCAGGTCGGTGGTGGAGGGAAACCAGAGCTTTTGCGGTGGCGCCACCAAGTACCCG
>contig_1607
TCTATGGCAGTCGGGGAGAAAAGCCGGTCGTGGAAAAGTGCTTATGAAGCAGAAAGCAAAGGTGGTTGGTGCGCGTTTCGTGAATGGAGTGGTGGTGGGGGGATTGGAATTTGGAGAGAAGGACACAGCGGGGATTTAAA
>contig_1608
CTCACACTTGGCAATGGGAAGAACCATTAAGCATCACTTGAAGCTTTAGCCTGAGAATGCATAGAATCAGGAGGAAAGATCTTAGCATGTTGTGTGGATTTCACTGTGCATTTCTCAATGGTAATTGGTTTTATTTGGCA
>contig_1609
GGCGAGCAATCGAAGGATAAATTGTTTTGGAGAATGTAGAGGGATGTAAAGCGCCCTCTTTATCCCCCTTCAGTATCCTCGCTTTGAAGAGAAAGATCAGAATTTTCCGCCAAAGCGAGACTCGACCGGGCGACTTACAT
>contig_1610
ATTCAATCGATGAAGCAGCTTGTTCTTTCCAGGATTTTCCAGGGTTTCGAGTTGAACAGGCGACAAGAGGAGTCAAACAGCAAGATTAGTCTCAGAGATGTCCACAAAATGTTTTCATCGTCCAGTGACAGCATGGCATA
>contig_1611
CTAGACATCAAGAAATAAAAAGTATATGAAAACTGAGGACTTATTTGAGTTGAGAGTTCACATAATGCTTTTAAGAGTGGTTGAGTTTTGTTGGATTGAGATATCTCCTTTGCTTTTTATATGACCTGGACTTGGAGTTC
>contig_1613
GAACGCGCAAATGATTTTCCCGGTCCTCTCACGAGTCATCTGGGGCCACGATATAACCATACCTTCTTTCCTCCTCCCTTTTGTGGTTTTGAACGTTGTGGTTGGAGGGAGCGAAAACGATTCCGCGGATGTTTTGACAG
>contig_1614
TCGTGGTGGTCACCTGCACGATGGATGCAGTGTCTTCCACGTGCTTCTTGGTCATGGCTGTTGAGGAAGGTGGGTTCGAATGTGCCGTATCACTCTTGCCTAAGAACTGCACGAGGACTCTGAATCGATCCTACATCAGC
>contig_1615
TCTGGTTTCACTGCTGGGACTAGAGCCCCGGTCGAGCACTCATCCATTCTTTCTCTCTAAACCTTTGCTTGAGCTTCAATTAACCACTACTGCTCTTCGGGGACTAGAAATCAAAACTGTTACCTATTTCTTATGCGAAC
>contig_1616
ATGATTCTTAAGGAAGTGCGATTCCAAGAAGTCGAGTTGCAAAATTAGTGCTTGTAAAAGCCAGTGACTAGCGAGTAGCTGGCTGGACGACGTATCTGTGCTTTACTGCAGTGGAAATTGTGGAGGGCTAACAAGAGCCG
>contig_1617
GCAATATCCAAACATCTGACTTGGCGACACTCGCGCGCCAAACGATGAGTGCGACTTCAAATTCAGGCGTCGCGTCGGCGCCTCCAATGACGCCAGCACCGCGTGCTTCGAGACGGTCACGCAAAGTAGTCAAGTACTAC
>contig_1619
CAACAACAACTCCCGTCTCACATAATTCAGGAATGCTAATGAGTCATTTCCATGTAAACCAACAAAAGTCCTTGTTAAATACATAGAAAGTGAAAGCTTCACCTAGAACATCACCCATGTCTGCTACACGCAAGTCGTGG
>contig_1620
CGAAAATACATTTAATCGTCCCTATTAGGGATGACAATATATTACAAACTCAGCCACGAGAAGATATACAACCTAAATCGACATTTACTGTGCACATAATGATGAAAAATCAAATATACATAGCTCATTAGAAAAAAAAA
>contig_1622
TCTTACAGAAGAAAGGAGAAAGTTGGTAAGCCTTATTCTTCAGATGGTAGCAAGGATGCAAAGTTTAAGCGAGCCTACTACGAGCGAGAGGTTTGATATTGATCGTGCTCAAATTAAATATTTATTCTTACGATGACTGG
>contig_1623
CCGCAAAAGGACTTTCCAGGTTAATTTTTCTTTCTTGGGACGAGGTGGTTGTGAGGTATGCTTTTTGCGGTGAGGCTTGTGTTGTCGTTCCCGGGATCGAGGACGTCGGGATCTTCCATGTTGTGTCTGTCGTTCGGGGT
>contig_1624
CTAAATTCTCAAAGAAACCACTCTGAAACCCTAAAATGGCACTCCGGCCACAATTAAGACTCAGACGAAAGTGATGCTTCACCGCCGTTCCCTCACGATCCCTCCTCTTAAACCTGAATTTTTCTCATCTTACAACGGCA
>contig_1626
TTGTGTTCCTTTCTTCCACGTAATTTGATCACGAAGTTGGGAGATTGGAGAGGGTGTACTTACTAGGTTCAAACGTTCGGATGGAGGATTGGTGTGTTTCTGGGGTCGGTCGATAGCTGTTATAAAGACAATGTTTGCGC
>contig_1628
TTTTCCTTTCCTTTCCCACATTTTCTCAGCAGCCAAACGGAGGAGGATCAACCATTTCGAACTTTCACCCTCGCACTCTCCAAACTCCGTCGCAAAACGACGTCGAGTCTGCCAACACCGCTGCCAATGAGCTACAGAAG
>contig_1629
GAGGAACAACCAAGAATCGCATACCGTGAGTCAGTTCTTGCTCGTCCATATACACAACATGACATTATCCCTTCCTCGCCTGCATGTCCGCAATCAACGATTCCCTCCCTCATCAACTGTTCTCGTTTGTTCCATCTCTC
>contig_1631
GAGAGAGAGAGAATCTCCGCCTTCGTCTCCGTCTGTCTCTGTCACTCCTACGCTGCTCTTAGATTCTCTCTCTCTCTCTCTCTCTCTCTCGCCATTCGCCGCCTCGAACAACAATGGCTTTGCCGAACCAACAGACTGTT
>contig_1632
GATTGGTTTGAGAATTCGGGAGGGATGGTTGTTTGTACATGTTCGTGGCGTGTCTTTTCATTATGGTATCATCTCGTCTTTTTTTTCTTTCTTTTCAGTTGATGTGGATTATTCGGACAAAAGCTTCCTCGTTCATTCTC
>contig_1633
AAGTCATGGACACCCAGGAGAAGCCACGGGAAATTGAATGTGATTTATCGTTGACATTGGGTCCTGTTGTCCACCCATGCACTCGAAGAAGCTTGGCCAGTGGAATGGAAGATATTGGGTCGAGCAATTCTCAAGACGGG
>contig_1634
GTGATGAGAAGGCGATCCAGCCGTTGTGGAACAACATTTTGTACTCCGTAGAGTCCGTAGTCCGATCATGTTTAGCAGCGGAGAAGAAAGTGGAGATGAGAAGATGGAGGAACGATGTCGGCTCTTCGGTCTACACTTCC
>contig_1635
ACTCTCTCTTGCTTGTTTAATCTTAGAAATTTGACAAAGTTAGGCTTGGCAGACAATCCACTAAACACCACGATTCCAGCTTCTCGCAGGAATCTCTCTACGTCACTCCTACTTGTGAGTTTATTCCATTCCAACATCAG
>contig_1636
TTCGAAAGCTGGTGAGCCAAGGAAGCTTATAGCAATTTCGCGACCTGGGACCTGAGAAGCAATGAAGAAGAGTGTGCTCCTTCAGCTTCCCTCCGCAACCTCGACCTGGTCTTCTCTCCATCTCTCTAGTCCTACCCGCC
>contig_1638
CCACTCCCAAAAGGAAAAAGGGTTTGAAGAGCTGAAACGTAGCAGAAGAAGTTGCCATTTGCGAATCTGGCATTATTATTCAGTGTTTGGGTGAGATTTTGCTTTTCAGCAGCATGTCTCAGACCAACTGGGAAGCTGAT
>contig_1639
CTCCAGTTTTCGGATGTGGGTTTTGTGATTTGATTCTTGCTTTCCGGGCTTTGATTTGTCCTGCCAAATTCGAGTTGCAGCAAAAGGAGGCTCGAAGTTGCAGCAACTGGAAGCTCAGATTTCACTCCCATGGATGCAAT
>contig_1640
AAAAAAAAAAAAGAAGGAATAAGATGATAAAGGTTAGGTTTAGGGTTTAAGTAAGTAAAAGTGAGGAAGAGAATCCAATACAGTTGCAAATGCCAATACTCCCTCATTTACCCCCATTTTGCTCCCTTTGAAGTCAATTA
>contig_1641
CAGGAAACGAGAGGCGCAGTGCGCTCAATCGCTTTACGCCTTCTCTCCTTCCCTCGACTCTCTACATAATAAAAGCTCTGTTTGTTGTATCGTCAGCCCAAATTCCCCGAGCCGTCGAGCAAAAATGGCCCTCGTCGGCG
>contig_1642
TGTACTTGCAAGGCCCCCCAGCCCCCAGTGTCTATTCCCATCTCCATCACCACTGACATCTCTCGATATAGACAATTCGACTTTTCCGGGAATTCTCACGAGGCTGTTCTTGGTTTTGGGCTTTGGAGTCTGGAATCAGG
>contig_1643
CGTGCATTTCAAAAACTTGGTCTCTGAAAGAATGAGGACTGAGAACCCGCGAGAAAGCACTCAGTTGTCCCAAGACAAGTGATGGCGCAATACAGTGTGCTGACAATCGACGTTGTTTTTGGACTGCGGAGAGATCTGGG
>contig_1644
CTAAAATCTACTCAATAAAAAGTTGATTGGTTGAAGAACAGGTAGAAAAAAACTAGAGTTTCTCGTTGCAGAACAACTCCCAGCTTTTCTCTACATCCTTAACAAGGAAAAAGAACTTTACCGATGCCACCAACTCCCAC
>contig_1645
CACGCTAACTGAAAACCATAAAACTTAATAGAAATCATCTCAATCCTAAATACATCTGTATTGTAAATTACCGACTGCTGTGTAAAGTAAAAGTTATAAAAACTACATAATTTTCAAACCCTGGACTTTGGTACTTAAAA
>contig_1646
GCGTTATCGTCATCTGAGTCACTCCCTGAAGAACTTCCAGAATCTGAATCTGCAAGCATCCCACCCCACAAGACGTTTAAGCACTATCTCTTTGTTTTGTTTTTTTCATTCTAATTCAGAAACTATAAAACTTCATTTAC
>contig_1647
GCATACGCTGTAATTTGTCGTTAGTCAAGGTCCTTGAACCAGTGATTGAGCGAGCCGCAATGCCAGTCCGTCGAGTATTCCACATGATCGCGAAGGATTCATTGGGGATCGCCACGTACTTTGAAGTCCCGCATGAGACG
>contig_1651
TTGCTACAAGGCATATATATCTGCTAGTGTTTACAATAAGACATACGATGCAATAAGGTCGTGGTACATCAGTTGACCAAGTTATCAGTTTATTTCAGTTCTTATTTTCTTCTTTTTTGATCAGCTACCGGATATCATCT
>contig_1653
TATAGTGCGGAATCCTAGATTCGACGTCATCTGGGGACAGAAGATCCGAGGGACGTGGGTTAAAGATGGTCCTGTTCTGTTGAGCTGTCATTCCAGATCAATCAGATGAGGTGAAAGCACTTCTCGAGTATATGGGCAAG
>contig_1654
GGCGGAAGTGAGTGAAGATTGCGTGAAGAGAAGGGATCACATACATTGTATACTAAGGTTAAACCGAAGGCGGCTCGCCAATTCTACGGAGTGATTATGACTTCCGTTTTGAAGTGCCTGGGCTCCGGATCAGTATCGAT
>contig_1656
CGAGCCTCTGCAGTTCTCCATCTCCTGGTGTAAAACGAAATATCCATCTTTTACGATGGCTGTACGTGAGCGGATCAACCTTTACAGGGTTCAAAAATACACTTTGCTGTCCAGTCGATCACTTTGAGCTCATCCCAATC
>contig_1657
GTCATCACGGTTGTGGAGGCTGGCGGGCCTGAGGAGTACGAAGAGTTGCAAGGGTGTCGTTGACAAAATGTCTGTGTACCAATACCTACAAAACGGTCATTTTTCTGGGAATAGAACGGCCAATAATGGGAATATAGAAC
>contig_1659
TTGACAGTTTGCTTAAACCAACAGGCTTAAACCAACAGAATTCAAAGAAAACAAGCCCATAACCGAAATCATTCAACCACTATTCCTCGTCCGACTCCGAGTCCACCTGCAAATTCGCCGAGATTTCTTTGATAGACACG
>contig_1660
TTGATGTTTGATGTTTGGGTGAAGGTGGAGGAACTCGGGGCATCACGACAGGGATAAGGCTTGATTTGATTCCTCGGTGCTTTGGACAAGATTCTGGGGTTGGGGGTGTTGGATGGTGAATAAGGCGGAGGAGGTTGTGA
>contig_1665
TCCGGTCTTCTGAATTGCCTCGGGGAGAGTTGGAGGGTGCGAGAGCTCCAGGATCACCGTCAGTAGAGTAACCGTTGTAGTAAGAGGGTCCGTAACCATAATCATCAGAACATGAAACAGTATCCGCATGTTGAGCCAAG
>contig_1667
GACGAGGGAGGAGCCTTGTTGCCAGTTTGAGATGCAGATTTGGTTTATCGCCCTGGTGGGGGGAATGTTAGATCGTTATCTACGCCTAACCAGTAGCTGCACTGCGTCTTGGATGGCGGTTTTCGAGGGATTGGGCCAAG
>contig_1668
GGGAATTGGTAATGAGGGAAATTGACGTACCCACACGAGAAGCGGTAATTTCTTCCCTGGCACGACGACTTTCGGTGCATAGATTGTATGCAACGGCAACGACGGATCGGTCGAGTATCTCGCGTTAAACGGTCCACTCC
>contig_1669
TGCTGAATTCAAAACCAAAGCTTCCTCTCTAGAACTCTCAGATCCGAGCCACAACCCCCAAACTTAATCTCAACTCCTCCCCAGCCCCTGTTCTCTCATCTTCGTTCATCTTCTCGGCAGATTTCCTGTACCATTCCGAC
>contig_1670
TGACCGTGAACGTGACTTTGATGATGTACACTCGCACCTTTTCTCCGAGTCCCCACCTCGCCAGTTTCACCCACCCGATTTGAAATTGTGGCGCCGAAGGCATCTCCAGCCGCTGTCATGTTTGTCTTGCCTGTCAGTCG
>contig_1672
CACATAATCCTCCTACATTATATATTTCTTACTTCTAATTTACCTACACAATACAAAACATATATCCTAAATCATCCATTAATCTTAAAAGCAAACTTACAGAAGCAAGTCTCCGCTCAGCTCTCCAATCTCCTTTCTAC
>contig_1673
TCGTCACGCGGAGCGGCTGGAAATCTTGCAGCTGCTGACATGTCGACGGTAGGAAGGCCGACTGTTTGGGAAACTGATATGGGATGGGATGTAGAAGCCGGTGCTAGATATGTCAGATCCAGTTGTGATTGAGGCTCAAC
>contig_1675
CACCGCCCAGACTCACACCCACACCCAAAGCACGGAACAGCAGTGGAAACCTAAATCGGGGAAGAGAGAGGATTCGGCAGAGGGCGACGACATATCCATTCTGAACGAGAGGATTCGGCGGGAGCAAAGCAAGAGAGAGG
>contig_1676
TCCTACACTGTTCGCCGTCCATGAAGATGTGCGCCTCTATGGCTTCGGCGTGAGTTGAGATCAGGAAGAAGTATTCATAATCTCGACATGGTTCCTTCAAAGCTTTCAGCTTCCGGTTGTCAGGTAGTGTTGCTTTCTTG
>contig_1677
GGGCATACTACAGCACAGTAGACCAAGACTCAGAGACTACCCGCTGTCCGGATCACTCTGAACCCGGCCTCGTACTTTGACAGAAATTCACAACTAATTCATGCACCACCTAGTCACTCATTACGCTTTCCGTCCTTCTC
>contig_1678
TCGCTGACGGGAGCAAAACCGCAGCAGCGAGCTGTATCTGGGAATGGGCGTAAACCAGTTCAGCCTGGCCCTAAGATACCTGGCGAATTCCCTGTTGAAAGTCCTCCTGAAAGCCCCATCACAGAAAAACCCAAACCGCC
>contig_1679
GCCGGACAAATTTTGGGGACATCTACAAGAAAATCAGAGCGCCTAAGAATTTGTTACGGATCATCGTGTTTTGGAGAAATCAATGGGTATGACTGGGGTGATGCAGTTTGGACGATCCATCGGGCGAGCACACAATCGTC
>contig_1680
GCTGGTCTTCGACTTTGTGTTTCTCTGGTGATGAGGTTATCTGAAGGCGGTCTCCGGGGTTTGCCATACTGAATGATTTGGATGGTATCAATATGCTTGTTGGGTTCTAGTCAGTGTTTTCAGATGGAGTTCGATATTCC
>contig_1681
TGAGCATCCAAAAGAAGCATCTGGGATTCTTAGCAACAAGAAAGGAGTATAAGATTTTGCGTGTGATGGAGGGATACCAGGAAGCTCAGGGTCCAGCAACTTTTCGATCTGCCTAAGGAGCAACAATGGAGATATCAAGC
>contig_1682
TCACAAACCACAAAACAATCTCCCGGCTGAAGATTTTTTTCCTCTTCATCTTTGTCCTTCAACACAGCCATAGCTGCAGCTTCGGGCTCGGACACTAACATTATACTTCCAGGTATTCCAGCCGCCTTTGCGAATCTTTC
>contig_1683
AAAAATCGAGCCCATAAAATGGGAGTTACCTGTTGATGCTAATAGCCTTGCCAAGGTTGTTTCAAAATACGCTGGTTACGGTAGTATAGGTAAGGGCGTAGTTTACAAATTCACCAACAAAATGAACGGTTTTGGTTATA
>contig_1684
TGGCCTTGTATTGGGCGTGACAATGGTAGTTGCTGCAGACTTGGTACGCGAGAGAGAAATCCGGGGTCGGCTGCTTTTCCTGCACTTGGAAGAGATATTTGAGAGCCTCGAAGAGTGCATCTACCGTGAGTAGCGCTTTG
>contig_1685
GAAACGGAGGGCCCGAAGAAGAAGTTGGCCTAGTAAATCTAAATCTTTGTAGTATGAACGAGAAGGTGTGAAGTATATGGATCCAGTGATCTCTCCCAAATCACAGAGATCGATCGGCCATCATTAACAAGAGAAATGGC
>contig_1686
TTGTGAATCCTAGCCAATCAGTTGGTAAGTTTGTTGCAGGCAGGAAGTGGACCGAGGACATTTTGGGGGTTCGTTGGAGTGTGTGCGGGTGTCAGGACCTGATAGAACAGATCATAAAAGATGGATATCGATGCTGTCGA
>contig_1687
ACCGCTTTTTACAAGAGGGCAAACCTAATCGCCCACTCTACCACAAGCTGTATTACATTCGTCTCTGGAAGTATAAACAGCAGAAATCCACGTTGCAGGAGGTCAAAAGGCCACAATTCTATGAAGACCAGCAACAGCTA
>contig_1688
GAGCAGCCCTGCATGCACCATGACAGCCTCTTCCTCTCCATTAATAATATTATTATGATTATTATTGTTGTTGTTGGATAATGGTGGGAAAAGGCCGTGGCCGGCGGTCTCCAACGCTACCAAATTTCTGAAACTCAAAC
>contig_1691
GCTTCGATGTATTATTATTGCCGGGATATATTAGAAAAGGGAAAAAAATTACGGAGCCAAATTTTCGTTTTCATGTGCTCATATGAGCATCCCCAGATTCACCATGGATTATGTTCTGTCTACTTGTAAGTACAAATTGCA
>contig_1692
AACCCCTTCAGTAGTTGATCTTGCCATTGCTATTGATACAGATTTAGGCGGAGCAAGGGAGCCTTTTTCTATATCGGATTAGGCCGTATAATGGATCTCATTTTTTCAATAATTAGAATTTGGGGAATCATTCGAATGACT
>contig_1693
GAGTCAATTTCCTTGGGTCAACAAAACCGTTGATATCTTCGAAGTTGCAGTACTGGAGTGCTGGACTGAATGACGGAGATCGCGGGGCCTAGAAAGTCAGCATCCTCTCCAGCATTGATCTCTGCCGCTTAGCACTCATTC
>contig_1695
CGAAGTATGATCTACAAGGACTCTCTCGTAGAGCGATCGCTTTACCCAAATCAGACCTCTGGATTTCCAACGTCTTAGTAGTCATCGATTTCGATGAAGCATATGTTTTATAGATCTTACGAAAGTACGAATATCAACGCA
>contig_1696
GTAGAGAACCTGTCAAATGTTGTATCTCTATCGTCTTTACCTAGTGGAGCAAATGCAAACAATTATCATCAGACTAATAATCCAGTGGAAGAACCTACACATAAGGATCACCAATTAAGTCAGCATGGTGCAAAGTCTGAG
>contig_1697
TTTGGCGCTTGGGAATGGTTCGAAACCGTGAGCGCGAGTGAAGAGGGATGCCAGTGGCAATAGCAGAGAGAGAGAGTCAAAGGCCTTCATTGTGAGTGAGATTCCCTGGGGGAAAGGAGGTTACTCCAAGTTGGGAAACCG
>contig_1698
ACAGGCTCATCCATTCCCGTCCGCTCTCTACGTATGCATAAGACTCGGACACTAAATGTGAATCGTCCTGATCGAAATTGTTGGCAATTTTGTCCACGTGGCGATCGTGAATTGACGAACCAGCTGCGAGCACAACCCTGC
>contig_1700
TTCTTGGCCCAACACTCTCTACTCTCTACTCTCTACTTAGCATACGTACACCCTATCCAGACTCCCACCCTGCTGGCATCTCACCTTTGCACTTCACCTCGCCTCACCGCAACAGTCTCTTGGGTGTCGGAAGTCCACGTC
>contig_1701
CCCCGATTCATTCCTTTCGCCAACTCACTCCAGCTTATATGGCTCCGGAGTAGACATAGACTTGACAATCCCTTCGCGGTGTAATTGCAGGGTTTCAGGCAGCAGCATCCCCTCGCGATCGACGGCAATACATGAGGACTC
>contig_1704
AATGAATAGAGATGCTGCAGAGGTCCTTGGGCGTAATATTGGTATTGCTGGAACTGTGGCTGGTGTTTCTGGAGCTGTAGGTAAGGCTATTGCTAAATCCAGTTTACCTACTTTACAAAAAGCTGGTATAGTTGTTTCTGC
>contig_1705
AGCATACAGGCCTGCATACTCGGCTACATGCTGCTGCTGCCTTCTCGTACTGTAAATATGGGAGCATTTCACTTCATATCTAGAGAGGAGAGTGCTGAGTTTTGCTGCAAAAGAAGCTTGTCTGGTTTTATTATTTTTTAA
>contig_1707
TCTCCACCGCACACCCAGAAAATTCCTCTAGCCACCCAAATCCGAAGCAAGATGAAGATCCAGGAAAAGGGTAGTCGTTAAAATCGAAGAAAACCCAGAGGAAGATAGATTTTTGAAGAAATGAATCGACTGAGAGAGAAA
>contig_1708
GTCTGGTGAACGGCTCGCAAGGGAAAGTCATTGGATTCGAAAGACGTGACGATTCAAAACCTCTCTCTCAAAGGTTCGATGATGAGCCACACGCTGTCATCAACTGTGCGATCGAGGGAGGGACATACAGCAACGCCTGGG
>contig_1709
CTGGGTTGCCGGCAGTGGAAACAGCACATCCAGTGATGAGTAAAACCGGGTGATCATTTGGTTCTGAATAGACAGAATATAGCACAAGGAAGGGCCGGCAAAGTCGAGCTTTCTTGGTCACAAAACCAGAACTCAACCTAA
>contig_1711
TTCCTCAACACTTGTAAATGAAAGGTATTAATTTCGATTTTGGTTGATGAAGAGTTCAAACCAAATTATTATATCATATCCGTTGTGTGACTTATTATGATCCCTAACCTCTTTAGTGTAAATATATATCATTGAAAAAAT
>contig_1712
CCAAACTCTTCCTCGACTGGTACGGTAAGAAAGAGATGGCTTTTGGTGATGGATCTAAGGCCGGATTGGCGGAGGAAGGAGCGGCGGAGATGAGGGGGGAACGAGTGAATAGAGAGACCTTTCCATTCCCACCACCCGAGG
>contig_1716
CAATTCCATAGGTTCATCTCTAGCATAATTTTTCAGAGGTAAAAGATTCGACTCAGCTCCAGCTATGCTGTAATTGTATCTACCAAACTCCATCCAGCCAAGGTTTTGCATCAGCGTCTTCTGTATCCTATATAGATGATG
>contig_1717
CGACGGTTTTGTTCCTCGGGCACCTCCAATCAGGTTGACAGGCAAAGCTGAAGGACACGTGGGGATGGGATTTGAGTTTGGAACCTAGTGATCGCTGCTGCGGAATTAAAATCGATCGCTGCTAACCTGGCTGGCCCGCCT
>contig_1719
CCGTTTTCGCCGTTGGCAGTAGTGGCAGAGTCACCTCCTTCGCCGTCGATGTATAGATTGTTGTCGCGGTACTTCTTCATGATGTTGCCGTACATGACTTTGAACCCGCCGGGAGTGGCGCCGAACTCTTCGGCAGTCGAG
>contig_1722
GCCGTTTTCTGCGAGCAACAGTGCGTGTAGTCCGTCTGCAGGAAGAAGTTGGGAGGTGATAATTACTTTATGCTGGCAAACACGGTTCGTCGCCCCGGTAAGCGAGAGGGACATAGAATAGCGTTAGTCACTGTACCTCCC
>contig_1723
GATGATTCATCACAGCGCTAAGCTGTACATCCTGCCTATTGTGTCAAAGTCCACGACTCTGAGCGATCTGATTGGCATTCTGCATGGCGCTTGTGGATTTAAACGAGGGAAGGAGTAGCTATTGGATGGGTTGCTTCCAGG
>contig_1724
TCACCTCTAGTCCTCTACGTTCGAGGTGGCCTCGAATGTAGTTGCCTTGCAACTACTCCTTACAGCTACTCCTTGCAGCTTTTGTCACCTCCAAATTAAAGATTTACAGGGTTGTTTCAAGTATTCAACCAGCTTGCAAGC
>contig_1726
CTTAATCCTCCAAAACTCCATCACGCCGACACCGTGGTGGAAGCTGAAATCTATCTTATCATTTCGCAGTTCGGCGGACCATTCGATTTCTTCAGGATCGTGCATAAATAAATTCCCAGAGAGCGAGTAGAGGATCAGGGG
>contig_1727
TTATTTCTTCTCAAGTAGGGGGTCAATACGTGAGCTAATCTGCTACAGGGAAATATTGCAGAAATATAGTAGAGCACTACTCGTGCTCCCTTCTGTACGCTTGCAGAAGTACAGGAGAGCACTACTCGTGCTCCCGTATGT
>contig_1729
CACATTGCAGATGATACATAAAACTCATAAACTGTTCCTTTTGTTAATCGGTTACAACAGTTGAGGAATGTGTACCAACAATCTAAACGATTTCAGAATATATGATACCTAAGATATTATATTCTTACATCAGCAAACAAT
>contig_1730
AGACCGTGTCGGGGGATTTCAACTCCCGATTCCGGAGGTCAGAGCATCGCGTTTGGGTATCGGATTCCCGGATCAAAATTTTCAAAACCCCAGACACTTTCCAAAACTCTCAAGATTTTAAAAGCAAAAAAAAAAAAATCG
>contig_1731
GTCACAAACCCACCCACCCACACGCAAACGCATCATCCGCAACCCGGGTCCAAGGCGCACAAAACACATCTCCAAGGGCCGCGTACAAAATCTCTTTTACCAAAAATCCCATGCCGACGTCGTCGTGTAACAAAACACAAG
>contig_1732
GCGGGGTTAGGGTTGCTGGGTTCGGAGTGAAAGAATGGGTCTCTACGGAGGAAGAGTCGGAATCGGAGTCGAAAACTGCAATAACGGCGAGGCGGTCCAAGGCGGAGAGAGGCGGAAGCCACCGGACTGAGTCTATGTACT
>contig_1733
AAGGGTTGAAGGAGTTGCAGATGATGGTTCGCTTGAGTCGTTCTCATGGGAAGCGGTTTATGCCTGACGGGGTGCTGGTTTAAGATGAAGATGACTGCATGGACCCGGCGTAGTTCTTGCACACTTCAATTGGTCTCTTCG
>contig_1734
TGGTGAACTCCGAGCTCCGACTCCTGATACTTGCAGAGTGGAGGTTTAGGGTTTTGGTCAGGCAAATTGCGAAGTAGCAGAACAGAGAAACCAGGAGAGAGAGCGAGAGATGGTGAGGCTGACTGCCGACTTGGTGTGGAA
>contig_1737
GCGCCTTGGTTTTGAGCTACCATCTTTCCATAGTTAATGGGGTGGGGGTAGAGGGACGTTCGTACCAAAGGAGCTCTGAAGCTGGCCATCACATGATGTACAACGGGGAGGATATTCACCAACAGATCAGCAGGAGGCGTG
>contig_1739
TGGAAGGGACGCATTTATTAGATAAAAGGTCGACGCGGGCTCTGCCCGTTGCTCTGATGATTCATGATAACTCGACGGATCGCACAGCCATCGTGCTGGCGACGCATCATTCAATATCTGCCCTATCAACTTTCGATGGTA
>contig_1740
AGCTCCTCTCACCACCTCCTGAAAGTTCCTCATGACCACCTCTGAACGTTTCTTCACCTGAATTATTATTCGAGCCATCGCCGCCACCGCTTTCAGGAGCTGCCACAGCCACGGCCGCAGCATCGCGGCTGGTGGAGCTCC
>contig_1741
GGTGAATTAAGGTTTTCCAGCCTGGCTCTCTGGTTCATTCAAAGTTTGGCGATTCTTGAAAAGATATGGCAAGCCTCCGTTGGGGTGAAGTTGAGGATCATGGATGGAGAACATTGCAACGGGGTTAAACTCAAAGAGCAG
>contig_1742
ATCGTAACCATGAGGATTAGACAATGGAAGAAAACTTGCCAAGTATCGACATCAGGTTCAGCAACCTCTCTACGAAGGCTGGTATCCGCAGTTCCTACCGCACAGGATAAGTGCCTGGCGAGTGTGGACGTTATACTTGAA
>contig_1743
ATCTTGATCATAGTTGACATGAAGCACGGTTCTGTTACTTTGACAGGAGGCCAGAAGACATCCAAAAAGCAATTCAACTGTTGTGATATATGCGTGTTTCTTGCGGCCTTGGGGGGTAGACCAAGTGATAAGGAAGGGAAG
>contig_1744
TATAGAAGATTTCGCAAGCGGGCTCCTTATTTGTAATGTTAACGTTGTTGGGGAATGATTTAGGACCAAGGGCAGGCAATTATCAAAGTGCCTAAACGATCGAAAGTGAATGAAAATTTTATGTGCACTATTATTCCCTGA
>contig_1745
TGCGCGCCTGCTGCCTTCCTTGGATGTAGTAGCCGTTTCTCAGGCTCCTTCTCCGGGGTCGAGCCCTAACCCTCCGTTACCCGTTGCAACCATGTTTGGCCACTACCCAAACATCGAAAGTTGATAGGGAAGAAATTTGAA
>contig_1746
GACACACGTACCATGATCCATCAGCCTGGGTCTGGACGTTCAGTTGTAGATCTTTTACGCATATGGTCAAAATCCGGCGTCTGGGGTCATACATGTACCCACTCCTAGGAACAAGAGCTGTGAACAAGCTTTTTCAAGCTT
>contig_1748
ACCCAGTTCTTCGGCCCGATCCGAGCCGAGCCGAAGTCCGACACGTGGCGAGCAAGGAGAAAAGATAAATTTAGAAACAGACAGGAAACAGGGAACTTGGGATCGCACGCATTGTCATCCGCCGCAGCAAATCATGTCGTT
>contig_1749
AAAGCATTCAATGATATAGCTGCTTTAGTTATCTTTCTTTGAGTTCGAATAATGTATCTGCATAAGTTTTGTTCGATTTGTTAAAATCAGTCCTATTGGCTACTTCATTACGTTTATTTTACCAACTGTTGTAGACCTAGC
>contig_1750
CTCAATCCCCTCAAATGGCTGGACAATATTACACTCCATCAGCAGCCCCCCAAACGGCAGTACCACACCACCCTCCGTCCAGACTCCCTCATGTGACAGCTTCGTACACGCCATCTGAAGATTTTCAGAGCTTAGAACCAC
>contig_1751
TCGGCCCATTCCTCACAAAACTACCCGCCGAAATGCGAAATCACATCTACGACCAAATTCTCACCGACTGCCACATGAGCAGTCTAATCTACAGACACCAAGCCATCACACACCCACCCCAAACAGACACAACCCCATCCA
>contig_1753
CCTGTCCCAAGACTTGTCGTCGAAGTCGATCAATCAGACCCAAAGTTGCCAGCATAGCATGGCACAACTACTTTGAAAACCGATCGAATGCCTCAGACCTGCCATATAATACGTTATGATAGAGGTAAGAGCCTGCGACGA
>contig_1754
CTACAATCCGGGTTATGATGCTAGATACTATGCTCCTTACAGACCACCCAACGAATATCCTCGTGGTTGGAATTCTGGTTGGTAATGTGCGAATTTCGTCTTGAGCGATTCGAGGGTGGCCTGATCTGCAATTGTTCTGTA
>contig_1755
AAAGTCACCGGAGTCGCAGACGACAGTCTATAGAGTGTCAGTGGCGGGTGCAGTCGCATTGCGATGGTTGAGGCGGGATGGAGGGGCGCAAGAGTGATGGAGGGGTAAACTGACTGTGCCGGAGGCCTTCAATTGATCGAG
>contig_1756
CATGTGCTGTCTCGGGCGTTGGATATCGGTGCCTCACTTCAAACTTGCAGCTGGTCTTGGGTTCCAAGATCGGGGAATGAAGCGGCGGATTTTGTTGAGTCACACCAGGTTTCGGAGATGCGCAATTATGTCTGGATCAAT
>contig_1757
CTGGCACCGAAAAATTTATAAGCTGCTATGATATTATCCACGTCAACCTGACGAACAAATCACAGAAAGACCGTTATGAACTGATCCCAGCATACTCACTCGCTAACACCCCCCAGGCATCGGCGATATCAGAAGTCGTCT
>contig_1758
CAAAAATGTGGTTTTTCGTTAAAGTAAACAGTACCGCGAACTTATCGTTAAAACTCTCTTTTATATATTCCTCCACCCTACCATTCAAAATCTCAGGCAGCTTCTTCTTCTTCTTCTTCTTCTCTCTCTCCCTCTCTCTTC
>contig_1759
AACGAAGAAGAAAGATCTAATCCCAGGTAATGATTCTACTTCTACTATGGTGCTATTTGCCATTTGTTCTACAACTCACGGTACAAGTATTCCCTAAGTGAGTAAGGAGATGGAAGCGAAACTGCTCGAATGAAAGCTCTA
>contig_1760
GACCCAAATGCCCTTAAATTAAATATATATATTTATTTCGAAAAATCTTGGCTTTATATTATTTGTTTAATGCATTAGGACGACCCTAATGTTAACGTATGCCCTAGTGTCCTAGCTTCTTGTAGGCTGTGGCTTTATTTC
>contig_1761
CGAGAATCGGTGTTGAATGTCCTTCTCAAGTCTGTAGCCTAGGTTTTTTGAAGTAAGTATAACTACCTGCTTTCCAATAAATGTAGAACTTCAGATCTACTGTCGTAGCCAGTTCGTGGTGTTGTGAGGTAGCCCTCAACC
>contig_1762
TCTTGGTCGAAATTGCCTCCGCCTTTCCTCTTGAATCGGATGCAACCCCATTAGAATCATCATCATCGTCCAGATCCAGAAAATCCTCTTGTGCGCTCATCTTGAATGCCCGTTTCTTTTGTGGATGATGAACAGAGTTTG
>contig_1764
GAGATCCAAAACTACCCGTCCCTTCAAGATCAAATCATTTCCTGCATTTCTTTCCCACCTCCCCAGATTCCCAGTTTTCCAAGTCCTTTGCCTCCAAGGTCAGGAAATCATACTCAAATTCAACAGCACTATCCTGCTCAC
>contig_1766
CTTCGCGGCCAACTTTTGCATCATCTACTCGATCATCATCTACTGCTACCGATGTTGGTGGCAGCGCCCCCATCTCTCTCTGCCGAAAAACAGAAAACAAAACCAAGAGCAACAAAAGAAGTGGGATGGGATCAGATCTTG
>contig_1768
GTTGGGAACGACCCGCTCTACATTCTAAGCACTATTGCAACAATCGACGAGAACTACATGAACTCAGTCAATCTGTGTACAGTTACCCAGTCTGGAACCCACAAAGACCTTTTCTCCAAATCTCCATGCCCACGCCAGAGC
>contig_1769
GAGCAGGCTGATTCTAATCGGGGCATACTGTAAGCCGTTTCTGTACAAATGCTCAGCTGCTGGTGTCAAGTGTAGTGGTGAAATTGATTTAGCTTTGATACAATTCCTAGATTCCTCCCCCAGACTGACCTATTCTAGACT
>contig_1772
GGGGAATACCATACGAGGTCGCCACAGTCAAGGACCTGTACACCGCATTTACGTCGCTAGGTTGGAGGATTCAATTAGGATTACCCATTTTTCGACTCCGACTGCTGCCTCGTCTATCATGTCTTCCGCTCATCAAGGACC
>contig_1774
CAGTGCAGTTGATTGAGATATGTTCCTAAACGAAGGCCAAAGGATTGTATCCGTTATAACACACGATTCCGAGGAGCATTGATGTGAAGAACAGGCAGTGCTGTCAGTCACAATTCTCTGCTGTCAGGAATGCAAACAATT
>contig_1775
CCGACGGACAAAGTGTACAAGAGTATTTCGAAGTCGAAGAAGTGGAAGGAGAATAGTATCGATCTGGAGCACGGTGCGAAGGGGCATTGGCTTGGACACCACGATGCGAAATATGTGATGATTTTACAGGAGGGGGATACA
>contig_1777
CTCGGGATTTTACAATTGAAGATTCATATTGCATCACAACTAACACAGGAATAATTTGTACCGCTGATGTCTAGGGTAAGCTGTAAACATACACGTCGACTGATGTTATTCATTAGAGTTGACATTTGAAATTGCACTGTA
>contig_1778
TTTGTAGACAGGCTAAACTCGAATGCTGGCCAAAATCTTCAACTTCTAGCAGAAAAGACAGGGTGATTACTTAAGAATAATTAAGACATTGGCAAAACTAGGAATCACTATAAATTGTGTTGTTTATATAACTAGCTACGT
>contig_1779
CAACCATGGTCGACCGTGCTGCATAATTGGAGACGTTGGCGCTGCTACATTCATCCTGCTTCCAAGTCGCCCGTGTAAAAAGATGGCTCCCATGCTAACCATCTCACTACAGCTGCGGCGCCTCGCCCGGAACCTCTGAAA
>contig_1781
CGCAGCGAGCCTATCAAGCCGTCATGCCTGGCAGGGGGCGCCAGCATCCGTAGACCAATGGTGTCATGATTGTCAGTACTAGGCCCATGGCGGCGCTGAGCTTTGGGTGGTGACGGCGCGATACCTTCGTTTTGCTGTGAG
>contig_1782
CTATCCAGTTAGGTCACCACAACTAGATACAATGAAGCTAATTTAATTTTTCTACCATAAACCAACAGCAATTATAAACAAGATTGGAAAAAAATACAAAGGAAAATCAAAAGCCAAAACTAAGAGTAATCACAACTATTG
>contig_1783
CAACAACGACCACGACGGCGACCAGCAAGAAGTCCCAGGGCATGCTCAAGCAGGTGTCATGTGTGGCCGTTGTCTTGACAGTGAGGGACTGGGTAGAAATGCTGTTTTGGACGAAGAAGAGTTGAAGAAACTGGTGGAGGA
>contig_1784
ACGACCTACACTGCCACTCATTACTCCTCATGCTCTATCACGATAACATGCTCGGACAGTTCTTTAAACTGACATTGATATCGATAAAGTCCTGGAAGGTTCGAATCTAATGTCAGTAACAATTTAGTGACGTCAGTCTTG
>contig_1785
ATAGCGTTGCACACTAAACAAAAGTATCAGTATAACAACAGCAACAAGCACGACTACCTCATTACTAATCTTGGAGTGGCCTACATTGATCCCACCAACTGCTGACAGAACTGATATGGCTGGAGTCAGAATCCCGTCCCC
>contig_1788
ATTTTTGGCAACCTATGCAATAGTCGGAAACGACCTTATTTTGAATGGCCCGATATTTTTCTGGGTCTCAAGGATACATGAATAGGAAAGGAGGCGGAGCGGTACGCGGGAGTTCCTTTTGAAACCGAGATGGGTATGTAC
>contig_1789
CATGAATTCGTTGAGTTGAATACCATAGGTGATTACTAGTATGAGTGCTCTTCCGTAGAGACGATTGATCCAGTGATGCAGCAGATGATGTAAGGGCGTTGTCTGTTGGTCCATGTGATGAAGAACGGCCTCAAAGGCTTC
>contig_1790
GTCTAGGGCCCGACAAAGCTACACCAGGCCTCTGTGACACTGTTTATCCCGTCCAACAGGCAGGTCACTTAGATCGGGAGGCTTTGTTCGTTGCGGATCCGATCACTGATTATTGCTTTTGTCTAAGCTTGGGGTAGACAA
>contig_1791
ACCCTGGTAGTCCACGCCGTAAACGATGAGTGCTAGTTGTCGGCATGCATGCATGTCGGTGACGCAGCTAACGCATTAAGCACTCCGCCTGGGGAGTACGACCGCAAGGTTGAAACTCAAAGGAATTGACGGGGACCCGCA
>contig_1794
CTTTTTTGCTGCTGCTGCTTTGAGCCCTTTGGTATGGGCGAGCCCACGGTCCAATCTGAAGGGGATGAAATGGGCAAACACGAGCTCCCCCTTGAGATACGAGAAAGACGGAACTTTCAAGTTGAGTATCTTCGAGGACTT
>contig_1795
CATATGAAACGCAGGTGCTCCTCCAATGGGTTTGCTTATAGACATGTTCTGTGGCATTGGAAAATTACAATCGCCTTTATGCTCATAAGGCTCCATGGATGACACAAAACTGCCATCTGTACGATGTTTTGGAAACAAGCT
>contig_1796
CCGGCCTTTTCCTGGCTCAGCAATGAGGCTAGGGTGGTTGCCTCTGAAATTGTCCAATTGCTTGCGATTAGAGTTTAATCTTTCGAATCTCGTAGGCTCCTTTGATGAAGGCAATACTCCATCAAAGAATATGGCGGCGAT
>contig_1798
TAATGTTCACCCGTCAATGATCTTAGCATCCTTGGGGATCATAATGTGCATTTGTGTTATTTATCCAATTTTCCTTGGTCGATAGTCCCTTAAGAAGGATACAAGAATAATCGTGTTGCGTTGTATTTTACCTGAGCATTG
>contig_1801
AACTGGAACTGGAATTGGAAGAGCGTTTGGAACTGGAAGAGCGACGGGAAGAGCAACGGCAGCGTTTGGAACTGGAACTGGAATTGGAAGAGCGTTTGCAACTGGAAGAGCGACGGCAGCGTTTGGAACTGGAACTGGAAT
>contig_1802
CACAAACATCATGCATAATGATCATTAACAGTCACAACGGGAGACTGAGTACACATCCACCTCATTGGGGTCAGGGGTTATTTCATTGAGGCGTAATTCGAATCCATTTTCAATGAACGGCCTTGTTAAAAGGTCGCTTTG
>contig_1803
CCCTCTCCCAGAGAGAGAGAGAGAGAGAGAGACTTTAAACTGCTTTTTTGCTGCTTCTTCTTCGTCCTCCTTCTGGAAAATTAATTAATCAATTAATTAATTAAATTAATTGTTTAATTAAAGTAACCGCTGGCGACTGGT
>contig_1804
ATTGTAACGCGTATCCGCTGGTGTTCTGTTTATTGTTTATTGTCAATCATGGAAGTGCACAGATGTATGCAAACTGTTGTGATCCCGGTTAGTGCTCCTCCTATTGATGTACTGTTCTGCATTTTCAAGCATCTATAAATA
>contig_1805
CTTCTCACCTAGTCATTCTCCTCAATGCTGCTAAAAGCTTATCAACACCTACTTCAGCAAGGAAATCTTCCTTTCAACACGCCCTGTCCTGCGCATCATAAAGTCGCACCCAAGACTTGACAGCTTCCAAGCAAACATCGC
>contig_1806
GAAGTCTGCGCCTTCGCACCTAAAAATTGTCCTCGTTTGTCGGCGACAAGGTTTCGAAATTCGCTTCACAACATCACCAAGGAGAGTGAGCTCTGCACTCGCCATAAAATGCTACTAATCACCTTGAAGGACGGCAAGTGT
>contig_1808
GCTCACCATGCTGATCCTGTTTCATGCTCTGATGATTATGGTTATGGACCCTCTTACTACCATAGTTACTCTTCTGACGGTGATCCTGGAGCTTTTGCACCCTCCAACTCTAACCATGGTGATTCAGAGGACCAAAATATG
>contig_1809
AGCGAATGCCGCACGTCAATACGGTTAAATATGATGTTCACCTATTGACTTTTTAGCCCTACTTTCATAATCTCGCTCGGATACTCGGATACTGAATTATACCGTGTAGATGTTTGACGAAGTATACAAGAGGTTGTCGTC
>contig_1812
CACGTTGGCTACCCAGTTGCTTCGGTTACGGACTCAAATAGCAGAAGTTGAAGCGGCTATTTTCGAAGTGGCGAGGTTATATTCCACCCTCCCCCTCTTCCTGCGAAAAGACACAAGTAGATTGAAAACCAGCGATCCACA
>contig_1813
TGTCGCACCGAACAACTCAGCTCAGTTGCTCTCTCAAGCTAAACCTTCCTAGCTTCGGAAGAGCTGCCTTGAGATTGCACCTATCGGCCCAATTTCCTCCAAACTTTTCCTTTCATCGGCATGTCTAGCGACAAGCCATGC
>contig_1814
AGCGCAATATCCACCTGATTTCCAGTGGACTATCCCAGTCTGGGTGCCGGAGCCGCAGTTGACCTGCTGTGCTATTGATTTTGTAGCGAGGAGGGAGAGTAAAGTAATGAGTGGAAGATACATTGCTCGGGTGTTTTAAAG
>contig_1815
GCGCCACCGCTCGACGCCTGCGGTATACACAACGCCAACGCTATCAACAGCACCGCCATCGCTGCAATCAGCAAGCCCAGAACGAGGGACAGCCAGCGCTGGATACAAGACAGTATAAACAGGGGTCTCTGCGAATCATCC
>contig_1817
CTCTCTTATCTAACTCATCAGAAATCTTCTCCTGTTCCATTGCAGGCACAATGTCAATAGTGCCACCGTCTTGTTTCACACCCATCTAGCTTACAGCAGTTTCGTATCTTTCAAACGCAAAATGCCCTCTATGACTCTGCG
>contig_1822
TGTCTATTTATTTTGGACATGGATTTCGTATTTATGTTCCAACTTGAAAAGTCATCTCATGTATTTTGTTTTATTTTTTGGGTCTCGAATTATGGGATGCAAAATTTGTCAGATCCCAAGAACCAGTGTTTTCCGAGGATT
>contig_1823
TCGGTTCACTATTGATGGTGTAACTCTTTGACATTTACGGCCGGTTCCCATCTCCACCACTGCCGCATCCCACGAAAGGAACAGATGCCAGGCAGTTTGGAAGCCGAGCCATTCCAAGTTTACCTCTCCAGAAGGGTGCTG
>contig_1824
TTCACGACAATGCTGATACAACGAGGATTGCCTTCCAGGAAACATCACCGGACCCTTTTATCCCCAGGCGAAGAGAAGAGCAGAAGTTCGGTTCCATGAGCTTCAGGTCTGATCGTCTCCAGCTATCTGTACCCACCAAAC
>contig_1825
CGTGAAAGGCAGCGTCAGGACCGACTTGAAGAGATGTGAAGAGATGATGGTATTCTATTTTTGAAGATTGGGGATCAATAAAATTTATCGCCTCAATTTCATCAGATGCACACGGAGGAGTATTGGAGGTTGGCTGTCAAG
>contig_1826
CCAGTCGAAGTCACTTAGGTGTGCGGAGCCTGTGGGTAAAGCACTCGAGGAAAACCCGGTGCCGTGTGGGTGGTCATGGTGCTCAGATCTCTTGACAACGTAACCTGTTGGCTGGGCTACACCAGCTGTCCTGGACTTGGG
>contig_1828
AGGCTGGTAGAAGGTTGAAGGTCTGTGTTCGAATCACAGGTACTCCGGAGCGATCTCCTCTACTGTACAACCAATCAGGGTAGGGCGTCTTATGTGCATGATGGCAGGAATGGCTGAGGTTTCAATGCTGATATCGGTCCG
>contig_1829
GTCAGAGTAGACGTGTGGAGATGAAGATGAAAATGTCGTTATTCTAGCGATTCGATGATGCGAGGGTGGGTGTTGGCCAGGTGATGGAGAAACTATTTACTCTAGTATTTTACTTATTCTACCTAGTATGTTGGAACGTGT
>contig_1830
CAGAAGACAAGTGGACAAGTCTTTGCTTGAAATCCCAGAGGAGGAATTTGACCCCTATAAATTATCTCTCAAGGATCTCATTCGTCTAGCAGAGCATAAGGAGCTGTTAAAGATTAAGGAGGCAAGAAAATTGACAACTCG
>contig_1831
GGTTCTGTGTTTGGTACTGCGGCGGAGGTGAGGTGGGAGGGGAGGTTTTGGGCTTAGGACTGCGTGACCGACTGAAGCAACCCATTTCTATGCCGGGAAGGAAATTGTCTGTATTTGTTTCACCGAGGGCTTGGAAAGAAG
>contig_1832
TTCCTGCCATACAGTACTGGATTGTCTCATGCGTGTGACAATTTGATACTACTGTGATGGCTGATGTGGCGGTATTCGTTGAGGAGGATTGGTATGTAGTCCGAGAAGGAGCGGCAGTCTGCTGGGTAGAATTGGATGCAG
>contig_1833
TCGCCAGTAAAGTCTACTCAGCGTTGACAACCTGGTCCTTCAGTAGCGAGGTCGGACCGTATGAATACTACATACCAGCAGCCAATAGCGCCACGGCTCCAATCTCCAATCTCATTCAACTATCACCCGCCTTCAAGCATC
>contig_1834
CTCAAGGTTGGAAAGCAGAGGGTGCGCCAGATCCTGGTGCGCGACTGACATTCCGCATCTCGCTTGTTCCTGTGAGTGCTCCCGCGGCTGAGGCCTCTTTCTACAACATGAAGAAATAGCGGGACCTTCGTTGTGTCGCGC
>contig_1836
TTGTTCCTTTGAAGAGAAAACAGAGAAGGTTGTTCCTGGCTAGGTAGCGCCACTGGACCTTTGTGCCTTTGGAGAGACAACTGGGAAGGTTGTAACTGACTGCGTAGCACCTCTGGACCTTTGTGCCTTTGGAGAGACAAC
>contig_1837
CTGCCCCAAATTGCAATTTTCCCAAAGGAATTTCCGCCCTAAAGTCCCGGAGTTGAGGCTGCCACCCTCTTTCGTTAGAACAATTCCACAGAATACAAGGGTAATTTGTGCGGCTGCGTCTGCGGCTGGAAGTTCTAATCC
>contig_1838
AAGAAAAATCATCTGTGATGATGTCATAAAATTCAGGTATGTTTGCAAAGATCAGTTTGGACACGACATATGTTCTGTTTCGGCGGGATCGGTAAAAACGATAGGCCGTCTCTGGAAACGTGTGCTAGAGTGTGAATTGAG
>contig_1839
CCGAGTCAAAAACACAACTATTCGCCACGACGTACAATCTCCTACTTGTGGGTTTGAAACAAAATCTCCTATTGATCATAACAAAAAAGATAGACAAAACACACAAATTGATTGAAGAAACTTGTAGGGTGTCCTTTGGAA
>contig_1840
TGTGGACTAGCCACGCTGCCTTAAGAGAAAATGTGCAAAACAACCTAAACCCCCAAAATAAATTCAACTTTCACATTGAGAAACAGAAAACGTTTGATGATTCTCTTCTACTTTATATACTCAATACCATTTAGTCACAGC
>contig_1841
AGCATAGAGCATGTCCCATGGAAGCTCCTCGACATTTGGTAAAAGATCATCGCCTGCAAAACTGAAAAGAGAACAACAGCAAACAATTTCTCATCCTCCACATCATATTTTGGCATGAAAATTTCAGCGTCTGCAATTGTG
>contig_1842
CACAGTAGGAGTAGTACACCATGAGAACACGTCTCGCTGCAATCGAACAAGCCAACGACAGCAAGTCAATCAAAAGCAAAGAAAGACTCCCCACGATCAAAGGCCACCTCACTCGCTCCATCAGCACCGTACTGTGGCATG
>contig_1843
TTTCTCACGACGGCTCCTCTCATTGCAATCAGCCACGATCAGACCATGGACACCGGTGGCAGTTCGTCGTCAAAAGCCGGTTGTCCACGACCCACCAAGTGATCCCAAAGGCGTCACGGGCATCCTTTCCAATTGGGTCAA
>contig_1844
CTTACATCAAACCAGAACATTCAAGAAGAGAAGAGAAAAGAAGAAAAGAGAAGAAGACAGGGACATTGTAAAACCTCTTCACCCACCAATCCACCTCTTCAAATTCACAGGAATGATATCTGGAAAAAACGTTTCGTAGGA
>contig_1845
TCTCACCAATCCTTTTAAAGCTCGAAGAGCTCTTCTAGCCAGAAAGCCACGAAAGGCTGTTTGAATGCGTGTGGCAGCCCATTCTTCCCTAACATTCTGCTCACTTTCTGCATTGTGCATTTGAAGTGAGGCAGAAGAAGA
>contig_1846
CTCAGATTTGGGTGATCCGTCCATCCAATCCACAGTCCATCCAGTCTGGTCACATCACTGCATACACTCGACGATGCGGTACTCGCGAACGCCTGCTCCTGATGAGCCCGACTATTGAGACAATGGACACCACTACTTCCG
>contig_1847
TGCGTTGTCCGGCAAGATTCGGCTCGATACGTAGACTGCGTAACCCTTGGTGGTAATCCCCTGGCTGCAAGCACGGCTATCGGCATCAAAGGCAACCTTCTCCCCATGAAGTTGAGGCAAAATACCACAGCCAGCGTCGTT
>contig_1849
GACAATGACAAGGGAGAACGCAGTATCAATATGGTTGTCCGCGATGACAAATGTTGATCCGATCAATGCTATCATGGGAAGAGTTGAACAGTTGTGCTAACAACTTGTGTTTTTGCAGCAGCAGCTCCACCTTCACTTCGG
>contig_1850
AAGGCTTGGCGCGCGTGTGTACATGTTACTGACAGAGACATTACTGACAGAGATGTTTTTGGTGGTGGGCAGGAGTACGCGATCGAGTTATGGAAAATGCGATTTGAATAACGTGTGCGAAATGCTTTTTCTCTGTTGCCC
>contig_1852
CAAGACGACAGACAAAGCGCGTCACGCTTCGCACAAAGTGTGCGTCAACCAAGCACGCGTCAACCAAGAACGCGCCCAAACAAGCGCCACATCAACAAATAAACACATTCCTCATCCCACGAACCGGCCCCATGGCTTGGT
>contig_1853
CCATGTACTGAAGCGATGATTTCTCCCTGATAATACGTTAGAGTCGGCTTGGTTGATATATCGAGACCTCCTCTTGACACAAAATAGGCCTGAAAATCATAATGCCGTGACATATAGCTGATTTCCGAAGCAGTGTCGTGC
>contig_1854
ATGCTTTCCAATGGAGTGTCCCCATATCATTTCTATGCTCTTGATGCGCAAGGAGAGAGCGCATGGGGAAGAGCTGTGTGGAGTTGGACGGGTCGAACTGAAGTCAACATCTTCCTAGACAGGCGTCGATTGGACTGCGAG
>contig_1856
AGACTGGGTGGGAAGACATCGTTTTGCACGAAGTAGGAGACTGAAGATTGTGTCTTGGGATTGGGAATTCTTGGTCTTGCCTTTGGAGACAGGTTTATGAAAGCGAAGTTCGTGATTAAGTCCTTGTGAGTTGTATCGGGG
>contig_1857
TTTGATGTGACACATCCCACCCCTGGTTACGCCGGATTCTTCATGCCCAAAGCTTAGGTTCACGCTACAGGCTATCCCTTTACCCCTTTCAGCTATTCCCTCGTAGGGCCGAATGATCTACTCAGGGTGTCCTCAAGAAAAG
>contig_1860
GGAGATTTGTCACCGCTGGAACACATTTCAGGACTATACGACTTTTGCTGGTTCAGGGAAGCAGAAATGAAAAATGTTGATTTCTGTAGGCCGAAATGGTTGAATACCCTCATCATGGACTCAGACAAAGAAGAAGAGCAAC
>contig_1861
CCGAGAGCTTTATCGCACCACACTTCGCAGCTTCCAAGACCCAAGTTCCTTATTCTACACCTCAAGAACGTGCCGGCCAAACCCAATCAAGATCGTACCTCGCCATGTACTTCATCAAATCAAAGTAATCGATGACAAGGCC
>contig_1862
GTTGATTCAAGATGTGAAACAAACTAGTGGCAGTCTTGATGCTACTTATTCTTATTCTCAAAGACCAAGTAGAATTATAAGAAAAATCCTGGGCAGTCAAACGGGAAATAGGAGTCGAGTTCCACTGGCTCCAGTGAAAAAT
>contig_1864
CGGCAGTCCCACAATGTATACAACTCTCGGATGCACCATCAACCCGGTTTTATCGGGTTCCACAGCCTGACTTCTCAATACAGTATCGCAAGCAGTGAAGAAGAAAATAAAAGATAGCATCCTACAACGAAGGCTTAAAAAA
>contig_1866
GGGGAGGCCATTGCAGCCCAGAATGGCCATGGTTCGGCGAAGACGATTCCCGCTGTTGTATTCGAGATTAGATAGGGACTTCTGTGTCGGTTGGAAACCAACTGCATCATCAGTTCAACGAGTGATGATAGAAACAAAGACA
>contig_1867
GTAATGATACATGTGACAGATTAGGTAAAGGTATAAAGACCACAAAATCTTGTTAAGAAATCGTACACCTTATGTGATCTTGTATAATTTTCATCATCAGAATGCGCAACTTGTGTCTTGCATGTAAGTTTTTCTCGTGTAG
>contig_1872
AATGAAGACGTCAGCTCCTCACAACCACTAATGTTCAACTTCTTAATCTTGCCTAATGCTTTCGTAAGTCCCCTTGCTTGCAATCGCGGCTCCAAAATGTTTGAAAGACACAAGGTGTCTAAAAACTTAAAGTCAACCTCAG
>contig_1873
GCGGTGCTCTCTCTGCACGACGACGAGATGGCGTTGAAGACGTTGAGATGCAGGTTTGTGTTACTTGGCGAGGTGGTACAAGAAACTGGTCCAGGGAGTATGTCCAGTCAGGATGTCGTGAATAGTGATGTCCTCCTAGGAG
>contig_1875
TCCTGGACTGTTCAGCCAAGGTTCCATTTGAGCTCTCCTCATGTCTACCTACTACCTCATTCATTCGAGTCTGATCATTGGCACTGTTAGGCGTGCAATCTTTCCCAGTTGCATCTGGGATTAGCTTATCTCTGTCTAGCAA
>contig_1876
ACACAGGCATCTGATACTAAACGAAGAATTACCAGAAGTCTTGCATAAACTCAGCGGTCGCAATTTCCAACAGCCCTGAAGTAAGTTTCAAGTACGCCCATCTCCCGAAACCATTTTTCCACAAAGTCTGACCTACCTTGAT
>contig_1879
GCCGATAGCAATCTTGTTAGGCTAAGAAGTGAATAACCTAGAAGAATCTCAACCTCAGAGGCGTAAGGATAAGAGACGCTCGCTGCATTGGACCGAAGCATACACATCATTCCGTTCGATAGTTGTATGGCTACGATACTTC
>contig_1881
CCCCGACAAATGTCTTCTTCGCCATCTATAGATCAGAAATGCAATCAGAAATGGAACCCCTAAAAGTAGTCTTCCTACTAAATACAAACCGAGGCACATGAGTATCGCCCATCCAGGTCTGAAGGATATCCCCGGAAACCAT
>contig_1882
ATCCATTTTATCCAAATTGCCAGGAACATTTCGCGCAAGACCTAACGAACAATCACCGATAAACAACCAAACCATCAAATCGATAACCCCACAAAAACATCCTCACCCATCAAAAATCAACCAAGCTAAGAAAAAACACAGA
>contig_1883
ATGGGAGAGAAAGAAGATGAATCAGAAGATGAAGAGGAGGAAGAGAGAAACTTGAGTTGTTGCCTGCGAGAGGAAGAGAGGCTGGACTGGGGATACCTTACTTTCCAATCGAGGTTTTAGGTTTCGTTTTATTTTATTGAGG
>contig_1885
CCGCCATTCTCCTTTCGAATTTCCCTCAATATTGATGGAATTGTGTTTTTTATACATTAGTGCGTTACTGTACATATCAAGTGTCTACTCGTATCATAATTCTGTCCGATATAATAGGGCTCGTCAAATCCCGAGCCCCTCC
>contig_1886
TATGGTTGGAAGATCGGTGTAGGACAAGACGGAGAGAAATTGAATTGGCGGCCTCATCGCGTGGTTATCTATCCAGACAGGAAACTTTTACTATGTACGTAGGTGCTGTCGATTACTCGCCCCGTTCGAAACAGAAACGAAG
>contig_1888
TACAAGTGTATCTATGAAGAGTTAAAAGAGAGAAATAAAACTCTATGAGGGCCGTCATTGTAAAATAAGATGTTTTCATGACGGCGGATTATCATCGGGGACATCATCGAGGATGAAAGTACCCAACTTGCCTGACCTAAAT
>contig_1889
TCCCTCAAAGGTCGGTCCTCTGACATTGTTTCCTTCATCTTCCATTCTAGGACTCTCCGCTCAATTTTCGAGTTGTTCGGTGCGAGTGTTTTTCGTGGAGCAAAGCTACTCTCAGTGCTGACTGAGCTCGATCGACGGCGAG
>contig_1890
GAAACTTGAATGGCATCAGCAATCTGTGGGAGGCCATTGACATTCTTCACATCTCGAAGTCGGAGCCACAACCATCCATCAGATCAGATGCCGGTGTTCCTGCTCTTAGACTCGTCGTCCCCAATCGCCGTAATCCTCTCCG
>contig_1891
GATTCACTGCCTAGTCCAAGCTGAAGACTTGACAAGATTTCGACCGGCGGTTGCAGGGATTTCTGTAGGCATGGAGGTCTTACTGATGAACAGGCCTACTGGCCATGTATGCAAGACAAGAACACTGCTTGCATTGATCTTG
>contig_1894
CCCGCTGGTCGAGTCCCCAAGCCCCAAGACCCCATCATTCAGATATCTCAGCCAATCTCTACAGATCCCCTGAAGCGGTTCTCGGAGCAGGTTGGACCTCAAAGACGGACATATGGTCGCTGGGGGTGATGGTTGTGGAGCT
>contig_1895
ACTCGTGAGGCACTCGACTATGCTCTTAATTACGTCCTCCAGGCATGCCAACACGATCAGGAGATTCAGCAGTTGGGACGAGGCGTGCAGGCGTTGCTTCGAAATGCGACACCCAGGGGACCGCCAGCTTTTCCGACGCTCG
>contig_1897
TGCACGGTCGCTGTTCGAATGGGTCACTCCGTGATACCGATGACTTGAGAGTTGAGAGTAGGTAAGGATTCATGAATCATTGCCAGTATGAATTTCACGTCAACGACATTGGGAGTCATAGTTATGAGGGCCATTACACAAC
>contig_1898
TAATGTGGGGCTTCAGATCAGAGTAGCTGATGTTCAAAGACATATCAAATGTTATTTTTCCAACTTCCTGTTCACCTGGAAGTACATAAGGTGGTGCTCCAGTTGGAGCTTCTCTAGTTGAATTCTTTTCATCTGAAGCAGG
>contig_1900
ATGATTATCACATGCCTTGGACCATTTGGAGATGTCAAACCCGATACAGAGCCTTCCGTCGATCCAGAGAGTTAGTTTCGCAGAATTATCTTCTCAATCTCGGAGCGTGCGCTCGGTGATTCGGAGTCTACAGATACGTCAG
>contig_1901
ATCTTTGCCTAGGCTGAATCTGTGCTGCATGTCCAGACATCAAACTTCCTGTATTTGACAGGCAAATCAACCAGCTGCGACGACGATCCATACAAAAACAACAAGAATTAGGGAGTGTATGGCATTTGTATATTCAGTGAAA
>contig_1902
TACGAAAGCATTGTCCCAACGGCTTATGCTGATGAGCCAGAGAATGAAACTGAAGATGAAATTGCCGATGATGAAGCTCCAGTTGAAGAACCAGAAGATGCTCCAGAAGGAGAAGAGGATGAAGAAGAAGAAGAGGATGATG
>contig_1903
CTCTTGGGGTTCAGCTTTTCCAGCTGAAAATCCTCAAATCCTGTTTGGTTCCCGAGAAAATTTGGGGATGAGAGAAAGAAGGGTGAGGACTTCGAATCTCTGTTCTGGGTTTTCTCGAAACTTCAATTCCAGACAAGGGTAG
>contig_1904
ATGTTGCATGAACTTAATGAACAGGTAGACGTATAGGGTCGAGATGAGTAGCTCCTGGACTGCAAAAATTATCTCCGTTTGGGAGGTCACCTCGAACATCTTGGCACCTATGGGACCAGAGATAGCGCCAGAAACAATCACT
>contig_1905
GAGCACCCATCTTTTCAATCCCGATTGGGTCGTAGCGCCAACCCCCATTTCGCACCCGCAATTAATACAAAATGATACGTATCAAACGAATCATATTATACGTGTATATAATTTATAATAATCTATATCAATTTTTGGTATT
>contig_1906
TTTATGAGTACTCTCGGGCGCCTAAAGGCATCGTCGACATGGGATGAGATGCTACATAATGAATGACTACACCTCACGCCCAAATCACACCACTCACCCGTCATTCTCCATCTCCACCTCCCACCCCACCATCCACGCCAAA
>contig_1907
CAAACTTCGAAACTGCCAAGGATTGTCAATTTGGCACATGCTGAGGGTGGAAAATCTGAATATCTGCTGCGAACTTTATATATGGGAATTCATTGTCTGACCAAGTATCAAAGTGATGGGATATGGTGGAACAGATGCGCCC
>contig_1908
CATTTACAATTCTCCAAGCCTGTGATTTTTAGGGCTAATAAGAAAGAAATTTACAAGTGAAAATTGCGTCACTGGCTAAAAGAACTCCCTACCCTCTTTTCACACTTCCCTTTCCTCTCTTCATTCATATAAACAAATAAGT
>contig_1909
GATACCATTGGTTCCCTTTTAATCTGTATTCAAAGGCAACTCCAAGTAGGCTTGGCCTCTGAGTTACATATGAGAAGCTGGTTCACTTGAACAATATTCCATTTTGGAATAGTTATTGGGACATCGGAGGCACAAATATTTG
>contig_1910
GAAAAATATAAGAGCTAGTGAGCTACATCAACACGCGAACTACCCTTGACTACGCCGGAAACTATCAACGAGAAACTATTGTGCTCATTACTGTCTGGAAGCCTGTATGAACAAACTGACCTTGCTAAGTACACAGAAAAAC
>contig_1911
TTACAATTCATCTCAAGTATACATCATAAATATTGACTACGCCGAACCTGGCATAGTATCTTGGACGGTCGTTTCTCTCAACTTATAATCCGATCACCCAACGTCAACCAAAATGGAAGGAGAACACAATCAAATCCAAGAG
>contig_1913
GATGAATGTTTGGCTTTGACTTGCATTTCGACAGCATCACTGGTGAAACGTCTTCCTTTCTCTCTTCCTCCGAAGTCGAAAGCGATGGGCGGATTTTGAGTCCAGCTTGGCGGGTTTGAGAGGATTGTATCCGGTGTCCGGC
>contig_1915
ATCTCTCCTCTCCTCTCCTCTCCCCTCTCAGTAATTTTTCTCATTTTTTCTGCATTGAGTGCTGGTAATAATTTAATAATCATGTTTTTAATGAATCATAGTGTTGTTTAAATTTTTTTGTAAGATTTATTAAGTGATATCG
>contig_1916
CTGATCTCAATGGGTGAATTCTTCGGCTGAACTGGGCTTCCATTACCGGACAAACCCCGCTTCAAAACTTTACTAGAATCATCAACTGCATTGTCATTATCGTCCTTGGCAAAATTTCTCTTAATTCTTTTCCACTTTCTTA
>contig_1917
GGAGCATCTGCGTGGTAATGGGCATTAGCTTGAAGTTGAAGAGACGAGGCCGACGGAAGGTGTCGTGTACAGAGGGGGGCCAATCGGTGGTGGAATGGCAATTTAAGAAGCTCAGGCTTACTTTTGAAGAGTTGGACAGACG
>contig_1919
AAACAACTTGAAGGCAAAGTAGTTTTTGTTATTAGACTAAGGAATCCCACTGTTGACGACGAAGGCAAGGACGAGATATTCTTCCACTCTCTTTAGGATCCACTGGACTTGGTTCTCGGAACACCTACAACAACGATTCCAC
>contig_1921
GACTCGCAGTACTTAGCAATGTACACGTGCTATGCAAAACAGGCCCCAACTGTATCTATTTATCACCACATTCTACCAATATTATACAAATTCTAACAAGACGCAACGGATGAGAGAGAGAAGAGAACCCCATTCTATACTT
>contig_1924
TTCAGACTTGCGGGTTTGATAGGGGGCCGAGATGGCAATGCAAATCACTCTGGAATGGCGATCACGAATTCAATTGTGCGGCTCAGAGACACAAAAGCGATGCCGATAGGGCGTCACTGCTCTTCCCGCGCTGAGATGAGAC
>contig_1926
GGTGGATTAAATCGGCCGCCGGTCAGGAGGAGATTATCGAGCGCTTCCGTAAGATGATGAGCGATGAGATTCCCAACGGCGTCGTTAAGAGGGCCAGATAGATCAAGGAACTATACCAGCGAGTCCACTTTGACCTTCGAGA
>contig_1927
TCGCGAAGACCATCGAGATGGTGAAGGCAGGCTGAGCAGCAGGCAAAGTGACTTCTGTTCAGGTTAGTGCTGCAACCTGAGGCCAGGTCGCAGATGAGGTCCCGGGTTGTCGAGCGGAGCCAACTGTGATAAGATCATAAGA
>contig_1928
ATGCTGCTTGCCCTGCTCAATCTTTTAATCTTTTAGAAGATCATCCGTCGTGCGTGCACCGACCGGCCGGTCTCTCAAATCTCAATAATCTTTCCTTAATTCTGTCTATGCTAGCTGATTTCCATACAGTGAAGATTCATCC
>contig_1929
TCGCCATTGCAGTCAGCGTACGCCATGTAGTGCATCCAAAATTCCGCCACTCTCACTGTCGTTATTGGCTATCTAATACCGATAATGCCCTGCTTACCATTAGGTCTGTCCGATACGTCATCCATATAGGTGATGATCCGAT
>contig_1930
TTGAACTGCAGCTTAGCATACTACCAAGTAACAAAATCTTCTTGAACCGAATTCGCTCATACACTCGACTTGTCCATGTCTCTCAAAGTGCGGCGGTGTCAAGCTCGACACAATTGCTATGGTGGTGACCATGCGAGGTCAA
>contig_1931
GACAAACATTAATACAATCTAACTGAAACGAAAAAGTACCATATAGAACATCAAAGTTTAGAAATGCGACTTCATCTACACAATTTACCTCACAAATCAGTCCTGATGTTTTCTAGTGTTTTCTTTTCTGTCTAGAATACGG
>contig_1932
GCGACCCTTTATTATTTCTAGGCTTAGCTTGTGCGGATAATGGGTCTTTCGAGATAGCAGCATTCTTGGGTTCTCTCTTTCCCTTTCTTCTCTCGACAGTCTTCCATTTCTTGTCAGCAGGAATATCCGGAATCGAGTCTTC
>contig_1933
AGAGTCTCAGTCCTTCTCCTGCTTGCGAATGGCAGCACTCGACAGAGCAGGGATTAAGGCTGAAGGCGCTAATATCTGGCGCGCAGAGAGAGACGGGGACGGGCACTTGGGGGGATATACGGATACACGGTAATCAATATGC
>contig_1934
CGAGGATGGTATGCGTTCGTTCGTTCGTTCGAGGGAGTAGATCTTGCGTTCGAGGGAGCACTACTTTGTAGATCTATTCCGTATGGTCATGCGGAGGATTTGCGATGTATACAGGACACCCGCTCCTTCTTTTTATAACTCT
>contig_1935
CCTCCGGCTCCTCCGGCTCCTCCAGCTAGGCCTTCTAGTTCTCCTAGAAGTCCCGCGAGTTGGTCAGCACCCCCCGCAGCTCCACCGGCACCTGCTCCGCCTGCACCGCCGCCTAGACCTCCACCAGCGCCCGCACCGCCCG
>contig_1936
GTAAGTTGAGCCTCAAGCGAGAAGGCTGAAGCCTTGCCCAGACCAAGCTCTTCACATTTGACCCATCGAGCTATTTACCAACTTGTTCAATACCAATGACTCTTCCATCTCAGGCACATTTACAATCTTGAGCTCCAAGCCA
>contig_1939
GTAAGTTTTTATCGTATCCACACCCCCCCTAATCAAACATCTCTACACACTGGTATTCAGGTTTAAATGAAAGGTTTCACTGACTCTTGCTAAGGGGTCTTCTGTAGGCCCATAACCTGGAAAATGGCCCTTCATCTGAATC
>contig_1941
GTAATAGGAGAAATGTATGTTGATTGACTGTATATATTGCGAGTATGTGGGGTTCTCCGATAGACTGACCAAGGCCTTGAGGCTATTGCGTTCGAGACCGATGGTAACTTCGCGGAACATTTCACCAAGAATCTGCCAGGTG
>contig_1942
CTCGGCACTCCTCCCCTACCTGCACGCAGGTAGGGGCCGTGAGCTCAAATGCACCGACAGCTCAAATGCACCAGTCGTTTTGTTAGCGAATACTAACAAACTCGGAAAATCTTATTCTCCCTGCAATAAATTTTCGTGCAAG
>contig_1945
TGGGCGACAGCAATATATTATAGCTTCCCATTTCACAGTGGATGTTTTTCACATCTACACAGTAAACGGGTGAGATGTCCAATTGGCTTGCTTCTATATCGACTGATAATCGACCTTGCGTCAAGCATTACTGTGATATGAG
>contig_1946
CTTCGCTCAAGAATGAGGGGCTCTGCCACTGATACCTGCATTGCACATTGCGGCGTTTTGGTGGCACGGATGGTCTTCGGATCTTCCGCCGGCGGAATTTTTGTCCTTTGCTCGCGCTTGCGTTGCACACTTTTCATTGATG
>contig_1947
CTTTTCTCCTCAATAAGTATCCACCTAATTGTATTCTGATCAAAGAATGGAGACGATCAGACGATTTGTTGGGAGTATTAGTGTGGGTAGATGAGAAAAGGTGTTAAACCCTAGAATTTAAAAAGGGGAAGAACAATACAAA
>contig_1948
GCAATACACTCTGTTGACGGCGAACTCCTCGTACACATCCGGTGATTGGGCGGATTCTTCGTCGTGTTGGCAGGCCAGAGCGTAAATGGCGGCGAGGAGGGACATGATGAGCAAGAAAACGTAAAACTGGTTGTCAAAGACG
>contig_1949
CGCAAACAACTTATCAAAGGCGAGGCTGAGCCTGACAACGACGCTTGAAAAGGGCGCAGTTTCTCGGCAGCAACGTGTCAATGCTGAGTATGCCTGAAGTCAAAACTATGGAGATATGAGGCATACAGGAGCTGCTGAGGTC
>contig_1951
TGGGTTGGAAACCACCTCGGTAGCTGTTTTAGTAGTGTCAGTCAGATTCCATGAGACACATGGATACTTGACACGATCTCTACCTCGGATCGATTGCGAGAACTTTGTGACAAATTCTCGAAAGATTTGCCGTAGATTCTGC
>contig_1952
ATCAAAATATCCCGTGGGACAATAGCACCGTCACAGCGTGCACGGACCCAGGCGAAGTCGGCTACGACGGCGTCAACAATTTCAAGACGTGCTATCGCTTCAAGTGGAAGAAACCAAAACTTGCTGGGTGGTTTGCCATTGA
>contig_1954
GACCCTTGGCAAAGCAAGTATTGCAAGGTAAGAGAAGCATAAAGCTTGAAATGACTAGCGGGCAAAAGAAAGTAGCTGGTATGAGATCAGTTAAACACCGTCGTGCTTCCTCTACTCTGGAATTGAAGCTTGATGAGCTGAG
>contig_1955
AAATGAGCTGAACACTTGCTTCTTCAGACAAAGCGACTCTACTAAGTGACGGAGAGAAGGATTCGAACTCAGATGTTACATTAGTTGCTGGATGTTTTTATACTTTGGTGAATGAGAATGATGATTATACGATGAATATTAG
>contig_1956
GATATCATAGAGAAAGCAGGTCTTGGTTAGCAGCTGTGGAAGAAGAAATGTGCACCTGATATGGTTAACAATCAGACCAAAACCGACTCGAGTATGTTCGTATAATGGAAGTTAAAGCATTCTAAGGCAACTATGCTCTAAT
>contig_1957
GGATGATCTGGATCGAAACAACGAGCCGAGAATATAAACTCTGGTCTTGGAGCCTTGGAACAATAAGAATGTGGTCCTGCACAAGAGGCTGAGCCGTGTTGGATGTAACAGGGCAGAGAATGCGCATTTGGGAATAGAGCAC
>contig_1959
CTTCCTTTCTTTTCAACTTGATCATCTCTTGAGCTTCCTTTAAAGTTTTCTTCCTAGACTCTATATCTTCTGCAGCAATCATATCAGAGTCCGCATGTTCGGGCGTAGCCAACTCCATTGGATTGTTGTGCACTCCTTCATC
>contig_1960
AACAAAGGATTCAATACCGGGAGAGACTGGAAACTAAATCCCAAAGAAAATCAAACGCTGGATCTCTTTTGAGACAATTTTGTGAAAGAAAAAGAAAGGATTTGAGAGCAAACGACGGGCTGACGAAGTGGGAGAAAATCAC
>contig_1961
GGAATTGAAGATGATGATTGCTGTTGAGGTATTGGTGCAGCAGCTGCAGCTTGTTGTTGTTGTTGTTGTTGCAATTTTTGATTTTGTGTCTTAATTTTTTCTAATTGGAGTTTTTTTTTGCATACTCTGCCTTTTCTTTTTC
>contig_1964
TTCTGTTACAAAGGAGACGCCAAGATGATGATTCAAACCACTCTCCTTCTCATCGGAACCGCCCTCGCAACAGCCTCCTACAACAAAGAGAAAACATCCGAAGTGGGAAACGTTTTTGAAAAGAGATGCGTTGGATTCGACA
>contig_1966
TGTGAAAGATTGGGTTATTAATTTATTCTAGTAGCACACAAGCATGGACGTACGTAGGTATCCATGCACGGAATGATAATTAAGCGATTATTTCATCATGTCACACATATATATCATACATGTATGATTAATGATGATCATC
>contig_1967
CGCCGATCATGCCATCAAATTCTTCACCGATGAAAACTACGCAGGGCTCTTCAACGAAAAAGACATCCCCAATCAAACCCGTCTCGTCAAACAATTGTCCAGCGTGATCAAGGACGTATTCAAATCGAACTTCGGAGCCCCA
>contig_1968
GACTACCACGCGTTGCGAAGAGCCAGATTGGCTCTGGGAAGACACCGAGGAAAAAGGAATCGTATTGACCGGCAGAATTGCGGACTCACCTCCCCCGGAGTTGAGCACCGAGTTGTGCGTGCAGAATCCTGAGCGAGCATCT
>contig_1969
GAATATATCGAACCCCAGTTGCTGTAATATCATATTTGGGTAGAGGATATTCTCCTTGAATGTCCAGGGTTGTGCTGGCCCGGAGTAATTGGGCTTGAGATTTGCCATGACCGGTGTGTGAAGAGGGTGGACTGAGCAGTTG
>contig_1970
GCGAAGGCGGCAGCTCTCTCTCCCATTTCATTCTCTCTGTGATTTTGCTCGGGAAATTGGGATTAGAGCTCTCCGTTGCTCCGGAATCAAATCCAGTCCGTTCATCTCAGCCATGATTTCCTCCGGCAAGATCAAGTCTGTC
>contig_1971
GATGTGTCTAGCATTACTCCTTGTGCCTTTATGCAAAGTTGCACCAGAATTTGCGGATTAAACCTGATGAAGAGTTTGATGGGCTGGGGGTGAAGAGAAAAGAAAACGGCAGCGGATAGATTTTCTTTGTTCACCCCCCATA
>contig_1973
CCGCCCCTCAGCGTGATTTTCCTTGCGGCCAGCCGCATATCCTGCAGGAGCATATTCGCTATTTCGATACGGGATTCGAACTGGTGTGGCTCTGTCAACAATGCTGCTGGAACTAGAACTAGTTCGCTGCGTCGATCCAATT
>contig_1974
TCACATACATGTATTTACCGTGCCTGGAATCACGAACATGTGAGATTCATCAAGACAACAGCCGAAAAAATAGTCCACCAAAAGTGCAGTGTTCATCCACAATGTCGGTAAAGCAAACCTGGACAACTTTCTGTGACCTGTG
>contig_1976
TCCATATTACTTTACTCTTGGATATACAATCCTCGACGCCATGGGTTTGCGGGCTCACAGTCTTCATACACAACGACTCTTGACAAAAACGCAAGCATCGAAGAGAAGGGAATTCCTTCTCTGTGGGAACGTGAGTAACACA
>contig_1978
TCTTTCTTGCGCACTCAACCATCCCCTGGTCAAGCTCTGGACGAAGCTCGCGCTCGGCCCCTCGGTGGAAGCTATTGGGACAGCGGCTTTGATAGCGCTTTCTCAATGAGATATATCATATCGCGGTAGAGCCCCTAGGGAA
>contig_1979
CGCGCCAGGTGAGTCCTTGGAATAGAAAGGCCGGGTATGTCTTCCTATGTGCTGTCAGTCGAATTGGAGGTCTCATAGGAGGGATGCAGAGCTATTCCAGAGGGTTACCCGTTTGCTAGACTGTTATATGAGGCTTGGAAGG
>contig_1980
AGTGGCTTCTTGTGGAGACGCAGCATCGCTTCGCTTGTGATGGATTTGCAGATGAGCAGAACAGTAGGAGTTGCTCGGTCTTTGGTGTCTTCTCGCCATGACCTCTTGATTGACTTGAGCATATAAAGCGCAGAGGCACGGC
>contig_1982
AGAAACATTGTCAGAAATATACCAGCCTCGAGCCTTAATCGAAGCCTTAGTCTACGCCGATGCCACCGTCTTGATGCTTCACGGTGGTGGAAGTCTCGATGATCTTTCCTTCTCCCTTCACAAGACCGGATCGTTGCCATAG
>contig_1983
GCCCCCTTCATTATGGTCCCCTTAACATGGTTCTACCTAACCGCTTTTTGGAGGCCGGCGAGCTCCCCTCAAATAACCAATCCAGTCAAAATCCCGACTACAATGTTTCCATCATCTTACCCACAATATAATTGACATCCTT
>contig_1985
AAAACCCAGCATCCGCATCGTCCCCCTCCATCCAGGCCTCACTATAGTCGAAACACAATAGCGGCATATCCAAGTCCATGTTCGCACTCATCACCAACGATACAACCGCTCCAAGCGGCGGAGAGTACCTCTACACCCCTCC
>contig_1986
CGTCAGCCTCTTGCAGGCTGCCATTGGCTATGTGCATTGCGCAGCATCCAGTATCCACAATCACGTCGAGCCCACAATTCCATCAAATCAATAGTCGAACTCCTTTTCATTCTCCACCCTTCATTGATCATCTTCAGCTCCC
>contig_1988
CTTAGGAAGTCTATATCCGGACACGGCAATCAAGCTCGGGTAGATCCTATCGTGTGGCCCGGCTAGTACAATGTCCCCCTCTGCCAAAAGACTGTTGTTGCTGGCACGGAGAGAAAGACATTCAAACTTGGTACGAAATCTC
>contig_1989
GTGGTGGCGATGGGATGGGTCGTCTGACCCGTCCACCTTTATGATTGCGGAGAGGGATATTGTTTTTAATCCTGTCAGGGCCTTTATTACTGCTAGGGGGAAGCTGTGTGTGGAGTTTTGGGCTTTGTCGAGGAGTTGTGGG
>contig_1990
GAAGTCAACGATCTAGTGACTGCCAGTTTCAGTGGCATGAATTCGCAAACGAATGTCAACCCAGCTCCGACATGCATAATTTATCCACAGAAAAATTGCACAGACGCACCCTACTCCTTGACCGAAGAACAATTGCGGCAGG
>contig_1991
GCCATCAGAAATTGGAGTACCATTTTGCACATGCCACGGTGTCCGAGATGAACAAAGAGACAGAAGAGACAAAGTCAAAAAGCTTCCAAACTCACGGATCTGCAAATTGTGAGCATACACCCGTGAGAAAACAAGCTGAAGC
>contig_1993
TGCGAACGAAAGTCATCGAAATACACATGTTCCAGTCGCTGACATGAATTGAACGGCCTTGGCCCTCGCAAATATTATTACTGATTAGGAACAATTTTGGTAGCAATTCAGCCCAGCTCGGAAGATTACATGCCCGGCAAAG
>contig_1994
CTTCACAAGTTGAGATTGCCGTCGCTAAATGCCTGGCAAAACAATTTTCTCAGTTATCCAGGAAATTTATCAACAACGATCGTGGCTTGCATGATAGTTTTTCAAAAGCTATGCTCATGAACTAACCCTGAAAACAAAGCAG
>contig_1995
CCTATTTATGGAGGAATCGCCTGGAGTTTCGCTTACTATTCATCCTCGAAATCGGAATATATACCACACACGATGGCTACTCAACTCCGGACTACTCATCAAAGTTATAAAGCCTACGAAAAGGAACTAGCCAATTGGCTCG
>contig_1997
CGGATGTCATACTGAAGGATTCTGACTGCTGTGAGACGGATGCCTTCTCGTCGCATTAGAACTAGGGATTGTGCTGCCTGCAATCTAGATCCAGCGGTTGTATCCGGTTACCGTGGTCTTGCGCTCTGAAGTATGGTAAGCC
>contig_2000
TTCTTCTTCTTCTTCTTCTTCTTCTTCATCCTCCTCGTCTCCAGCATCTGGCAGTGCCCGCGCTGCTCGCGCTCTGTCTCCGGAGCTTATGACTTGTCGGAAAAGCTCAGGGTCTTCATTTGCTGTGTTTGCTAAACCTTCC
>contig_2001
CGGCCTCCGAGGCTTCGGAAGGCGGAGAGAGGGCGTGAGAGTGAAGGCAGCGCTCTGCATTTTCGAAGCTCAGAAATGGAGATCTGAGAGCGAGACGCAGAGAGAGAGAGAAGGGGAGAGGGAAGGCCTCGAGGAGTCCGTC
>contig_2002
CCAATTGTTGTCATTGGTTGAATTTGCAGGCTGTGGGTAGGTTTGAGCTACAGTAGTTTGTTGTGCTTGAGGAACTACAACAGCTGGAGCAGGTTTGATATCAGCATCAAAATCAATTAAACTTGAAGCCTCCAGCTTCACT
>contig_2003
CCGCCTGCTTCAGAAATCTCTTCGCGCATTTCCTTCCAAAATCCTAACCCGAACACTCCCACGCTTCAGAAATCCGACCCGAAGCCTTCCCCTGACTGCCTCTTCTCCCTCTCGACAAATTTTCCGTCACTTTCCCGAGAAA
>contig_2004
GGCACTATCAGTTCGAAAAACATGACACTTATGACGGCAGGAACAGCTCCAGGATCTTCGTCCTCCGGAGCATCCAGCAAAATGCCTCCTTTCCCATCCTCCAATACCACTGATCTGGACGTCGCCACAGGTAGACATACTG
>contig_2005
GAGAGTCGTCAAAAACCCTGCGGTATTCTTCTGGAGACGTCGCGGCCATCGTTCTGGTAACGCAGCAGCAGCCTTTCCCATCCGACATGAGGGCCAAGTGGAAGAAGAAGCGCATGAGGAGGTTGAAGAGGAAGCGCCGAAA
>contig_2008
CGGCTGCGTCGGCTTTGGCTCAGTCTGAGCTCGCCAACTCCAACTCCAACTCCAACAACCAGGTTGTGGCTTCCAAGCTCCAGAAGCTCAAGGATAAAGTTAAGCTTGCTAAAGAAGATTACTTGGAGTTGAGACAAGAAGC
>contig_2010
AATTGATAGATCTAGGCTAATAATCTCGTGTGACAGGGCACGATGTTTGTACCACCACAAATAACCAACTGTATTCCAATCAAGGGCGATAGCAGCTAACATTCATGGTGAAGGATGCCTTCGCTATACTACTCTGCGCTCA
>contig_2011
TCCTGCATCTTTTTGTCGCAGTAGGCATCAGTTCTACTGAGGGGGTCGTGAATTCGGGCATTGAAGGCGGCGGTGTTGAGAGACGAAGACATGTTAATGCCAAATGGATAGGAGTGTGGGTGAGGCCTAAACTTAGTAAGCT
>contig_2012
AAACACTCAACGACCTCCTCCGTCACCTCATCTGTCAAACCCTCTGTTAAACCCTCGTCGCCTTCATCTGCTCTCATCGAGTGTGGGGATTGTGTGCATTCATATTAAGAGGGTTTTGAAGTGCAGTGGAGCTTTTTCTTGG
>contig_2014
AAACAAGGGTCTACACTCTCTTTCCTCTCTAGTCTCTACGTACATCCCTATTTTTACAAATACATACATTTTGATGACACAAGGGCAAAAATGTCAGATTTGAAGTCAAATACTATATTTGTCAGATGATCGCTGAAAATAG
>contig_2015
CGCCAATTGCGTGGTTGTGACACTTGAGAGCGGGGAACACAAGGTGTTTTGCTGATGAATCCTTCGATAATCAAGCGTTAGCAGGGTAAACAACTGCGCCAAGATGACTCTTGATGCAGCCTGACTAACCCGCATGGCTGGG
>contig_2016
CTCCATGTCGCTTTGCTTTGTCGAGATAACCACCTTTGATAATCTTGGTGTCCCAATCTCTGAAATCTATGAAAGTTGAGCCATTAATAACCTTGAGAAAGTGGGAATGGTTGAGTCTTGTTCTATGTCTTTTTGATTGGTG
>contig_2017
ATCGCCCCCGCATAGTGGAGACTATGGTAAGCCTATCTCTTTCCTATATTCTGCACGGCGCGATTGAAACTTGTTTCCCCGCCTCCCACGCCTGTTTCATTCCTCTCTTTCCACTCTGCAAAAGCCCATCATTTTCCAGAAC
>contig_2019
ACTAAACCTCATCTCACAATTGGCATTATCCACAATCCTCAGCCGCCATGGGAAAGATACGGATGCGGATGCGGATGCGGCCTACGGAGATGACCCCGTGGAATCCTACAACCGTACGGAGTACAACGGCCAGAAGCCAAAC
>contig_2022
CGCAGAGTCAATTTTTTGGATTCAGATCCAAAAAAGCAGTCGGAAGAAAACGAAAACGAATCGAGGGCGCTGAAACAAAATTAATCAAATCAATCTTGAAAATGGCGACGGTATCCCCTCTGGCCAAATACAAGCTCGTCTT
>contig_2023
AAATACGAGCCGGAGAAGGCGGCAGATGGCGACAAGATGACGCTCTCGAAGCGCCAAATCATCCCACGTCGCGCTACTGTCCCTGCAATCAAGCGGAATGGCCAGAGCAACATCGCCAAGGTCCGCTCAAACCTCCATCAAC
>contig_2024
GGCAATTTCAAGAGTATCGTTGCCAAAAAAACTCTTGGCATCAATCTCGGATTGAAAGTTGTGCACGATTTTGAAAGCCATCTTTAAAAGGAGGTAGACAGGGTAAAGACTTACGGCGATGTATTGACCACCCTCTTTCTTA
>contig_2025
CTCTCAACAGCGGATGGGTCGTTAAAAAAAAGATAGCAGCACCCTTTCAAATCTTGGACTCCAGCATTTCATCGCATTCCACGCTCTTTCGAAACCGTTCGACCGAACCACCTGTTGCAGCCTCCAGCAATCTCGGTCACCA
>contig_2026
ATTTTCCGTTGCTGGGATCGCTCGCTGGGAGCTCTCGAGCCTCTTTGTCAATTTTCGTTTTTTGTATTCCATGTCGATAGGAAATCTATTTCTGAACGTCGCTCATTCTCTCTAGGCAGCTCTTCAGACATATCCTGCTTCT
>contig_2027
CTTTGAGAAAAGACCGGCCTGATCTGGCTACTTGATTAATCGAAACTACCGATGCTTCAAAGCGATATATAACGTCGTCCCATTTCGCGCTCAAGGGAGTGAAACCGATCAATAGAATAAGGGAGTGGTTCGCAAGGCAGCT
>contig_2028
CGAGTATCTCGACACAGCAAGCAACCGCCGGAACAAAGCATCTCGCAGGACGACGTAGAACTGCTCACAGGGCTGTGTGTTTCACCTGAAGAGGCAATTCCGACATCGAGACCCAAGGCTGGCTACGATGAACACAAGAACA
>contig_2029
GGGGTATGATAGTGAGTAGTGCGATGGGATAAGTTGTGGTGCAGAAGCTGACCTTCTTCAGCTCGCTTCGCACTTCTGCTATGCAGTGGATTCGAATTTGTGAGTGGTCGTGGGTTCAATTCCCACAGTGTCCATTTTTTTT
>contig_2030
GATGACTTGAGATCGTTCCAATTCCAACATAGCATATGCGAAACGGTTGCAGCAATGGCGATATTGGTAGTCGTATGGCTCGAGGCGGTGGAGGCGGTGAAGAAGGGCAGGCCCATCGTTTTCACAAGGTCCATGTTCACGG
>contig_2031
CGCTTCGCTTCGCGCGATTGCAGTTTGAGCTTGTCTGCTTTGCATTCAAACTTGCTCTGTCGTGTCGAATTTCTATGTTAGATGGCACTGAGTTTACTAACGTCAGGATCGCAGAGGCTGTATTCATGGTGGACTGCCAAAT
>contig_2032
CTTCTATTGTGGTTCGAGTGAGTGTTGCTTGGAAGGAGCGAAGCTCGTATTACAAGCCAAGAGTGCGTGATTGTCTGGAATCGATCATTGAGGATACCGTGGATACCTACCTTCCTTCTGTATTTCAAGAGCAGAAAAGCGC
>contig_2033
GTATACGTTCGTTTTTGGAGGGTGGGATGATTTCCCGGGGCTAAGCTGTATATAGTTACAAAAGTATTCACCATTCCTTTCCGTAGTTGATTGCTTACACAACTGATTTGTATACTTGAATGGTTTTATCTTGATAGTGGGA
>contig_2035
GAAATGGAAGATTTACAGAATTGAATAGTGCTATATCCTTCAGATCACAAACCAGTGTAAAATACGTTCCAATGACACCGAGAAACTATGGCTTTCGTAGCCATTTGGTTTCTGGTCCGTCCTCAATCGCAATCACTCTGTAC
>contig_2036
CATTGGACATACTAATCTCCGCCTCGAAAAGTGCCAGGTAATTATGTTACTTCCTAGTCAAGACTGATCTGTCACTCGAGATCCTCTGGATCGCTGTCTAATCATATCGACATAGTTCAGATTGAAGTAAGTTTTTCTTCCAG
>contig_2038
TCAGCCTTAAATTGCTTTGATCCTCAGATTCATTGGAGCTTGAAATTTTGGGCTTCGTGTACTTCCCTTTGGACAGGTTACCATCTTCAGCAATGTCATTATGCTGGAAGGGTTCAGTCTTCTTGCCATTATCATAATCGTCA
>contig_2041
TCAGAGCGCATTTTTTGACTCCGACAACTTGGTAATTTTGCCGTCTCATGACGACCAAGTAAATAACACTTGTTTGCAACTACCTCCTTAGCTTTTTGATTAGTTGTTTTATACTTCTGTGATGTTTCATATTTTAAAGCTTG
>contig_2042
ATAATAATATAGCGGAGGCAGTGATGGAATCCTGGGGCAGGGAGTATCGTGTTTCCAGCCCGCATGTTCTTGTACCGTGTACGGAGTAGAGAGGATCGCCTGCACGCGTCGCTGAAGATCGACGCGTCACACGGTGACGGGAG
>contig_2043
TTACCCAGACGTGCCAGATGAGAGGGACAATAATCGGCCTTAAAACTCACCGATGCCAGATAAAGGGTCCCTCGTGGCCGAATCGCCATGGATCTGGGTAGGTGCATGAGCCCTTGGGTAGTAGGTACGTCCAAGCATTTCCC
>contig_2044
CGACGTCCCACTGACATTCTCTCCATGTCTTGGTTCGATGAATCTACACACGAACTGCTGCTTCAGCCGCCTCGCCAAGTCCCTTCACAGTTGCTCCAACCCCTATAATTATCCCCTCCACGGTTTCCACGACTGCATGCGCG
>contig_2045
TCCAAGTTGTTCAAGTGTCATCCTCTGTGGGTATATGAATACAAAACTGTAGTTGGACTCCAGGAACTCCGGAAGGAATCCTGTTCTGATGCTCGGTGAAGCAACTTCCTTCGCATTTTCGAGCGCAGGTCTCACGCTATCGG
>contig_2046
GATCTGCCGCCATTGTTGGAGCTTCGCGGCAGCCAAAGAATGAGAGCTAAACGACAGTCTTTGGTTGCGTTTTGGGTATATCTCTCTGTTCTGCTCTGCCTCGCCTCGCCTCGCCTCGTTATCGATTGGATTTTCACTAGACG
>contig_2047
CATGACCCAATTTATTAAATATCAGTGCACTCAGCGACACCGGCTCGATGCGGCAACCTCTCCTGCAAACTCAAGGGATTGACCATCACGGTCGACGCGATGACCCATGACCAAGGCTGACCCTGCACCCAAAGCAAATTTAC
>contig_2049
GTGATTTTTGGCGAGCTGCGAACTTCGACTCTCCACAGAGGTACGGACTCTCATCACCATCTCATTCTCATCCTCATCTTCATCCTCATCATCCAACAGGCGAAGCAAGGAGCACGTAAAGGGTATCGAGACAAGAGTTCAGG
>contig_2052
CTTCAGATCGAAATACAGCCTGCCGATGAAAATGCGGGCAGCGTCAGCTTCAAGATGTTCAGACGACACGCCCTTGTACTTCTTGCTACCAGTGACCATCTTGATGTACGTTTCAACCACAAGATAGAGCGTGGGCGGGTTTG
>contig_2053
TGCTATCTTTGCTTCGTCGCTCAGCCTCCCTCGCACTAAGCACACTGACGTTGTCTCCGCGCACATTCTCAACAGGGTCTGACTGATGTTTACGCTTCCCTTTCTTCGCCTTTCCACGCGGACGGGGAATATGTTGAGGCTCC
>contig_2054
GCTGGCCAGTGGGAAACATAGCATGCTTTGTTTTCCAACCAGTAGCGAACACAATACTATCGGCCCTGACGCTTCGCCCATCCTCCAAATTGACGCACGCTCCTGACGCGGTGCTAATGGCACCACTGTAGACTTGAATCTTG
>contig_2055
TCCCACTTGTCTTGGGTGCTTGAAAGAAACAAATATTTCCTCGTCATCGAGTGATCGTTTCTGCACCATATTAAACTCAGAAAAAAGTCTTCGAGATATGAAGCAGATCGCTGAATTGGAAGATAGAAGCTCTTGATTTGACG
>contig_2057
TGTGATAGCAACTACCAAGGTGGTGTAAGTCTCTTCATCTCGTTCTTTTGATACCGCTCTTTCTTCCATCCAGGCAGTCTTCATGCCATCCTTCCGAACTAAGCTCATATTCCAAATCTAGATATATGTCTGCGAGCATCCAC
>contig_2059
GCGTAATCCGATCTACAAATACAATTGTTTGGTGCTTACTGTTCTTGCTTCGGAACAAAGCTGATGAGAATTCAGTAGCAAATGCTCAATCGACGGTGGTGATGCAGTTGGAAATGGGGTGGTTATGTATCATTGCTGCGGGG
>contig_2060
GTCCTTAAGGTTTTTTAGAGTCTGTGTTGTCTCCTTTTGCATTCTTCTTTCTTCGCCTTTTTCTTCCTTTTGCAAGGGAATTCTTTTTGCAGTTCATTTGTAGTAGACAAAATTCTGAAATGAGTACTCGAATCTGAGATTTG
>contig_2061
ATGATTGAGAGATTGGTAATTTGATTTCTGAGGTGTCGTTCTTTTGCTGCAAAAGCTGGTATTGGCAAGTTCCTTAAAGGAGGAAAAGATGGACAGAAGGATACAGCCTCCGTTGGTTGATTCAACAGCTTGCTTATGTAGAG
>contig_2062
CACTTCTTGTTTGGCTTACAATCCGAATGGTGGTGCTTCTTAATTTTCTGTTACCTGTTGGGAAGATTTAGCACATTATCTCAAATTTGGCATGCACTCGGACGATGAAATCACGTGTAGCTACTTATAGTACATTCAGTCCC
>contig_2063
TACGCCACCAACATATGTTGCTTCAACTGCTGCAGATTCTTCAGCTACGGCATCATCCCACGAATCCGTGGACAGTATGACAAAGTCTGCCAGTTTTCCGAGCGATAGAGATCCCAAATCACTGTCAAGAAAGCATGCGCGAG
>contig_2065
TCGCAAGTCTTAATTTTGAGGATGACGAAACTTGTGTTGTATGCTTCTTGTTGTTCATTGTTCCTCTGATTTTGCTTTTATCAGGGAGGAGTGCAGAAACTCGGCCTCTCATGAGGAGGAATAAGTACGTAGGCCAAATATCT
>contig_2066
ACAAAACAAAACGAGCCACTGGATTGAGATCGTCATCCGGACGAAACGTCGCACTGTAGTCACTTTGTGCTGGTCTCCGGTGAGAAGGCCTGAGACAAGGATCGAATTCATGGCAATTCCTTTCTGAAGCCGCCGCAGAATTG
>contig_2067
CCGAAAACGCTCCATGGCAAGATCAAAAGATCTAGACATGCCTGTACACGACCTCTCATGTTATTGGGGACTAGTTCGGAAACGGCAGCGAGGGCAAGCTGTTGAGAACCACTACCTAAGCCAGCAACAGCCGCAGAGGCGAT
>contig_2068
GATACATACATAATTAATACCTTACGAAACAGTAGAGCGTGAGCTTTGACAACCCGCAATAATCCTCAAGGATGTTTATGGAATTGGGAGTTCGTCATAAGTAGGCATTTTTAGCGAATTATTCACCGTGGCAATACATTCTG
>contig_2069
AATCGATGGAGTACACCACCTATTTGTCTGATATCACACCTCAAAACCATCACTGTAAGGGGATTCGAGGGATACCCACATGTGAAGAAAGTGGCCAAGTATTTGTTAAACAACGGTAAAGTTTTGACTAAGATGACTGTCTA
>contig_2070
GTTGGAGGACTGGATCGACAATAATTGGAGTATCAACTAGGGTGATGGTTACTTGGGGGAGAAAGAGGGGGAGAGGAATCGTCTCGTCATGGTCGCAGTTCTTGGTGCTTGGTGACTGCTCTTGCCTGTGTTTTAATATCACG
>contig_2071
CCAAGGAAGAGTACATGGTTTTCGACTTGAAATATTTACCACCAGGGATTATTTCTGCTGCTTTGATTCATGTGTCACATAAGGTTCTCATAGTGTTCAAACAAAGGAGGGGACTAGATGTTGAGATTTTAACAAGAAAAACA
>contig_2072
TCTGCGAGATACATGTAACTAGTACTACTGTCATTTGTTTCCCTGTTAGCTCCTTGTAATTCATATCGCGATGCTTCCGATATTTTATTGTAGAAAGAAATGATAAAAGTACACTTACGTACAATAACCTGCAGAATGGGCAG
>contig_2073
CAGAGCTGGTGTCGCTTGCCAACTCTCTGATACCTGGGACGCTGGCAGCAAATCGTGCCAAGGCGTTGCCTCCTTGAGAAAGTATTTCGCCTCCGTGACTAAGCAAATTACTACCTGCTTGTGCGATCGCGCCGGATTTAGAC
>contig_2074
TAGTAATTACTTGCAGTGCAGTGAAACACAGATGAAGGTACTCGTGCCCTGTATACTAGCATTCAAATGCTTATCGTCGTCATTTGTATGATTAATTGTTGTACCACCTGCTAATTGTGATCGTCGTTGGGGTGTCTGTAAGA
>contig_2075
AACACCCCTCTCGACCTGGAGGCGCTGCGCCAATGACATGGAAACCCGATGCCGGACGATAAGCAGCGCCGTCCGGTTTCATGAGTAGTACGGGGATTCGAGCAGAGCCGCGTAGAGCTACCGCGGTGGCTGAATGGAACGCG
>contig_2076
TATGGGTCCTCCTCCCCGTCTCTACTTCTTTCGAACTCAACTTCGCTATCGTTGCTTCCGCTCTTCCGTCGCTGTCGCCGTTATTCAGAAGTGCGGCGCAGAGGTTTAGAGGCAGTTGTGGCAAGGGTGACATGGATATGGAC
>contig_2077
CTAGGTACATCCTAGGAGCGCATTCCGAGCGTTGAGACCGCGGTGTCGGCTCCCTTCTCTCACTTTGCACATCTCCCACAACTCCATAATATCTCTCTTTTTCCACAGTGTTGACTTTGGCCTTGACTCCAAAAAGCCAACTC
>contig_2078
GGAGAAAGCCCACCTCAACCATCTAAGACAACTCCTGCTTCTGACCTTGGTCAAGTAAGTTCTGAAATTGTCAATAATGAATCAATTTTTTCGATTGGAGAACCATTACAATCCGAAAAGGACGGCCATGAAAACTGTGATAC
>contig_2079
AGTGTTTGTTAAAATGCCTGAGTCAAGTAAAAAGAAGTGAGAACTTTGTTTTTGGTAGTGATATTTGCAGAGGTTTGGGGAATTAGGGTTAGGGTTTTGGAGGAGGGATTGGGAATGGGATTAGAAGATTTTGGGAGTGGTGG
>contig_2082
GCAAAGCTCATTCCGACCGTAATGTCATCAAACTATTTCCTAAGAAGAAGCGAAACTCACCCACTTCCGAAATGAAGCGGGACTACTTCCTGAGATGAAGCGAAACTGATTCCGACCGCTGGCGCTGTCGATAAACTACTTCT
>contig_2083
TTTGTAAGTGTTGGTCATGGTTTCACGGTGGTAAATATTTTGTGGCTACATTTTGATTAATCTTCACGTATCAAATCAGCTCGGCGTGATATCCAACTTTTTGCTGAAAACAGAATGAACTGTGAGACCTGGTTGTAAAGTAG
>contig_2086
CGGATGCCAAAATTTCGGCTTGTCCTCCCCGTGAATAACTCAGCACGCTTGCGTAAAAATCAAACACGGTCAATCAGAAAAATCAGCAAACCCGCGCGCTGTGCGTCAGTCTCGATGCGCTCTGTGATCATTTACCAAATTGC
>contig_2088
AAATCGCAAAAATCTTGGACGTGAACAGAAATTGAGGGCTGAACAAAAACCTCTGGCGAGCAGCAGGCATGAAACACCACCTCATAGATGATTCTCATGTGCATGTCTTTTGTTATCTCTTTCTGTGTGGCCAGCCCGACCCA
>contig_2090
TGCGGGATAAGATATTTATACCTCTGACCTCGCTAGCCCCTGAGAAAAGCATCATCCTCTCAGAGAAATCCTCTACTAAAGTCACACGGGAGTGTTGGAGCTCGGATTTCCCAGCACTTTATTGGTTAGGAAGATAGAGGCAG
>contig_2091
TGCAAGCAAACAAACAATAAATGGCAATGACGTTCAATGCAGCTCCTCTGTAAGCCCTTAGGTCTACGCAATGAACTCGAAACTAAACCGTGCCCCATATTATCCGGCCATGCCCGGTTACAGACAGGCTGGAAAGGTTGATT
>contig_2094
CTTCGTTTAGGCCCAAGTTGAAGCCTTTCCCGATGTTCTCGATGCTTTTGTTGACACCTTTGTTGACACACGCCTCGACATATCTCATGTCTTCTTCGGCTCTGGCTTTCGCCGCATCGAAACGAGCGCGAGTCTCATTTCGC
>contig_2096
ATTGTTGTTCCATCTAGTCCACTTTCTCCTGTGTAGTTGTTAGAATAGCTCTCCCGGTGGGATTACCGCATGTGGAAAGTTGATGATTTTGTCGAAGGTTTTGTAAGGCCATATCAGAAGCTCAATGATTCGACCTACCATGA
>contig_2097
GCTCTTGTTAATAAGGGCAATCGTTGAAACCTTTATTTCATAACCTTCTGGCTTCTTTTTCTTTACTATCTCAAAAAAGAGTTCTGTTAGGTTCTTAGTAGCTAGCAGTGAAATGTTTCCTCCCGCTTGTCAATTAATCTTTG
>contig_2098
GCCATCTTCAATATCCATCCCATCATCGCCATTTCCAGAACCAATATCGCTCTCCTCTTCCTCTTCCTCTCCTAAAATCTCCACCAAATCAACCTCACTCCAATCATTCCCGTCCTGCTCCTCCTCCTCCTCCTCATCATCAC
>contig_2099
CTGCTATCCAGCGTATGCAGACAAGCGAGGAGGTTGAGGAAGTCAAGTATGCGGATACACCCGGTTTTGCGACAGCGGAACAGATCCGAGCGAGCTTCATGAGCAGGAAGCGGAGTAACCTTTCTCCCATCAAACGCAAGCGC
>contig_2102
TGAGTATGGGGATCATGGATTACGGCCTGTTGCTATAAAAGAGGAATGACGAACGAGGAGTGAGTGAGATGGAGGTTGTACGATTATTTTTCAATATCTATGCATACATTTTGGGAATGGCGATTGAAATAAATATAATATTC
>contig_2103
TCGCGAGAAGTGGTGAAGGTCTTCTTGGTCAGGGTGTCCATTCTGCTAGAGATTCGATATCGGGAACGATGCTGGCCGGATGAAGAAGGCTATTTGGGGTATTAAATACTAAATCCTTAATCTGAGTTATCCTAGTACGCGTT
>contig_2104
GCAAGCCTGAGTGGTGTCTCCGAACCTGAAACTCTCTTAATAAACTCTAAAGGAAATAAGTAGGGATTTTATATAGGGGAAAAGCAAAGGGCAGAGGGGAAGGGGATGGGTGGGTTTATGTGAAGTCCCACTCTGCATCTCTA
>contig_2107
CTCCGATGGGTCCACGAGGGAGGAATGCACGCGTCCACCGTCATCTTTCAGAGCTCCGAATTAGACGTTCGGGGTCCGTAAATGGACAAACCAGCTTCAGAAGGGAGCACAGCGACGAAGCAGTCATCCGCCAAGACCGTATC
>contig_2108
GCAGGCGTAGGTTGAACGTGGACCGGCTCCCCAGCGCCAATCGCACACTTCGCACGCAAGAAGCCCTCCCACTTTCCTCCACGTCAAATATCTCGCTTTCCTCCTTTCAATTCTCGTTCAATATCCATCGTGCCCCCTCTTTT
>contig_2109
TTTCTACGTTCTCCATAACGACGAGTGTACTGTGTTTTGTATCTTTGGCCTGTAAATTATTATACGATCGCGATGTATCTCTTGTATTTTCATTTTTCTTTTTGTGTTAGCACTAGCAGTAGGAATTATGAAAGGGTTAGGAG
>contig_2110
GGGCGCAGTGGAGATGTTTATCAGGTGCGAGGGAGGGGTGGACGTTCAAGTGGACCGCAGCAGAATGCTGTTTCTGCGTAAAATCTAACACGTGCATCGTGATTTTTTTTCGCTGGAGTGTTTTGACAAAATTGGTTTCGTGA
>contig_2111
CGCGATGCTTCCTTCTCTGGGCAGTGTCCTCACTATCGGATTATAGTGCCAATACTCGCTAGGGATTCCGCGGAACGATAGTCCTTGCTGTAATCAGGATACAAATTGCGGCACGCTGTAGCGGCCCGTCATGCCGCAAAATC
>contig_2115
TTAGAATCTGAGGCTAGGGTTTCTGCAGGGGGAGGAGGATTGTAATCGGAATGAGGAGGGTGAGGATCTAGGGATTCGATTGGAGGAGGAAGGTTAGGGTTTGATTGGAGAGCAGCCTCCATGGATTTGAGATTGGAGAAGCT
>contig_2117
GGTAGGGGATTAGCACGGTGGGACCGCCTGTAAATATTATCAGAAATAGTGTAAGACGGAGGACTGGGTAGAAATGACAATGATAGAAGGTAATGGAAGAGGAAGGAGATGCTACCTTTAATCCAATTGATACTTGCAGCAGG
>contig_2118
CTCCCGGAATGTAATAACTTTCAACTATGATCCTCTTTCCACCACCGACGGTCGTGTGATTTACTGAATTACAGAAGGTATCTAGGTCGGCCTGAGTGCCAAAAATGATCCAGCTTCGGCTCAGCTGCTGTTTATGGGGCGAG
>contig_2119
TGATTGCGTTGTAGTGGGCAGATATTTCTGGACCCAAGGGGCGAGACGGCGTTATACTAATGATGGTAAAAAAAGCCGCCTCCAAACATTCTCCTTTGACCCATGCACAACGGGTTCGTCAATCCATATTGCCTTGCTCAACG
>contig_2120
GCCAAACTCCGCACAGCAAGCAGATAACAGTTTTCTGTGTATCGACAATCTGGAGCCTTTCCAGTGCAAGGGATTCGCCAGATAATACAAGGAAATGTCAAATTTCTCCGGCTTCAAACAAGCTACCATCTACAGGCATCGCA
>contig_2121
GTTAAGGTGAGTGAGATGTAGGGATTTCAACGGGAGGGGGCTGAGGAGGTGGGTTGAATATTAAGAGGCGTGGTGTTGGGTAGGAGTGATGTGAAGGTGAATGGAACACGGGACTGACTGTATCGTGCTCTTACTGTTTGGAC
>contig_2122
CGGAATCGCAAACGCCATCGGAATCGCAAACGCCATCGACGTCAACTTCATCGCCAGCCAAACATCACAAGGAACTCACAAGAGAAGAAACAACGGGCATTGGGATTTCAGTTCCTCTGGCGTTCCTAGGTATTTTTTGGGGG
>contig_2123
CCTAGCCTTCGGTTTCTTCTGCATAGTCATCTAAATCATCATCGTCATCTTCGTCGCAGTCATCGTCATCGTCATTGTCATCATAATCATCATCATCAAAAATATTGTCTTCTGAAAAATATTCATCATCATCCTCATCCTCC
>contig_2124
CACATCGTCGTCAGAACCCACGTCAAGCACTTCCAGCAGCGAGTCAAGTTCCACAACCGAGACAGTTTCAATAACAAGCTCCGCCACATCGTCGTCAGACCCCACCACAAGCGCTGAGCCCACCTCAAGTACTTCCAGTATTG
>contig_2125
GTTTTGTCAACAAAAACCCGAAGGGAAAAAAAATGGGGGAAGAAGCGATTGCGAGAGGAGAAGAAAGAATGGGAGAAGCGATTGCAAGAGGAGCTGAGAAGAGGGTGATGGTGGCCATTGACGAGAGCGATTGCAAGAGGAGC
>contig_2126
GGACTGGGTGGTCACAAGATGAGGCCCCACGGTCACAGTCGCAGCCGCCTAGTGAGCAACCGACTAATAATAAAGTAGCGGCAGAGAAAGAAACAGAAGCAAAGCCGACTGTCTCTAAAGCCACGGTGGTAGAGAGAACAGCT
>contig_2127
GGGAGCTTGATATTGACCTACTGGGAGACCTAGGAGTTCGATTACGACGCTTAGGTGTAGCATCTGGAGATCTGGAATGAGAGGGCCTCGGGCTTCTCGACCTGGACTTAAGCCTACCTCTGTCTGGAGAGTGCTGATTACCA
>contig_2128
ATTGCATTGAGCACCATCCAATCCAACCCAACCATTATGTTATTGCATCAGTTTTCAACCTTACCTTGCGACGTTCCCTCATATTTTCATCACTGCAATAACTTTATTTTTCAAATTTATATTTGGAGAGGTCGAAAGAGAGT
>contig_2129
CCATCTCTTAACTTTTCTTCTCTTAGTCAATCTGATATTCCCATACTTCTTCAATGGAGAAACAGCAGTCCTCTTTGGGCTCGGAAGGTGAAGCCTGCCTGCATCTTTCTTTGTTTCTTCTTGTGACGTATCTATTGAGTCCT
>contig_2130
TCTCTCTCTCTCTCTCTCTCTCTCTAAAAGTACCTCTAAAAAGAAAAAACTTGAGTTCCACATCCTCCTTTTTTGTTGAAGGTAGCTTATTACTACTATATGCTCATAATTCAGAGACTGAGATTTTTCCCCATGTATATTTG
>contig_2131
GACGGGCTATCTCGCAGCGCTGATCTCTCGTAGCGGCAGCTCACTTTGCCTGACGGACTGCCACTGACTGCTTCAAGAACTTCAGAGTGGCAGTGACTCCCGTGAGTGCTGCAGCTGTCATGAGCCGCAATCGGGACTTGCTG
>contig_2132
GCGCGCACATGTTTTTTCAACAACAGGACCTCTCTGGAGATAACAATAATACTGTCAAGGGCATCCTCACCTCGGAGCTTACAACAATTCCAATGACCAAGCACCGCTCGCTCCAAGAAAGTAGGTGAGAAAAAAAAAATCCG
>contig_2133
TAACGGCCAAGGATACATTACTTTTTTTGGTCTATGTGAAGCTAAATGATGGATATCTCTTTGCTATGGGATGGAAACCTACTGTCAACTCTTGGCCTACCTTTTCTTCACTGTGTCCTATTCAGTGTAGTCATGGACCGTGG
>contig_2134
TCAAGAACCCATAACTTGTCTCGAGTAGGCCTTCCATTCACGACGTGTTTTCCTGCTTAAGCAGGGATGGGAAGTTCCTTGGGGAAGAAATTTTGTTCATTTGACTGAATGGACTGTTCATTTAAATGATTGGAAGACAGAAC
>contig_2135
ATGCTTCTGCACAAAGCCTTGCACACTCTTCTCTTCCGTCTATCAATGATCGGTATTTTAGATGTCCTTGTTCTCTTTCTCCGTCTTCGGATTCTGGACTTTGTCTCAGGTTTGCTTGAGGTATCCAGCCTTCCCGGTTCTCA
>contig_2136
ACAAAGGACCGTTCAATTCGCACCTGAACGGACTGCCTCAAAGAGCCAACCCCACACCTGCTAATACCTGGGACAACGAGTCCAGGTATTGGACGGACCTCTTCAAATCAACTAACTCCTTCATAGGCAGATTCCAAGAGAAC
>contig_2138
AGAAGAAGAAGAAGAAGAAGAAGAAGAAGTCTCAAGGGCGACGACGAAAGAGACGGCGCGAAACCATCCCATTGTGAAGATTCGTATTGTCACTTCACTTCACTTCACTTAGGTTCTTGCTTTGATGGATATATGCTGCCCGG
>contig_2139
TCGCAATCCGCTCGGGGTCCTGATCACGTGCTGTCAGTCTTTCTCTCGGCATCTTAGTGGTATGGATAGATATTTTCCAATATTTACTGGATTTGGCTGTATTCATCAGCCATTTCGAAACAGCGTTAGTTGATGACTTGAGG
>contig_2140
CAATAGTCCCACCATGCTTCATTTATCTTGCACTTTGTATGCTGTGAACAGTAGTGCTGATAAGAGCATTGTTTGAAAGCCGGCTATCCGTAGCACACGTACTACGTCGTCTGTATTGTCGACATCAACTTCATCTCTGGCAG
>contig_2141
GTGCAATTATTTATGTCTCTTTATTCTTTGTTTTGGCAAGTTCAAGTTACATAAGTTTGGAAATCCAGTCCCAGACATCATGTTCGTTAAAAAACAGAAGCAGCCAAACATGGAATCCTAGTATTTCCGGTATGCCAACTCCG
>contig_2144
TACAACTACTACTATTACTACTACTGCTACTACTGCTACCTGAATTTCCTACCGGGCCGACGATAAAATCCCCATAACCGCCTCCTGGCAACCCTTGCTTCTCAGCTCGATGACCTTCTTGTGCGAGTTTGAATGCACTGCTG
>contig_2145
AACGATTTTCTCCGCTGTATATATGCGGCAGAACCGAAGTTGCTATTCTGGTCCCAGCGTCCGGGATTACGCCAGCTCTTCAATGGACGTCGAAGTATAGAAACGAATGAACGTCCCGGCCCTGCATTCTTCCCCAATCTTTG
>contig_2147
GACCGAAGGGGCCGTGCTCTCAAAGGACATTCGTACATCGGAGAACCGACTGCTTCTGTTGTCGCCTCGTAGACGAGCTGAGCGAGTATCCACCCGTGATTTTGTTGCAAGGCTTGTTGCAGTCCAGGTCATCGATGCCGATT
>contig_2148
TTCACATCATCACCACTCTGATTCAATTGGTATCCCACAGTTCTCTTTCTCGTCTAAGTCTTCCCCCCAGAATCACGCAGAACCACGCAAAATCTGGCAACCATGGAAGCACCGCTGCAGTGCAATCGCTGTAATTCAACGGG
>contig_2150
CGTGCGTTAAACGGTTATCGATGCGGTGCGGGTGGTATAGCTGCGTTAGAAGAAGCGAGACGAACTGGAGCTTGAGGGAATCAAGGAGAAAAGGCGAGTCAACAGTGAGAGGACTTGACAATCGAATGTTGGGGTGATCAGAG
>contig_2152
TTTCCCTTCCAATGTCGTGTGCCCAAAGGTCCACATCATCCTCGTTTGGGAGTGGCATTCCTAGTATGATCTCCATGTCACGTACTCTGTGGTCTGGAGAGGTGCGAGTAGATACTAGATTCTCCCTTCTCCACCTTCTAACC
>contig_2154
CGAGATCACTCAAGCTACATCCAAAGGCGAAATCGCTTCGTTGGTTAATGAAATCAAGCGTGAACACGGCAACACGGCCCACCCAAAGGCTCAGTCCGTCAAGAAAACGACAGACGAATCTCCCGAGTCGGGTGTCTCCTTCG
>contig_2155
CCTTGCATTTTGATCATCAAATCACACAAGTGTACCAGTCGTGTTAGATTGTTAGGGAATTCAGCCAAAAGGCTTTCCAGATACAAGCACTTTCTTACTTTGGAGGCCACGTGTTCAAGGAATTATCGCATTCCATATACTGC
>contig_2156
ATATCACCATTATTCCATAGGCATGTATATTACCAACTCACAGACATGTTATCACCATCCCCAGACATGTACATCGCCATCACTTCATCACTTGAAGTAGCTGTCAAAGGTGTTCCCCTCGTACTTGTAGCACACTACACCCC
>contig_2158
ATTAATGTGGATTGTTCTGATGCGAGTCGTTGGAGGCGGTAGAGGTGGTGCTGTGGATATTCTCTTTCGATGAGCTCGTTGTTTCGATGGGTCTCTTGCTCTTTTGACGAGGCCATTTTCTTGAGACGGCCTCTCTTAAAACC
>contig_2159
CAATACACCGAGAAGAATGATTGTGACTGATCCATGGTCCAATTCACTTGACTATGGCCATCATCTTGCCGCTTCGTTTTCTGGCCAAGAGGTCATCGGCAGCAGCGGATTGGGGTTTAGCGAGCAGCTTTCAGATAAACCGG
>contig_2160
GCACCAGAGACACAACAGCTGAACTGGTAAGTCGTACCCCAAACCTGCCATCGAGCCCTCCACCCCGATAGTATATAATCATGTCGTCGATGACCACCAAGCTGACATACAGCACAGGAAGCTGAACACATCCCCATCGACAA
>contig_2161
AACATTCGGAGAAACTTGGAATTGAGACGGTAAGTGGGCTCCAAGAAGCCAGCAAGCGCTATACCTCCACGTCCCAATTTGACTTTCCCACGATATATTCGGTTAAAGTGTATAAAGTAACAGAATTCCCCATCAGAATGCGG
>contig_2162
CAACACGCTCAAAGACGATCAAGAAATGCTCCGTCAGACGGTCGACGATCTTGTGAAGGGCCACGACAAGTTTCAATCAGAAGTTGCAATTATGAAAGCTTTCCGAGAGCATAGTCTAAAGCTTCATGTAAAGGTTAACCATT
>contig_2163
CATTTATATTGTTTTCTTTGACCACTTCGCTTTTTAATCATCAAAATTCGTTCGCTGGGTCTTCTTCTGTAGCACGCTGGTCGCGCTGGGTTATGTTGTCTTTATTGGACCTCACCACTATCTTTTCGTTATCGCAATTTCCG
>contig_2166
CTCATGCACGCAAATAACCTAAGCTTAAAACCTCTGGAATAAATACACGATCAAAATTTCCAAAAAGAGGATACAAAAAATACATGATTGTGTTGAGATACAGATTAAGGTGGTGACAGAAGATAATAACAAGTATTCAGATT
>contig_2167
CCCTCAAATGGTCCGTGCAGATTTCAATGCGTTCGCAGCTCAAAGCCTGGGCGCATACCAAACCTGTTGGAGTAATAGGTGGAGCCCACATAAAGACCACGTTCTCTTTATCCTCCGACTTTGATCAAGGACCTGAATTGCCG
>contig_2169
GGCCGATGGTGGAATTGTTGGAGGGGTCAAGGGTTTTGAGATGTGTCCTCTCAGCTTGCTTATGAGCACGACAGGAATAGTTGTCTATATCCAGTGAGACCCCAGCACAAGTGATGATATTCTGGAGGCAAGTCATCGGAAAA
>contig_2171
CACGGAATCGGAATGGTTCCTTTGGCTGACCTGTTTAATCACAAAACCGCAGCTGAGGATGTCCACTTGATGACCTCTCCTCAGAGTAGTCAATCTGACTCTGACACCCCCCAGCAAACCACAGAATCTGCTTCTGCTCCTTC
>contig_2172
GCCGGTTTGTGCTGGGTAAAGATTCATGCACCGCATTACCCATGCGGGGTTTTTGCTGGGTTTTTCTGTGTTTCCTCTTGAATGTGGGTTTGGGTAGCTGGGTTTGTGTTAGGGTTTGAGTCTGAGCTTCATCCATTGATGAA
>contig_2173
GAGGAGCCTCTTTTCGATCTTGGACAAACCTTGTGCATTGCGAGAACATGTCCAGTGTGCCAATTCTTCCTTCTTCTTGTGGGCGTTGGGGAAGAAAATTCGAAAAGCAATAAAATTCGCTCCTATATGTTTGCACGCCTAGT
>contig_2174
ACGACCTTTGTGAGTCTGTCTTACCCAGCGTCCCAAGTTCTCCGCTCAGATGTATCACTTCCAGCCTTGAATAAGTCGCGGATTGGTAGTCTTGGCCATCTCTTCATGCCACAAGTACACTTACTGTGGCCGGCGAATGCGAT
>contig_2175
AGGCTGTTGCCCTTTCGGCCCTTGGAATGGACAGTGAAGCTCAGGCAGCAGTTAAGGAGGGTACCGTGCTTGAATCCAAAAGGAGCAAAGCAGCTGGACAGAAGTGAAAAATCTAGGCCGATCGACCAGGTGCCAAGTTTGCC
>contig_2178
TAATGTGTTCGGGTCCTTCGATGACCCACAGTATGATGCTTGTATCCAGAGCGAAATTGACCCATCAAACAATTTCCACTTTCATTCTCTTTAAGCAGATGATCTTTTGTTGATGTTCCTTGATGGTGTACAAGTAGTTGGCG
>contig_2181
CCGTCACAGTCGGTACTTAACATCCATAAGTATCCATTCGTATCCAGGCTGACTGTCGTCGGGGCCGTTCAAGCGCAATCCTACCCTGCAGTGTGGCCATGCAATCCATGCTGAATCTTTCCGGAACGACTGTTCACTCTCGT
>contig_2182
GGATTTGGAAGTCGAAGTCTTCATGAACACATGCGGAGACTGAGATTTCTTCGCCGAAGCCTCACGTTCGAAATAACCAGCCTCACGAAATCAAATCATCAGAGTGGCCCCAGAGCCTAGGGGTTTCGAGGGGGATTTGTCGC
>contig_2183
GCCTAGCCACCCACCAACGCACTTATGAAGTGCAGGGCAGTCTCGCGCAATAATAGTTATAGCTTTTACCCTATTATCACGAGATTGTGTTTGCCAAGGGCGAGGAACCAAAGCAGGTGCTCGAGGTAAAGTCCTGGGATCTT
>contig_2184
TAGCAGTGGATCTGATCACTTTTTGGTTTCTAAAATTGTACCTGGGGAAAGCATAACTGAATACTGCAGTGCAGGTGACTATTTGTCAGACTCAGGGACCAAATTATAACGACCATCAGATCGTGCACGCCGGTGAGTGGCCA
>contig_2185
GCAAAAACCCCCTGAGGAGACAAGTTCAATCTTCGGGCAACCTTCGTCGTGTTATCAGGCGAGGTATGTTCTTCCATCATAACATAAAAGGTGCGGATAACTCTGGAGCTGATCCGGATAACTCTGGAGCTGATGCAAACGGA
>contig_2188
GGGGGAGGTGGTGGGAGTTGAGATTGGTTTGGGGAAGGTGGGGAGTTGGTGGTGTTGGTGTTGAGGGTTTGTGATTAAGGATAGTATGTTGAGGTTGATAATTTGGGGTGACACTAAATCTACACCCCTATCCGTTGATTCTA
>contig_2189
GACATCTTCGAAACGGCGCGTCCCGTCTGGACATACGCGTTTAAACCGGGTTTTATGTTCAAAGTGCGGATCGCGGCGACAAGGACGTGCGGGTTTGTTGCGCAGATGATTGGGGCTGTGGATGAGTATCGGCGGATGCTTGG
>contig_2191
AGGTCTTGTAGCTATTTCAAGAGCTTATATGTTTGAACTTCAAAAGTCATCCCTCCTTATGAATAACCATAGCGACTATTAGGCGTGGTTACGATTATTATCCCATAACGGTTATGTTTTCAGGTGAATTTTATGCATCTCTG
>contig_2194
GGCGTAGGCGGAAATCCCCAGGGTTACTACAGTATCTTTTAGTTGAGTCCAAAGCATGGTGGTAGCCATATACCGGAGCGGGACAATGAGCAGGAAAACAGTAGGGAGAAACGAACCGGTTGTTCCATTAACCTCAATCCACT
>contig_2195
CAATCATCCATTGAATCAACTCACATCCAGTGTTGAGGTGAAGCCATCAGTAATACTGAAGCAGCCAGCTGTGATCTGAGAAGAAAGTCAGAAAATTAATGAAGCCGACAAACGAAGATACTCATTCAAGATATAATCAACAA
>contig_2196
GAGATCGACGCCGTGTTCAGTTCTTCGTTCCCTCGGAACTGCCATTTCTTCTGCCAACCATTCTCCACACCCTCCATCTCCATGCCCTAGCTAACTTTTATGTTGGTAGCTGTTGGGCTTATAGCTCTGTAAGTGAAGGATGAT
>contig_2197
ATTCAGTTTCAACTGACTTCCTGAACTTGATTATCGTTGTTGGCGTTCGGATGAAATACTGATATTAAGTAGTTCTTTGTAACTTTTCTATAGCTAGATATTCTTTATGGATCCGCTCATCAGCATATATGGATTTGGAAAATG
>contig_2198
ATTCAACACCTCTTCCCACCATCCAACGCCCTTCTCCTGCAGCCCCTCACACAACCCCTGCTCCGCAACTCTCTCGTCCCACACATCCTTCTCGGAGCAGCGAACTACTCCCATCTTGCCTCTCCTTAGGCGAACCACGTCCCT
>contig_2200
CTCCTTGGCCCGTTGCCCAACATCTAGACCGACGAACCCGGTCAATTGTGCATGCAATCTCTGCAGTCTCTTACAGACATTCGCTTCAACAATCGCCCAATGATTGACTCGCTATAGAAAAATACAGGTATCTAGCTCAAAGCC
>contig_2201
CCTGCTCAAAATACTGTGTTGAAACAGTATGACGACTTGGCTTCGAAGTCGTTTGATATCCTGTTGCAGATGAGGCAGACAGGGCTGAGTTTCTAGAAGTATACTAATTACGATACCTGTACGAATTGTACTCGTAAAGTCGAA
>contig_2202
CTTGACATCCATAGATTTCTGGCAATCTGGAAGGAGAGAATGTACAGGAACCTCCAGACAATGATCGGGGACTGAAGGACTTACCTCAAAAATGCCACTCCAATTCCCAGACAGACCAGGAAGGAGTGAACAACACGACCATTC
>contig_2203
TGGAGATGTGCAGAGTACGACCATCACGGCCAATGCAGGCGGAATCGGAGGGCAACTCGAGCCTCCTGGAATTGACTACTTTTCCAAAAGGGCTGTTGGAGGCAATCTGCTCACGATCCCGGCAATACACACGATCGACAATTT
>contig_2204
GATCTGTCGCATCTTCCAACTCCTGATATGTCAGTTTCCCATCCCAGGATTCAATTGCAGGGTCTGATAGATGGTTTCGAGCTGTGCTTGAGATGGTTTCATGCACACAAGATCGAACCAAGTTGACTCCAGTCTCGATGAGAG
>contig_2205
AAAAGAGTCTTGAACTCGTGGCCCGGCAAAGTATCCTCCTCGAACAGATCTTCTTCGGGCTCATACAAAGCAGATCCAGCTTTGTGGAGGAGGTCCTCCATCTCAGGGGTAGGCTTGATGCCGAGATGGGTCCCACCATTCTGC
>contig_2206
TCATTGTCAGGCTCAGTTAAGACGAACACGGGTCTTGATTCCGTCTTGTGGAAATAGAAACCACCCCCGGAGCTTACCATTCTGGTTTTCGCGAGTTAAGTGTCGTTGTGCGAGAGAGATCGTAGCAGAAATTGGCGTGTGACC
>contig_2208
AGGGGAGAGGTGGCGGGAGGTGAGAGGTCAAAGGTGGCTGGAGGTGAGAGGTGGGAGGTGAGAGTGACGGGATATTAGAGGTGAGCGTGACGGGAGGTGAGAGGTGAGAGTGCCCAGACGGGAGGTGAGAGGCGAGAGTGATAG
>contig_2210
GAGAGACGTACCTCCTGAGCCGCCTGCAGAAACGACACCATGAATTTTTCCCTGACCGTAGAGATCTCGAATACAGGCTGTTGCAAGCGTGGACATGACATTTAGTACTTCATTCCTCGGGAGATCTGAAGTTGACTTCGGCGT
>contig_2211
CTTCGGAATAATAACGACAGAAATGTTGTTTTGAGATGTAATGTCATGTACATGGGGTATAGGAACTGCAATTTCCACGAACTTTCCTCTCTATCTCTATCAGGGGCAGAGTAGGCTTTTGGAGTAGCGAAATGTGCAATCGCA
>contig_2213
ACTTCTCCCAAATCTTAAACCTGTCGAGTCTGAGAGAAACAGTGGGTGACTGACAACTGAGACGATGGACAGAGAATGGGGCTCAAAGCCCGGAAGCGGAGGAGCCGCCTCTGCACAGAACGAAGCCATCGACCGCCGCGAGCG
>contig_2214
CCCCACACACTCTTTTCTGTGATGAATTGTTTAAACACAGTAGCTTCCAAGCAAAAACTAGAGATCCTCTGTGTTTCCGGGCACAATATATCTTATCCACTACATCACATTCAACATCAACAGCAACAACTACAGTGCTTGATA
>contig_2217
GAGAAAGAAGTCCTGGACAAAGCCCCTCCGACGCCTAAGCCTATCCCAACGCACCACCTCCGCCCTGTCGAACAGAGTGCCAACGATCCGGAATTCACGGGAAATCGTCTCTCCATAATTCTGGGTATAATGCGGTGTTCAAAG
>contig_2218
ACTCGTTGTGTTTGACGGGTTGACATCTCCTGAAGATGAAAGCGATGTGGACAGGCAGTCGAAGAGACTGTTGGTTAGGACATCGAAGGGTTTGGAAATCGCTAGGAGGAACTGTAAGAAGGAGGCCATTCACGTTGATATTTC
>contig_2219
TTCTTACATCTCGGTGTGCACGCTGACTGAGGAAGCGTTTTGTAAGCCTCAGCTACGTGAGAGAATGCGAGGAGAAGAAGCAGAGAAACCAGAAGCAAGACGGAGGTGGAGGAACGTCCTGCCATTTTCTGACTCTTGATAGTG
>contig_2221
CTCCACCGCCTCCATGAGTATCGCCGCGGCCATGACCTTGGCCTCGTCCATTTCCTCCACCAGCGCTCGGATGTTGAGCAATATGTTTCGGATTCCCGCACATCTCACAATTGTTCCGCCTCGCGTGGTTTCGATGGCTACAAA
>contig_2222
GTTCCTCTCTGTTCAATCTCTGGCTTCTTCCTTCTTTGTAAAGGTCCTGCTGGTTGTTGTCATATACAAAAATTGAGCTCCACCGAGATTACAACAATCGCGTCCATATACAGAAATTTTTGGGAGATATAGATAGGGTCGTTC
>contig_2223
CGACATCATTTGTTCTGTTCCACTGGAACCCTCATTTTTGAGAGTGTTGCCATGTAAATAGTACACGATGGAGCTCGAGTAGAACGTATTGATTAATTTCTCAAGGGCAAGAATCTAAGGTTAGTATCGATCAATAAATTGGAA
>contig_2224
CACAACCACTCCATCATCATCAGCACACCACAACCACCAAGCCCCCTCATCACAATCCCCCCCCTCTCCAAACCCCACAACAACACCCCACCCAACACACTCCCCACGAACCTACCTCGCCCGCCGAAAACCCTCCAGCCTCTC
>contig_2225
AGTCCAAAACCAGAATCCGAGCGTTTCCAAATATGAAGAAGCGCTTATGGTCATCCTCCTTACAATGAGACGCCTGAGTCACCCGCCTGAACTGCCTGCCTGGAGTGAGCAAAGGTCTACCATGGCCTTTTCTGTCCGACGCGA
>contig_2227
GTGCGCCCATCCATTTCTCAACTGCGCATTCCAAAATCGCATACATGGCCGAGGCCCGTGATCCGCCATCCTGAATCGGCTATCGTATATCACTTCGCCATGTCATCATCATCGGGAAAATCTTATTCAAGCATCTAAACAGCA
>contig_2229
CGTCGTGTGCGACATTCGCTACAAAGGTCTAGGCAACGATCCGAATCAAGAGCCTTGCGCAAACTTCGAGGACAGCCAGTTTGCTTGCAAGCATGACGGAGACTCTTGCCAGGTCTACCACCTTGCTGAGGATCCCACTCTTGG
>contig_2235
TCTCAACATCGGTGTTCTCGACACTTTGACTAGTCTGAAAACCTTCAACATCTTCGCCAATCGAGATCCTTATGAACAAAATCCAGAGAACTACGTGGACTACGTGGACAGGCTATTCGCTCGAGATTTAAGCGAAGAGAATCG
>contig_2236
GGCTTCCAAGTTGGCGCCTACCCCATCGCCGCACCCCAAGCACCAAAAGGCTCCAATGGCAATGGCAAACCCTGCGCCTTTTACGAAGCTCATTGCATCTACTCCTCCGTGTCCTCCTCCATCTCCGGCGGCATCCAAGATGGC
>contig_2237
CTCCACTCTCTGAATCCAAACTCAAACCGTACTTAACCCAAACCGCACTCAACCCACACTACCCCGAACCCAAACCATACTCAACCCAAACTACCCCGAACCCAATCCTTTACGCCCTCTACTACCCTCAACCCCCTTCTTACC
>contig_2239
CACGGACTGCGAGGCCCGAGTTGCGCTTACTTTTCAAGGTTCAGAATAATATCTTCAGCCTTGTTTCCAGCCAAATGGCGACAATCTGCCAGCACTACAAAGGAACAGGTCTCAGCTCCACGGTCTTTCGCAACCCCGATCGAG
>contig_2240
CGACGCTCTCGATCTTGATTTCACCAGAGTCCTTTCCGCCTATAACAATCACCGAGGGCTTAGTTCTATCATACTGCGGCCACCCCATCTTCTCCAACCCATTCACCGGATCCTTAGCAAACTCAGTCCAAGCTTTCCCCAAAG
>contig_2241
GTGCGAACTGCGAAGTGAGTGCCAATTGCGACCCGGGTTGTGCCTTTGAATCTCTCGACCCACCCCGATCAGACCTCCCTACTCCTGCCTCCTCTCTCTCTCGCTCTCCTCCGCCAATCTTCGCTGCCTCCGCCCCGATCTGCC
>contig_2242
CTTCGATTCTCACTGGCCTTGTTACGACCACGGCTCGTGCGCCGCGTTCGATGCCACTCGCTCTGGAGGAAGCGAGGAAGGATTTTCCCAATCGCAGGATCTGCGTGAAAGCTTTTGTGCCGGAATTCAGCACTTTGACGTTGT
>contig_2243
GATCTTGTGTCAATCATCTAATACACCAAGAAAGAATTTCTTCAATGTTATAATCTTCTATACGCTTATCAATCCAATGATCCAAAGCTATCAGGTGGCCAGACCCTGCAAAACACTTTGCCTTGAATAAGACCATAAGGTATA
>contig_2244
TTCACGAAATCGACGCATGTGGCTTCTAGACCAAGGGCGTGTTCTCAGAACGCTGGGGGTACTTCGATTCTGGGATTGGAGGCCGAGTGGGCGCGGTGTTTGGAAGGGGCAGCGGCGAGATCTTCAGTCAGTCGGGGGACTTTG
>contig_2245
CGGCAATAAGATCCTTGGACTACTTTTTTCGCTTCGAGAGACTAATAGTAGTAGCTCTTAGTGGGGGACCGACGAGTAAGGGAAAGCCTAAGCGCCTGAGGACCGTTCCTGTCCTTCGAAATATCTCCTTGTCGAAAATTTTCT
>contig_2247
GTCATCATCATCGCCTCGAACGACTCAAGTCCCCTTTCCCTCATGCCAAAGTCCAGCAAATCCTGTTCTATGAGAGGCACAGCTTACGGAATCGTTCCTTTTGAGTATCGGAATCTTATAAGGCCGGACGCGCGCCACCTACAT
>contig_2248
CTATACATACACATTCTCTGCAACCTACTTTCTCTGCCAATTTTATTTTCCACAACTCATCAAATGGATATCCATAACAATTTCAAATAAATATGGAGAGACTTTTTTCTTCTCTTACCCCTCTCTCTATCTCTCTCTCTCTCT
>contig_2250
AAAACACACACAATCCCCGATGCCGATTAATTGACAACCCAGCAACATTTCCGCATCGAGGACAAAAGATACCCCCAACCGGCGCACCCGTACGGGCCGTACCTGATCAGGCGAAAGAAGGCTAAAGACCGAGAGCCCGACTCC
>contig_2251
GCGCCCTAGCATGGTACTCAAGCATCTGCGCTGGGCTCAGGGTCTTGATGTGGATCTTTGCCGGCAGAAAATCATTGGGGTTTTCGGGCGTCAAGCTGTACTCTGGGAACGGCGAGGTGAAGAATTCCTGCACGACCCCAGGGT
>contig_2252
CCCCGTCCCCCTTCCCACCTTCTTCTTCCTCTCACAGATACCTTTAGCTGCTACATATCTCTATCAGCCCAGCCCATTGAAGTTCTAAGCTGCAGCTTGGTCTTCTACAGTGCAGAGGTCCGTTCAACAGAAGTGAAGTTCAAG
>contig_2253
TCACGATACTGCGCATTTCTGTGGAGGGGCTGAACACGAATGAAGTTCCGAGATCAGTCGACGAAAGGGTCCCCGCTCGGCACACTCCTCGTCCCTTCAACTGGAGTTGAATCGAATCCTTCTAGGCTAGTAACCATGATCATA
>contig_2256
ACCACTCTTGTTACCGAAGAAGTGTCATATGGGGCGCTTGCTGGCAGTGGAGCAGCACATTGCGGCCAGAAAGCTGAAATCAAAACCTTCCTTTTCTACGGCCTTTGGCCCTTTCAGTTCGAGAAATTCTCTCGCAGTCCGATA
>contig_2257
CCAAGTACTGAAGGCATCTTGGCTCACAGTATCATCGAAAACTGTTGGAGGCAGAGGTACGATTCGGCTCAGGAATGTGTCAGAGATTTAGCAAATTACGAAGCTGAACAGGACGATGTCATATGCTAGTCCATGAGGCGACAG
>contig_2258
TGGTATGTCGAGATGCAAGGATATAAGCCACATTCAGCCGCTAGTACGCCTTGCGGACTGCAGTACTTCAGCGCCGGGCTCGAGCCGTTCGCTGCAATGATTTTCGGCATAGATCTACTATTGTTGCTGTTGGTGAGAGCGAGT
>contig_2259
TCATCATCTGTTAAAATTTCTGAAACATCGCTCCAGGGGAGGAGGGATTCCCCATCAGCCGCCGCTTCATTTTGCTCATTGTTTGGGACCATGGCAATGATGGCATTAATCATAGGTGCAGTGCTTCGAAACTGAGCCAAATCC
>contig_2260
TGAGGAGGGAGTAATGACTTCACTCTCCGATGTGTGAAGCTAGTCGAGACATGTCACAGTGGAGGCGACGTGGGAAATGGTATGCCTGGGCCAGAGAAGGATGTGCTCAGCTTTGAGTTGTTTGTGATTGTGTTTGAGTTGTTC
>contig_2261
ATTGAAATAGACGGGGAAACGGGCATTGTATTCGCAACAGTCCTACCGTGGTTGATTGATGTCAGTTCGGAATCATTATATGACTTGTGAAACGGTGTATAAAGAAAGTAAACATATGTAGGAATTGCTTTGTTCTTTGCCTTG
>contig_2265
GTTCCGGGTTGTTTAGGTCGCGACTTAGACGCGTGGTTGCGGTATCGGGTGAAACTTGGTCTTTTGGTTGTAGATAGAAAGAGATGCCAGTGGATGAAGGGTACAGAGGGTGTGAAAAGGAATGGATATAATGGCACCGTCTGT
>contig_2267
TCCAATTGCATGAACGGGATACCGGATCTTGCGAAGAGCGAACATGGTTGCAAGATACGAGTCGTGTGGGTCAGCTATTAAAAACAACGGCTCTCGGAAGGGATACGATGCCAAGTACGCCTTTCCGCTTTCAGCCGATTCCCG
>contig_2268
GCCTCGAGCGAGAAGCAAGAGGGAAGGATAGTTCACGAGCGTACTTGTGCCCGTAGACATAGCCTAAAAGACCGGCGGGACCTCGATTGGGATTCGTTTCTGATCATGGTATGGGTAATCGTGGCTTGCTCGGCCAGAGAATCC
>contig_2269
ACCATCTAGCATCGAATCTGTGCAAGATTTTTCCCCAACTCAAAGACGACGTCATCTTCATACTAGAAAAGAGTCTGGGAACGCTGGAGAAGCTTTCTGTAGGAAAGGACAGGCCGAAGTATTTTGCACATGCGCGCTCTAGTA
>contig_2272
GCCCTGTCACATGGCGTCACCCACAGAGGATATGTAAATTGGGTCTTCCATCCGCGCAAGTCACTATTCCACCATCCACTTCACAACAGCAGATAGCAGCAGGCTGGACCTACAATGAAAGTCGCAATTGACCCTGATGGCGAC
>contig_2273
GCGAGGCCAACCTTCAATATATCTCTAGCAGTCGGGCTAAAGCTCGCTTTCGCTTCCTACCCTTCCTGATTCCTACGAACGCCATATTGAATAACCCTAGTCCACCTTCATCCCATCCAGGGAAACCATTGCCATGTCATTTAA
>contig_2274
GCCACTTTTCGAGAACGTAGACGGAGCCTAGGTTGACGCCGTAGTGATAGCGGTATCTAATGATGTCGAGTATGGTTGCAGGTTTCGGACTCGAGGTGATGTTCTGGTGGATTCCAAGGTGTTGCTGGTCGTCGTGGTGGCCGT
>contig_2275
TTTAAAATAAGAACGAAAGAAGAAGGGAGATATAGAGAGGATAGCAAGGGTGTGCTCCGGCACTCGATGTTTTCAAAGAAAATAAACACAACGACAACAGCAACTAGGAAGATCGAGTGCAGAGAAAGGGAAGGGGAAGAAGAG
>contig_2277
ATCTTATAAGAATCTAATCCATTAATGTGGAGAAAATCCCCCAACAGTGACAGCAATGGTTAACTTTCGGCTCTGTATGTCCTCAAGTACGTATGCATAATACATTCCTCTTCTGTTGCCTTCCGGTGGGGTGGAAACTACACA
>contig_2278
GGACAATAGTAACTCCACACCCACATGCAATTTACATCCCGCACCCCCAAAAACCACACTTACAAAATAACCATAGTAACATCTTTAACCCCATCATCTCACGGGGTAAGTCTCTCGCTTCACCTCGAGTAACAGTCGTTCCGC
>contig_2279
GTTTGAGATAGTCGTCCGGTAGGAAGTGGTCTCGACTCCTGAATTGATTCAGAGAACTATTGCCATCGGATTGGGTATTTTCTAACAGAGGTACAGATTCTCCCAGGCCATCGCCGACGCTTGTCGAGCGACTGGGAGCAGCTG
>contig_2280
AAGAAACTAGAAAGTAAATTATTGCAGCAAATTTTGACAAGGGATTTTGCCGTATAATAATTCTCCCACATGAACATGAACATTCACAATCAATCCAAAATACAAAGTAAATTAAGAAAAATAATAAAAAGAAACACCATTTTT
>contig_2281
TTTGGATTCGTCAAAGTTGACGGGCTAATCTGTATCTCACCTTTGCGCCAAGCAAAATCAAAGAGGCAACAAGGCGCACCAAACCGACAACTCCACAGTGACACCAAGGTCGCTACCAAAACCAGACTGGCTCCCTTCCCTCTC
>contig_2282
TTTATGTTTTTAGTAAAAGTTTGTAACCGGTTTTGTTTGTGCATATGATCCCACCTTTCACCGTGTTCATGTTTGTTCTTTCATTTCTATCAAATTCTTAGAAGATTGTCAATGAAATGATAGGGTTTCGAGCATGTGAGCAAC
>contig_2283
GCAAGCATCAAACAAGCTTCTCGGTTGTCTAAACTCAACATAGTCAACTGCAAGTGGCTTCAATCTTTGCCAGAACTCCCACTGCAATGTAATGTCGAAGCTGAAGGCTGCACGGCGCTGAAGGCTGCACGGCGCTGAAGAGAG
>contig_2285
ATTTCAGGTTTTGTTTAATTTGTAAGCATCCAGAGAGAGCGAAATCAAAACCAATCGTCAATGGATGCTGCTTCTGTTCATCCTAGAAGTAGTACTGATAACAGTAGTAGTATAAACATGGACAAGGAGAGATTGACGGCGGAG
>contig_2286
GTCTGTTTCGTACGGCAACGATATGATCATGGCGTCCGGGGACAACATGGGATTCGATCCGGCGTTTCGCGGTGGAGAGCGACAGATCCCCGCTAGGTGGGTCAATTTCCGCCACGGTGGGCCTAGGTTCCCGTTCAGGCATGA
>contig_2287
TCAAGTCTCTTGCACGAGAGATATACTAACTATAATCGGTTCGTCAAGTCGTTTCTACTGCTACTCGCTGAATTTCATGAACCAAGCCTCTGTATAGACTTCTCCCAAATCGATAGAAATCTCGATAAACCCCCAGCAAATCTT
>contig_2288
CCTCGAGGTTGTAATACATGTCATATACAGTTTGACGGGAGACCTTGAGGTCTCGATGGATCTTGATGGCGCTTTGGCCGGCCTTGATGCGGAGGACCATTTCGTCAATGATGTGAGGTGGGTGACGTGGCGAGACCATTTTGG
>contig_2289
GCCAGACCCGCGGCTCTGATCACCAAAAAGAGATCCAGGAAGTGCAATCATACTCTGATGGCGGGTGCTTATGGAGTGATTGAAACGGTTGAGGATATCGATGAAGACGAAGAGGTTGTGGGAGTACCGCAAACCCGTGTCTGT
>contig_2290
GCCATCTAAGCCCGAAACAAAAGTTAAAGGTGCTGATTCACCTTCAGGGTCCTCGGATAGCGGCAGCACTGCTGATTCTTCTGCTGCAATGGGGCTGGAACAGCATGGGATTGCAGAAGCAGCATCGGTGGGGATGATAGCAAT
>contig_2291
CCTTACCGAAGTGAAGCACCTCGTGGAGTCCATTCGGCTGAATTGCAGAAGTTTGAGTATAAGCAGGTCGGTGAATCCAGTCGTTTTACACATTCTGGGGATCTAAACAAAAGTAGGTCATCTCCCTTCAGGCATTCACGAAGT
>contig_2292
ATGACACCATGGTGACTCATGATTGCAGATGGAAACCCAACCTTCATCAATCTATCAAATATGCGGTGCAATATGCCGACTTCTATTGGTGGAAATCTCTATATCTGCGGGAGGGGAGAGATCTTTGTACTTCCAAAGTTTCTG
>contig_2294
GCCGACGCAAAGATTGAACCGGAAACTGAGCCTAGTCTGCAAGGCCCGGCGCCGAGTCCCGAGGATAGATTTATAAAGCTTTGAGCAATTTGGAGTCCAATCGACACTTACATTCGAGCAAACACATGGCTAATAGTATACTGA
>contig_2295
ACGACCTCTATGGATGTAATAGTCCGTTTCTGTACGGTTCCAAAACCTTCTCATCGCACAATCACCTAACGAAACAAGGCGAATCTCCGCATAGCCACCACAAAAATACGATAGTCGACCCAAAAATCACGTGTAGTGCTATCT
>contig_2296
GTTGGTCCCAGGCCTGTACAACGTATATGTGCACGCATGTATTTGTCCGCCCTCGTGCTTACATTGCTGGCTAACCTTAGCAGTGACAGGACAGCAACACAGAGATGGTGATGCTGTACTCGAGTAGAGGGTTGAGGCTTCTTC
>contig_2297
ATCGACTCAATTGCGGTTGCCAGTCCGGAGGCCACTAGAGGTGCTTGAGAATCCCACGCACTCTTTCGAGGATTTCAGTTACATCTTCCTAATTGCCAAATCCTAACGAAAGACAGCCAAATTCCGAATCCTCGTATTCCGACC
>contig_2298
CCCCATCATGCCAGCCATGATAGTCTGGGCTATATAATGATGGGTTCGTCTGTTACACTCGGAGGAGATCAAGGTTTCGTCATCATCACAACTGTAAACATCTTCTACAAGGCCTGCTATGTACTGAGAAAGCGGGAATCCGAG
>contig_2299
GTACAAGCCGCGACTCCATCTATCTACTTCTCTCACTTGATTCATTTGCAATATGCCTCTCCCTACTGACAGAAATACAAACTTGAACGGAATCGATCGGTTGAAGTGCATCTTCCCCTATTCCAGCAAAACACCAGATGCTAC
>contig_2301
GTTTTGATTAAGAGAGAGAAAGGCCCGGTGAATCTAGAGAGAGAAGCAATCAGACATTTTTGGTCTTCAAGCAAGAGATGGCTTTGAGGCGCCTGATCACTCAGGTTTCAAGGCATCGATCAGAGTTGGGACAACTGACAAAAG
>contig_2302
TTAGGATTCACTCTATAAGTCCAAATTTTATGCGGCTTATGCCCACTAACTCAGCGAGACAAACTCTACAGTCGAAGGCTTTCGATTTTGTTACGGTGACAGTCCCTCGGAGAGTGGATTAGGCAGAGATGGCAAATCAAGGTG
>contig_2303
GGACAAAGCTATGGGTTGGAAAGAAGGCGACGATAGAGTGGAGGGATAGTTCGGAGAGCAGAGGTATTCCTCAAACAGAGGCCTACTTGCTGGAGAAGGAGAGGTTCGCGAAATACCTGGCACACCTGGAGCGGTCCATGGTGA
>contig_2305
GGGTTTCCATTTTGGTCCGTGTATGTAGACTCGGTAAAGACGTACTGCATGTCCTGGGATTCTTTGAATCCAGAGTCTAAAAGATGGCTGAAAACCAAGGACTGATTCTTAAGAATCAGCGAAGAGATTTTCACCTCTGTGTTG
>contig_2306
CGGTAACATAAGCATTTGTTTGCAATCATGTTTATTTATAATTATATACGAAATCACTGCATAAAGATCATATGAAAAGTAAATTCTGCTTGCTTCATACCATCCTGACTACCGTCATCGACGTCTTTATAATCGCCTTCCTCG
>contig_2308
TGGAGTGTGAAGGAAGGAAAAGGCAAGAACGGAAACTATGTCGAGCAGCGACTAAGATCTGGACGAGAGAGAATGGATATCGGATGGGCCGTGTAAGGGAATGGGCAGGTAAGACGACATCAAATGCCATGCTCCTCCTCTTGA
>contig_2309
CAGAGAGGAAGAGAGTGTGGAGGAAGAGGGGTTGGTGGTGGCAGCCATGGGAGAGTTGCAGAGAAGGCGGCGTTAATTAAGTGAAAGAGTAAAGCGACAGTGAAGGGAACGGAGGAGTCGGAAGGAGGAGTTGAGGTTCGTAGG
>contig_2310
TTGACACGCGTCGGAGAAGCGGATCTGTGATGGTGGTGGTGGTGGTTGATCTGCTGATTGTAGTAGTGGTGGTCCTGGTGGTGTTGGTAGAAGGCGGAGGCCTGAGACGAGAAGCTGGAGCTTGTCGAAGAAGCGAACCCTGAT
>contig_2311
TGGGTGTTATCACTACCTCACAAAAAAACGAGAGTTAGTCCTAAAGGTAATATTGTTGTTAACTGAGGGTTTCAAACCATAAGCCATACCGCTTTCCTTAGTATAGCAGATTTGTTTATAAAAGGTACTAAAGTTATAACAAAA
>contig_2312
CCAACCCAATATACCTCAACTCCACAATACATGCACCTCCACGCCTACCAACTCGTATACGTCCCAACCATGAAGCTTCTACTCATCCCTACTATCTTGGCACTCTTTTCTCGGTTAACCGGGCCCTTCGCTAGGCGCTCGAAC
>contig_2313
GAACAAGTATGATTCTCGAGCATGCTGGAAGAATCTTTTTGTACTTCAACAGTCGTCTCTGTCTTCTCAGAATCTAGATTCTGATTAGATCTTTCAGGTTGAAGTGTAGAGAACACCAGTTTCAATTTTGGTGCCCCTTCTTCT
>contig_2315
AATAGGGTCACACTGTTCTTCTGTTGGGGCGAGCTGATGTTGTTGGTATATTGGGGCGAGATGATGGGTTGGAGATGGTGAGGACTGTGGTTGAAGGCTACATTGTTCATGGCAGGGAGCATGCACGTGTGACGGAACACAGGG
>contig_2316
CTGACAGTTCTGAAGGCACTATTGATGTTGATGTATATGGGAAAGCCATCGCAGTTCAAAACTCATAGAATCCTCATACTTTGCCTGCCGCTGCTCGTCAAAGGCCAAAAAACTTAGATCCTAAATATCAAAAAGAAATCTGAA
>contig_2318
ACCAGTTGGTCCTGCAAAAGTCCATCAGGATTTGGGTGTGAGAAATGTATCCACGATGCCAGCTCCAAAGAAACTGGTCCAGCAGGCATCAAATGGAATGCCACCTCCCCCACCTAGAGCCATGCCTCCAGCTCCACCTCCACC
>contig_2319
TGGAAATGCTGACCATGATCTGCGAGACCTCTTCAGTGTTCATCACAAACGATTTCAAGGTAAAGGAGCTGCTAATGTGCAAAGTCTGCAATCCCGGCAACTTCGAGAATGCTTCCTGAACATGGAAATCGCTATAGGCAATGG
>contig_2320
CCCTCATCAGCATCGCCTTACCCAACCGCTGCATCCTCTGGATTTGGTGGTGTCGGGAGTGTCGTCACTGCCAGCACAGCTTCGTCCTCCAAGTCAAAGCACCATGGCAACACACGCAAGCACAGCAAGACTTCAAAAACTAAG
>contig_2322
GAATGACCGAGGAAATACTCCGGGCGTGCAGTTAGAAAAATGAATAGTAGTGTGGGGAGACCAGATCGATGAATGGTGGTTATTGATAGGTCGAAGAACGCCACTGAGATAAGAGTAGTCGGAGGCGAGGCTTGGGCATGCTTG
>contig_2324
TGGCAATCTGTACCGTCCGCGGATCGTGCCGTCATGGTACATCCCTCTATTTGATACCTGGTTCCGTTCGATTATCACGATCAAAAGTCTAATAAGAGCGTGATTCAACTGCAGAACAGGCGATACGGATAATTTAAGGGAGCC
>contig_2325
CTCGCCCCGTTGCCATAACTTTGCTCAATTCAAAGTTCCATTCTCCAACGTGGAAGAAACAGGCCTGGAAATTGCAGAGGGCAATCGTATAGCACCTTCGATTTCCACACGAGTTTGGAACTTTGGATCACGGGTGAAGTGTTA
>contig_2327
CGCCAAGTCGATATCCACTCATCTGATCAGTATTTATATAGCCGTGAGGAATCGAGGCTTCTTTCTTCAGTCCGCCATCGCCTCAACGTCTTCAAGCTCCTTCATTCATACTTCATAGCGAGATCCCGCACAAAAGTGGAGAGA
>contig_2328
CTTAACTAGATTCTAGAAGAATATCCACAAATATAAATTTAAGTATAAAAAACCTACATTTTTATTTGAGGTGCCAACAAACAGGAACTCGCGTAAAATTTACCGAAAAAAGTCCATTCCTGTAGCACATGAAAATGCATCGAT
>contig_2329
GGAACGTGAGTCAGAGTACGCCCTTCTATCTCAATCCAATGGAGAAACCCTATGATTAAGCGAATGGGGACTCTCCGTGGCCTGCATCGAAAGCTTCACTTCCATCAAGAGCATGAAGTGCACGAATTGAGATTTTGTCTTGTA
>contig_2330
AATGGCCACCTCAGCCGCCGCCACCGCAGCAGCAAGACCATCAGGGACTAATGATGGGTATTGACCATCATCAGAACCAAGGGGACGATCATCATGACCAGCAAGATAAAGAGAACAATATCGGCGATGACGATGACGAGGAGG
>contig_2331
GCGGTTAGTAAGAATGGCTTCAATGGCATTCCCGAATGCGGGTAGCACAGTGGCTTCCACATTAATCCAGCGTCCCCTGAGCTTGAGGAATCACGATATCAGCTTGGGTTCGAACTCTACCAACTTATAGCCATTAAATATCGA
>contig_2333
CTTTCCTCACATCCACAATCGGTATCCGGGAACATTTGCATATGCAAACATCGGTCCGCATCCTCCCTTCCATCCTATTTCTACTGTGCTCCAACCGCAATATCAAAGTGTTAAAATGCCACGGCCTGCATGGCCAACGTGTCA
>contig_2335
CAGAAAGTTAGAAACAGTTCATATCACGGTAACCCTACATTTCATGTACAAAATTCTAAATTGCAGAACTAAAATATTAGAATTCACTGGGGGACGGCATTGGTAGCTACTCAAAATGACTGCTTACGACTCTTTTGCAGTGCG
>contig_2337
AAGAGTTGCATGCAGTTCAATCACAGGTGATTGCGCAATTATCTAATCCACAGGTTGTTGATGGTAGAGCAATTGAGATGAATTATGGTAAAATAGATGATGAGTTGTCTGATGAAAAGAAGTAAGAGTTATAAAGTATCTTTA
>contig_2339
ATCAACCGAAGATCGATATCAATGGATGTCTGATAGATAGATCTAGATTGGTAGATACAACATCGAACCGGAAGGCCTTCGACCAAATCATGAGTTCAACGATTAGACAAGGAGCAATTCGACATCAAGGGTCAGCCTTGTTGC
>contig_2340
GAGAGGGATCTCTTGTCCGCAAATATTCTTCCATGCCTAAAAATATCTCGACGGATCAAAATTATAGGCGTCTTGGCCGCCCCAATCGACGTGTCTGGCGATCACGAACCTCGAAGACACCAAGAACCGGACAAAAACAAAGCG
>contig_2341
CTTGGATTTCAAATGCATTCACGACTTATTAGTGTCGTGCACTGATTCCACCTACACCTCATATAGCCAATTCTTCAAGCTGAGTTTGCATTTCTGACGTTGTCGATGGAACCCAGTCAGGGGGTGGCCAAAACAACTTTGAAT
>contig_2342
CAACCGCAGGCTGGTCATCGGCTGGCCGCGGATGAAGGAGGTGCTGACCATGGTGCTTGAGAGAGCTGCTGCTGCTGTGGCTGCCATGGTTTTTGTTTTGCTTTGGTTGCAAGGCTTTTGTGTTGTGGCTAAAGAGAGTGGGAG
>contig_2343
CTTGAATCCAATGCTTTTTTCTGAACATTTTGTTTGTCAACAATAGGTGTAGCATCTCCGTCAATTTTCTTAGCAAAGGTTCCCTTGTCAAGAGCTTCATTGCAGCTTGATGGAACTTCTTTCAAAAGTCTAGCCTCATTTCCG
>contig_2344
ATCGAGGGAGTAGCGTCACTGTATAAATAATTATAATCCTTCCACTAACCACACACCAAAAGCATATATTTAAGCACCCCAACGATCCCGCAGGTACCACACAGACAAGGTCTATACGAAGTACATTGTAGCTTTCCACGAATT
>contig_2345
GTCTATGAATAATTTGGACTCGGTATACTGCCAAGCGGGGGAGTCGAGGTGGAAACAGAGTCACGGTGAACGAACGTACGAGCACCTGCGAAAGTGTTTATATGATATGCCATCATCTTGACCGCACAAGACCGTCAGCCAATCT
>contig_2346
CAGAAATTTACACCTTTTTCTCACCCATTTTCTCTCTATCTCATATTTTCCAGGATTATACAGATCTTTTTCTTCCCATTCAAACAGCACCCATTTTTCTCTCTCTCTAATACCAAAAACCTCGTCTCTCTCCCTCCGATCGCCA
>contig_2347
CTTGGTGGGAGTAACCGGTTGTAAAGACTTGGATTATCGAGATGTCGAATTCAAAGCGAAAAGCTCATCCTTGTGCAAGTCTATATACACATAGTGCAGCGAACGTACTCATCAATTAACAATGCCACGCTGTCACGGTTCTCCG
>contig_2349
CGGGGGAGGGCGGGACTGACATGATGCTGCTGCAATGCTATAAGTTATCAATCGTCTCCAAACACGAAGCAATATCGATAAGTTTCTGGCGATGTCGTTTCCCTAGCATGCCAGAAATTTATCGATATCAATCCTTAGGCGATGA
>contig_2350
ACTTCATCCCCCGAAAGGCAATTGGAGGATGTGTGAATATTATGTCTTTAAGCCGCACCAGTAGCTCTCTTAAACAGCTAGCTCCAGCTGTTAAACACCGATCTTCAGGGTGACTCGTAAAATTCTCCCATGTACAACCTGGAAA
>contig_2351
GGAAACAAGACGGGATGAAGACGCCGACCATCATCAGCCGAGTTGCGAGGAGTGACGGGTAGAGAGAACATGTTCATTCGTTTGTAAGCGCCCTTTCCCTCACTACCATCACCTGATGACAACTTGTTTACAGCTTTGGATGTAC
>contig_2353
CAAGCAGCCGGGTATCTTTTCGGTGGCTGATTTGAAACTTTATACCTTTGCAAAATTCATATTCGTTGCTGGATTAATGCTTAGTTTGGGAACTCAACAACTTGGAAGTTGAAAATATTATGTATTTGTTTCCCTTTGATCTAAC
>contig_2354
GTTCTTCAATAGAGGGATGATAGGTACAGAACCGTCGAGGTCGCGGGAACGCAGGCGGTCGAAGATGGGTGGGTTGGGAATTGGCTTTGTGTAGTGGATGTTGCTACTTGGCTGCCATTCTGTGAGGACGACGGCGTTGACGTAG
>contig_2355
AAATTTTTTGCCCTCCCATCAAAAGGAAACAAGAACAAAATAAGTTTTTGTTTGTAGGAAGTATGTTGACAATATTCTCGTAGCGTTATGAAATTTTAATCAGTGTGAGTTGTAGTATTGTTATATGAAAAGCAGGACACAGACT
>contig_2358
AGTTCCTACAGCGCTTTCAGCATCATTGATGCCTACGGTGGTGACCCAGGCTTTGAATTCAGTCCAGTGGTGGAAGACGTTCCAACGGAAGAGCCTTATCCGACTTTGTTGGACAGTGTGAGGAGGCTGAGGGAAGAGGATCCGC
>contig_2359
CAGGTCTAGAACTCGAGTCGTCGGTGACCTTGGGTTGTTCTTGGCATAAGTGTAGCACCTCTCATGATTATGTATGTGTACAATCATGGAACCAATCTTTGATGTGTCGAAGGTCGCCGGTGAATCCGATTATACATTCAGTGAC
>contig_2360
AACTGTCAGAGTGGATTTCATGCAGGAGCACAGGATTCTTGCAACTCAACAAAAGCCACTTATGAGGAGATTGGATTATGCCCTACCGGTTCTGTACTTAATTCCATTGACTCTACATCAAATGGAACTTCTGACCCCACTGTCA
>contig_2363
TAATATCTCAGACCAATACTAATAATCTCGTACGTCAGTAAAGTATTCCCTCTGCTCACCGCGTCCTAGCCGCAAATTATCGTTTAAATAGTCGCTTACATTTGGACTGTACAAAGAACCATCAGGAAATACAAGTTAGACCAAG
>contig_2365
CGCCGCCGAAGACGACGACGACGACGATGATGACGAATTCGGCTCGGACGAGTCGATGAACGATTACGAGGATGAAGAAGAATCACGCGCCCCCGGTCCCGACGCCTGCTGGAAGTGCCGCCAGGACGGCCATGTGGCCAGGTGG
>contig_2366
CGCCAAAGGCACCAGCTCCTCCCAAGCCAACTCCTTCTAAGGTGGCCCCATGCCCGTGCGATGAGTGCGCTCCACAAGATGAGGCCTGCAAGTCTACTTGCTATGCTAAGCCATCTCCAACTCCTGAGAGCCCAAAGAAGGCCCC
>contig_2367
CACAGGCAACAAAATTACTTAGGATCCAAACAGCATCCTATCCAAGAATACATCATAACATCGATCGCAATCAATACCCTCCCGCAATTAGTATACAAAATAAAACTTCAGCTTCAACTCACACAGCAACACGTAATGAAAATTT
>contig_2369
CAACCCTAACCCCGCAATCTCAATGGGTCTCGCCCTCCCGAATTTCCTCCCTCAAAACCTCCCAATCCCACCACAAACCTCTCGTCGCCGCCGCGACATTTTCCGGCTCCCTCCATATCTTGTACGGCGATTCAATGGACCCTGC
>contig_2370
CTCGTTATTGTGCATCTGCTAATCCAGTCTAGATATTTACATACTCAAATATACAAGGTAGTTTCGTCACTTAGAGTGCAGCTCGGCATCCTAAAAGATGCAGAGCTGCACTCTATTATATATCTGATCGCTATGACTATCTAAT
>contig_2371
GGTGGACAGCCGACATCAAAGAGCTGAGCCACCTATACTTTCTTTTTTTCATATTGGCGGAATCAAATATTACCAAGCTCGAGTTGACATGCGGGAACGCTGAATGAAGAGTTTCCAAAAGCAGTTCCGAGAGCAGTTCTGAGAG
>contig_2372
CGCTGGCTTGGGCAAAACCTTGATGGCTAATGCTCTGTCGAAGCTTTGAATGGCACTATCAGCCTCCCCAAATTTAACTGTGCTCTACCAAGGGTAACCCAAGCCTGCTGCTATGAATTGCAGATTCAAGTGGATGAAGCTCTGT
>contig_2374
ATTCAGCCTGATCAATAATCTGTTTTGTAGAATGTAGAGCCCCAGATTTGTACGACTTGCAGACAAGCCCGTTCCGTGTTTGAGAATTAGGAGATCCGGAGTAGGTTTGTAAATTGTATATGCCTGCTAAGAGCACTAGTATGCG
>contig_2375
ATCACCCTTCATCATCTCGTCCTGCTCTCTCTCCCTCTCGTTTCTGTGAACTCGGCGAAAAACCCGGAAAGGAACTCCGGCGGATTTTTGTATTTTCCGGTTAGGTTATGGGACGAAATCGAAGCCGGGTGTAAGCACACCCAAC
>contig_2376
AAATATGTTAATGAATCAGTTTGCAAATCAAATGACATGCTTAAATGCGATGGGTTGGATGAAACCAGAACCATAAACTGTGGAGTCCGGGTTGATGGTGCTGATGATGTGGTAGAAAAAGTATGCGAAGAAACAAGCAATAAAG
>contig_2377
ATATTTTTCAAGTATTCTAACACATATTATGAAGTTGGTAAGCCGAACAATGTTCCCAACACAATTCCAGAAGGAAACAAAAAAAAAAAAAAAATCCCAAACTCTCAAATGCATAAGCTGTAAAGTGGCGGACTCGTAATTCATC
>contig_2380
CGAACAGATGCTGCCTGAAGTCCATGCCCACCTCAAATCTCATGGTGACCATGCAATCTTTCGTTATACTGGGCATTCTTTAGGGGGAAGCTTGGCACTCTTAATAAATCTCATGTTGCTTATACGGCTACAAGTGCCAATTTCT
>contig_2384
TGAATGGATCCGAGTCACGGATAGCGAGAGCTGTCTCTTTGAGGTCGGTAACTGGAGCAGCGGCGACGAGCGTGGACGCAATGGCGCAAACTGTTGCTATGAGGAATCTCATTTTGGTGGGTTTAGAGAGTGTGGCTGTGTGAAG
>contig_2385
GCTCACGCCGTCTGCTTCTGTCGCTACAGAAATCCGAAATCCGAAATGAGACTATCGCTCTTCGCTCATATCATACCGGCCCGGCCCATCACTAACGATTAGTAGTCCTGAACATGTGCGAAGAAAATTTCCCTGAACAACGGCA
>contig_2386
TATATCGGGACCTCTCCATTGGCTGAATCACGGCGGGAATTCGCATGGCCAGAAGATGATTGGCGAGCTGTGCAGATATTATCCCCCGTACGATGGTAAATATTTATGAAGCTGCAATCACGACTCGCTACCGGGAGACCGGGAG
>contig_2388
TATAACTGACTGTCTTACGCGGATTTGTTCTTCCATTCAAAAATATTGCCAGGACTTCAAATTATCTATTCAACAATCATCAAAGCACCATCATAATCAACTCCAAGCTATTTCGATATGCGGTACCGCGCTCCGTATGTTGCCA
>contig_2389
CAAGCAAGGTGCCGTGAGTAGAGCCCCAGTCGCGCCTTGGAACGCGACACGACCAAGCTCAAGCATACCGCATAGGGAAGAAGATGGGATGCCGGTAGCATGTGTGCTTTGAACCCTTCCCTTGGTGAAGAGCAGGTATGGCTGG
>contig_2390
GCGGAACACCTGCTTCAATCATCAACTCCAGCTCTCTAGCATTATCGCCATGAGGGACGGCGCCGATATTTCCACGAGCGACCATCTTGATGCCCATGTCGAGCGCTTTCTGCCAAGCAAGGGCTGCTTCCAATGTCCTATCGCG
>contig_2391
ATTCTGCCCATGACATGCACGCTATTGTCTCCTGCGAATCCTGACTGGTTGCAGACAATCGGATATGGGCAGCAAAGTATCGACAGGACCTGATGAGAAGTGATATGCAAGGAGGCTCGAGGATTTGCGCGCTGGCGAGAACTAG
>contig_2392
ATCCGTCATCTTCGCAAACTCACCCCGCTTCGCCTTCTGGAATCCTCTACTTTCCCAGTCTTGAAACTCTTTCAACCACACCTTGTGCCAAGGTATTCCCAAGTCCTTGCTCACTTTATCTCTAATCAGATCACCATGCTCCATC
>contig_2393
AGTTTTTTTTTTTTTTTTTCCCACAGGGAATCCGATTTCTTCAATGTATGCCTTTTATTTCTTCAATGAATACAGCATCTAGCTCTAATGTCTTTTAGGGAAAACAAAAGATGTGGCCCAGTTTCATTCATGGTTTAGGTTACTT
>contig_2394
CCAATCGCCACCATGTTATGGCTCTTTCTGTGAGTGCAAGAATCAAGCCGCGATAGCTTGCTGGGCAAGTCGAAATCAGCAGTGTAAAATCAATCTCACGGTCTGCGCAGCAAATGGTGGACAATCTGGGTCGCCCACGGGCTTG
>contig_2395
CGGCGCCGCCGATATAGGCTTAGACATCCGCGCAGAAGGATTGCCTTGCCACTGCGCCCCAGGAGCAGACGGACCGTTATTCCAAACAGGCGCAGGAGCAGCGGGACTCAGTTCCCCCGTCGCCCCAATACCGACCATACTCCCC
>contig_2397
GAGGCAGATATTCGGATCAAATTGAATGAGACAGGAAGCTACACCCAGGGATTGGGTAGCAACTGTCTCCGCCTCAACGACGTCAACACCCAAACGATGGGTTTGGAGATCAATCCAAGGGATTTGACTTGGTGCTCTAAAGACG
>contig_2399
CCACCCCCACAATCCAAAATGTGCACCCAAGAAATCCTAATCTGGACCTGCCCCCACCCAAACCAAACCGGCCTACTCATCCCTTGCGGCAGTCAAATCGGCAACGAGAACGACCACTGGATCATCAAGGCCGACAGAATGATGG
>contig_2400
GGAAAATATTGTTTCCTTGACAACGAATCAACGATATCCATCTCACCAAATGTGTTCTCCGAGTCCTGTTTGAAGTTTTGATCACGTCCCAGCTTTCGGGGGGAGTAGTACGAGTACGACGTAGGGGTATCAGGCACAATGGCAG
>contig_2401
GGATGGCCTTTCTCGGGTATGTAATACGGCTGAGAAGGAAAGAGCCGAGTAGTGAGAAGACCCGTTCGTATGCAGTGATGTTAGTTTAGACTTTTGAAAATGGAACAAGTTTCAGCAGAACGTATTTCCAGGGACAAGAACTAGG
>contig_2402
TGGGAGATCGTCCAGTTCCTAAACCTACATCACCTCCTATTTGCAGACACATCCAGGCGTATACCAAAAGGCAGCTCACACACCGTTCTGACTCTCTCAAAGCCATGTTGGGGATTTTCAGTCACCTTCAGCGCGCAAAGACCCC
>contig_2403
TTGCTGATCTCGTTGGAGCCGTGCGGGATGCCGAATTTGAGACGGTCGAGTCTGAAGGTGAGGAGGACGAAGATTGAGGGAGTGATTTGGGAGAACAACAATGGGGTATTCTGTTATGCAGATGATCTGGAAAAGTTGATCGTTT
>contig_2406
TAATTTTGGTCTTTACCAAAAATAATTAAAATAATAATTAGCTAATTCATAGTGGTAATCACAAGTAGTCAGTACTCAGCAGTCTACTGAACTCGGAAACTCAGCTGAGTCGTCTCAACTCGACTCGCTCCACTCAAAACCCCCC
>contig_2407
CGAGACGCAGCCACTGCAACCATCCACAACGTGCTCACGCCGGCCGAGTCCCGTTATCCAATGCATCCCTCCACTATAGACCTTGTCTTCCAGCTCTTCAGTGTGGCCGGAACCCGAGGTCTGAGCTACAACCTCGACAGCCTGT
>contig_2409
TGACATCATGAGTTGACGGATTGGATCAACTCACTACGGAGTAGCCATCAGCAGGGCAATCTGCCCATGATGCCCATCATTTACGCATCCTTGGTATGAAAGGCTCCGCTTCATGAAGAAAATCTTAATATCCCATGTGCATGGC
>contig_2410
ACACAAATGTTGATGATTACAAACAATGAAACTATATGCACAGGTTTCAGCACATCACCTGATGTGCTGTGTGTCTTTCGACATAACCATGAAGACCCGAGCGGAGCATGAGAGACGATGATCACAAACATCATTCAGACCGGGG
>contig_2411
ATTCGAACTTGGCTGCACCACGCCGATCTACTGCAAAAGGCTGGTCTGAGGTAAATCGACGAGATGACGATGGCAGAGCAGGTCCGTTGTTGAAAGACCGAGTCATCGGCCTCGTGCGGAATTTTTTAATTTCTTTTTCGTAGCT
>contig_2413
GGGAACCCTATACTATTACGGGCACGATCGAGGGAACACCCGATGATAGATTGCACCGGGAAAAAGTTCGAGTCTTAGATCAAATCATTTCTTCCTTCTACTGTACCGCATTAACGTGCCAAAGTTGCGAGATAGTTCTAGACAG
>contig_2419
TTACTAGCTACTTAAGACAAAGAATAACTAGAACCGCAGAGTTGAATATCACCGAGAAACTAAAATGCAGTTGGCAGCAGAACTCTTAGCGATGCTCCTCTCAAAGTTCCCTCTTCTAATTCCTTTTTTGGGGAATCCTATCAAG
>contig_2420
CGGATTATTATTGTTTTGGTGGTGGTGGTGGTGATGATGATGAAGCAAGGTTTTATCCATTTACGACTCTCATGTTTTTTGGGAGGTGGGCGCGAGATGGATGGTGGAGGGGGTTTGTGGGATAGAGAAGGAGGATTCGCTTTTG
>contig_2421
CAGCTCTGGAGCAGTTCGACGAGTCTCCTCTCCGGGTGCCAAAAAGCACGAGACAAACCCACCTCAAGAGTTATCCACTTCAATCCTGCTGGTCTCGCGTCAGACTTACCTTGAAGCACGAAATGTATTCTACAGAGAGACTGGA
>contig_2422
ATCTTGCTTGGCATATTGAGATATTCCAAATTCTGTCGATATGTAAGAATTGCGCCAGTCGAGGGTCCCTAGGATACCTTGAAAACATCTGACGTCTTTCAGCAGAGTATCGGCAAGGGATCCGTAAACTCAAACAGTTCTATGT
>contig_2423
GCAACAAAATCTCCAACTTCTCAATCTCCCACTCACTCCCTCCAATCCCCACTCACTTACCACCAAACATTAAACCCCTAAAACCCCTCAAGCTCAAAGCCCGTTTCCATAGCTTCCCTCACCTCTCTCCTGCCCCCAGTTTCCG
>contig_2424
ATCCTCAAGAGAGGCTTACTCCTCAAGTTCTTGATATTGGGAGGAGCTTCCACCATTGCCTACCTTAGTGCCACTGCCTCCGATGACATTCTACCTATCAAGAAGGGCCCACAACTTCCACCCAAGTTGGGGCCACGTGGCAAGG
>contig_2426
TACTGCGGTTTCCAAGGTTGTGTCGGCGCATCAAGAGCGTTCAGCTGCTGGCCATTGTATGTAACTCCATGATACTGGGCTGGTTGGGTTGCCAAAGTCGAAGCAGTCGCCACGGGAATTGTCACGTTGTTTGACTGCGAGGCTG
>contig_2427
GCCTTGGTGGGCTTATATCATCATCGCAGCTACCCTTGTTGTTCTCTATGCAATCATTAACTTGATCTACTGCTACCGTATTGGGAAGAGGGCTGGAGAGCGGATCCTGGAAGCAGAGAGTCGGACGAGGTCTGAACGCACGGAG
>contig_2428
CTTCACTCCTCACTCTTCACTGTACCAATCGGGTGCGATGTGTCCCTCAGTCAGTGTCTCGGTCATCGGTGCCTGTGGCCTGTGGATTGTCGATATGCAGGGGGTCTGGCGCTGGCATATAACAGCCCTCCCAGCGACCTTCGAC
>contig_2429
TAGGAACGTGATCGATATTCGAGAAACGGATCTTGATCCGCTCAAGGAGTTTTTGGAGAAGTTTAATGATGTTGAGAGGGCGACGGTGCAATGGCATCCTCAGAACCTACGCCCATGCTGGTGTGCACAAGGTCCGTGCCGTTGC
>contig_2432
GAGCGTTTGGTGGTGACCCACCCACAGCCTCTCAACGACCATCCTCCAGATCGACGACCGCCTACCCCGCCTGGTCCTATGACGTACCCCCCGACTTGCTGAAAAGGTATTAACAGCCGAGTCAGGAGAAGAAGATTGTCGTGAT
>contig_2433
GTGCAATTTCAGAGGGAGAAAGTGAACAAGAATTAAATCCCAAGATTTTAAACATGATAGATGCCACTCAGAAATATGTCTCAGGCTGTTCACAAGTTCAACTAGACTGACCAAAAATCGTAAGTAAGAAATATACAAGGCAATA
>contig_2434
GCGACGATGAAACCATGTGTCTCGGCGAACTTGGCATATTGTGTATCTCGATAAAAGGCTGGACCGCTGCCAGTGCAATAATGGAGTGCAACTAGGAGAGCGGGTTTGGCAGCAAGGGCTTTGGGAATGTAAAGATTGAAAGACG
>contig_2435
ATAGCAGCCCATTAACAAACCAACATAATTCACTCGGAGTTCCTGTGAGGAGAGAGTGCAGTTCCAAACAGTAAGAACGTGAGGTGTTGTTATTAATGCTTTTGAAGCTTAACTCTTTCTGCTCGTCTGCAAGTACAAATCTTTG
>contig_2436
CGCAAAGTGGGTGGAAGGATTCTTCGCACGTTTTGTGAGATTCTTAGGTAGATATGATGTGTTCGAGCGAGGGGTGACGGGTGAGGAATCTTTTTGTATTCAACCAGCAAAGAAAAATGTAGAATGTAGAATGTGATATGCTGAG
>contig_2437
GTTGTATTTGGGGCATTTCGGGCATGGTGTTTGAGGCCGGAGGGCTTTTTCCCCAAAGTAAGTGAAGGGTTGAAGCTGTTGAAGATGGAAGAAGAGAAACTTCGAAGCAGCTTGGCAAGAGGGGAGAAATGGATGAAGGAGAATG
>contig_2438
GAAGGCCTCACTCAATTCTCTCTTTACCATCATCTACCAGTCAACCCCTAACTTTCCAAAAATACCCCTCTCCTTCACTCTCAGTCAACCTTCAAACACTCCTCCTCCTCCTCCTCCTCCTCGTCTTCCTCATCCCCAATCTCGC
>contig_2439
GGCGACGCCGCTAACGGCGGAGGAAACGCCATCACCGGGTTGAGACTTGAGAGTTGCATAAGAAAGTTTGAGAAGCTAATAAAGTTGAGGTTTCCATACGGAAGTTGCTTATAAGGGTTAGATGGATCTTGAAACAGAGAACAGG
>contig_2440
ATCCTCGAGCTCATGAACATGAACATGCAGGATGAGGTGGTCTACATCACGCAGACATACGATATCCTGGATGGCCCACTCCCGGCAGGCTGGAAGGAAACCAAAACCGTATTCCTAGACGTGAAATCCTGTGGCACAAGTGAAT
>contig_2441
GATCAGACGTTCATCTTACTTCTGGCTTCGTACTAAGGATCTTCTCATCGTACCTCTATGGACAAGTAGAACTGTGCTGGTGGCGAGCAACCTTCCGGTCCCAGGACCCTCTCACTGCCCACAAATGCGGAGACCGCGTTTCTTG
>contig_2442
AGGCTCGAAGCAATCTCTCTCTCTCTCAAGCAAGAGGGTCTCAACTTTCACAGAAGTGTTTATATTCGGATAATGCGAACGGATTTACCATGATCTGTTGTGCCACCCCTGTTGTTAGCAATTGGGGTTTTGTTCTCAATCGGTG
>contig_2443
GTTTCCAAGGGGAGGAAGGAGTAGTCGACAAAGTCTGCTTTGGAGAGTTTGGGGCAGAGAAGGCCAGTGCTGTAGAAGGATACTTCTAAAGGTCACTACTTTCTTCTAAATCTCGGCTTGTACGGAATCCCAAGATAGATCCACC
>contig_2444
TCGTAGTTTCTCCAACCTGACGGGGAATTATACTCAAGGCAGGCGCTCAGTAGGCCATTCTCAAAGCAGACCCACGGGTGTAGCATGGTCGTCAGCTCATCCCTAACTATAGATAGAGCAGTCGCCAAATCCAATCCACATGAGA
>contig_2446
GGAATTTTCCCGAGCAAGAGGGTGCCTTTTGATTTGTTTCTCCTGGTGACAGCAGCTTTGGAATTAGGGAACATCAAGCACGCACAAAGGAAGACGGCAGAGGAAAGCTTCCACGGAAAGACTCATGATTAATGTGCTCCACTCC
>contig_2447
ACAATTCCTAATCTAGAGTTCTAAAATGGAGAGTAACTCACTTTGCAATTTTCTGACTGCTAGAAGTGGATCCATCTCAATGCACAATCAGCATTCTCCACCCCCATCTTCCGACTACATGGTTTGACTAGTTATTGATCAACAT
>contig_2448
CTTTCATCTAATCAGCACAACCATGTCCAATCAAATCGTCCGCGTCACAATGATAAAGATACCCTTCGCGGAGCATCAAGCAATAGCATTGCAAGGATTTTCAACGTTTACCAAAACCCAGGAAAAGAACGGCCACCCCTACATC
>contig_2449
AATGAAACTTTCTGTATATTAGTGAGCTTCATTTAGTACTGATGAGGCAGCTTCTGTTGATAGTATTGCTAGCCTTGATCCTAACAGGGAAGCAATAACATATAAGAAATATTGGGTGATATGCAATAACTATACTCTTGAAAGA
>contig_2450
CTCACAGTCAAAACTGGACAGGAAAAGGGTAGAAGGCGTAAGAAGAGAAAGGGTTCCGGTGCTAAGTTAACAGGACTTCTTGAAGTTTCAAGTAGTCAAAGTGGAAATTCTACACCTTCATCACCCTTGTCTCCAGTCACATCTG
>contig_2451
GAGCACAACTGTCCAGCATGCGGAACTTGGATACTTGGATAATCCCATAGACGATCTCTTACTGCGGAGTGGTACTACTTTGAAATTCCCAGATATCAAATATCCAATATCCAATATCCACCACAGAACAGCGACAAACGAAAAA
>contig_2452
GGCAACTTCAACACCTCGCAAACAAGCCCGAGAAAGCGAGAATCCGGCCGCCATACCGCCAGTACTTCCAAAGTCACTTAGACTTCGAAGCCGACACAAACAGGGCATGAAGGATCTCAGAGTGGTCACGATTTTGACCTTTCAA
>contig_2453
TTTGTGAGATCAAGTCCGTTTTTATTGTCCTTTGTAAAGAAAAAGGAAAACCATCGAATCAGCAAAAAGAAAGTGAGGATGTGGAAAAGGCACTGCAGGATCGAGAGAGAGAGAGAAAGAGAGAAGAAAGAAAAAAACATACATA
>contig_2455
CCTAATCCCAACCCCCCAAAAATCCCAGCCCCAGCTCCATAAACAAACAAACAAACGCACAACACATAAGCAAACACACCCATACTCCCTCCAACTAACGGTACTATAGCTCGGATAAAAACATGCGAGCGCCCACACCTGTCAA
>contig_2459
AAAGCACGAAATTGTACCATTACTAATACTAGCAAACATTGCAGAGAATGCCATCAAAGCCATGCTCATCCTGCTATTCCCATAGCAGAACCTCTCCCCAAATCATAAAATGCTTCAACCCCAAAGGAGAAGAAAAGAAAATACA
>contig_2460
ACGGAATCTTGTGTAGATTTCGGCTTTGTCTGTCGACTGGGGTATTTTCGGAGCTCGAGTTTCTTTTCGCAGAAAGAATCGTCTTGTGACGCCATGAGCAGTGCCCTCATGCACTATCCATACTGTCTTTAAAGGTGAGTTGGCG
>contig_2461
AGCGCTGATTTCAACATCAACAGCCATCAAATCTGGCGACACCATGTCCATCACGATTAGCAAAAGCTTCTTGCAACGAAAAGCGCTCACCTGGTGGACTTCTTTCAACCTCGGGATACATATCTGAAGTGATTCCGCGAGTGAT
>contig_2463
GCAGGCGTCGTCTTATCCACCGGCAACCAAGCCCAATGGTTCCAATCTCTGATGCCAATAACGACAGAACTCTGCAAATAGTTTGACTATACTCTGCGCTATGCTTCGAGTGTCTGGAGATTTTGAAAGAGGCCGAAGAAAAAAC
>contig_2464
GGAAATTGGAAGGACTCGTGCTGCGAAAATACCTTACCGAAGGGACTGGTGTTGAAATTATTAGGGCTATCACCACGTCAGTTACCACGTCAGTCACTCCTTTCACTTATTTCCACCTGCTCATTCGAGTGATTCCGTGCCTCGG
>contig_2465
AGATCATCGGCCGCGAGTTCTTGGTCAAAGCTGAGTTTCAGATTCGCTACAACCCATACATCACTTCAGAGGGAATTGAAAACAGAACGCGTACGACTAACAAGAGCTCACAGTGCACCGTGTTATTTCAGAGGTCCATTCGCTG
>contig_2466
GTGTCTTCTTTACATCGCTTCTGTCAATCTCTTCTTGCCCTTCCAGTGCTGTCGTGGGTCCGGAAGCGTATTCGGGATACAATAGAACAGTACCTGGAACCTCCGTAGGCTCGGTGCTGTCTAGAACCCCACAGCTCCATTTTCT
>contig_2467
CCTCTGCCGAACACTCTGCCTCCTTCGCTCTCAATCTCGAGGGCCACGGCGGCTCTGACGGTCTCCATGCCTTCGTCGCCGAGGTTGGCCTCGTGCTTAAAGAATGCCTCTCGTTTGCAATTTGGTCAAACAACAAACCCCCAAT
>contig_2472
CCTGAGTCCCTTTTCCAGGCCAGTACAAGTGAATCTCTAACAGATCACTAACAACCTCAGCGGAATGACTTACAATTAATGGTTTTTCTCCAATTCCCTCCTTGTCTCTAATATCGAAATAATTTAGTGTCCTGTTACCCTGAAT
>contig_2473
TGCTGTGTCAAGCTTCTCTCCAGTGACACTTGAGAAGAAAGGGATTCGAGGAAGCTGAGACTGGGTATATTTTTCGATTGACTGGAAGTAAATCGGCGCAATGGCTTCCATGTGGAAAGAATGATATGCCCGTTCGACTTTCAAC
>contig_2474
GCTTATTATGTTTCACGAGGAAAATATTAGGTGAGAAATAGAATAGTGAAGAGGTTTCTAAATCATGAGATATCTGATGTTAAAGATCGACTTGTCGATTCTAATTTCGGATTTGGTAGCTCAATTCTTCTTCCATTGTCTTGCA
>contig_2475
CGAAAAGGAGAAGTCCAGCAGTGAACTCCATACCCAAGTCGAGAGTCTCGTGGTCCACAATGAACTCATAGAGGAGTGTTGCCGTAATCTAGAGGCAGAAGCTGAACTTCATAAGAAAGGCGAGATGGGTGATCTCAAGCCTGAG
>contig_2479
AGCTTTCCATCGAGCCGGGAGCAAGAATATATCCGAGACCATCAACCTCAGAGCTCTCGACCCAGAAACATCGACCGATGCCATCTAGCTACGCGCCTCGAACCAAGAAAAGCAAAGCAAAGCACACAACGTATGCAAAGCGGAA
>contig_2480
GTCTGAACTCACCTCGATCCTCTTCCTCTTGCGATGAGGAACACTGGTTTTTTGGACGAGAATAAGACTCGGTATAATCTGCTGAGCGTGTCGCCATCTGTAGATATCGCTGGCCAAGATAAGAGCTCTGCCAGATCGAGTTCTG
>contig_2481
CGCCGCCACCGCCTTCTCCTTTCCCACGTCAGCACCTCCACCGCAGAGCTCCGATCGGCGCCGGCCCACCAGAGCAGAGCAAAAGATTTTCGGTTTTTTTGCTCGCTCGAAACGGATCCGATGCGCTTTTTTTGGCGCTTTACGC
>contig_2482
TACTCAGCCTTGGCTTTGGCATGTTGCAGTCTCCTCACACTACGAGATTGGCTTTCAATTTTTTGGGGTGTGGAGATGGTAAAGGTAGGGATGAGATCGGACGCGTCGTCATTTTCATTCCGTCTTCACTATTTGTAAACCAGAG
>contig_2483
GGCGGCGTTGTGGATGGGGTTGGTAGTCTGCTTGATGTCGAATGTGCTGGTTGTCTCGAGGCTGGGAAGAGCGGCAGCTAAGGTCATTGAGTAGAAGAGAGAGCTGATGAGGATGGCCACGAGCATATTGGTTGTTGTTCGCATT
>contig_2486
TTCCCTTCTAGCTGATGGGCTGGCTGTTGCTGGACAGGCCATACTTGCAAGTGCATTTGCCAAAAAAGACTACGATAAGGCTGCAGCCACTGCATCCCGAGTGCTACAGCTGGGATTGGTTTTGGGTTTGATGCTCGCTGCCATAC
>contig_2487
TTAACGAAGTTATGTATCATTTATCTGAAAATGTCATCCCGCTTGTGAGACTCCAATCCAACTGTTATAGAAGCTAGGCTTGACTGATTGACAAAGAGTTGTATCAATTGGTGGATTACTGGAAGTGAGGAAAGGCTGGGTGTGGC
>contig_2489
AGGGAAAGATCCAACAGAGCGAAAAAAATCCTCCTTCTTCCCCTTCATGTGAGGAAGAAGAGGCCACAAAAAAAATAAAAAAATAAAAAAACCTAGAATTTTGTTAATTTCTTCTGGTTTTTTTTCTGTTTTTTGGTATTTTTAGG
>contig_2490
GGGCGAAGATGAGCCAACGTGGCTTCTTTCGATGTCAGGATGACAACAATGTCACGGATTTGGTGCCTCTGGTACCGAGATGCCAAGGTAGCGGAAGCTATGATGCCGAGTTACCGCGGCGGTCAGTGGAGGGTGGGGGACGCGTG
>contig_2492
CAGCCCGAAATTCCAGGCTCGAAAAAAACGAAAACCCATCTCATCATCGCAACAACCACCCACACCTATTCACAACCCACGGGTTCAAAAAGAGGAGACTCGGTACAACCATTTACCAATTACACTACCAATTCTTTATTACTGCA
>contig_2493
CCAGTGGAATTACATTTACTGCACGGCCTTGGAAGAGCGCGACACCACCACATCGGAACTTTTCGAAAGCTACCGTGGCTGTGCTCACCCGCCACATCTCAGCCTTACTAGTGCTAGTCATGCAACCTTACATCATGATCGTCACA
>contig_2494
ATGATGGTTACGAAAATGCCTACTTTTCTCATCAAGATCTTTTAACCGAGTAGGCACAATCAGTGACCGAAGCTCTCTATAACGACTTGGTCATCGACCTGGTACACTATTCTCACTTTTTTCGGCTTTTAGGGAATTGGTTGCTG
>contig_2495
GAACAACATAAAAAGTGGAAGAATGAAAAGAGCTTGGATGACATGAACTTGGACTCACTCACCAAGCGCGGCAGCGCCATCAAATACGACGGTGACGAGCTACAACCTAGAAAACAGTGTATGACCATACACGCAAACAACTTCGA
>contig_2497
CAATAGACTACTACCTGGTCATATTCACAAGAGTTTAATCAACAATTTGCCTGTCCAACCGATGGAATAGGCACCTTCGTCTTCAAGACTTAGCCATTTTCCCTCTTGCAGTTTCCGGGCAATAGGTATTTGTACTTCTCAGCATT
>contig_2498
GGAAAAATGCTAGGATCAGTCGTGCATGCCTGTGATAGCATGACGGGAAGCTAGTCCTGGCCACTGATGCTTGTGATGCGCATGTGTGGGTGATCCTAGTAACTCTTTGTTTATTCAACTGGTTGCGATTTGTACAGATAAAACTA
>contig_2499
TCTGAAGATTTTCAGAGCTTAGGACCACAACACCCTCTGTCAGGACCTGCTCAAGGGACAGGATCTGACCAATCACCATCAGAACCCGCTCAAATTACAGAACAGGTAGCAGCTGCTTGATCCTTATATCAAGTGATTGAGACGGC
>contig_2500
CGCAGACATAACCCAGGCACTGTAAATGCTGGACTCGCTCTACCATGTCCCGACATCTTGACAGTGCATGTCAGAAGGCCCATCCGCTAAGCAGGAGTCAGGTCAAGACGGCCAGCCCGATATCAACCATGCTAGAGCGAGCCTGC
>contig_2502
GGAAAATCAATGGCCTACAAAGCTAAATGCAATGGATCCTGTAACAAACCAGCTGAGTGTTGTCTCTGGTAAATGTCACCTTCCAGATCAACCTAGTTCTCCAATTTCAGTGGACACTCTTAAGGTGTCAGAGTCCAACTTTTCTG
>contig_2503
ACGAGCACGTAACGCCACCAAATGCCATTAAACCCACCAGAAAACCACCACGCGTCCTCTTCCCGCTTTTTACAGTTCTTGTGAGGTTGGGACTGGGGACTTGAGAACCGAAAATTTATAACCCAACACGAAGTTTGGATTTTTCC
>contig_2504
CCCTTCCGTATCGATATCCCACGGAATGCCCAAAACCACGAGCTTGCGGTCCATGAGGTAATCGGAGAAGGCAGCGCAATCGGGGGCAGAGAAACCCTAAAATTGAAAAAAGAGAAAGCCTTGTGTTCTTCTTCTAAGCACTCTCT
>contig_2505
GGCGGAACTCGGCGTCCTCCCGAAGGGTTCCGACTGTGGAGACGCCATTACGATGTCGGATCACGGGTTCAGTACCACGAAACGAAACCCTAGATTCTCTCTCAGCACCTTTTGATCTCCCACTCCTCAGCTTTTTCTTGAACTTT
>contig_2509
TTTGGAGTCTAACGAGCTATCAAATGCTCCGACGGCGGTTCTAGAGGCCGAAGAGAAAAAGAGAGCCTGGTGGGCAATACTCATTCTAGATCGATTCATCCAGCTCGGCCATGTCACACAGTCGTCATGCACGGAAGACCCCGAGT
>contig_2510
GAAATAGTGCGAGGAGGATTGGTGAACACCGTAGTGCTGAGGTGATATCGGTTCTAAGTTGGAGAGTTGTACTCTTGGGAGCCGATTCGTTGCTGAGTGTGGGTGGAAAGCGATACGTTCGTCCATGGATAACAGACATGTCGTGG
>contig_2511
GCTGAGGCCGTAATCGTGGATGTTGACGAAAAGAAAGGGTTCAAGCTGGCCTATATTCAGGAGAAAGGAGGGCCTACCTCCATCTCCGACAGTGTCTTCCCGCTTGCTAGATGTTATTTGATACAGGATCATGGTAGATGTGTGGC
>contig_2514
CTTGGCGCTTCCACCAGATCCCTAACAAGCAGGAGGAGCCGCAGCCACCAGGAGCCACCAACATTTTCCCAAAAATTCCCAAAGTAGTAACAAAGGTTTCACAGAAAAATGGGGACCAATATGAACTTCAAGGGATTTGGGAACGA
>contig_2515
GCGTTCCGGTATGATTCTGGAAGAGGATCGCGAGCCAAGGCAGGTCTTTGAGATAATCGCCAAGCATAGAGTCGAGTTCGTCCAGGGCGGGAGATGAGACGGTTAATACAACAATACATATTCGGACGTTTTCCCTTACACTAGCG
>contig_2517
TCACCGTGCTCCAGGTTTTGCATACGGCGGAACAACTTGCGAGGTCGAAGAAGTCGAGGAAAGAGAAGATGGTGCAAAGGATTTCGTGTTGGAGAGAGTGTATTGTGGTCGGAGATCTTGCTCTTGAGCTGCTGCTCCGCCTCTTC
>contig_2518
GTGGAACACGGATTTATAGCAAAATAACTACTGAGTCGGACAATAACAAGCTCTCCGCACCAGGCATGCGCTTCCTATTGTCGAGTTTTCTATTGTCGCAAATCCTATTGTTGTCTTAGCGTGCTTCTATTGTCGCTAGCAACACC
>contig_2519
CAATCCTGGATCCATGCAATCAGAGACACAGGTTGATACTGCCAGAACTTTGGGAGCTGGACTGATGCCCGATGCTAGTAAGACCAGATTAGCACCGCATGATCAAATTACTCCTTTTTCATCAGCAGTTAAAAGTGATATATCGA
>contig_2520
CCCAATTCAAAACACGTCCAAGACCAAGTGCTCGCTCCAACTGCCGGATTCCCGCTTTTTCCTCCGCTGCTAAGATCTCCGAGTGTCTCTTTTCCCTCTCGAATTGTTGATGACCAAGTCCTTGCGCTGCTATGGATTCGGGATGC
>contig_2521
CTCAAGTTGAATTGCGGGGGATGTTGTCATCATGACCGCTGAGGTTGTGGTGGTGGAAGCTGATTTACTTAACTGCTGTGAACATGCAAGAGTTATTTCGATCGCTTCTTAAGATAGGGCCAAAGGCTGCGATGCCTTTCCTCTTT
>contig_2524
TAGTTGTTCCCAATTCCAATGCAGTGATTGACGACGTTTTTTCTGATAACGTTAACATGCTCAACCGGAATCATGGCTATGTAGCCTGACCAATGCTCACAACACCATCAACAAAGCGTCTATGAACATATAGGAGTACTCATTCC
>contig_2525
CGGACCCATAGTATGTCGAATGCAGTGGGCGATACCTAGCGATGGTGATTATTGGACGGCAAAATAGCACACAAATAATGGCAGACTCGCGAGATGGGAGGGGTCTTCCAACTGGGAAGGGCATGCAGTCGGTATGCGGAGGCCTG
>contig_2526
CTCTTCTTGAGCAACACGCATTCTTGTCTGAGCTTAATATCGAAGTCGAGAAACTCTTGACAAAGTCGATTCTAAGACAGCCGGTACTCTATCATCATTGATTTCGGCTTCAACATGGTGCGATGAGTAGGATCGTCGGTTTCTCG
>contig_2529
GACACCCAGAGAAATCGAATCGTTCCGGTATCTCGATCTATACGTTTTCGCATGCGCAAAAGGGACGATATACCCAAATAACTTCATCGCCAATTCCCTCTCCACAACATATACAACTCCCGTTTGAAACCCTCACAAAGAGGAAT
>contig_2530
CATAGATTCTTATAAACTTTCATGCTCGTTCGCGCTTAGGACAGAATCCACACCAAACCGCACGCTTAATATTCACAACACGCGCGCTATTCCAACCAGCCAAACGGAAATCATGCATAAAAAGATGAAAAATATCCATTATCCAA
>contig_2531
CAAGATACAACTATAGACGATGATGCGGAACATTCGGATGGCGAGGGAAATGAAGCACAAACACACAAGGTCGCGCTGAAGTCAAAGCAATCACCAGTCAAAATTCTATCCTCCCCCATCAAGCTTACGAGGATACAAAACCTACC
>contig_2533
CCGAGCTCTCTTATATGTTCGGCCATGGAATGCGCATCGAACAATGTTCCCGTCCTCCGTTCCTTCGTACAGACACTCGCATCGCGCTGCGATTGGGCCTATTGCATCCTGGCACTCCGCCCAAGACAACTCTGGCAGGCCGAGAG
>contig_2535
GCAGTGGTGGTGGTGGTGATTGTCGTGGTGGTTCTTGAGCTCGACCTCAGGTGCGGAGGCACATACGACATCGTTTTGCGGGGAGTTTTCTCGGGAATCGGAGAGAGTGTTTGATTTTACGGCGACGAAGACTATGTGGAGTGAGT
>contig_2536
CTGTTGTTCGAGAGCTTGCTGTTGGAATGCCGGGAGGCCGAGATGACGTGATCGGTTACGACCATGGGCGTATTTCGATTCTTCGAAGGCGTTTTGTACGGCGGTCTTGGAGGAGAGGTTGCTGTCGTACCCTAGGTAGTTCAAAT
>contig_2538
CGTGGCTGTCGTTACTGTCCCAGTTCATGGAATCAGGATAATACTCTCTCAACTGTCGAAGAGGATCCTCCTGAGCAGCAACGCAACGAGTGTAATCAGGCATGGGCAGAGATTGAGGACACTCGATCTTCGACGCGATTTCAGTC
>contig_2539
CTCTTCCCAAAGATTTTCGACGATTTTCGGCACGGCTCTTGACGATGAACATTGCAAGATAGAGTGCAATTGAGAGAGCTAGCAAAGTCTTTGACCATCCCCAGCCCGATAAAGTCAGCCGCAAAAAGTAATCGGTTAGCATATCT
>contig_2540
GCTTTTCGTTTGGTTTCAGAAAAGCAAAAGGGACTGTAATCAGTAAATCTAACAAAAAGAAAAAGAAAGCTTCAAGAAAGCATGGAATCTGAAACCCAGTTACCAGCTCTCGCCAGTAGATGCATAAGATATGATGCAGCAGTAGC
>contig_2541
CCGCTCGACACTCGCCCACCACCAGTCCACCACCACCACCGCTTGGTGTCCACGCTGGCACGCTGCTGGCCTCCTCTACCCATCCCATCCCAACCCATCAGCCTGACCTCTGACCTCTGACCTCTGACCAGCCCCATCCTCCTGTG
>contig_2542
ATTTCTGCAGACCACAACCTGTAAAATTCGTTTAGAGAAGTTCATTTCTCGGTTTAGTATCTTGCCATTAGTCTACCTTCATGCCAGGTTAAAGCAATTTAGTGGAATTCTTGGATATTTCGTCTTTAAATTTCAGCGTTGATCCA
>contig_2543
CACGAAGTACAGACTAAAGAATCTCAACTAGCTTGAAGACACATATCACCCTTATTTTGTGAGAAATGCGTTCGATCTTTCTATGCACTTTGCAAACTGGTATACAATCTTTCTAACATACTCAATACAACTCTCAAAACCAGGTT
>contig_2544
TTTGACTGAAGAAGCAACAGTCAGGTACAGGGTTAACTGTTATACGTAAACAAATTCTGCGTAATTCAGGCCCAATGTTCAGCTTCACGGATACACCGTGATTTCATCCTGCTAAGCTGAGTGGTTCGTCCCACAAGTGGAAAATG
>contig_2545
GCCCGCATGTCGAGAGTGTTGCCCGCCAAAGACGGGCGTACATAGCTTGAATTCCCGAGACGTCGGCCTGGATAACATGGGTGTTGCTCTTGCTCGGGTGAAAGTCTTTAAACTTTTGGTGATACACACAGTATCACACAGTGCCG
>contig_2546
GATTAACTGGAGACAGGATCCTGTGAGGGGATGGAGAAACTGCATCTGCAATAATCGAGTGAAGCGCATCCTTCTGATAACCATTTGCTACTTTAACATTAAGGGTGCATCCCCTTTTCCGAACACCGGTCAAGGGCGGATGTTTT
>contig_2547
TCGCCTGGCTTCACGCATCTGGCTGTTGCATAGCAATTACTCAAGTCCCTGTCGATTATCTGGCGAAGTTAAAAGAAACCCTTCGCTAGAAACTTACCGACGTCGATTTTGAACCAGGCCTAATACACTGTATTCAGCCATCTGCT
>contig_2548
CTTGCATCTCATGCGTATCGAATAGTGGAACGCTCATATCCTCCTCTGTCAATGCAAAGGCCAAAACCGTACTTCCCAAGACGATGCCTTTGACACCTCCCTCAATCAACTATTTTGCAGAAAAAACAAAAGTCTCTAATCTCTTC
>contig_2549
GAAAGGTTTCTTCCTGGAGTACGCGTTGATTCTGGCTGGCTCCGTGGACCTGCCGGTCTCGCACTCCTTCTACCGCGCGTTTCATGCCTCCTACTTCTTGAACTTCCACGTCCTCGAGATTCGCCCGACCTATTGGAGCTGTGAGA
>contig_2550
CCAAAAGCTTCACTGTGTCATGGCACAACACCTTACTCGGTTAACGCTGAAGTGGAAATGAGGCATCAGAGCTGCTAAACATAGCACGTGCCTGCAGATTTCCATGTCCGATCTGTATGGAGTAGGCTGCTCATCCTTCATCTTCG
>contig_2551
GGGTTAGAATTAGGTTGTTGGTTTTGGCGATGTGGTGAATGCAATGCAGGTTGTATCTGTATACTATTGTCCGCCTGTCTGAGATGCCTTCTAGTGGTTGTAATTTTAGGGTTGTCTTACTGGTTTTCTGCTGGCGGCTCAACTGG
>contig_2552
TCCACACATCACTAGAAAGATACGGTACCACCGACAGCACAACACAACACAACAACAACACGCCCAAAAACCCCAATCTCACCTCATCACCAACCACCAAAATGCCATACTTCGATTCCGACTCCGAGCAACTCCGCGAGCCCCTC
>contig_2553
TACAAAAATGTTACAACAGTAGACAAAAAAGGCCAAAAATACCAAAAGCCGCACCTCCTATACTCCATGTGTGGACTCCAATTTTCAATCACAATTCAAAATTCAAGAGGCCTGTACAGTGTTCAGATGTAGCAATCCTATGCAAT
>contig_2554
CATCGAGTACTACCTCAGAAGGAATCCCGTTTTAGATGTGTTCTGCTGGGTTATGAACCCTATAATGGCTACACAGATGGTATCCACAGTCTCCAGAGTGAAAATATCAAATATTTTACTTATTGGTGCAGACGAAAACTCTCTCC
>contig_2555
TGGGGTTTAACTTCACACTTCGCCCTGGCAGTATTGTCAAGGGTGTCAACAGCGGCAATAGCGGCAACCTCTTGGATGAGGACGAGATTGAATAGGACGGCGGTAATAGGATGAAGCTGCATTATTGTGGAAGATTTGGAATCGAT
>contig_2556
CATTTATACTCATATATCAAACAGAAACGACGGCCATATTTGGAACTTGCGACAAGTGAGAAAACGCCAGTAAAATGAGAACTGCCATGATCAGAACCGGAATAAAGAGAAGCACTAAAGGCGGTGGTGGTAGTGGTGGCAAAAGC
>contig_2558
TGGAAAGGCACCATGAGTAGCATGTGTGGTAAGAGAGATTCATGGCCCATCGTCTATCAACCAGCACCTTTCGAATATTCCCAAGAAGTTCGCGCTCGAAGGCTTATCATGGCTGCAGGAATCAGGAGGTTGTGATGATGATGAAA
>contig_2559
GATCACATAGCCTGCCCATCACTCCTGATGCAGTTCATGCGGAGAATTTCAAGCCCGTTTCCCAACTAGGAACTAATCAACAATCCATGTTCTATTTCTCACCGTGTTCGAACCGAAGGCAGAATCACGTTGTATGGTGATAAAAG
>contig_2560
CAAGACAGTGGTATGAGCAGATTCGAAAGGTCAGCGGATTGAGGCCCGTTGCTGAGACGATGAAGGGGATGTGGTCGATATGGATTGATGAGTGGATCCATGAGTTTGCTTATGAGGGCTTTTTTAGCAGTGATTGTCCTATTGGG
>contig_2561
CTCCGCTGTTGGTGGGCGAGAAATCAAATCTTATCGGGGCGAGGGAAACCCATGCTGGTGAGTCGATCGAAACTGGTCGCTCTGTTCGAATGCGCTCCAGGTCTGCAGGCAAAGACATGGGTTCCAGAAGCTCGTGAATCCCGGGG
>contig_2562
TATCTTTTTCCTCATCGCCAGTCACAGTATAGTAAGGAAACAATATTATAATTATCCATAAAAGTTCAATCCAATCATCGAATAAGTCAACCCGGTCCTCGAATACAAAAATCCGACCCACGACTACTCCCCGTGGCCAATACCCA
>contig_2563
GATTGATGAAAAGAGAGAAGAACTGCGTAAGGAAGTGGAGCGTGTATCAGAGGAGAGGTTGGCGTTCTCAAAATTTATCAAGGATGAGCATGACAACCTGAGGCGAGAGAAGGATGAAATGCGAGATCAGCACAAACGGGATGTGG
>contig_2564
TGGTCTTCCAGCCATCCCATTTTCATGTTTCAAAGCCCGAAATTTCGTCTGGCTTGCACCTTGACACACCATAACTACACTTGAACCTTGATGAAACCACTCAATCCAGAGGATTCCAGAGGGAAGAATAATAGAGGCCAAGCTAG
>contig_2568
CTAACTTTGTTATCTACAAATAGACGATCAGCATTGGAATAAACTGCACCATAAGCCTCATTATGCAACAAAGGAGACCTGGAGTGGTTAGGAGCATGTACTGTATTAGGCAAACTAGGCAAATATGTTGACCGACTCACTTCTGG
>contig_2570
CCTTCACACACGCACCGCCCAACAAAAAACAAAGGCGTATTTGCTCTTTCTCTCTCTGCGTCTTCGTCTTATTTCCTTCTCGAAAACCCTAGGTTCGCCATGGGGAAAGCCAGAGCAGCTGCTCCCAAACGCGATACGAAGTTGAA
>contig_2571
CCCAACCCCACTCCTACACGCAGAGAAAGAGAGATAGAGCTCCCATTTCCTTCCCGAGACAAACGAAAGAGCTGAACCAGATTCCCGTCGTTGGGCTCGATCAACCTGTTTGAAATTCAGAGCCTTTGGCGGGTCATGGGCTTGGA
>contig_2572
CCGATCGTGTTTGAATGCGCAAAAGGAGTGGTGCGGATATTCTACCGGACCGCCGTCGACGAGGTATTCGCACCCGAGACAGAGGGTGGATTTTGTGGAGAGCCGGGTTTGGGCCGTTTGCGAGAGAAAGGTGAAGAGGCTTTCTT
>contig_2573
CCGCAGCCTGAACTGAAGGGACTTGGTCATGACTAGTAGTTTTAGAGTTGGTTTCAACTCCTTCTGATGGTTCGTGATCACATACGTTCTCGTCAGCGCAACTTCTTTGGATCACGGGCTTAATCTGCATAACATCGCAAAGGAAG
>contig_2574
ATACACTGAATAATCTGGTCTAAAACCCTTATTAATCATTTCGGTCAGAATATTTTGGGCAACGACTACATTTCCTTCCTTCATATAAAGCCTTGCCAGCAAGCTGTACACTGAACTGCTAGAGAAACTGTCTTTAGCAGCTAAAT
>contig_2575
CCATGAGGGTGGATTTGAACAGCATTTTGGAGTTGCAGTTCGGGTCGACGAAAGAATGTAGGAGGTGAAGGTCGGCGATGAGATATCTGTTGCGTGGAGAAGCAAATGAAGGGAGCCCTTCGGGATAGGTCTGTGGCTCGGTGGCC
>contig_2576
CCAAATGGCTCGAACTTTTGCATTGAAATCAAGTAATTGGCGTCTATATTTTTTTGGCCTGCAGTGGCGTTTTTCAGGATGCTCAATGGGTGCAAACTGAGTAAAGAACATTCAAGATCTTGGGACTTTTTGGGATTCAGTGAGAC
>contig_2579
GCGAGTCTTATTCGGCAAGATGGTGAGAGGGCGATGAAAATTCATCTTCGATTGTGGCTCATCTTGCTGCGATGATCAGCCGAGGCTGAAGCCCCGAATTTTCGCCTTCCATCATCTTCAAGGAGAGGTAATCGTGGACATGTACC
>contig_2580
CCGGGCCTAAAGGAGCTTATTTAATTCCACCTATGTAGTGACTCGCATTCAACAACGAAGAGTCTTCCCTCTTATCTCCTTCTTTAGAATTTAATTCTTCTGCATTTCCCACCCTAGCCGCCCTTCCTTAACAAGATGGCTCGGAG
>contig_2582
ACGGAGCAGGTTCTACTTGGTCAGGCGATGTGACTCAGAAAACAGTCGAACTTGGCCTCAGGTGAACAGGGCAAGACCCGAAACCCACACATTTCAAAGAAATGCAATAATTGTCTTCCCCTTTCTTAAAACGAACCATGTCAAAC
>contig_2583
GAGAGCTCCGTGACGAGGCTTTGGACGATCTTCAGTGTTTCCAAAGAGACGGAGGACGACCAAGTGTTTGTCGAACTGCTCACCCGACGCGATCAGGGAAAGACTCTTGGACCCACCTTGTATTTACCGTGGGCGCGGTAGGACGA
>contig_2585
GGCGACTGGCAATGGTGCTGAGAGGGCAGCGGGTGGGATCGATCACTTTGTGCAGAAGGCTGTTGTGGCGCTTTGTGCTGCTGTCTTGGCTTATCTGTAGTCGGTTTTCTATCTAATGGAATGGGTGCTAGGTTATTAATGTGACG
>contig_2586
CAAAAATGTAGATGGTAGTAAGTCCAACGCCGATGAAGATCTTTCAACGCATAAAGATGGCCCTGTTGAGATGGAAATTGAGAAGCAAAAAGTAGAACCACAGCCTAACCAGAGTCATACTCAAGTGCTAAAGGATAAGACCGAGG
>contig_2587
TGTCTTTCTCGGCATACTTCGCATTTCAGTTCAGCGAATATACTAGATAAGACAGTGGGTGATACTACGCCTAGTGGTAGATGGCTGTTTCAAGGGACCAGGAGTTTTCCGTCAAACACTTGTGGTGCCGGTACGTTCTTGTCTTC
>contig_2588
CGCAACGCCTCATGACCTGAATCCCATTGTGCGCCTACAGGTGTTGGCGTTGCGCTTACCAGGCACGGCACTGTCCTCTCCGGCTTCCTGAAGATTCTCAAATAGATTCCCGGGCATGTGGGAGGAGAGCGATGCGGTTAAGATCA
>contig_2589
GAACATTTAAGGAGCTCTCTGAAAGCAGTACGCTGTTCCAGAAGCTAATGGAAAATGCAGGGAAAATGGAAGCACATGTCGAAGAAAAGGAAGAGAGTGAAAATGATGACCATGAGAGCTCAACACCTACTTCCAATGGGGTGTCG
>contig_2590
CATCAACATCATCATCAACATCATCATCAACATCATCAACAACATCAACAACATCATCAACATCATCAACAATATCAAGAATTGCTGCGTTTGAAGAGGGGGATTTGTGGTGTAGCTTACCATTCCCATGGCTATGGTGTTTGCCC
>contig_2591
CTTGCAGCAGCAATCGGAATTGGAAAGAATAGCGGAGTAGAAGCCGCGGAATTGAGAAGAAAATTAGAGGTTTTTGAGAAGTCTGTGGACGGTTTGGGAAATGAGGTAGATTCCGTCTTCAACAAGGTTTTGGCTGGGAGAAATCA
>contig_2592
TTGCCAAGAGAGAGCCTCTCCTTCAAATTGTTCCATTTTCCCCAACTTAACTCAAACCGACGCAGTACTCCTCCTGGATCAGAACTCGATCTTGAACACACGGTGAGCCACGCAAGTCATGTAGTTACTATCCAATTGCCACCCAC
>contig_2593
CTGACAGTCTCGTTGAAAGAGACCAGCTTCTATGAGTAGAATCAAAACTGTCTACCACCTTGATGCTCCTCTTACAGAATAAGAGCGCATTCATAACGGCCGTTGACCAAGTCGCTCAACCTCTTCAGCAGATATCTGATCTGACC
>contig_2594
ATGCAGCCAAAAAAAATAATCAGGGAACAACCCTGTTTCTCTTAATGGACAGTCTTCCGGAATGCCAGACTAAAATTTTGAAACACGGAGTTGACAGTTGGGTTGCGATCAGGCAAATACCTATTACCGTTTCTTAAGGAGCTCTG
>contig_2595
TTCACCCGGTATGTACAATTGAATACCAACGTGAAATTGGAGACGTGGGGTTAGGCCGGTGTGCTTCCCCTTACACCAAGTTCGAATCGCGCTCGTAGATCAGACTAGTTTAAAATCTGTATAGTATTGAAGGTGCAGGCAGGCAG
>contig_2597
GTAGTGCTAGGGACGAAGAGTGGTTCCAGGCATCTCAACAGTGGAACCAGGGCACCGGGATTTTTACGAGCCAGATAACGGCGGCAGAAGGACCGAAAGGCTGGAAGGTACAGAGTACCAAGAGATGTGAAAATGGCATTTCTGCG
>contig_2598
AGACAGTCGACCTCGCCAGCTCCTCAACCATCATCAAGCGAAGCTCCTTTGGTATGGTGAGCAATTCCGGCATGGTAAATATGTGCAAGCTCGGAGACGTAAGCAAGAAGCCTGGTGGACAGATATTGTTTCGGTGTTGAGTAACG
>contig_2599
CTGGTTTCGGAAGCAAAACCAACAGCAAGAACAAGAACAGGAACAAGAACAACCTCAGCCAGGAATCAACTACCAAACGGTCTGGTGGCGTTCCTACTCAGGCACCCGGGTTAAGTTCTCGGTTCGATGGAAAGGTTAAGAGAAAC
>contig_2600
AGCACAGGCTCATCTTGGTCACTATCTCTATACTCAGCACTTGACTCACGTGCAGCCCTATTTGTGACAGGTGATGATGTCCCTGGACTACGTTTACCATCCACGCTTTCAATTGATTCTTCCTTCTGATTTTCAACGTATTTCTT
>contig_2601
AAACGCAAACCGCTTTCGGGCAGCTCTCACGAGCGAAATGCATTGAGAAGCGCATGTTTGGGTCAGTCTACGACTAATTCAGCTTGGAGCAACGTATTAACTGTTGAGATACGATACTTCATGGATGGGAAAACAGAGGATGATGA
>contig_2602
CAGCTGTCTACGAGCGGCCTTTCAGCTTGAGATCGATCTCGAGAACATTCCAGCAATGATTCTATTCTAGGATCCTCCTTGATAATAAGACAGGATATGAGGGGAAGCCAGTCAATATGCCACGGGAAGCAGTCACGTCCTGGTAG
>contig_2603
GCGATTTTTGTTTTATTTATTTACCTGAAGTTTATCCCTCTCGCGAGTTGGTGCGATGGATGCGTTCCGAGGCTTACTCCCATCACTTGCTCACGGCACCGGACTCCAAAAGTTCTTCTTTGGCTGCATGCTCAGGGTCGTATTAT
>contig_2604
TAGTACTACGGCGTAGAATATCCTGGAACCATCAGAACTACGAGGTACAATATTCGCAACCCCTCCAAAATCCCAGCACCACAACGAGATCGAATTTCCCAGCTCAATCAAACCCCTTCACTCCACAATCACAAAATCATTCTCCC
>contig_2605
TCGGGGTTGATTGAGTATTCAGAGCCAGAGGAGTTACATCTTGGTTATGCAAGGAGAATAAAGAGCATGGAAGTGGCATGGAAAAGTGCCGTTGGTTCAGAGGTTTAGGACACCACTTGAGATTTGGGGACTGAAAGTTGAGTTGC
>contig_2606
CACGGAATTCGAGGCACCTTCGAGTTCACACGAGCGAAAATCGAAATGTTAAGGCGGTCAGTGATGAGGACTATGATGGCAAAGAAGAAGGAACAAGCTGATCACTCAAAACTATTGCATTTGTCGACATATATGCTAACATGCGC
>contig_2609
GAATATCGACCTGGACCCAGTATTCTCTACTGTTCCCTAGCATTGAGAGCTCCGTTTCCGGCTCTGAAACGGATCCAAGACTAATAATGGATGTTGGTACTGGCACGGCGAAAAAACCTGTTTGGTTCCCATCGCACCAACTTCGA
>contig_2610
GCAAAAGTATCTGAACACTTGATGCAACTCACTCGAATGGCAAAGGTATATGTATAGCCGTCTCATTCTTGTTTTTCTTTGCAAGGTCAGTGGTGTAATGGATGGAACATTGAGAAGTATGATGTTCAGCCACGCGCAAAGACGTG
>contig_2611
CGAGATTCCCACCCCATCGTGGCTTCATCATTTTATCACCCCTTCGCCAAGGTACAGCCAAATTGTGATCACCATCTGTAGTTCAGGATCGATATCCAACAATCTCTGGCGAATCTATGATTGGAAGCCGCCAGAACTTTGACGAT
>contig_2612
TTGAGGTTCCAGCAAGGCGTTATGTCATACCCTCTCTGTCCTACCAAAGGTTCTCATATCAGTTTGTTGTTGCCTGTAACTCCCTTGTGTATGACATACAACGGCAAGTTGAAACTTTGTGGACCAGGTGCTCTACACAGTACAAG
>contig_2613
CACTGTTGTTGTTGATATTTACCAAAAAGAAACGAAAAAGCCGAGCATGCATCTCCAAAGCCTCCTCCTCCCAGCGATCCTACTCGTGCAGCCCAGCTTCGCAGCGCCATACTACTGCTGTTTCGAAATAATAAAAGGTGCCACCA
>contig_2614
GTCTCGGCATCTCCACTTACTCTGCCCACTTGAGATTCACCCAGCTCTCAAGCTTGATGTTCGTCACTCAACTCTCATCCCTCACTCTTTCTCTCTCCTCGCCTTCTCTTACTCACAGATCTGAGAGACATCAAAACTAACGTGAC
>contig_2615
ATCAGGCGCACTATATCATGGACCATCCCCCCCTCCAAGCGGAGCTTGACCATATCCTCTCTATACTAGATGATTACCAGGACGGCCTGAGCGAGAAACTTGCGCAAACCTATAATCCTCCAACTGCTCCCGGTCGTTCTTTGAGT
>contig_2616
GTGTCGAACTCATCAAGTCGGGTCCGTACAACTAGAAAACATCTTTCCGCAGACGATGACATTCACGTTAGCCCGTAATCGTGAGCCAGAGAACCGACAGAATCTGCGGGGAGGACTCTGCGATGGTTGCGATCAACATGGAGTTG
>contig_2617
TCATTCCAACTCGGATCTTGTTCCTTTGATTAAATCACTGGAGATTCCCGAACAAGATCAGAAGGAAAATAATTTTTCAGATATGCCCGGTCCCACTCCAAAACCAAGCAATGGAGACTTAAGAAGTCAGGCTACTGAAAATAGAC
>contig_2618
GTTTCCTCCATCATGGGCATTTGAGCGAACACAAATACACTGATCCTCGGCCGCCTTGTTGCTTGCGGGCTTTCCCAACCGAGAAATCTTATCCTGTTCTGATTATCATCATGGCTCGAGCAGATTACTATCGGTATAGCCAGCGC
>contig_2619
AATTCTTTGGCTGATCCACGCAACCCTTTCCTGGATTTAGCCGAAGCAGCTGGTGCGGCTGAATCTGGCACGATTGCTGGTTGTACGCCTGCTGCTATCACTGCTGGATCTTGATTCGTTGGTGCTTGTTCGATGTGAGCTTGTTC
>contig_2620
TCCGAGTCGACATGCAGACATTTATGAAAGATGGGCAAAGTGTTCGTCTTGTAGATTATCTGCTTGGTGCATATTCTGATCGACCATTTGCAATCACTCGTCCGGATCTTCACGCAATCAATCTTGGAACGGACACAAAGCCGGAA
>contig_2623
GGTTGTGTTCAACTATCCTAATAAGTCGCACACTGAATCAGGTATATCCATTGGACTAGCCTAGTCGAGGAAATTATTCTCAACACCCTTCTCCTTAAGGAAGGCTTGATATAGATCCATCAGATGTTTTGGGATACGACAAGTAC
>contig_2624
TGCGATTCTCTTGCCGTTTTTGCAGGCTGCTGGGATGCTGTTTGGTTGTGAACAGAGAAGCCAGACTTGGGGTGAGCGCTTTTCGCGGTGCCAGGTAAAGTCGTTGATTTGTTGGTACATTGAGGAAACTATTGGCCAGTCGGTGT
>contig_2625
CACCGCTTCCACCGTCCATGTCACCCGCCGCAAATGCTCAGACGGCGTCGTCCGCAGCCGGATTCCTTGCCGGAGAATACTCCCGTAATATCTGTGCCGGAGATGTGAGATCTCGGGCTGCAAGCGTGGTGGTTCCCGGATCCAAA
>contig_2626
TGTATTTCATGGCATGATCATTCTTCACAGGAAAATTTGACCAGGGATCCCTTGCTTGACGTTGCAATCCTGAATCTCTAGTCATCATGCTATTCGCCATGAATTTATCCCTTCGGATTCTTTCTTCAGAATGAACAATGTTTGAA
>contig_2628
ACAATCAGCTGCAGCTGGCTGACGGGACCAACCAAATCACTTTATTTTGCTTGATTGTTAGATGATGTTTGCTTCTTTCTGATGGCATGTGTGGAAGATTTACAGTTGACTTGAAGGTATTTTGCATCAGTAGATCAGGGTATGGG
>contig_2631
AGCGCGCTTTTATATCAGTAACGTGGTACATTCAGTTCGGTTGTGTAATGGATACGAGGTCATATACGTATAGTCACGTTTTTTTTTGTCTAATTCGTGTACGAAAGGAAAATGATGGTATATTTATGATGTAGCTTCCGCTTCCA
>contig_2634
CAGAAACTTCGGAGACATCTTCTTCGCTGCGTATCAAGACGTGGTTCCTACTGATTCCCCAACGATTGTACTTTGATGAGGATTTTCGTGGATGTTTGGACGATGGTAACGGGTAGGAATAAGGTCCCCCAAAGCAGTCAAGCGGCC
>contig_2635
TAAATATTATATAGCTAGAGCTTATTGTTCACTGAACCTGGAAAAGTACATTGATAGTGAAGATGCTGCTTTGTTTTGTAAAGAAGAAAAGAAATGTTTTACAATACAATTTACAAACGGCCCTTGGCCGGCACCACTAGATGTGTA
>contig_2637
CCCCACTGCTAACTCATAGCCACCTTGTTCCCGAAAAAAGACACAGTAGGGACCCGAACAAACCATGAACCGACCAAATGCTGGAGTAAGCACCGGCTTCGGTCGTACTTGTGCTCTTGATCGCCATATGAGCACCGCGAAACCATC
>contig_2638
ACCTATGTATTCCGATTTTCATCTCCAGCAAGACATTAGCGCGTTCTTTTGCCACATCTCCTCACAAACATATCACGATATGCCCCAGTGTAGGTCACGGAGACACATCGCAAAGAGCAGGTCGTCTTTTGCAGGCATTCTGCAAAC
>contig_2639
TGGAAGTAGCAGCAGTGACGAAGATGATTCTGAAGTTGAACTTGACAAGAAGCACAAGGTTGCGAAGAAGCATGAGAAGAGAAGAAGTAAGAGCTCTGATGATTCTGATTCTGCTTCAAGTGATGATGATGCTAGGAGGAACGGTGC
>contig_2640
GTTTTTCAGTTACGTTTTTGGTTAAACGTTTGTAACCAGTTTTATTTGTGCATACTTTACCAGTTTTGATCCGCGTTGTTTGCAGAAACTGATCCGTTTTCGTGGTCGTATGAGTTGAGTATCTATGCAATTCAAAATGTGCTTGGA
>contig_2641
GGAGGAGGAGCTTGGCGAACAGGCTGAGGAGGGTTGCGTGCAGGTGCATGACGGGGAGCCGGGCGGGCAGATCGACCTCCTGAGCGGCGAGCCATGGCAGCGAATATATCAGCGAGAGCTTAACAATTTGAAGAAGAAAGCGTCCGG
>contig_2642
GAAGACTTCCTTTGAAATGACGCTCACTGTTGATAGAACACTCATTGACCACTCGCATCGGAAAGTCTGAGCGAGCGTCAGGGCGTTCAAATCTCTCTCAACCTCCAAGCTCCAAGCCCCAATCTTTAAAGCTTCAAAGCCTCCAAG
>contig_2643
CGCGAGGTGACTTGGGGAGAATTTTGAAGTCGTGATGCAAGTCCAACGTTGCTTCGAGGCAGGAGAATCGTCAAGTCATGTTCGTGGTAGAGTGGGCCGCTGATTGCCAGTCGTGATGGTTATGTGGTTCATGAGTGATGCGAGAAC
>contig_2644
ACAAGATCAACTTGATGGTCTTTCCTGGAACAATGCTGCTCATAAAACCCTTGTTCGAAAATCAAAAAGCACATAGGCGTTCTGAAATGGAAACCAACAGAGTTGCTGCTGATGCGGAGTTAGAAGTCGGTGCTGATGCTGAATTCA
>contig_2646
GTCGGAGAAATTGTTATACCAGCTTCTACTATTCTATACCAGTTTCTGTTGATGAATGCCAACCGTTTTTAAAGGTCTCCGGTGTAAGGAACGATCGTCACCGTCCATTTTTCTTTTCCTTTTCCTTTTCAGCTAAACCATTTTTTG
>contig_2647
CTTGTCAAAAACATAGATTACAAGCATCAGGAAATCGAAGTATATCACCCATATAACTGCCTGCTGTTGAAGCCCTTGGAAATCACCAATACGGTAATCTCTCCCTTCTACTTCACAGGTAGCATACGTAATGTTACCTTATTCCGT
>contig_2649
GGAGGTTTTCACCTTTCACTTAAGGATATGCCTTTAGAGGGCTTTCATGCAATGGAAGCAGCACATAACCCTCTTAGTTCAGATATGTCAATGCGTGATCAATTTGCTGGGGAGTTTCTTTCTTCAAGGGACGATAGTCGAATGCTT
>contig_2650
AGGGGAGGAATAATTGTTGGATCGTACGTCTGGTGTCTGATGTCAGTACTGACGTTGCGGAGGCGGATAGTCTAACGTCCGAGACGCGTCTTAAGGATGGAAATCAAGACTACTTGACGGGGAGTTCCCTTGATGAGATTACCTACA
>contig_2652
GCTGGGCGTTTTGATTCTTCGAGCTTTGTTCGTCAATCACTCAATTGGGGTTTGGAATTTTGGTACTTGGCCAGCTTTTAAAGTGTTGGGCAGCCGGGGAGGAAGGAGGAGCGAGCTGCAATTACGATTTTGCCCTCGTGATCTGGG
>contig_2655
GAGAGTCCTCTCGAGAATCTGTAAGGAATGTTATGGTGGGTGAATTCGTTGAGGTCTTTTGGGCGTATCTTACTGCTGATATAATTGAGAAGTTAGGATCTGAGATCCATTATCATGATTATTGTCGCCACGGGGACGTGAATACCG
>contig_2656
CCACTTTCTTTTTAGCTTTTTGACATATAGTTTCTTATAAGATTCATGGGTTTCGGATGATTTGCGGGAGTTTTAGTTTCTTTTTCTTCGGGCGGGTCGGGGTAAAGAAAAATGTGTATAAAAAATGAACGTCTTAGGGAATCCTGT
>contig_2658
CTTGTCCATATCTGTTCACAATTCGAATTTAGTGGTGAATTGGGTATGTACTTTATTTAGTGGAAGATGACAAGTCTAAACCTTACTAGGAACTTCTAGTTTTAGCTGTCACCGGGCAATTGTATCGAATACACTCATTGTCGCGTC
>contig_2659
CTCCACAACAGATAATGGACGGGCCAGATGATCAGAAATCGTATTTTCTCCACAACAACAATCTCGCTCAGTACCTCAGTTTTCCCCCTTCCAGCAATGTAATCCATGACTCTCTCAATAGGGAGAACATTTTCGGACACGACATGG
>contig_2660
GTTGAAGATGCAGGAGCTGAAGCATGAATAAAAGATAAAACTCGGAGTTAGCATGGAGCCGAAGAAAGGATAGAAAGGTCACGAAACTAATTTTACATGCAAGTTACATGATTCTTTTTTGTTCTGGTTTTAGTTTTACTATCTGCA
>contig_2661
GTCGGCCTCGGGCAACAGCATCAATGGCAGAGGGTAAGGTGGGATCCCATATCGTAAGGCGGAGATCGCGGTATAGTGATTGCATCGCGAGAGCATGGAATTGGCGAGTGAGTAGGAAAGGATGGAGTCGCTTCGCGTCACAGACGT
>contig_2663
TAAGCCTCGGGGGGGCGAGCGCCATTTATTTCACATTAATCGCAAAAGATGCTTTTGAAAAAGGAATAACATTTTTTTCCTTTTTGCTAAGCGGCCTTTTCTCGAGTCGACATTTTCAATACACAGGAGGCGCACTCATAGTAAATG
>contig_2664
ATCTACTCTTCTACTCCAGTATTCTCATTTTTTTCTTAGAATAGCGCCCCCTCACTGCCATGCGCAAAACCCCATCTCCCACCCTCGTAAATTCATCTCATCCTCAACCACCTCAACCTCAACTATACCTCCTAACACCAACAAAAA
>contig_2665
GCTCACTTTCCAGATGGTCAAGCCGATATTTTAGCCGACTGGCCGACGTCAACAAGGCTTGCGGGAACCCAAAGGCAGAACGTACTATCGAATTGAGCAGGCTTTGCATGTGCGTCATGATCTGATTGACGAGCACCTTACTGGCTT
>contig_2666
GTGCCCTTCGCTGCTCAGTCTGCTGAAGGTGGCATTCAACGATCTGCGGCACAAACGGTGGCCAGGAGCAGGAATTTATTGCGATACCTTTGTATAGAATTTCCACAGGCGATGATCAGTCTGCAGAAAGGGTAGGGCAGAAGAGGA
>contig_2667
GCCGATTGTGGTGGATTCCTCGGTGTCGACTTGGACAGGCTGCCTATATGCCGATCATCTCGAAACTCGGCATTCAATCGCAGACGGTCAAACTCAAGGCTGTCTCCTTCGGAATCCATCGAGCTGTCGAGATTGCGGGGTAGTGGG
>contig_2668
GCAAAATTATCTTCATCATCATCTATATATATGAAACTACTAGACTTAAATTCTCTGTCTTTTCTCAATGTACTGGAACCTCGTGACTTTGCCTGCAAAGATTCCAGATAATCGATGTCGATGAGATCTTCACACTCAAGATCAATG
>contig_2670
GCAGCACTTGCAGCTTTGTACCACGTGGTTGTGATCAGGGCCATCCCTTTCAAGTCCAAGTGATTACTGTTAATTACGTCTTAAATCGGTTTTATGATCGTCTTTCAAGCCAATCTTCGATCAAGTTTGTGTTATTTCTCATCTGTA
>contig_2671
AAGACACAAATTTCGCATCAATATAACATCGACGAGATCTTGTCCTAAACTTGCTAAACTTAGTATACGTACCTTATCCTATCTAACCTAATTAGGCTAATTGTATATGCTCGAAATGGTCCTGGTGGTATAAGCCCATCAGCGGAG
>contig_2672
CCTCATGTTCTTGCTTTGGGAGTGTCGAAAGCTCTCTGCTTAGCTTTGTTTCGCGAGTTGCAAGTACTGATACAACAACAAGTAACCAACAGAGCGAGCGATCGTGCCTGCTATTGGTATATATCTATGATCTATGGTTGGCTCCTA
>contig_2674
GCTCTTTCTGGGGCTCCTTCTTAGGGTCCTTTTTAGGTTTTGGGTCTTCGGTAGATGTCTCTTCGCTGAGTGATGTCTCTTCGCTAGATGACTCTTCGCTCAATGTCTCACCCTTGGGAGGCTTTTCTGCTTTAGGAGGCTTGTCGA
>contig_2675
ACTCCCTCTAGTAGTGGTGCTCCAGCGTGCAGAACGTCCTCTCTACCCAGACCTTCCTCGTCCAAATTCTTCCAGAATATTCCGTTTCCATCGATTGGCAGAAATTTTACACCTCGCCCAACTTCTTCGCAGTCAATGACATCGCAC
>contig_2676
GAGTGTGTTGTATGGTTGAAACTTAAAACTTTGGGATTGGCTTACCGACAATGTTTCCTGGTAAAGCCTTCTTATGCATTGAACCTTTTGGTTGTACATGGTTAAAGAAAACAATGCACAATCTCAGTAATTTGTGCTGCTGAGGAT
>contig_2677
AGGAACCATTGGTCTTTGGGATGTTGATGACAAGACAATGTCGAGGAGGACACCGCGGTAAGTCTATGGTCCTGACGGCGAGGGCGCAGTGGCATACGCTTGATAGGCGTAGTAGGTCAGTGGTGTACATGGAGAGGTTGGTCCTGC
>contig_2678
CTTGATGAATAATCTCAAGTGGATACACTAGATGCTTCTGATTGGATTGAAGTCACGGGATAGGAGGTGATGCCTGAGGGTCGAGATCTGCAGTAGCGTGATGCCTGGAGGGGTAGGACGCAGATATGGGGTGATATCTGGCGCCGG
>contig_2679
GCAAAATCATTTCAAAATTCTCAATCTAAATCAGATGGCACTCCTCTCTACCAGCGTCCCAATGGCTGTAGCGATAACGATGACACGGGGTCCACTACAAACAAGTTCTTTGCCAACAAAGAGACATCTGAGGACAACGCAGACCCC
>contig_2680
TGGAGGTATAGATTAGCGGTGGGGATATGTTATGGACTTGCAGATGTGGGAAGGCGATCTGAGTGGCACTGTTGTGGTGTTGACGTGTTGCGAGAAGGTTGTGTTGTTTTATGGGTAGGTGTTGGGTGTTTGGGTGCTTGGTAGATA
>contig_2682
CAGAAACTCCATCACCATGGATTACTCTTACACACAGACCCACCAAGAAGACCATCAACAACACCAGAAGCAGCAATCATTCGATCCCTCAAGAATCCAATCCTACGACCAATCCTACCAGGCCTATTATCCCTACAATCACCCCCA
>contig_2683
ATTTCTATTGCCTCGCCGGTTCGAGCATCGTCCACTTCTCCAGTAACATCATATACACCTGCGAAGGAGGACGACTTGGCGGTTGAACGTGCTGGGAAATCCGTCCAAGAGCATGTAGTCATGGCTGCTGCGAGCATCACATCCTCG
>contig_2684
AGGTTTGGTTTTGCTTTTGCTCATATCACTTGACGAACCATTAGCTTCAGTATTCATGGTTCTGTTGTCCGTCTTCGAAGCAATGAGGTCATCAAAATTGGTGGGCAAAGCAGCAGGATCAAACTCAAAGGATCCTTCTGGAACACC
>contig_2685
GTTCGCTACTCCACTCTGCGAATTCGATTCGGTTCGCATGTAATCGTGCCCATCTCCTCTCATCCCACATCTCTCCAACGCCCTGCATTTCTCATTCGCGGCATCGAGATCTACTCCCAGCTCCGCCACTCTCCTCGTCAAAACCGC
>contig_2687
CTTTTTGCTCAGAATATAGTGTCGTAAAGGAGGATGCTTTAGCATTCCAATTCCAAAGAGCCTTAATCAGGAACAGTTTTACATCATCAGCTAACTCGCTGCAAAGATTTGAAACTTTATCCAACTAAGGCTCTTCGTGTTGAGATG
>contig_2688
CTTCAGTCCTCAGACATCTCAAATGCCACGCCATCATATCATTTAAAGACAAGACGCCCACACCCAACTACAATCAACCATGTAGCCCACCATCCGCGTCCTGTCTCTCCTCCCCACCCAGAACATACAACTCGAAAACACAACTGT
>contig_2689
ACCCATTCGACAAAGATCGCAAATATCTCTTTGGTGACCACGGCTTCGTCCAGCTCCAAGAACTTCTCTTTAGCCTCAAGAAACTGGCCAGTGAATGCCTTTTCGAAGTAGTTGGAGACGGAGGTAAGGTAGTCCATAGGAAGCGAC
>contig_2691
ACAAGTTTGTCGAAGGGCTAGAGTGTTGTTGGCAGTTTGTGAGAGTCGACATGAAGGTGAGGTGAAGGTGGAGTACGAGGTGTGTTGTAGTTGAGATTAGTTCACGGGTGCTGTGGTGTCTCCTGATTGAATTGTGAGATGGTGATG
>contig_2692
GCACATCCCGACTTCCTCTTAATGCTCCATACCGACTGTAAGGAATCACGAACTCCCCACGCCTACTCGTGAACCTCCTTCTTCGCTCCTTTCTCGAACCTCTCTTGAACCTTCCTCCAACCTTCCTCGAACCTTCCTCGAACCTTC
>contig_2694
CCCGAGCTCACTGAACAAAACCCTTATACAAGCAAAGCCGAGATTAAGCCTCCAAATTCGAGCTGCGGCGAGCGATAGCAGCCAAAGCCCGTGGTGGGTGAACGTTTTGCCGACCAAAGCTTTCGGAGCCGAGAAATTCCTCAGGCT
>contig_2695
CTCTAATCACGATCGATTTTGATATATTTCTGGCCATCCTTGATGCGAAGATCGCCAGAAGATTATCCCTATAGGTCCCGACTCAAGAAACGGCGTGCAGACAACTGGATTTTCAGATTCAAACTGACTCCAATCGAAGAACCATTG
>contig_2696
CCACCCCTCGTCCAACACCTCCACCTCTAAGCCCGCTTCAGAACCAAAACCAGATCAATGGAATTTAAAATCTCATCGCAGACAAAAGAGCATGAGGGCGTGATACAACAGGGTGCTGATTCTGTGCAGGCATTTGTTGCCGGATTC
>contig_2697
CTCGATTTGCAGCAAAATTTTCTCAATCATCTCTCTTACCATCACCATGAAGCTTTCCATCGCAACTTTCTTTCTGGTTTTACCATTCGCTTACGCCTTCGAATTCGCAAGTGCCAAGATGATCAACCTTTGCGGCAGGTTACTCAA
>contig_2699
GTGTATGTAGAGGTGGAGGTACTGTGTAGAGCTTAGAACCGCAAGGTCAGGCTGGAAACATGTGCAGCCCGCAGCGCGAGGGAAAGGGAATTATGTAGGTATGTAGTCAATGCATGGACAGGAAATACAGCAAATATTCCAAAGGGG
>contig_2701
GTGCCATGATTTTCTCATAGTCTGCTTGAAGATCTATGAGTGACTTTTTTATTTCTTTGCCCTTCTCATGATGCGCACTGCTGGCCTTGACAAGCTTCTGAACCTCTTTAATAAGAGTCTCGGACTGCTCTTTCTTGACACCGTTGG
>contig_2703
TATTATCGGACCAATAAAACAGTACGACAATTCGAACGACATTTGCGGTGGCCCGGTTCAAAGGTATAAAGACTCAATCTTTTCATCAATTCATGTCCGTCAGGAATCAACTCACCTCAATGCCCCACCCTCAGATCGAGATCGGTA
>contig_2706
CATGATTTGTTTACTTGTGCTGTAACGATAATGTTTTAACTTAGGCTGGTGTGACTCATATTTAAAGCACCATGCGTGCAGATTGAGTACCTTGATGAGTTGTATTGTGTTTGGTTTTATCGTATTTGGTAGCGAATTCAGGTTTTA
>contig_2707
ATTGAGATGACCATGTAAATAGTTTGAAATGTAGACTCTTTAAAATTCTCTCGTCATCGACAATTCATATCACTTGATAGTATGCTGTGTATGTGGATTTTCCGGTACCTGTTTGTATGTTATAAGAAGACTCACAGTGTTTTTGTT
>contig_2708
CCTTGCCCATCCAAACAAAAGGGACATTTGGACTCGAATAATCGGCAGTGTCGCAACGTTACCTTGCGGTATCACGAAGATATCCTGCTCAAATATTAGCTGTCTGAATCTTCTATAAGACCAGCTTCCCTCTACACTCCAATTAAT
>contig_2709
GACTTCTTTCTCGATGTCCAAAAGAGTTTCTTGTGGGCGACGGATCCTTTTGGTATGGGCCTAGCATGATAAACTATAAGTCTAAATTGTACTCCATCGGGTATTGTAGGACTGTGTCTTTGAGCGAGGAGATTCTAGTTCAAAACA
>contig_2710
GCCGTATCGTGGAAGAGGCAAATTTGCTTGCAGCATAAAATCCCGCAAGTCAAAGTTTTGCCGATTTTGAACTTTCTGCTGAAGTCCTGAGGGAACGACGAAACCACTAGGCTGATCGAACAACATCATCATGTAGCGATGAGTCTG
>contig_2711
CGTCGAGGGAAGCCGGTCTCGAAATGGGAGACAGCGCGGCGAACGTTGTGAGTAAGGCTAACGAAGTGGCATCTGACATCGTCACGTGGATCAAGAACTGGATCATAAACATTTTGAGGGGTAAGGGTATAGGTCACCGATTGCGAG
>contig_2712
AGAATTTTATCAATATCGATCTAGACTTAGAAGAGTTTAAAGGAATCGGCACCTTCGAGGTCGCCACGGGCAGAGAATTAGTAAATCTCTGCCTTCTCCAATACCTTGAATCCGGCTGAATGCTTTCAGTTAGAGAGCGATAGTGAT
>contig_2713
ATCACCTCACCTCTCTTTGGCCAGAAGTTTATATAACACAAAGAATTCTACTAAGGGAGACAATAGAACCTTTGAAGTTTCTCTTAAACTTTGAAAACATAAACCTTCAAAGTTTCTCTTTAAATTGGCGTGTTCTACCACTCAGTA
>contig_2714
GCAAAATCACCGGCCCTCGCCGCCTCGGAGCCCTCACTGGTAGCGCCTCGACCTTCAAGACGAGGAGAATTTTGATGAACTCAGTGAAGAAGGGTGTCGCCACTGCAACTATCGAGCCTACCAGCGCGTGGGACGCGAAGTTTGCCG
>contig_2715
GCGATCGGTGGAGGAGTCGCGCTGCTGTGTATCGCTGTCATCTTCTTCGGTCTCTTCGTTTATGCGGTTTGGGCGAAGGCTGGTGCTGGTGGGAATGCTGAGGGCGATTAAGATGCCTGCGAAACTTATTGCGGAACTCTTGGAATT
>contig_2716
AAAAACGACACTAGCAATAGGATCGTCCTTGAGAGAGCCGACATATCAGATAATTCGTCGGCCATTTCCCCATCCCACAATTCTCCAGAGTCAACGAGAAAGTTAATATCCTTCGATTACGATGATCGTGATAATCCATATAATTGG
>contig_2718
ATAGTATCGTAGCTTCTGGTATTAGAAATTTATAACTACGTCTTTAGTTGGGGGGGACTGAGGCAGGTAATGTCTGTGGTAGCACGGTAATGGTTGGGCAACTTGGAACGATTTGGTAACTCAGAACACAGAAATGCAGTTTGATTT
>contig_2719
GACGAGCCTCTCCAGAGTGCAGCTAGGTCCCCCAAGCTACGGGAGAGGCCGAGACCACTCGGCAGGAGAGCCAGTATTTGCTTGGTAATGCCAGAGTTTCAGGACCAGAATCATCGTGATCAGAGCGCTTGCAAAAGTAGACTGACA
>contig_2720
CACACCTCGCTGTATTCCCAATTGCAAGAGGTCGAGAAGGCTGAGACTCCAAGATGAACATGTTAAAGGCCGGTCGTCCTCATGTTGCCAACTGTTTCGATCGCACATCTTCGTGTTAACCAGATCCTCGTGCTTTCGCAGCTCCTT
>contig_2721
TGAAGGCGTTGTTGGGGGCAGTGCGTGAGAAGATGGACGCGGAGCACGCAGCTCAGGAGAATAATAACGGGGCCGAGGACGTTACAGAAGGGAATGATGGGGTTAAGGAGGTTGCAGAAGAGCATATGAGCAACGAAAAGGCCGAGG
>contig_2722
ATTGGTTTATTGCTTTATGCTCTTGATCAATTTTCTTTTGATTCAGCTGAGGGGCAGGACGAGAGTTAAACTCTTGCTGTGAGCGCAGCCGTAGGTTTGAGGATAAATTCTCTTTAGCACTAACGCTATAAGCTCCTCCAACTTCCG
>contig_2723
CCCGCGCAATAGTATGCTGTTGCTTAACAGGAGTCGCATAAAGAAAAATCTTTCTTTGAAAGGTAATTTGGGCAAAGAGTTTCCAGGTAAGCTAAGAAAAAGTGGACCTCACTCTTTACAGCATTTGAGTGGAAAGTCAGTTGATCA
>contig_2724
ATTGGGGCTTCTCAGCCAAGAAAAAGAAAGGAGGAAGAAGAGAAGGGGAATCCTGTGTGATTAGTTTGGTTAGCATTGTAGAATTCACATGGGAGTTGAAGCTTGAATTTTGAAAGTTCTGGTGTATACTCGTGATTTTCGCTGCGG
>contig_2725
TAGAGGAGCTGTTCTTGCTTTGCGCGGTTGTCTGCCTAAAGAAAGTCGAGGGACCTTCTACCAAGCAAGAGTACCTTAACAAGCTCTATAAATGGCTTCAAGGGTACGTCGGACAAGCAAAATCAGAGCAACCTGCGATTCTTCAAC
>contig_2729
GATTTATCCAACGTTACCTTGACAGAGTCGACTTGCATGGCTGGTGGCAAAGGGCTGGCCAATGGGCTTGTTCGCTGAGAGTTCGGACTTGACAGGTACAGGTAAACAAGGGGCAGTGGATGGAGACTCTCGAGCTCTCGAGCTCTT
>contig_2731
GGGATGGGCTCTTGTGGGTTGTTTGTCACCTGAGAAAAATGGAAAACGGCAACTGGCACCCTAAATTTGGGAAATTTTATTTTCCGGGAAAGGCCGAGAAAATTGCTGGCAAAATTATAAAAAATAAATAGATTCTTGAGTTGGAGA
>contig_2732
GTTTGCGAGTTTGCTATATAGATTGGTTGTAAACTAGCAAACCCATCATGGGTTAATAAACCCAGGTTGCTGGTTTGCTAATTAGCTAAATTCATGTTGTAGATTCATTAGACATATAGACCCATAGACCCAAGTTGTAGGTTCATA
>contig_2733
GTAATCTTTGTGCTGTGATGATTCTGATCTCTCCCAGAGGCAGAGGAGGTGAAGGCTGATGCCACTCGGACTCGACTCAACAACTCTCAAAAGTCTTCACGAGAGAGAGAGAGAGAGAGAGACTTTGCGAGTTTGCGAGTTCGGATC
>contig_2734
CACTTCATTGCAGGGTTGGGATGAACTAAAACTCCTATCCTATGGGCGGGCGCGCCAGAGGCGGTTGAGGCAGCGTGCACACACGCTTGCACCTATTCAACTTTCTTTCTACTCTACTCTTTTCTTTTGTTTTTGCTAAATATCTTC
>contig_2735
CAGAGACAGAGGACAGAGACAGAGGACAGGCAGGGCGTGCGTAGGTATTAGTCGAGCATTGAGTGGTTATAAAAGGTAGAAAGATTACAGTAATTAGTGTGTTTACAGTGTTTACAGTGTTTACAGTGTTTAAAACAGTGAGGAAGG
>contig_2736
GTAGGGGAAATGTTTGCAGTGGCCTTTGGAGTGGCTGTCGCGGATGCGGATGAAGTCAGATAGGTTTGTATGGAAGAGCAGGTTTTCGCGTGTGTTCTCGAAGGTTGATGGGTAGGATGTTCTATTGAGGGAGGGCTCGTGAACTGC
>contig_2737
GACCCTGAGCATTTCCACTTGTGAATGGGAAGCATCATCTTAAAAGGCTTTTCTGAGACAAACCCACAACTATAACTCCATATTCTTGACCTTCTAGCCCCTTATAAGCACCTCTTCTCAGATCTACAGTGGAAATGATGCAAAAAC
>contig_2739
AGCTTACTGGACTCTTCTTTGTCCTCTCCAAATCTTGCGAGAATGACACCCACGACCGCAGGCAACATGTGAGGCTCGCCTCACAACAACCATTCTACACGATTCGGAACCTTCGTCCAACGATAAACCTGAGAGTATACAGTAAAT
>contig_2743
GAAAAGGTGCAAAAGCCGGCACACAATAAACTTTTGTTTCCTTTGTTTGGGGTATGGGTCGGGTGCTTGCCTCATGGTGACTAAGTTTCCTTGACACCTGACACTCAGCATTAATGCTTGCATTATCACATGTACTATTTCTGACTG
>contig_2744
CTTTTTTTTCAATCCTTTGCGTCTCCTCTTTAGTAAACTCTTCTTTCCTCTCGGAAGCCCAATCTCTCCACTTCCTCTCCTTTTGCCATTCAATACTGTCAATAGCATCATTCTTCCAGGAGTCTAGTCTTTGGCGGAATTTCCCCC
>contig_2745
AGATGACGCGGTCAAAATCTGGGTCGTCGATGCCAACCGGCAAGGTGCCGTCTTCCTTGTACTTGGAAATAATTCCGGCATTGGCAATCACTGTGTCCACGCGTTTGAAATGCGATTTGACCGCATCTGCCAATTTCTCGACGTCCG
>contig_2747
AGACAATCGTCATCCTAGTAGCCTATCAGCAGAATCGTATACTCGGTACATCCTATGTATTATCAAAATGTATTATATATTCATATCTCACGTGGAAAGAGTGGAGTGGAGGATACTACTAGTAGCATTTATAGTCCTTTTTGTCCT
>contig_2748
CCCAGATTTTGTAGTCGAGATGTTCGTGGAGGTTGGTGCTTCCTGCGAGAGCTCGGTCGAAGTCTTCGGAGTATATCTGGGCGTATGATGCATCAATCACAGCGTGGCTCACATTGGTGATGACGGCAGCACTCTTCGTCTCTTCCA
>contig_2749
AGGACACCTGGACCCCCTGGAATAGCTCACTCAGTGCAAATATCTTTTAATCCGACTGTACCATCTGCACCTATTGATTCTTCTGTAGCCAATAGACCTAGCATGCAAGCAGTACCTGTTGCATCATCAGCAGTTCAGCCACATGTG
>contig_2750
CCCTTTTAAGCGTGTTCGGCCTCTCTTCCCAGTTACGTGAACATATACTCCGTCCTTTGGCCCTAACGGGTTCACGACGTGCCATCAACATCTTCACGTTTTGGCCTTTTGCTACTTTTTTTCGATTTCAACTTCTTGCATCCACTC
>contig_2752
GGGACCATTCATAAGCAGTTGTTTCCTGCTGATCCCTAGTTGTATCTTCCCCAACATTTTCTCTCAAGTCATTATACTCAACAACAGGTTGTTGCCAGTCCCTTCCAGCATTTTCTGAAACTCGATCCTGCCACTGTTGCACCTGGG
>contig_2753
TGTTTGAATGTTTCTCGGGGTGTGTCTTTGTGTGTCTTTTACAATGTCTCTCTGGATATCTTTGGAGATCGGGGGTCCGGTAAAGTTTTCCATGATGCTCTGGTTGAGATTATTCTTGAAGAAATTTCGAGAAGTGAGAGATGACGC
>contig_2756
AAATTCTGGCTGTAGTGCGATTTGTCTGCGTAGGGAACCCAAAACGATCATTAGAAACAATAAGGACATCGGATAACGGGAATGGATACGCAAGGGAATTGTTATTGCCAGTGCAGGCTGACCTCAATGATAACGTGCATATCAAAT
>contig_2758
CTGTTTAGAGCATTAGCAAGCCTGGTACAAGAACGTTCGTCGCATATGAATGAAGGGGAAAGAGGTATCTTATATCAGACGATCGTGTACTTCAAGAATCCAAAATTTCGATGCGACAATTGCGATGCACTTCAAGGTATCGATCTC
>contig_2759
CTTCAAATGCATGGGTAAAAGATCACTACGGTAGTGGACAGGAAATGCGTCAGTTTTTTGATACCTTGAAAGATATGCGGATCGATGCTAGGGTTGAATTCAGGATTGGCTTTCGGCACTTCGATTGGTCTCTGTCTTACGATCCTG
>contig_2760
CTTTTAACCCCTCCGATTCCTCCAAACAAACGCCGAATTCCAATCCCATCCGATCCAATACGATTCAATTGGACCACCGTGAAAACCCAGATGAAGCCCTACAGGAATGGCGAAATCTGGGACTTTGAGCACCAAATGCCAGTGACC
>contig_2761
AGGAAGTAGAAGCTGGTCAGGAGAGCAGCTCAAGAGGAATATCAAGCGTATCCAAGAAAGCTTTGAAAAAGAAAAAGAGGGATCTTGATTCATCAGAGTCCACAAAGACAATGGAAACGGAAGTAGAAGCTGATCAGGCTGATGTTT
>contig_2762
TTGTCGCCCTCGCCGTACTTCGCCATTGATTCGAATCAGGAATCACACTCAAAGTTCTAGAGAGAGAGAGTGAGGGTTTGGGATGCGGAGGGGAGAGAAAAATAGGGTGGGGGAAGGAGTCTGGAGGGTTCTTTGGGAGGACTGAGG
>contig_2764
GCAGAAATCCCTGTAATACAGGAACCGGGTGAAGAACACAAAGATTTGTGCTTTGCTCCTCAAATTTGTAGAGTGAGAGAGAGAAAAAGAGGGTAGCGTTTGGTTTTCTAGGTTGAGAGGATGACTTCTCAGAGCTGTTATTTTGTG
>contig_2765
TCAAGTGGATGGACACGTATCATTTCCCGTTCTCCTCCCTGATATTTCCGACATTCCTATTTTATCTATCCGAAATTTTGGTCTACCCTGTGTTTTTCCTTGCTCTTTCCTCTTTCCTCTTTCTTTGGCCAAAGAAAAACGAATCAG
>contig_2768
AAAAGACGAGGTACTTCTCCGTCTTCTTCATCATAGTGATCAGATCTTCCACGCTCTTGGTCATTGTCAGCAGTAGGTGGGTAGCCTTATCATCGTAGTCTTCTCCTAAATGAAAGAGCTTGTCAATGTCCAGTTTCTCGTTGCGGA
>contig_2769
TGATGGGGATTCGCTGGCGGGTCTCCGGCGAGGATAGGAAAACAGTGAACTGCCCCGGCAAGATTCCTATCTTGTGGCTCAGAACCGACAGGAACCGCGGGAAATCAAGCTTTGGGTAAACGACGAGGTCGCCGATATCGGTCTCGG
>contig_2770
CCTGCGGACTCGATAGATCGCTCTGAGCAGCTTGGTGGCGTCCAACCACCAGCTGAAACCGAAAGCCATGCAGACGTCGAGCAAGACCCGTCCGTACGACCCGCCGACCCGGTCCTCGATAACGATTCAAAGAACACGGATTTCCAC
>contig_2773
ATTTGAGTGTGATGCACCGAAGCGAAGCAGTCTCTCCTTTCAAATATTAGGCCACTCAAGTAAATTCATGAACACCATCTCTTTCTTAATTTTGCTGCAATCCTTAAAGAAACCAAGAGCACAAGTATGTGATAATCGAAACCCGCG
>contig_2774
TAAGAACCAAGAAACTCGATCTGACACGCAATTGGCAGTCAGTAAGTCTGGTCCAGAATAACTGTAGAAATCAAAACAATTCCAGGGACTGGAAGGAAGCGTCGGACTCAAGTTGGTACGAGTGCTAATATCTGAGTCTTGATTCTG
>contig_2777
GAGAAATTGCATCGCAAGCCACCGCGAGCACGTAGTTCATGATGAATTTTGTATTCGCTCTCTGCCGAATCTCCTTTTTGGATCTAACATACTAGCCTCTTCCTTGAAGGACCCTGACTTCAGTATGTTCGAATCGGTTTGAAAGTC
>contig_2778
GAAAAAAAAAAATTGAAAATTACACTAAAAATGCTCTAATATTCTTCCTTGCTCTATGGGATTTTGATTCCCCCTAAATATATGAACATTAGTAGGTGAACTACGAAGCACTTTAGCTTCTCATTGAGACCTTGAATCTTCAGAGAA
>contig_2779
AGATTGATGGCAAGATTGGAGCCATGGTAGAGGTTTGAAGAGCGTTTTGGCGTCGATGCTGAACAATATGAGAGCTTGTTTGTGGGATTGTTGTCTTGATGTTTGAAAGCACTTGGAGACAAGAGGTTGAATATTGTTCGCAGTTGG
>contig_2780
GGGTCCCACTCTTGATGACAATCTCTCAAGAAACCCACGATCTCCACCGTTAACGTTGTCGTTGTTGTTGTTCAGCGAAAACAAGTATTGCTGGCTCTGACGCTGTTGGTATTGTTGCTGTTGTTGTTGTTGTTGTTGTTGTTGTTG
>contig_2781
GTACCGTAACAAGGAAGTCAGAGGCCACCTCAGCCTCAAGTACTACCTCCGTACAACCCTCCATCACAAAGTCGACCATCAGCATCCTCACCACCTCGAAAACAACAACAACATCCAACCCCTCCATCAACAACGGAAACCCAGCCC
>contig_2783
CCCCATTGCCCACATCGATATCGATGGCGATCTGGTGGTGCATGGCCCCGCATCCGAAAATATACTGTGTATTTACTGCATAGCACTGATGACGCCTCCCTTGAAAATCACGAGGAGAAGATCCACATTGGAGAATACACAATCGGCG
>contig_2784
CAATCAAATTACCAGAAATTTATCGATATCGATCTAGACTTAAAGGGCTTTGAATAGATTGGTACCTTCGAGGTTGCCACAGGTCGAGGGGCAGAGAATCACCCATGGGCAACGATGAATCAAAGCGACAAGATTGACCACTCCTAAG
>contig_2785
CACTACTTCAGCACTCTCTATCAATTTGACCAAACAGATTGTAAACTTATAAATTTTCCGGGAAAAAGGGAGGAATTGAAGCTCAGGTTTTGAAGGGATTTCAGGCAGAGAGAGAGAGGGGGAAGGGGACAGGAAAGTTGGTTGCCTG
>contig_2786
CCGTATCTTTCTAGTGATGTGTGGATAACTATGTCGTTGCAATGGTGCTGTGTTGTAGAGATGTTGTATGCTGATGTTCTATGTTTTGGGGGCCTGTTACGAGGGATATATACGGTCAGATGGACAGGATTTAAGAGTGAACACTTCA
>contig_2791
CTTTCTTCATTCGCAATGGCCCGAATCAAATTCATCGGCATCCTGAAAGACAAAGCCTCAATCCTCAAAGCGACTCTATGCATCAACGGCCGAGTCTCCGTACACCTCGCCGTCCTCCGAGCCACCACCCATGACCCGTCAAGGCCGC
>contig_2792
GCAGTGGAATAATTCTCACATGTTTACAATGAAATGCAGATCATCTCAGCATGGGAAAACAATGGACAACAAATCGATAAAACAGATAGACTTTTACGCCGATTGCCAGTCTTTTCGGATATCAAAGGTGTAATTGATTTCCAAGTAG
>contig_2793
CCTGAAGTTGACCCGCCGTGCCTGGTCTGGTCCCGGTATTTGCGGCTTCGTATAGTTCTACTGTGTAGATACCAGACCTTCGAATAATCTCTGTCCGCACCGAAACCCTCGATTGTGGCTGCTGGGACGGTCCGCTGCTCACACAATA
>contig_2794
TTCCTTTTCTTCTTCTTTGGAGGAATCGCCATCTGATGAGGGGATAGTTGATATCGGTGATGCTTCAAGTAAGTATTTTAGTTGTATTCTAATAAGTCAGCGATGTGGGACACATTTTTATTTTATTGTGATGGGAGATGGCGTGAAG
>contig_2795
CAGTCTATCATAATTGCGAACGGTATATAAAATCCTCTGCTGAACCTCCGACAACCCTCTTTCTTCTAAGCATATACTTCTCAGACATTCTTCGCCTTGCCTACTCTTTTATAACGACTTCTTATAATCAAGACGCTGCTTTCCTCTC
>contig_2796
CTCGCCCCAACCGCCACGACCATCGCTTGCCTCTTTCCTAGTCCAACAAAAGCTATCGCGTCCTCTGAGGTCTTGTACACCAGTACTCCAGGCGTCCTGAAATGGATTCTTCTCTTCATCGGTTTCATTATGCTCCTTGCTATGGCCT
>contig_2798
ATCACGGGTGAAGTGTTACAATATACGCAACTACGGTTTGGTTTGGAAACGGACGAAGCAGGGTGAAGCTGACATGCTTGATAGCATACGAGGCATACTAGTATTTACTAACATGAAAGGCGTGAAGCGATGGAAAAACCGAGCGTGG
>contig_2800
GGCCACTCCCCTCTCGATGTCTCAGAGCATGGAGATGAGATAAGAGAATACATTCCTGGAGTCAGCGCCACATGCATTGCAGATCTACCCGCAAAGTTTTTTGTAGACGATCCAAAAGCCCTCCAGAAGCCCCTTGAAGCAGTTTCTC
>contig_2801
ATTAACATATGCCCGGTGGTCCTTAACCATAAGGGGGATATAAAAAACATACCTGAGACATGCCAGCAGTATATTCTCTTTTTTTCTATTTTTTTCAGCCTATAACCCCTCCTCCCAAAAAAACGGAGGAGAAGGTCTAGCTATCCGT
>contig_2802
TTCCCTTCCTCCCGCTCTCCCTGATGAATAAAATTTGGTCCGTGTTTATGAGCGGCTTAAGACCCCGCATATGAGTCCATCCAAAGCGCTCGTCGCATTTCTGATCCAGCTATCTAAACAAATCCTTCTCCCTCTCCAACCATCCCAG
>contig_2803
CCTGGCGGAAATCGAAGAAAGCGAAGAGCTCAAACAAGCAACCAGAGACACGCTCGTCCAGATGGCAGAAGTTGTCCGATTCTTCCCCGAGCGACGCGTCAGAATCGAAGAGCATAACAAATTTTTGGCAGTCACGAGCGTTTTCCTC
>contig_2804
CTGCTCTCATTGGACGAATACCACCGTTGAAATACTCTCAAGCAAGGTCAATGGGCATTTCCGCGTTGAAAGAGCTAGTGTTCTCGTCGTCCGACATGTATCGTGATTCGGAGGTTCTTCACTTCCTCCACGCCTCCCCGCATTGGCA
>contig_2805
CGGCACGTCTCAAGAGCCTTTGAAGGGATCCTGAGCTGTCGGACAATACTTTCCGATCTCCAAAAGTATGCGATTATTCATATTCATCAACCTTTCCGTTGACGCTCTTAGATGCTATTCCATGCTCTTAAGTTATTGCCAGTTCCGG
>contig_2806
TCGAACCATTGATAGCAGGACTCATCGTAGAGTTTTCTAGCGGTGCAGCGTGTCTCGCCACGACTCTCTCTCCCGTCAATTGCTCCACCAACTCAATCGCAGGTTGTACATGATCTAGCCACACGTTTCTTACGTGGATCTCCAACTT
>contig_2807
GCTGCATTCCATCCAAACTTCCAAAGTTTCTGGAATTTACCAGAAAGAAGTTTCCGTTCCTTTCCTGGCACTGAATTTCCGGGAGAATGAGAGACACCCTTTGGATGATCAGAAACCAGAAGAGGTGGCTCCTCTGACACACCCTGCG
>contig_2808
CTCGCATTGTCCCAATGGAGAGACAGCACCTCAATCTTATCGAGGTATGTGTTGGATATTTATAAACCCGATCCGTGCTTTTTTTCTTTCAATGTCGGTTCATGACAATGTACCTTTCTCCTATACCCAGATGTACCGATGATTTCCC
>contig_2809
GGAGGTGTTCGGGAAAAAGAGCCCTTTTTCCTTTCTGGATCTCATGATAGGGAGCCACTGTCTGGCAGCTTTCTCGAAGGTGGGAGTGCATCAGGAACAGCTCTTTTAAGCGCAGCAGAATAGATTTCCGAGGAATAGATAGCTGTAG
>contig_2810
GTGGGGAAGGGGATGATGGGTGTGAGGATTGACCGAGGAGTCTTTAGAGATGCTGTTCGAGATGAAGGAATAACCTGCGATTTAGCAGCAGTGGCAAGCGGGCATAGCTCCTACTGGGCAGTAGAATAGATCTTCGACCTGCAATGAT
>contig_2812
TCACTGCTTTTCTCCAACCACAAATTTTATCCATCGGAAGGAGTTCGGAACTCTTTGAGACCGTACCGCTCGATTCTGTTACATCCTTCTTCTTTGACTCAAGGCCATCACGAAGCAGACTGCGCGGTCTCGCGATTGAACAAGTCGT
>contig_2814
AAAGTTCGTATCTTTACCTATTTCGGGACTGCCTTTATGTTATCGGAAGCTATGGGAAAAATCTGACCATTGGGGACGATGGTTACGTGAAGTATAATGTATTTTTGGAGTATGCTGATGGAGGAACAATTGGGGATTTGATCAAGAA
>contig_2815
GTAGTTGTAGGTGATAGAATTACTGTTGGTGGAGCTAGACCTACTCACTGCCGCAGCGGCGGCGGCTGCGGCTGCTGCTGACATGACACAAAAAGTTAATGGCTTTCAAAACGATTAATTGGTGCGATGGTATGAGGACAAAATGCTG
>contig_2817
CATTTCCTCGTCGATATTGGCCATTTTTTTCAATTCAATGGCCGTCATCTCAATGCCGTTGTCGAGATCAAGTTGCGTCAAGGCGAGTGCCGTGTTCCCTCTTCCTTCATATATGGGCCACGGGTTTTCTGGATTGTCCCCATGTGCC
>contig_2818
TGGGCCGGAAGCACCTATCACGACGTATGTTAGTATGAGTTCGAGATCAGAAGACTCGTTATGGACCATAGCAACGAAGGATTCATGGGAGAAGTGTGGTAGGTGAGACGAAAGATTATTCATACCCTTTGGTCGCTCGAAGACGCCG
>contig_2819
TATCTACCAGTTAACTCCGTCACTCTCTCATTCAATCCAACCAAGCTCGGATCAGGCATTTAACAGGATACGTAATCGGACTGGTTTTTCTGACCGGATGAATTCTCCTTCCTTGGCAACGGGATTCTTACGCGGATATTTGATGCGG
>contig_2821
TGCTTCGCGACTCAGCGCCTCCTGTGAGCTGACCCTGCGCATATTGAATGGCCTTGAGATTTATTGATCGTAAGGGTCAATACGACTGCTGTGATAGCCACCTTTTTTGTTGCCCGAATATGGATAAAAGGCTTGATACACGTCTTGC
>contig_2822
AGAAATAAGAAAGGTATCGTCACGACAACTAAATTTGCCCGGTAAACTACTCCGGGGCTCCCCGTGGTTTAGTAAAAAGGAGGGGAGATTTTATCTGGGTCATTTCATTCATTATGAACTTAAAAGTGTAAGGCCGATTAGTGAGGTC
>contig_2823
AGCTGGAGGCGGCCCGGCGACGGGCTACCGTCTTCGGTGTCTCAAAGACCACATGACGGCGGTATTTGTAGTATGGAGAGCATGGCAGGTAGGTTTCTACAGTGTTACGAGAGCTCGTGTGGGCTAGAAATAAGTGGCTGTGTCAAAA
>contig_2824
ATCAGTGATTATATCACTTTCAACAATGGCTATATCTCTTTGAACAGGACTCACATAGCCGTCTTCAGCAGGTAACCGATCCCTCAGATCACATAATTCTTTCTCTCTTGCTGAATGAAATCCGCCCTGATTACTACTTGTTTCATGG
>contig_2825
CTCGCAGGTTAGCAGCTCGTACTTGCGATCGAAAGCCATGAACTTCAAGGTCGCAGAAGTTGCACGATGTTTGCAGAATTAGAAAGCTGAAGTGAAATCGGAAGTTTCTGCGGCAAGGCAAAGCTAGAGGCGCGGTGGAGTTTAGGTT
>contig_2826
TCCTTGAAATGCTCCTCCAGTCGCCCTTACCAAACTTTTTTAGTCCAATTAGAAATAACTTGTGTTCTTCTTCAGTCCAAGGCGTTCCCTTCTTCCTCTCAGGCTCGCGGTTGGACCCAAAAGTGATCTGACGGCTATGGTGTGTATG
>contig_2828
ACCTGCCAACCATCCACGCCGCACCTGTATCCCGCTTGCAACCAACCACAAACCTGCAATATCGCCTGCATCTACAGTGTAGATTCTACACTCGTTAGCACTTCCATATCGTCCACCTACCTGCACCGCTCGAACCCCTTTTTTTACG
>contig_2830
TGCGCATTTCAGCTTCCGTCTTGCGCTGACTGACTGGATGGATGAATGAATGAGGCCATTCTCCAAACAAATCCGCTCATCCATCAACGAAACGGACATGTATGAACGCCACGGTTTTCTCAAATGGTTGTTTTGATTATTTATATAC
>contig_2832
TAAAGGCAGCCTAGTGTCTCTCCTTCCTTCTTCCACGGTGGCCCTTTTTTTAATAATCTGGGGGGTGAACACCCCAAACCTTCCACGGTGGCCTTGGTTTCTTCCCCAACCCCGTTTACGGCGACTGCCTAATGATTTTATTTTTTTT
>contig_2833
TTCGCAAGGTAACAAGCCACACTCCTATGGGCGTAATAGTTGATCTTCTATCGCGCGAAGTTTCCAAAATAGAGCTCGGCTCTTTATCGGACTCTGCAAGTGGTACTTACATTATGCTTGATGTTACGCGGGTCTGCCAAGGTGCACG
>contig_2835
TTTAGTCAGAGACCATGCAACTGCCGGGGAAATGAACGAGGCTGATTACAAAGACAAAATCATACCCACGGTCCTGCTCGTCTGGACAGATGGAGCGTACAAGCAGATCGAAAGCGGTCAGAGATCGGGCACGGGAGGCATCGTTACC
>contig_2836
TTTGAATGGACACGCTGGTATGCTAGAGAATTACCCAGATAATAAAGTGGAAAAGCCCTGCTCGGACGAGTGTACTCTTCTCCAACAACAAGCAGGCTTGGAGTATCCAGATGGTTCAAACGCGAATATCAACACTGGATTATGGCTA
>contig_2837
CGTTCAGCATGGAAGACAGGTTTGCCAACAAAATGATCCAAGTTTGATGTGTCAACCAAAACTTTTTCAACTGTTTTCTCTGTTTCTTTTGCATCCTTTGAATCCACAGGTTCATCAGCATCTGCAACCCGAACTTCTGCAATTGTAG
>contig_2838
GTATTCCCCTTGACTTTCCCAAAAGCATTTCTGATTATCCACTTCAGAGAAACCTCCTCCGGAAATTACTGGTAGTCGCTTGATAGGAACGCATGAGCAATCCAACACCAATCCCTATCCCAAGGCTAATTCCAACACCAACTCTAAC
>contig_2839
ATCTGCCAGGTGTCGAACTTCAGCCGGGAGTCCCTTGGAGATTCTCACCGCAATTTTCACAATGATTATGCCCGCATCCAGGAAAATATCCCGGCGCCTTTTTCTTAGCTGGACTGTGCCGAGGGTGTGGGCTGTGGAGGGATCGGTG
>contig_2840
GCTGAGTGTGGAAGTGGTGAGCATGGTTTTTGGTTCGAAAAGCAGTGCTTCATCTTACACATGCTGTTGATGATTCAGTGTAAAACATACCTTATATGGAAAAACATATGCTGGTGTATATTTCATTCTATAACTTGCACTGTAACTA
>contig_2845
TTCCACTTTGGGGACATCCATTGGCCTGCTGGTTGGGGACAGGACTTCCCGAATTGAGTGTCCTCGGAGACAGATTATTAGGCATTATCAGAAATTCTTGAAGTTGTCCGACTCGTTGTCGCTGGTTGACTTTACTCAAACATTCCAA
>contig_2847
CATCCACTTGTGTATTTTTGCATGCAATCTTATTCATTATTCTCTAACCGAAGGTGGCATGGTGTCGCGTCTGCTACTCCAAAACTTGATCCTTGATAAAATGAACTTCCTTCTTCGATCTTGATCGTTCTTGGCAGTGAGAGAATGG
>contig_2848
GAACCAAAGCAATACCAATTCAAAACACACACACAAAACAAAAGCGATACCAACTCAAAACAGACACCAAGGTGATGCTCCAAAATGCTCTTACTAATCTACTACTTATTTGTCCCAGCCGGTTGATCGCTTAGCATTTTTGCGTGGT
>contig_2850
GAGAACTCTCACTGCCAAGAAACATCAAGACGCGACAGCTAGAAAAGCCTCAGGTTACACCAGGACATCAAAAACACCAACCACACCAAGGACGTCAACACCAAGACTTGCGTCGCCAAGATTTCCACCGCCAAAACTTGCTTCACCG
>contig_2851
TGTTGGTAGGTGAGCCGTTATCCGTGGACACATTTAATCTTCTCTGTGTAGTGGCTTTGGAGCTGGAAGCTACCTCGGTCAACATCAAATCGACTTCCGTTCGGGTTGCGAGAAACGACCGGATCACCCGACGCTTTCCGTTTGCGTG
>contig_2852
CCGTCCCATACCATGCATAAAAATTAGAAAGGAAACCCTATTCGAATCTTCCCTCCATCCGCACCTTAGGGCAACACACGTACACGCATCATCCCCACCTCCAACGACCAGAGTCATGCAACATCCCTCGCCACCACCACCAACGACG
>contig_2853
CCGACCAGCTCGCCGGTCCGATCCTTCAGGTCCGGCCAGGGGTCATTGACGCAATCTTCGAAGGATTCTTCGTCTTCGTCGGAAGTGAAGATCGAGGACTTGACGGCCGTGGCGGCTTTGAGGAAGGCTTCCTTGATGGAATCCGGCG
>contig_2854
CCGCACTCTCACATTCCCGATTCCCTTGTGTCTGGCACTCACTTCCATCGCCAATATATATTGTCAATTCACCCGACCTAACCCTCGTTCGCTAAGCTCTTTTCATCTCCCAGCTCTTCATTCGGCCATTTACTCCTTTTGTCTCGTC
>contig_2855
ATCGCTTCCCGTTTTCTGCTTCCCGCCACCGTTCGTCTCAGTCAATGCCCGTAGCCGAACGGCGGTCAGTAGCAGCTATGGAAAACGGCATCGTAGAGAACGGAGTCTGCTCCTCGGAGTCGGCTAACGGGAATCGCGACGTCTGGAG
>contig_2856
GACTTTAGTCCGTTCGCTAATTTAGAAACAACGTTGAATTGTTTGCATTATTTGATAGGTGGGTGTATGGAGCCGAATACGATATCTAACGGGTTTGCCAGCCCTGGAATGTTATAGGACAAAGAAGTTGGGAATACCTCGAGACGAC
>contig_2857
TACCACGCTACCAACTGCGCCATCCGACCGTGAGTCTTGACAATGAGGTTGCCATCGGTAAATGTGGTATATATACCTCAAGCAGCCCCCGTCAAGGGAAAATAAAGGATACACTCATATCAATAAGCAAACCTACACATAGTACAGG
>contig_2858
CCCAGATCTATCTATGGATATCGAAGTACTCGGGTTTCCCGCGTCTCTCTGGTCTCGACTCCAGCTGCTCTGAGTTTGATCCCCGTGCTCCCGAGAGTCTCGACTCGCCCAGCTTCTCTGATTTTGGTACCCTTGCTCTCGGGAGTCC
>contig_2859
TTCGACGAAACAACCAGCTTAACAATTCCTTACTCCACACCTTCTTCATGGCGCAATTGATAACTACAATCACGATCATCATCACACCCAAGCAAGAAGACGATTTCAAACCTACATCCTGTTCCTTCCAACTCTCGGCACCTAAACC
>contig_2860
TTCTTCATGCCAGAGACGAAATTTACAGGCTCACGTACCACGATCTCGCTCCCTTTAGCTGACGCTTTCGAATCGGATGTCAAAGGCGATTTGGTAGAGGGAATCGAGATGGTGCCCTCGAGCAAAACTAGCAGCGATATCATCGAAC
>contig_2862
AAATAAAGGAAAAGAAGATGTGACAGTAGTAAAAGGGCCTGAAGAATCAGGAGGAAGTCAGATTCAGGCGAGTGCTACTGCCGATTTGGATTTCGCAAGGTTTGTAATTCATTTGGCTGGATCGTTGAATCGACACCCAGTCAAGAAG
>contig_2863
GGAGAAAGCAAAGCAGAGGGAAGAGTTTGCAGAGAAGCAAGACCGGACTGAAAGCAAGTGCATTTAAAACAAAATATTACAATTTTTGTTGGACGAATCTGAAAATTGGACGAATCTGAAAGTAGTGATGATGATGAAGATATGATTG
>contig_2865
CTTCAGCGCCACCACCTCCTCTGGAGTAGCGAGCACCGCCACCTTCACCGCCTCCATAGCCACCCTCACGACGACCACCACCACCTCCGTATCCACCGCCACCACCTCCACGGCTGTACCCACCACCACCGCCTTCACGGCGACCGCC
>contig_2866
CGCGAGCACAACCACAGCGGATGAGACTCAAGTCTCCTTCGTGTTAGCTGAGAATGCCCCTTCCCCAAATTCAGAAGATGAATTCGCAGAGGGTGAAGCACAGAGAAGTGACGTTTCAGGAGTATCAACTTCTAAGATAGTGGAATTC
>contig_2867
TTCTCGATGACGCCTGGCGGCGGTGACGGCCTCTTGCTCGTCTTTGCTCCTGGAGATTTGGGGTCCAGATTGTCTGGTAAGGGCCCGTTTGGAATTAACGGTGAGGATCGGTTTCTGGGTATTGAATTTGATACTGAAATGAATGGAG
>contig_2869
TTACAGGGCCTTGATGCGGTGGCGGAGATTGCGAAGAGGGAGAGGAGGGTGATGAGGAGGAGGAGGGATCGTTGACTCGTTGACGCCATGGATTACTAGCACAAAGGAAGACGGGGAGCCTCTCGTTCTCTCAGTCTTCTCTTCTTTC
>contig_2870
GTACCATTCGACTCTACTGGCTCCGATTCTCCATTCGAGCTCATCCCAGGCGCATTCCACCTGAACTTCGCACCAGGATGTTCCAAAGCCAATAATTTCTCGCCTTCCTTACCATAAAGATTTTCCCTCGCCGTTCCGCCAGGTACGG
>contig_2872
TCATGGCGTTGGGTTTATACTGCATGCTCGGTGGGGGCGGCGCACCATTGATTGCGATTGGATTTCCAAACGTGGCTGCTACTTTCCACGTAACAGTACCAAAGGTTGCCTTGACCACCGGACTCTACATGATGGGTCTTGGTCTCGG
>contig_2874
CGGCGAGCTTGGAGGGCAGATGTCTCTTTCTCTTTCTCTTCATCATTAGCTACCAGAAATGCGCCATCAGTCATGACGAGACCATCACCACTGGCACCATTTGCCATGACCGTGGTGGTGACTGAGGCATCACTTCTGCGACAAAGAC
>contig_2875
GTCTGCTGGGGTTTGTGGCGCTTGGATTGAGCGGCATCCCTTTTGTGTTTTGGATATATGGGGAGAGAATTTTGGGGAATAGTAAATGGGCGCAGGAGTTGGCTAGGGAGAAGGAAGCCGCAAAGTCGCCATGACGTGCGCACCGGTT
>contig_2876
GTAATTTCAAAAAAACCCCTTACTTGCCAACCTATTTTATAAGTTTTATCCTTATTAATAGAAACTCTAAAGGACCCCTCTGCGTCAGTGAATCCTGTTATAAATCAAGCGGATAAATTAGGGACCCCTGAATAGACTTGGCTTAATT
>contig_2878
CTGATAGAGATGCCACAGCTGCTTCTTCAGGAAGAGCTGCAAAGGCGAAGAGCGGATCTAAGCCTAGTAGCTCGGGTCGGGCATGCCCTTTAGGAGGAAAAATTCAGGTTGCTGTTCAAGTTAGTGAAGTTATTTCATTGTAATTAGA
>contig_2881
TCAACTTGGTCTTGTGATATCCCTTCATCAAGTGTCAGGCTAGTAACGATCTCATCTTTCGAAACTACATCCATGCTCCGAGAATCAGATTCAGGAACAATTTCAGAACCTTCTTTGCATTCTTCTTCAGTAGCATTAACAGTTAGCT
>contig_2882
TATTGGAGAAGTGGGGATTGCCATAGAGTTGAGGCATGGGAGTAGCAGAGAGAGTAAGCCTGGAAAAGCACATGGACCATGGAAGCAACGGGGGTCAACAGAATCACCTACCATGCATTGCTCGGAAGATGGACCATCATATATTTCA
>contig_2883
CAGGTATTGATGTAACTTCATTTTAATGCAGTATGATGCTTTTAGAGATTGTTTTGGCCAAACAATTTCTCTGTGCACACTAATAAACTATATCAATTTCTCTGTGCACAAATAAACTTTACTAAGCTTAGAGATTGTTTAGGCTGAA
>contig_2884
TCAAGACAAACATGGATCAGCACGCCCCAGGTTCAAACCTCATATTCCCATGGCGCTGTTACGGTCGTCTCACCATCAAAGATCCAGGTTGGCGCCCAAAAGATGATTCCAACCCAACCAGCGGCGCTCGCGACATCCCAAGTCTCCG
>contig_2885
ATTTCGTGTTCGTTCGATTCGGCGTCGCCTTGGGCAGAGCGGTGTTTCGCATCTTGTTGGCGGGCGATTTTCCGGTGCTTACGTTCACGGGGCACGAATTTCGGGGCCATCTTGAGCGGACAATGGACTGTAGGACTGCAACGTCAGA
>contig_2887
GTCGAACGGACAAACAGAAGGTGAGTTTCCGCCACTGTTATCAAATCAAAGAGACAATGAGGTGGGAAGTTACAATTACTGAAGGAATGCTTCTGGCAAGGTATTGATTTCGAGATGCCAGAACGCTTAGGAGTGCCAACCCAATACC
>contig_2888
GCTGAAGCAAAACCCAAATTTCAAAATTTAGGGTTTTGCAGAGGCATCTTCTTACTCTCTCTGTGTTGGTTGCAGAGATGCTCCGAGTGTTGAGGATCAAGTGAAATCCGCTATCTTCAACCATGTCGTGGTCTGGGGTTTGTAAGAG
>contig_2889
CCTCATCATAGAACTTGTTCGACTCAAGCAATTGTAGTAAAGAAAACAAATCCATAGTATAAAGCCCCTCGATAGTCAGCTTACGCTTTCTACTCGTTTTCTGTATATTTTTGTAAAAGAAGCCAAAAGCACAAGTTGCTATTTTCTG
>contig_2891
GCCAAAGTACTGTTTGCAGAGGGCGAGTAGCTATCCGTTTTCAGAATTTGGTTGTGTCCGGGATGATCCTTCGTCGACCCGAAAAACCATCTCTCTTCTTTCGGCTTCTTCCTTCAGTGTCACGCAGAGGTGGACAACATACTCGCAC
>contig_2893
CTGGACTTCTTACTGGAATCATCATGGACCCTTTCAGCGGTCTCGCTCCAGTTCCAGCTTCCAAAGCGCCAGTTGCCCCAGTTGCCGCCCCGCAAGCGCAGGCTCCTAATGCTTCTGTACTTACGCAGGATGGAGACAAGGAAGCGAA
>contig_2894
GATCATCCCAACAAACCCAAAACCGGAAATTCCAACTCCAAACACAATCAGACACAGACATCGCAAACATGGAAGTGAAGCTCGATACGGTTCCGTCCCTGGTCTCCAAGCTCAGCTCTGTCTCCTCCCAAACCCGAGCCGACGCCCT
>contig_2896
GTCAGGATGAGCTCACGTCCATCTTTCCACCTCAAACTTCGTTCTCATGTTCTTTTATTTCTTCCGTCTCATTGCTTGGTAAGAAGCAATCAAGGCAAGGAAGCGGATTCTTCGAGGATTGTTCAGTAAATCAGCGCATTTGAGGGGA
>contig_2897
CTCCTATCAGCAATTTCAGTTCATTTTCCACAAAATGTGACAGTATCGATGCAAACAAAAATGACAATAATAACGTGAAAATTAGCTTAGGGAAGATAGAAAACCCGGCAGACATTCCTTATCAGAATGGTCAGACTGAAGTATCGTC
>contig_2898
CATGTCCAAAAGATCGGGCAACAGAGCGGCGTCCCGAACGCCACCACGCTCCATCGCTTTCACACCAATTCTGCTTTGCAACTCGGGACGCTGATAGTAGTCTCTCCTGCTGCATGAGAGCGCATTGCCTCCTCCTTCAGGTCCCACG
>contig_2900
GAATTTTGGCGATGGTGGATGATGGATAATGGATTGGTGGTAGAGCGGTCGCTTTAGGTCTGAGTTCTCGATCCTTTTCTCGACGAGCATTGGGGTTGTGCTGGGTCGACGATGAATGCGTAGGCAGGCGAGACAGGATGGAAGAGTG
>contig_2901
CCTCGCCAGTGGTGATGGACCAGGCGGAAAGGAGAATCTGTTGGCGGAGTTCGTGGGGGAGCGTTAGGAAGGATGTCGGTTTTTTGCTGGTGCTTGATGTCTTGGGCGTAGTGGCGCTCTCGGTCTTCGCTGTTATAGGTAGGACTGG
>contig_2904
CTCGTCCTTGGAATCATTTAGTTTTGTGTTTTCCTCTCACAGTGACCTCTGTCATCTTAGTATCTCATGTGAGAAACTCGAAGCTATGCGTATAAACTGGAGATTTGATTCGCCTAGCAGCAGATCCTTCAAAGTTTTTGCTCCAAAT
>contig_2905
CCATCAGCCTCCCTTCTCAACGGCTGTCCAATGACAAATCGCGCTCTTTCCTTCCATCCCACAATCCCTCCACTCACAGGTTTAAAGTGAGGAATTCAACCTGTCATTTTGCTGGTTCGTTTTTGGCCTATTGGCGCGCCATAGTGTT
>contig_2907
ATCAGCGCGATGGAAATACAAGTGCAGGCAATCACCTGGCTATGGAACAGTGATGGACGTGTCGTCTGACTAAGGACCTCAAAGTCGGTACGCTCTTCTCTCTTACCTTTGCATCAACCTAAACTTTTAGCCCGATATCAAGATCGAT
>contig_2908
GCTTTAACTACAAATCGCCAGGGAATTATCAACATCGATCTCGCGTAACGAGACTTATACGGTAAAGAGCACTTTTTGATACCCTCCAGACAAGCAGTCTGTCTCATTACTCCTCTCAAGAACATATATTCATCCGTCTTCTCGCGAT
>contig_2910
GACGTGTCGGGGTCGATAGACAGTTTGCTATCAGACTTGTCAAGGTCGACTGAGTTTCATGACTTCATTAGGTCGTTGAACGAGTTTAGCCACCAATCGAGTGGAGGAAGTTTTGACGACATTCCAAAAGTCGTTGGGATGAGTTTAG
>contig_2911
AATCAACCTTCAAACCTCATTCCACAACTCACATCTCCATTCCCATTAAATCCTAACGACTCTTCCTACCAGAACTAATCCCAAAAAGCCCCACCAAAGACCTTCTCGACCTCAAAGTCCTCCCCGCTTTCCCTTTATCACTCTTTTC
>contig_2912
CCCTGATTCACATCCATGGAGGTCAGCGAGTCGTTGAGCCGGTCGACCACGTCCTCAAACAAGCCCTCGCAGACGGCCAGAACTTTCTCCAGGCGGGTGTCGTTGACGATGTTCCGGCCGATTTTCGCCGGCAGACCGGGGAGCTTCG
>contig_2915
TAAGAGGAAACCCCCATACTATGTTTTCCTGACGAATTCCCTCTTTCAACTACGCAACACTGCTTGCCTAACTTCAATGCATCTTTAGGGTATCTTCGACTCTGCTTCGAGATTGACGAGAGGTGGAATGACTCCCCAAGAACGAGCT
>contig_2916
CTCCTCTAGAGTCTGGTTCAGGGCAACAATGTACTGCCTTAAGTATATCTCACAGCCCGTAGCCCGTTCCACTGGACATGAGCCCTTTGGATGAGGTGAACATGGCATGCTAGCTTGTATTCCAACGGATGGGAGCTCATCATTCAAG
>contig_2918
CTGAAAAGGTTTTTGAGCTCTCAGATGAAAAACGAACTAGCTGTGTCCCAAAAGGCTGTATGGAAGGCAAAGAAGTTTCGCCTAGAGGGGATGATGTGGATGAATCTTCTAGATCCTCTTCTGGTAAACTATGTGTGCCAATATTGCC
>contig_2919
CGTGCATATACTTCTGCCCCTGGTGTTCTGACATTACGGTCTTGTATGCCATCATCGCTTCACCAGCAAAGAAAATAAAACCGAAGAACATAAGAAACGGATGAACGTTGAAAACTCGATCTGAATTGTCAGAATCATAATCGATGCC
>contig_2920
CGACCCGGCAACATAACTTCAATGTCACCGGCGTCGATCTGAATGCATTGCCCAAAGCCCTTCACCGTGTCAATGGATTACTCATAGCCGACAAGCCTAACCAACAATATCACGCTTGACCTAGCAATTTATCGTCCCGAAAAGCCAA
>contig_2921
TCCAATGCGGCGAACTAAGCCTACGGGATAATGGGTTCAGAGCCGCGACGAATGGTTCGACGACTACTTTATGTTCCTCGTTGTACCATACTTGATCCATGTGTCCCTTGAAAAATGAATTTTCGAGGCGTGGTAGAGCAGATACGAG
>contig_2923
GTAACTCAAGCCGTTCGACCGGAGACCTATCCGAGCGGTCCGCTGCATTTGCCGTATAACTCATCCCCGCGCCTTTGGAGTATACATCCCATCCTCCACGCTCTTCCAACTACATTGTAGTAACTCAAGCCGTTCGACCGGAGACCTA
>contig_2925
AGCCATACTTCGGCGGCCAGCAAGGCGGTAAAGATGGCAATATATCCGGTGTCTTCCTGGCACTGCAATCACACAGTTCATCGGACCTGATGCCAACGATGAATGAACTGATAAGGAGATAAACCGATGCAACATGTCTTTCCCTCAG
>contig_2926
ATGGCATCATCCTGAATCAGCATGGTAAACCTGTCGGCCGTGTTGCCAAGGGAGACATTGCTCGTGTGTACCGACGTCAGTACAAGTGCGATGGAAAGGGCGAATTCCATAGGTCGGATGGCGCGGTCGTGGCTCGCGCTCAGACGTT
>contig_2927
ATCGGTGGGAACTGCCGATACCTCCAGAGTGTAAGCAAAGTTTGAAGTCGTATCGATGTCCGGGACTGACAATTCATAGGTCTCCGTCAGCATGCCCTTGAGGCTGCGCACCACCAAAGAACTCTTCGATTCATTGGCACGCCGCGGA
>contig_2928
CCCAATATCAAGCCCATACAAACGTAAACATTCACTCCTGACCTATTCATCTTCGACATTACTTGATTCCCAACAGTTTGCACATGGATCAGAAGCTGACGAGTTCCGACTGAAGAGGAAGAATCTCTCCTTCGCGCGTTGGAACGTC
>contig_2929
GCGCCTTGCGTCTGAGGAGAGCACGTGGCTGATGTCGGATTTTGCATACTTTTCCTGGCCTATGAATGGACTGATTGGTTCTTACGCAACGGTGCGGTCAAGGATCAGTGAGCGAGAACCAGCATGGAAGGACAAGATTGACAAGGCA
>contig_2931
CCTCATTGCACATTGACATCGCAAAATGAGCAGTCCAGCTTTTGCCAAACTATAACCCGGAAACGTATGCGTAGATCGCATTTCTTTGTGAACCGGATCTCCATTGGCATCTGACGCCTGTTAGACCTTACCCATCTCTAAGTATCAC
>contig_2932
TTCATGAACATCTCGCACTCTGTGTGGACGCCTGAGACTCTCCAACTTTCAAGGTCCGCTCTTCGAAACACGAAGCTTCTCAGCCACCGCCTCACCATCACAACTGGGCAACACACCAAAAGCATGGAGAGGCTTGCCAACGAGCGTC
>contig_2934
CCTGTCCTACGTTGCATGCCGCGCAAGTCGTCGTAGTCTCGGGCGATGTAGAGGCTTACTTCTCCTGGGGCGCCGAGGTGGCAGTGGTCGTTGTTGTAGACTTGGCTGGGGGTGGGTGTTAGTGTTGAGTCTTACAAGATAGGACTGG
>contig_2935
TATCAATCTGGATGCTTCATGCTCTCGACTTGATAATCTTCATGCTCCCGACTTGACAATCTTCATGCTCGACGACAACAGTGAAATCCATATCATGCTTGTCTCATCCATCTTCCTCTTCGTCGGTAATAGTGCCATCCATCTCGTC
>contig_2937
CAAGGCAATTAATTCACAATCTGACGCTTTTCTGGTTACACAACCCAATTAACTGATTATTTGTTGGCCTAGCACGAAGAAAAGACATAAACCAAATACTGCCACCATCAAATGCAGAGTCGATGGAATCACGGCCAGTCGCGAAACA
>contig_2938
TCGATCTGTAAGGTTTGTGTGTCAGATGCGATAGCCTGGGGGAATCCCAGCCTCATTTTCGGAGGATACCTTTATGGACCATCGGATTGCTTGGGTACTCTAAATGTGTTAGAAACGGCACATACCAGTCCGAATGGGGCAATCCCAA
>contig_2941
TCTCTATCTCTCTCTCTCTCTCTCTCTCTAACCTCTTCCCTGTAGTAGTATATACCATGTAGGATAGAAGAATCAGAATAATTCTCCAGCGTCTACTTAATATCATATATACATCTGTATATATACAATTTCTTCATTTTTTCAGGCG
>contig_2942
AATTGAATTGCTTCAATGAGAACACTTTGCATTTCAAGATGCTGTAATTAAGTTGAAACTTTGAGAGTGGGTGATTCGAGCCCTGGGCAGGCTGGCTGGGTCTTTCCTTCTTGTTCTGATCCCGCCACGAGAAAGACACACAGAAAAG
>contig_2943
GGGTAGAGCCTTTTGCGAGTCGGCAGTTATATCCACCGCAGGAATAGCACTACATCTGACGATTTCCGAATCCTCCAGCTAATGTGGTCCTGCGGCCGCACTTAAAGCACTCTGTGCCGTCCATGCGACCATCGATAGGACAGTCACG
>contig_2944
CCCTAACCCTCTCGAATTGCAGCTCTCCTTCCCCTCTCTCTCCACCGCCGATTCTGACAGTTCTAGAGAGAGAAAGTGAGGGTTCCACGGACAAAGCCGAAGCCCTAAACGCCGCCGTTTCGAGTGCTCGATGGCGCTTTACCTGCTC
>contig_2945
GCAGGCTGACTGAAGCCGAATGCACCTGAAATCCAGAACTCGAAAATCTATCAGCAGTGCACTTTCCTGTTCTTCACTCGAGTTAATCGTTTAAGGGATGGCTTGCAAGCACACTTGAAAATGCTTTTCGTCGGTAGACCCTGTTCAA
>contig_2946
AGTGTGCACAATGAGAATGGTCTGGAACACTATTCTCTCTCTGATCCTCTACTTGATCTTCCAAGTTTTGATGCTTTAGAACCTGTACTTCAGCAAGAAGCAAAAGATGATTCAGGTCCAAAGGATCTCCCTGGTTTGAGATGTTCAG
>contig_2947
GCAGATCGGTGGCTCAGTTCAATAAGATCCGTCGCAATACGGCGGAGGCGTCGTCGAGTGAATTTTCCGGTCGACGGTGAATTGCTGTCTGAGGAAACAGTGAAGGATGACTTGGGAGCGAGGGAAAGGGAGTTGGAGATGAGATAAG
>contig_2949
GCCTAGGCGTTAGAAGGGCACGCATTCGATAAACGCCCATATGCCCCTGTGAAAAAACAAACAGACAGTGCTGCCTCCAATTCTGTATCCAAGCGACATGGCAAACAAGAGTGATTCCCCGAAAAGAGCTCTAGACGCTTGAAATACCA
>contig_2951
CTTCCTCGCTGGCCATTCAAGTCCACCATAACTTTTCGTCTGACCATACACAATTTATCACAGCTTTCAATTTTCTCGGACAATACAAAGCAAGAGCGGTTCAGAATGACAGAAAATCTTCCCGTGAAGAAGGCTATTCATTCCGCAGA
>contig_2955
GGGTGGAACCACAATAATCGCAGCTCCGGACGACTGGGTCTGGGTCGGTAGCACGAACCTCTCACCCCAGTGTTTCGGGCTTCGAACTCATCTTTTTCCCAAACTTTCTCCGTGGATATGTCGTTGCGATCGTGGGAGGGAAATGTCAG
>contig_2956
GGAGTTATGGCTGCTGAGAACTGTCAGCGGCATCTGTTACAGGAACTCGGAAATTTGGAGACCCGTCAGCATGCTTACCTTAGGGATGAAGTGCTTGAAGGAACAATTCCCATCCAAATCTCAAGGATGTGAATCATTCTGGTACATGA
>contig_2957
ACAAACCCATTGACGAATATTGATTTCTCGGCGCTTAGAGAGAGAAAGAGGATGAGAGAGAGAGAACTGAAGGACACAATCACTCTGCCTCCCCCCAAATCGAGCCTTTAGCTTCTTCGTCTTCCTTCTTCTACCGATTACCACTCCTC
>contig_2958
ATGGAATCACCTCGTTTTATGATGCGAAGGAGCTTCAAAGTCTTTGTGCGATTGTTGCTAAGGATGAACGTACAACTGAATTATCCTGGGCTTTTGGTATGACTGCCACAATTGAGGCCCCGGAATCTTCACTGGCAAACAATGCAGGA
>contig_2959
CACCTAGTATCTAGCTCCAGTAACAAGATTATCCATCTCCAACACCCTGTCAAGCGTCTCGGTATCTACCATCCTTTGAAGCCAGACCAACGCTACCAACCATCCTCTCCCATCTCTCCCTCTTTTCATCCTCTCGTCGAGTCTCATCG
>contig_2960
CTACCGTCCCCCGACTCCAAGGGCCAGGGCCAGGGCAAACCCGCCGTTACCGGTACCGTTACCGTACTGGATTAAGTGGGGAGGAAGGGTGGAGGGGATCGGAGAATGCCGTACCAGCCCTGTACAATACGTACTCCCTCAATTCCATA
>contig_2961
CGATATCTCTTCGGCACCTTGTCCTAGAACTACGGAGTACAGGACTTGGATGCGGCCCATTGGTGATCGGAGGAACCTGGAAGACATCGCGGCAGGTATTATCCACAGTCACGTGGAACACCCCATAGTTCTTACTAAGAATCATGGAG
>contig_2962
ATTAAAAGTCAACTTTGCGAAAACTTCTGTTTCTTTTTTGTTTTTTTGGCTCCATCTATTTACTGAAATCGGGTTCTTGAAAGCCTTGTTAGTTGTAATGTATCGATAGCCAGCAAGCTCACTTTCGTGACTGATGGGCTAATGGACAC
>contig_2963
AGAGAGAGCCTGCACTGAGTGGTAAATATATACCAACACCAGCTCCCTCATCCCTTTTACCTACCCACCACCACCACCACCAAAAAAGATTAAAAAAACACCACACCGACAACCTCACCCCGACTCGAACACAGCCCCTCCCAAAAAAA
>contig_2964
GAGAGGGTTTAGTTACTTGAGCAATACAAATGTAGTAATCTATGGGATTCTGTTTGTTGGTCGATCAATTTGTAGCGTCCGTAAAGATTCTGTGTGTTCTTTTTAAACATCCTTTGCAATTCAACTCTATCGTGCACAAACTACGATCA
>contig_2965
CTCTGACCCTCCTCTTCCTCTTTCTCCTTAAATTGAGAGAGGACTTCGGTCCACTTTGTTTCTGCTTCTCACTTGAGAGCAGGCTCTGGCTGGAGATTTGTTGCTCAATTGCTCATTTGCTCTGCATATGAAAAAGTGCTTTTCACAGT
>contig_2966
CGGGCGAGGTGGAATCAGAAGGGGATGAGGACGACATGATTGCACGCTGCTTGCGCTGCAAGTTGACCGTTTGAGTTTGTCCTGCAGCGGGAGTGTCCGAGCAAGCAGGCAAGCAAGCAAGCGATTCGATGATGGCTGGTGGATCGTCG
>contig_2967
GTTGCGAGATATTGAGGTTGACACTTGTATCCAATAAATCTTGGTTTGTCTTAAAATGCTCTTGCACAGCTCGCGCAACCTGGAGAACGGCATTGAACTCGCCCTGCAACACACTGAGCTGTGATCGTTTTGGTCGTGGGATTTGCAAC
>contig_2969
TGCTCTTACCGTCAATCTTCTCAATCACTCAACACCTCCTAACATTGAGATCTATTGCACACATTCTAATTCCACTCTTTTTGCCATTGTATATATCAACTTCCTCCTTTCCTTCTCTCGCCTCTATAGACTCTCTCATAACTTTCTTC
>contig_2971
CTCTTGCAATCCCCCTGCCCCTCATGTGTGCCAACGATAACGCAGCCGAGCAGCTTTCCGATGGAGATCTTTGCGAAAGTACACTCGTACTCATCCAGAGAGCCTGAATCGCTAATGGTTCCTTCCGATTTGAAAACAGCTGGGCGAGG
>contig_2975
CTGCTCGTTTGGTCGTAAAGAGGTTAGGAAAACGGGATTCCAAAAAACTGTGCAGTCCACAGGATTCATGCCGCGGCAAATGGTTTTTCCAGCGACGTGGGATAGTAGTGCAGGCGAATGCGATTGTTGAAGAGATCCCAACGAGGTGG
>contig_2976
CCCTCCCTCCCTCCCTCTCTACTCTCTCCATCCCTCCCACTCTCCACCTCAAACAACCTCCGTTCCGTTCTCCTCTCTCTCTCTCTCTCTCTCTTTCCCCTCCCCTCTCTCTCTCTCTCTCTAAACGCTCCAATCCCACTTCTCCGTTA
>contig_2977
ATTTGAGGCAGCTCACATCATCGAAGCCATAGGAGTTTTGTGCCTCCAGTCGAGCTTGTATTTACTTTTTCTTCATTTATGTAAACCCTGCCAATCTGATAGTTTAACTCGAAGAAATACTCTGGGTTTCCAAATTGAGAGCAGGCGGT
>contig_2979
CCGATGCGTGTGACTTGTAAATACTAACCAAGCTCCCTACTATTTGCGTGTTCTTTCTTTTCGAAAATGTTGTGCTTGTTAGCGAGGGGGTGGGTAGGTAGCAAATGTAGTTTTCCTACTATTTCCTTCAGACTAGGTTGTATGGTGTC
>contig_2981
CCGTGTCGCTCTCTCGGTCTCGCTCTCTCGCATTGTTGTGCCAACTCACTCCCGTTGCCATCGTCAATCCCTATGTTCTTCCTCCTCCTTCTCCTTCTTCTTCTCCCTGTCTCCTCACACCCACTCACCAAATCGCTCAGTCGCCAAGC
>contig_2982
GAGAGAACCCGATAACCTCAAAGGCACCCCCAAAACCAAAACCCTACTCTCCCTCTCTCTCCTCCCTCTCACTCTGTAATCTGTATGCGCTAGGGTTTCGAAATCGGAGGCCATGGCTACGGAGACTGCTGCGAGATCGAGCTCGGCGG
>contig_2986
GCATGTCTGTGTAACCCTGTCTTGCTTGATAATGGGCGAGAAAGAAACCTGGGCATCGGTATAACATTTGGCGCCATTGCTGTTGGTGAATTGCGCAGGAATGCCAAAATAACTGGCATCATTACTGCTGAAAGCGAACGACGGTTGAG
>contig_2987
TGGCATAATTTTTAGCCAAGGACTTTCTGGTTGTAATGGCAATGAGTCCGTAAGAACGTTTTGCGCCAGTGCAGTACGTGAATACGGCTATTCACTATTTGCGGACTTGTCAGCTGCCACGAAATCATATAGCCCCTTCACCGAATAAT
>contig_2990
GAGGGTCCCTTGTCCAAATTCAGCTTCGCTCTGCTCTGCCTTTCCTGTCCCCAATCCCACCTCTTTGGCTCTAAGCTGCTGTAATCCATGCTCTGGCATCCTCCATGAAGGCTCGCTTTCTATACTTTTTGCCAAGTACGATGCTTCGA
>contig_2991
TTGGAAAATGGCAAAGAAGTCACATTACCTTCACTTGATGCGTACGCTTGTCTTACGGATCCAACCACTCGGGATGCAAGTCGATATTCTTCATCAGGCCGCACGCGGGATATGTTGAGCTAGCTCGCCCTACCGTTCTGAAGATGACA
>contig_2992
CAATATCGAGGGTCATGTCTTTTTCCTGTTGAGGTACCAAAGGAATTGAAGTCACTAGAGGTTCTTTTTGCTCGCGCGCATTGATCAAATCCAAAGTTGGGACGGTGATATGAGCGCTTCGAGATGTAGTCTTCTTCCGCTTGCTTCTC
>contig_2994
TGGAAGCATTAGGTCCAAATATCATCACCGTGAGTGATCCGCCCACTTTATAATCAAACTATCGATGAGACGTCTATTCAGTATTACTCTCATGCACCATCATCTGACGTCCATGGACAGTCAGACGGGGATGCGTGGGCGCGTCAACG
>contig_2996
AATAAAAAAGCAAAGGCCATGAGATATTAACAAAAAGCATCCAAAAAAACATGCAAAATGGAAAGCCCATGCGGTAATATACATGTAAAACTCACTTGGAAAACCCGGATCCAACGAACCAAAAACCCTAAAAATTATTGGAATTGAAC
>contig_2997
ATTTATTCCTCACATCTCTCTCCCTCTCTCTTCTCTGTGAGTCCTCTCACCCCTTTTGTCGGTGTTAACAGATCTTGCATAATACGAGCTCTGTGGCTATCCAACTGTCGCTTTTTCTTCATCTTTCTTCCCATTCTCCTTCGAAACCA
>contig_2999
TTACCCGATAGAATTCGTTCACGAGCTCCAGCTATCCCGAGGGAAACTTCGGAGGGAACCAGCTATCCTGAGGGAAACTTCGGAGGGAACCAGCTACTAGACGGTTCGATTAGTCTTTCGCCCTATACCCAAGTCAGACGAACGATTTG
>contig_3000
TTTGATTTTTCCTAGGGTCCCGATCGAATCTCGTCCGACATGTTATCTCCAGTCCTTGCGAGCTCGTTTCTGACTGCACTTCTGCTTGGAAATGGTGTTCTGTCAGCAACAATCACATCGGCTCCAACGCCAACCTGTGCTGCAAATTG
>contig_3001
GTATAAGTTCACGATGTGTGGATCAATTCACGGCGCTGATCGCCCTGATTTATTTCATGCCCCACAGGAAAACTGGGTTCCTAATGTTCTGGAAGGACGGAAGAAGAAGTGGAACGCACTGCAACAAACATTGAACCTATCAAATGCTG
>contig_3002
GCATGATGATGTGGTGGCAGCGACGATAATTGGCTTTAATTTCACAGAACCTCGTTGTAGGTTTTTCCTGAGTGGTACTGCTCGGGCATAGTTACCACGGTTATCGCCTTGCTTGATCCGAGAATCCAAGGGATCTCCGACGGGTATAG
>contig_3004
CTCATAGTCATGGCTATGAAAGGAACGGAATATGCCAATCACCTGCCCGATGGTATCAGTGAACGTGTTCTCGTCTTTCGCTATGATCCGAGCTTGGTATCTCACTCTGTTTGTGAGGCACATTTGAAGAGCTCGGGAATTCGTGGCGG
>contig_3005
ACTTGCAATTTTATCTCAAATTCAAAGCAGAAACCCAGCAAGCAGTTCAGGGCACTTTTTCAGAGCCTTGGATTGAAAATGAGAGCGATTGCTCGATCTATTCGCCAATGTAGATTGTCTTTGCGGCATCAAGCATGTCATTACTCAAG
>contig_3006
ATTTTTCGATCCTCCCCTAATTTTCCATTCTACATTTTTCAATCACTATTGAATAATTTAATCACCCCGACAAGCCACGCCCCTTCAAATCCTTGTAACCCTCGGTCCAGTAGCCGGAATGGAAGAACTCGTCTCAAGCCAATGATGCC
>contig_3007
ATCTTCTCCAGGCAATGAATACATCGTATTCATCCTCAAAGCGGTTATTTTAGACCGTGACAAATGGTGGTTTGATCGTTTGTTTCGTCCGTTTGCGAGAAACGGATTCCTGTTGGTCGACAACCGAAATTTCTCGTTTACTCTAGCGG
>contig_3009
GGACTTCTCCATCACGTCTGCTTCCACTCCTCACTCACGGCCGTCTCGGTCCATACTTCGTGTGCTCCACTGCTCTGAGTTTCGTTTGGTTACCACTTACCAGTTCTGTAACCCATTCCTCAATTTCCTCCCGTGTCCATGGATATTTC
>contig_3010
TTTACCAATAAGAATTAGCATACATCTTCTCATAAGGCTTTCTTATTCGAATTGGTCTTAAACAGCCAAAGTCTTAAACACCAAATCTCTTGTTCATACCCTTACACAACCTACTCCATTTACCGGGATCTTTAATACATTGTTCTTGA
>contig_3011
TATTTTTACAAACCGAAGCCATCAAAACAGAACGATTTCCCCTACCATATGGACTTGTTCCGAGAAAAAAGAAACATTTAGAACCAAAGAAATGTCAGCCTGGAAAGACAACTATATTACGCTCTACCTCTGCTCCCTGCCGCAGTGAG
>contig_3012
CTTTTTCTGCTGCCATCTTCTCTAACTTCCCCTCAAGTTCCACAGTCCTTTGTATCATGGTTTCAAGTTCAGTTTTTAAAGGGTTTTCCCTAACGCTAGGTTGACGACAGTTGTCATTTTCTGTATCTGGAGTTGCGGCAAGCCTTTCC
>contig_3013
GGCCTGGGGGTGGGTTTTTCCATGATCCTATGGGGGTGTTATGGAGGACGTTCACAATGAAGGTACGGTAGGAGAGAGGATGTATAAGAATGGGGTAGAATAAGGGAGAATTATCACAAACCTCTCATCCCAGGCGAACAATTCCCAAA
>contig_3014
CCAATGCCTTTTCTTTTATGCGGCAACCATTCAGCTACCATGACTCTCTCATTGTTGGGATATCCTTGATGGAGTGGACGAACAGCTATGACAAGCATAAGGAGAATAGATTCCATCTTCGAAGCGGTTCATCTCATCGTTCCATCTTC
>contig_3015
AACGCGACAATCATCAGCAAACGGAATAGTCGTGACACCCTGCACCCTGCACCTCCAAGTCATCGCGGAGAGCTGCATCTCACTCCCCGATGGAATTATGGCACACCCATGACATCCAGAGGAAATCGATACCTGTCCTACGTTGCATG
>contig_3016
TTCGTTAACTGGATGGTTGGGAACACCATTCATTCTTCCACATGAGACACTTAACAATGATTATCAAGGGGATGGGAAGCAAGAGGATAGGAAGCGAGTGGATAAGAAGCAAGTGGATAAGAAGCGAGTGGATAAGAAGCAAGTGGATA
>contig_3018
ATAGCGACCAATGCAGCTTCATGTCTTGCAAGAATTTCACTGAACTCTGATATGAATCTACGATTTGATGTATGTGCTGTGAATTTCAAAGGGATCTCTCGCGAAGGTAATATCTTTGAGCTGGAGCCTGGAACAACAGAGCAGACAAA
>contig_3019
TGCTGAACTTTGATGCGTGCAGAGTTGGGGAAAGGAAATATAACTTGACAATTATCTCCATGCTGCTTGTGATCGTCTAAATCCACTAGCTTGAGTCACACGAGTTGCCTCGATTTTCATCTCATCCCATGAATATGGTACAAGCTTTT
>contig_3020
CGTTCTTTTGGAGCAATGGTACAATGAAGAGGAGGAAAATAAGAAGAAAGAGAGGGAAGAAAAGGAGAACCCACAACTGCGCAGCGCAAGCAAGCCCAATTCAAAAGCGAAGAACGAGGCTCCTAATCTGAATGATGATTCTTGTTTTT
>contig_3021
CTGCCCTGCTATATCCGAGGTCATCTATTTGCATAGCCAATGACATTGTGCGGGGAATCAGGGGTCGACATCTCAGTCATGCCTACTCCTACTTTGAAACTTGGACCTCTTCCCCGTTGGTGATGGTGCCTTGTTCTCGTTATTCAAAG
>contig_3022
ATTTGCTTCAGAAAAAGTAGACTGACTCAAATGTGCATTGTCAAAGGTAGCCCCTTCAGCATCAGCGTAGTCGAAATTAGAATATGTAATATGTGCACCTGAGAAACACACATGTCTCAGACATGCATAGCTGAAGTCAACATATGACA
>contig_3025
AGAGTACATAACGCTGGCCGTCCGTATCTCTGAACGCTGCAGCATCAATTGCACCACCGGCTCCAGGCGAGGTGATGAGAGGATTGAGATCGGCGCCATTTGCAGTAGGATCAGGACACACCAATGGTCGGTCTGCTGCAATATATGGG
>contig_3026
GAGTCGGTTTGGAGCTACGTTTATTATGTCAAGGATGGACCGATAACCGGACTGCTGGTCAGGAAGGTACGCTGCGCCAGAAAGTCCCTTCTTCCTTCCGGACACCGAGTCACTAGGTATCGAAATGGGGTATGACTCAACGGAGACGG
>contig_3027
GTGGACAGATATCCAGCCGAATAATTAAAGCGACAATGAGAACGAAGACGATGGGTTGAGACTAGTCTATTGTTTTGCTTGCTTTGTTGGGCTATATCCATTTTTCAGGCAGTAGATAGTCAGTCTGTTGGTGTTTGGGCCTGTTCGAG
>contig_3028
AACTACGGCATAGGGCATAGGTGTAGATAGATATCTAGCCGCCAATGATTGCGGCAGGCAGAGTCTATGTGTATGATGAAAACACCCGCCTGCATCTGACGCGACCCTCACTGTAGTTCTATATTCTCGAGCTGGATCAAACTCCGTGG
>contig_3029
CTTTCGTTTGCCCAAATTCGCTTCATTGATGCAGGCATGTCTGACCAAACATACAAACAGGCAATGCGGAGAGCGGCTCAGCGCCCGTAAGATGAAGTCTGCACTTCTGCATAACTCGCAGAGCTTCGCCATCACCGTCCGCGAGACTT
>contig_3030
GACGTTACGAAGAACGCACCGACCTATAAGAATGAGGTTACGGCTATGAGTATGCTTGGGATGGCGTCGTATTCGACACTGGAAGATGCAAAGAAAATTAAGATCCCGTTGTTGGCGATTACGGCAGAGTCGGATTCCATTACGCCTGC
>contig_3032
CCATTCCGTTTAGAGCACGCAAGAGAATGTTTGGTCGTCCTATCTCTCCTCGCCCACAGACCAACTATCTGACACGATGCCTACTTGTCACACGGCAGACGCGCAAATGGGGCTTTCCCGGCTAAGTGCAGTCTCAAGTCACACAATTT
>contig_3033
CTTTGTTAGATTATCGTTCAAGGACTGGGGACCCCGGAAGCGAACAAACACTCACATTCCGTTGCTGAAAACAAAACGTTCGACCATGATATAGTATGACCGGCTAGTTTCTGGCTGATTAACATCCTCTCCACTCCACTCGCGACCGT
>contig_3035
GCCAGCCAGCCTGCCGTGAATGTGATTGAAAAATCTGATTGATCTTCATACTTGGTAGATATCCCTGCGGCTGAGGCTCTTATAACCACTTGGTCCCGGCCAGATCCTCCAAGGAGAGAGGCAAGAAGCAAGAAGCAAGAAGCAAGAAG
>contig_3036
CAGCGCTCATCGAGCGATGTGTTCGAAGACTCCAGAATCAACAGGACTGAATAAGCTGACTGCGCCGACCGACGGCGGTACAAGGCGAATACACAGGCATTGGCATACAACGGTAGCTACACCACAGCGCGCTTTCGTTTGCCCAAATT
>contig_3037
CGAGGATTGTCCTGGTCGTATGAGAGGAGGGATTTTGGAATGCGCCGATGGTGGAACTTTCTGATATCAGTGGAGAAAGAGATGGTTGATGTGGTGTCCGGAGCTTCAAGTGTGGCCTAATTCAGCCACTGCCAAGAGAGCACTTCTGA
>contig_3039
CGTAACGATGAGCAGTATATCATTGGGAATCTTGTCGATCCCAGATCTTTCTTCGGAACGTTTGGAGGTTTCGATTGCTCGGCTGACAGCTTTCCGCTTGTAGAGAGTCGCGATTTTCTCCTTGTAATCTTACTCTGTATGTAGTTTGC
>contig_3040
CGGCTTCTTCGCACTTCGTTGAGAGCGGGAGTCACGCGTTTCGCGCCCGCTGAGTTTGGTGCGGTCCAACGGCTACGCTGCATGATGCTGTGATCCCAGATATCGCGATGCTAAAGCAGCAGGCAAAGCGTTTGAACAGGCGGGCTTTC
>contig_3041
GAGGTTGAGGTTGAGGTAGATGACGCGCACTGTCGTGTCAAGCATTGAAGGGTCGTGGGCAACAATGGATGAGATGATCGACGATTGGGTATTAAACGTCGGGAAATGAGGTTGGATGGGAGCGGCATTTTGCTCGAAAATAACTGACA
>contig_3042
GTCAGTATTTTCACGTATATGGATTATACTTTCTATTTATAGGGGCGCCGCGGCAGCACTTACGGCGAGCGTGGTTGGAGTAAGGGAAAAAGCGACAAGGCTCAAAGAGAGAAGAGTGGCGAATTGCATGTTTGTAATGTGAGACGTTG
>contig_3044
ACTGTTAAAACTGAAGTTACTCAAGTGCCGGAGCAGGAATCTGGTGGTGCTGCTGAAGAAAGTGTAACTGTGGGTCATAAGGAACCTGTTACGCCTCATGCCAAATCTTCTGATGTAAAAGCTGATTCTGGGAGTGGGGAAGAATTGAA
>contig_3047
AATGACTCACATCCAATCTAGCCTTCTAGAACTATTTACGCAATCCGGAGACCGAGGCACCCGAGAGAGACGCGACGGCCTCGAGGCCGCACTGGGATGAGATGATTCCTCTGTACGGAACTACGGATACAACACTACCCTCAGGCATA
>contig_3050
TGGAGGTGGCCGATGATTGGGAGGAAAGGTGGGCTTGGTGGTAGGTTATGTTGAGGTCGTTTTCTCTCGAGGAGGAATTTGAAGGTGAAGAACAGGAAGATAAGGGAGAGGGATATGTAGAACAAGTAGTCTTCCATGGTTGAAATGAG
>contig_3051
TGTTTTTGGTCCAGACACTGTGCGGAGATGGTGCCCAATTCAACCCTTCCCCATCCCCATCCTCCGTTGTACACCTTGCCACAAATATTGAATGTCTTGGCACTTGTGAATTCGTATACTTTGCAAGTAGAGAGGGAAACCAATGGTAG
>contig_3053
GATCAGTGCTGCATTCATGCAGTTACGTGCCGACCAAAAAACGACGAAAGTCACCAGGAGGCTGCAGTATACAAGCCATTTCCCAAGTGCCCAAATGGAGAAAAGGATAGAAACAACTAACCTCAGCCGCCGGGAGTCCATGTTTGTGC
>contig_3056
CTCAGCAACCGCCATGATCAAAGAACAGCAACCCCGTTATTCGATTCAAAGACTTGATTTTTAAACTTCTCGAAAATTTATCACACCAACAAAGACTAAATTGGATTTCCGGATTTTTCTAGTCCAACTCCATTGAAATGAAATCAAAC
>contig_3058
CAATTTATGATAATTATATCGGTGGCGCGGTGACTGTGGGTAGTCATTTCGACACACCAACGACACCAACAACACCAACACCAACAACATCTCCATCTCCAAAGACGTCCAACATCCAAAACCCAGGCCCAGGCCCATTCACAGTCACA
>contig_3059
GTTGGCCAGGAACGGAGGGCCCAATGGGAGAGAGCTGGCGCTGAACTGAGGGGCGTTGCATATTGCTGCGACGAAGGAGACCTATAATTGGTCCTTACGGCCACGATTATAGCACTCAGTGCCATCCATGGGGCTCTTGGCTGGCGCTG
>contig_3060
GGTCCCGGATGTGGGGGTCTTCCTCCATTCATCCAAACACCACGTTGTTCATCAGCAACAAATCTTCTTTGACTATCAGGTGGGGGAGGCAAAGAGTATGAGCCATGGTATGGTTGCTGAGGATGCTGCTGAGGATGTTGAGGATGCTG
>contig_3061
CAGCAATACTACAACAAGACGCGAGAGACGCTTTGCGAAAGCTTGGGTATCGAGGTCTTTGGTGACGCCGACGATGTTGAACAAGACGTTCGTACGTCCACCGCTCAGAAGATTGCCGACTGCATGAATGGGATCAGTCAGACCTCGGC
>contig_3062
GGGAGTTGGAGGAGGAGACGGGTTTCGATTGTTTCAACTTTACGCCTGGGTTGCGGCTTAAGTTGGCGAGGATGCGTGAGGAGAAGTTGGAGCTTATTGCGCTTGGTGTTTTGCCTGGTGGTGCTGTTTCGGGGGGGAGTAGCGGTTGT
>contig_3063
CAAAGAGTCACCGGTGTGCCTGTGGTTACAGCCAGCTTGGCTCTCGCAAGCAATTGGTCTCCCATGCCGTATTGGGTTGTACATGGGAATCGTGATGTCCCTGGTTGAGAGGCCAGAGAAGGGCACGGATTGATCATGGCGCAGTCTGT
>contig_3064
ACTGTGGAGCCATTGGCTTCTTGGTGGACTTGCTTCAATCTGCAGACAACGGGGTTCAGGAAAATGCTGTCACAGCACTTCTTAACTTGTCCATCTATGGTGCCAACAAAACTGCAATAGCTAATACTGCCAATGCAATTGAACATCTG
>contig_3065
CCGAAGCCATAGTCGAAGGATACGAATGTGAAGTTGGTGCTACAGGAAACCACGCCGATACCAACTTGGGCACAGGTGGCGAAGCAAGCGCTGCCCCTTCGCGATCGTAAGACTCCCTCTTTGACACCGGACAACAGTAGTGAAGACAG
>contig_3066
TATCGAGTATTGCAGCACATCAATGCTGCCTGACGCTCCAATATTCCGTGCCTGAGGGTGGCAAATGCGTCTCTCCTCTCCAGTATTTGCGATTAAATGGGCCGATGCAACATTCGTGGTTCATGCAGCAGGAACCGGTAACGTAGTGG
>contig_3067
CATCCTGTTTCTGGCTTGCGGCTACAAGCTCGTCGGGCCGAACAGTTGATTGAGGACGTTCTTGACAAGATCCAAGGTTGCTATCACAGGCTCTTTTTGCTCGGTGGCAGTGCACAGATTCGGACAGGCAGAAAGGGAGCCCAGCCTGA
>contig_3069
GTCCGCTGCTGTCCAACCTAGCCTCTCACCTACATCTCGAAATGGTCTACGCCATTCCTCTTCCTTTCTAGCTCTCTCCCGTTCTCTTTCGCGTTCGCTCCGTCTTCTGCCTCTCCCTCGACGTTCCGAGATGCATGAGCTCGAGTCGC
>contig_3070
GACGACTTCAACGAAACGCATTGAGAGTGCGACGAATATGAAGAAACAAAAGCAAGGCTCGACAACATATGGAATTACGGGACGAAAATCACTGGCCGCACCCTAAGTTTCCATCAACTTATGTTCGGCGCGTGGCTGTGGTGTTTCCG
>contig_3071
GTAGCTTGTCTTCTTCTTCCTCATTCCCGATAAGGAAACTTTCAGGGACCTGCAGAGGATCATTTCTTACCAGTTCTTGAACATTTGGTACAGATTCCATATCAGAAAACCAAACTCTTGTTTCACAGAGGTTGGCTTCAATATTGGAG
>contig_3072
GCGATGACTCATCCATCCTCCAAGCTTCTGCCTTGCGGGGGATAAGTTTCTCTGATCCAAAACCCCCACACTCCCTCACTTCTCTCCCGCCATGGCCATGTCCACAACCTCCTCTCTCTCCACTCTCTCTTCCCTCTCTCTCCACCCCT
>contig_3073
GCGGTGGCTATGGGAATAAGAGACTGGTTGGATCCAACAGTAGCTCTAAGAGAAGCTGACTACGTAGACGCTATCTGTCTTATCAAGCTAGTGGTCTGCGGTCTCTGCGATTTCTGGACCATCTTTGCGTTCATGCGACATATTCGCTT
>contig_3074
AAACGAAGACTGTCCGCAGCAATACGGTACCAACGACTGTGGTGTTTTCGCCGCCAACGCTGCCATCTGGTTGCTCTACTGTGGTGATGTACATCCGGGGAGCCATACCTCGTATTCATTCCGGCGGCATCAGGGTAATTCGCTGAGAC
>contig_3075
GCAACAACTGTTGAGGTCACTGATGCCACACGTACGCTTTAGTTCTCGAGACCTTCTCATCGTGCGTCGAAAGAGGTCATGTACAAGCATCCATCACTACCTATCTTCTTCTTTGACTTCTGCCCTAAGCCGAGAGACCCAGTCTTTTT
>contig_3077
CTCGTTGCTGCCTTCGCTGCTGTTGCATACATTTTGTAGATATCTCCGAACGGTGTTATGATGTACGGCACGTGCTTGCGTTATGTGGTCGCTCATTTATTTCTTGTTCATAGTTTTGTGGGTTCGATATGGCTTGACGTTATCTAAAC
>contig_3078
CACCGCAACAGACAACGCGTGCTGTACTTTAAATTCTCACAGAAATGACTCAGGCTTACTGAAGATATCGGTCAGTGCCTTGACACCCAAGAGCAACTCATACGTCTGCTTGCACTTTCAACCAATTCATACCCATTACCTTCTCGCAG
>contig_3079
CTCCACACCAACCTCCTCACCGCCCATTCCCCCCAAGATGAAGAAGGCACAGCAGCCATACAACTAAACACCTACCGTCTCCGTTTCGGAGGCAATCCACCGCGCTTTGCAGAGTGGATAGAAGCATTGGGGCAGCACCATTTTTGGCA
>contig_3080
AAACAGCCTTGCCCACCAACAAGAGCTTCTCAGACACCAGGTCCTTGTCGTAAGATATCGACGAGTTCGAGCACAAATAATGTCAACCTTTGGACCCGCGGCAGCTCTTCCCCCGCAGAGCGACACGACTTTGCCCATGGTCGTGGGAG
>contig_3081
CGCGGATGGAGGAGATTCGGAGAATGGCAATGAAGAACAAAAGGAAGATGAGTACGGAAACTTTGAAAAGCCTGGCTAGGGATTATACGCGCTTTTCTACCGAGCTTGGGGGTGTGGACGAGCTCTCCAGTGATGATGTTGATTGATAT
>contig_3082
CCCACCATCGAAGAGAGCTATGAAAAAATATTCGAGAGGTCGAATGCGAGGCCGACGAGCAAGGACCCCTTTCCACGTCATCACGAGCAGCGCAAACGATTTACAACACCTGAGTCTTTGCCAGCCTTGAAGCCGGGCACTGAAGACGAG
>contig_3084
GCGATCTTCAATGAGCCTCCCGTGCCTTTCTTGATCCTGTTCTTCTTCATCATCGCCTTCCGCTTCTTGCATTCCGAATGACTGAATCGGTATCATCATCATCCTCGTTACACATGCTTTGGAAATCTTTTTTCAAAGAATTACTCTGCA
>contig_3086
TTCTTCTGTTCTTGTGAGCAACTCAAGTCCACAGTAAGCGACTTGGGACCTTCTGAACTTGCTGCCGCGCTATTTCCCTCCACAAGTGGTTGTGGCAAATCTAGTTTTTCCTCTGAGAATTCCGAGTCTGGAGGCTGCTGAGAGGGATCT
>contig_3088
CTTGGACACATCCCATCCTCACAATGCCCCCCACTACAGGTCGAGGTGTGGCATACCCCCGCATGAAGGCGAAGGAAAATGCCGGCTTCCAGTAGACCCTCGACGGCGACATTTAGCGATAATAATGAATCTTGGTCGATTCGAAACCGA
>contig_3089
TGGAAATGATAAATCGGGTTCGAACTCCCTCTTGAGAGCTACCAAGGCCGCTGGTCCATCAAATGTAGAAAGATTAGCAAAAGAAAATGATCAAGTTGATTGTTTGAACAAACCCAATACTCAACAAGAGCCTGAATCACCTAATAGCAG
>contig_3090
CGAATCGATTGCGACGGCCTGTGTGAAGGATACATGCTATTGCGAGGGTAATAGGGAAAAGGATGATAGAAGATCAAAGATAATCACTGCCAATGGAAAGGTCGAGTTCGCAATTACTCGCAGCCATGATGAAGGAAGGAACGCTGCTTG
>contig_3091
AAAAATGCTATGGAAGACAATTTGCCAGCCGAAAAGGCTATGGAAATCGAAAATGCTGTGGAAAACAATGTGGTAGCAGAAAATGCCGTCGAAGGCAATGTGGCAGCTGAAAATTCTGTTGAAGAGATAGTGACAGCTGAAAATGCTGAC
>contig_3092
GATCATTGCGTTGTGGTGCAAATCCGGAAGTAGCTTGGAAGCATGGAAGGAAGTAGCATTTCTTATCCTACTTGGTAAATGGTAATAAGCAAGTTTTGTAGCCTGGTAAATGGTATTTGCTTAAACCTATTCAATGAGTGAATGATTAGC
>contig_3094
AGCTTCACCCAAGCGGACACAGAGTCTTTTGATGTGAGGCTTTAGTGCTGACGGCAGTATGTTCATCACGGGAAAAGCCATGCGTGCTCAGCCTGGTAATGGCCACATCCGAAGACTTGTCTCTCATTGGAAAGGAGAGTAAGATCGTCA
>contig_3097
GGGACCGTCTTCTCGCTGAGATGCTGGGCTCCTTCAGTGAAGATGGCGACGGATCTTCCAAGCGGGAAGCACGACCCCGCAAGTCATCATGGTCCCAACTCAACGACCACGCATCGGCGCATCGAGCTCAATTAGGTGACAATATCTTCG
>contig_3098
TGCAAAAGCAAGAGCTGAGAACATTAAAGTCGAAAAATTCGGACGGCAGCATGGTAATCACTCACGGGGCTTGATGGCCACTTCAACCCTATATCGTCACTGATCTGTGAAAATATGACTGCCGGCAAAAGCTACGGAAACGAATTTCGG
>contig_3099
AAACACTAACTCCACCTCTCTCTCTCTTCTCTCCTCAATGACTATCACCTGCATTCAATCTCTCTGTAAATCCCCCGCCTTTCTTCTCCCTCCTACTCTTCTGGGTTCCTTTTGTTTCTCTAGGAGCCCCGAACCGAACCCATTTTCCAG
>contig_3100
CGTCTCTGACCTCGTCCCCTCTCCTCGCCCCTCCATTCCACAGTTCCACGGTCCACCACCCACCTCCTTGCCCACCTCCGACATCACCGCCGTCGTGAGTCTGAGCCCTGACGACCGAGCTGATCTTCTTCTCGATTATTCTCCTCGACG
>contig_3102
ATCAATTGGTCGCCTCGGTTGAGAGCCTGCGGAGTTCAGGATCTACATCGAATTTTGTTGAGTGGCTCCGCAAACAACAAATTGCCAATGACCACAAGTTCTCAAAAGTCGATGTCGAAGAAATCGCGGCAACCGCTCAGCCTGATTTGG
>contig_3103
CAGTCGAGGAAGAGTTTGGAGACCGTGTAGTTGTCGAGTTGAGGTAGGATACGGACGTACTTTGCTGGCACCCATCCTTCTTTGCCGGTTTTGATGTGACGAGCAATGTACCACCAGTCGCCTTTTGGTTCGAGGAGTAGAAGTTTCGCG
>contig_3104
GCAGGAAATACCAGCCATATATAGAGATTAATTTGAAGGCAACTTCTGACTTTTGCAGATTACTTTCAAAAGTCTTAACAGGAACAACATAATCTTCAACATCTGTTTGGAGTATTTTAGTAGAAGACAAACTTTATTTGCCAAAATTAA
>contig_3106
CAATTTCCAAACTTTCCCTCCAAACCAAAAACCCTAAACTTCAAGCTCCTCTGCTCCCAATCCCCAACTCCAAAGCCGTCAGCACCACCGTCTTCCTCTCCAGTCGAAACCTTTATCAATGTATTACGGATCATACCCGACTGGGCAGAC
>contig_3107
TGCCCAAATGGTCCAAGATAAACAGCTCCGAGAAGCACTTTGAGAAGGAGCCGTCTTATCTGAAGTTTCTGAATACCGATGAGCTTCTGCAACACTATGTCACTGATCATTGACAAAACCTCCACTGTAATTGCCTTCGTTCGGGGTGAT
>contig_3108
GTCCAGATGGAAGAGAATTACCTTGCTCAACATCATCGTTATCGATCGTGTGAGCAACAACTTTTCTTTTCAGGTGAGATATTTCCCAGGCATACTTGTCGTATAAGCCAGGACTACCACGGTGTTTGCGAAGAAGACAATCCCCAGTTC
>contig_3110
CTCAAGTAAGCGGAGTATTTCCAACCCCAACTACCACAAAAAATCATCACAATCAGTAGCTCGGAAAGTAAACACAGAAGAAGATTTCCACTAGAAACCCCTATAAAATAAAATATCCACAGACAAACAAACCACCCATCCCCCATCTCC
>contig_3111
TAGTAACAAGCTCCCTGCGACAGGAGCTCGAGGTAAGGCTTCTTCATGGTCGATTCAGCCAAAATGAAGACGTGTTTGTTTCGTCATCCGAGGGGTGTAGTGAAGGGAAGCATAGACATACCTTTGTCACGGTAGCAGCGGCGGAGAGCA
>contig_3112
TTTATCCACTGCTGAATAATGGTTATGTAGTTGACTTAATAAATAATTGTAGTCTGCTATTTTCTGTTGTATACGTGTAATGTCACTGTTGTTATAAAGTGATTCTCTATTCATTTCACCTAATCGGAATTCTATATAGATAACTTCAGC
>contig_3113
CTCTTCATCTTCCTCCTCATCACTTGACTGCAAATATTAAATATTCAGAGTTATTTCAAACAGTTTAGACAGACTAAATTTTAAGTTAATGGAAATCATGAAGAAAAAGTACAAATGTTATGTGAAGGGATACAGTCAACAAGAACACTA
>contig_3114
ACCGGAATTTGAATTCTCCGGCGAACGGAAATCCGTTGGGAATTGATAGCATTGCCAGCGAAGACTCTTATCTGTGAAGAGAAAAAACAGAGGTGCGAAGACTCGCCCGTGAATTGTTGTGTCCAAACGTTAAAAAATAGAACTCTTTAG
>contig_3115
TCACGCCCACGGAGAGATTTATCTTCAGTACGCCTACATCCTGCTCCCTCCACAGCCCAACTCCTTGCCTCTTCCCAATCCCCAACCCTCCCATGAGCCTCCCTCTTCTCCGCAAGCTTCAAAACCGACCTCCTCTCGATCTCATACACG
>contig_3116
GACGACAGCCATGTAAAGTGGTGGCAAAGGTCGCAACTGGAAGGTGAAGCCATCGAGCGGGACAGCTTTGCCGGTGCAGATACGGAGTAGCTGGCCTGAGCAGTGTTCCTTGGCTTGTCGATGCCTCGAAGGACACAGATTCGGGTGTTG
>contig_3118
TTAAGCAACTTGCCGCCACTTGGAAGTAAGGTGAATCTGCTACAGCCTGGAGAGACTGTTCCTGGCACATCATCATCTTCCACTCGTCATTCCGCTGCAGCAACGTCTTCTCCGGCCGCTATTTTGATCGCATCGTCTCCAACAGCCTCA
>contig_3119
GTGGTCAACTTCTTGGGGATATTGTTCACTTTCTTGGTGCCTGAATCGAATGGGAGGTCGTTGGAGGAGATGTCGGGTGAGAACGAAGAAGAAAGCGAAACTGGGACAGTGGAGTTGGAGCAATCAAGCTATAACAACAGGACAGTTCCA
>contig_3120
CCAATTCTCTCTATGTTTGCCACACCCTCTCTCTCAATCTCTCTACAATTCTTCAGTCAAATTGGCCTACAACAATATCAATGCCAAATAGGCCTACAACAATATCAATATTTTTACGTATATTGATATTTTAAACATTAATTACAACAC
>contig_3121
CAAATGTCCCAACTGTGGTCCCATCATGGCGCTCGAAATACAGGACTCAGACGATGACTTTGCCGTCACAAGTCCGACGCGTCCGGACGAAGAAGATCAACTCTCCTCGATCAAAGCCTTGTCCAAAACTCCGTCGCGTACAAAATCCAC
>contig_3122
AGGCGCTAATTTCAATTTTTTTTTTTTTTTAAATTTAATTTCCACCTCCTTTTTTATTATAAAAATTATATTGTTTACGGTCTAGTGAGTGATTGTGTGTTATATACCTGATAAGATTTTAATCCATGTTGTAATATTGTTGCTCTTCCG
>contig_3123
ACCCGATCCCCAACAAACAATCTAAACCCACTACTCTGCGTCCCATTCCCCACCATCACCCTACCCATATCCAGACTCCTGAGCGGCGAAAACCCAGCACCACCGTGCTGCCACTCCCCCGACGTAATCCAACTCAGAAAAAGTTTCGCG
>contig_3124
CCTATATTTTTGTTGAAATAGCTGAGTGGCGGAGGAGGCGGAACAATAAGATTGTTACTTGCAAATCGCAACCTTAGCAAATTGTATTTTGTAACCTTTAATACACGAAGTTATAAGTTATATGGATTGTTGTGTATATGAGACTTTGAG
>contig_3125
TATTGCATGGCTACTCACCTGAGTACCTGTTCATCTTCTTCAGCCTCATTCCCTCCCTCTTCATTCAAAAACCAGACACCTCACTTCATAAAGTTCATCACTTTGCTCAGAGAATCCCATTCCTCCAGATGGGTTTCTCAGATTCCCCTC
>contig_3127
TCTGTCGACACAGGAGTCTTGCTAATTGAACAATGAAGGCAGAGGCAGACAAGATAATCTGATGTCGAAAGACTCGGTGATGCATGCAGTTCCGGTTACAATCGATGTAAAAAAATCCCGATTTGGTAGCTTCTGATCGATGCGTGCCAC
>contig_3128
GGCTGGGAGAATCTACGCAGAGATGCAGGACCCGGATTCCCTCAAATCGGATCCGGTTCCTGGCTCAAGGGTTCACTCTTAGCACCAACCCCAACCTGCAGCTTGCTGAAAGAGGTCCGACAACCTTCCAAATCGCAATTCTACAGTCGC
>contig_3130
AGGCACCTATTACTTCTGGTTGACGGACTTGTGTGAATAGGTTACTATCGATTCTTACACTAGGACTTTTGAGACGAATAATAGGCTGTGCTATTATTTATAACTTAAATTAGTCCTCATGAGAGCTTTCGTGATCAAAATCGTTATTTT
>contig_3131
TGCTGCTGTGCTTCAAAGACAGGTCTTGCCTCAGTCTCAAAATGCTTATCTTCAGAACTTTCAAGAAAACCAAGCTCCTGCTCAGGCTCAGGCTTTGCAACAGCAGTCACAGCGTTATCATCCCTATAGTGATCAGAGGCAACAGCAGCA
>contig_3132
TCGCTCTTTTAAGGAACTGCATTGTAATTTTGGATCTCACGCTGACTTTCCAAGATATGCATCTTGCATTTTTACCCAGATAAGTAGGTTCTACAAAATTAGACCCTTTATATATCTCCAATTGATCAATATAATTAATTTCAATTTCAT
>contig_3133
CTCATCACTTCAAATAAACAATTCTCGCATGAGATCATAACCTAACCAGCAAACTCCACAGTATAGCGAGTCTACGCTGAAGAATACATCAAGTCTACAAAGAAATCGGAAGAAATCAAACCTAATTTCATACGCTTCTGTGAGGAAATA
>contig_3134
CCAGTCCATAGTGAAGTGGGCTACTTCACCCACATCGCTGCTGAGGAGATCAGTGTTCCCTGGGCGATGAAGCCGGACTTCTTGGAGGTGGAGGGTCTGGATTTGAAGAGAGCCTCTCAAGAATGGCTCGACTTGGTACATGGGGAGGAA
>contig_3136
TGGGCGACAACACCTCGGCGAAAAAAAATCGCTGTTCCAGGAAATCCCGGAAAAGACGCTGGGGACTTTCTAGATTCAGCAAGCTCAACTCCTCATGCAAGGGACACTGGAGAGCAGATTTCTTCCCAAGTACCCTGAGTAGTCGCGCGC
>contig_3138
GTACGTGACACGCGGGTGAGTGCTGTGTACTGTGTAGCACCAGGTCAGTTGTCTCTCGCGATGGCGCTACGAAGATTGAGGTCCGTTATGGGTGCTAGAGAGCGTGTGGAGGTGAAGGCTTCATATTCAGGCGCGGGAGTTTGGTGGTTG
>contig_3140
AAGGTGTAGGTGCGGAAGCAAGTCCGGTTTTTGCAAAGCTCAATTCCTGGGTGTTAGAGGGTTCTACGGGGACCGTTGTTATCTTCGTCTCCCACTCTAGGCTTGTAGGCAGACACACCGTACATATAGCACCAGGAAACAGGTACCCGA
>contig_3141
TGCCTGCGGAGGTTTCAAATGTTAAGGTGATAAGCAACATGGAATCGTCAATTATTAGCCATATGTTGTCCAGTTGGTGTACAAAATGTTGATTGTTCATGTATATGTGAACTTTTGCAGCATCGAATACTCAACAACTTCGTCTGCCAT
>contig_3142
CATGATTGCCCCAAGTTACCGCAAAAGATGCAAGAAGCAGGTGAAGTGAAGGGCTGGCCTAAGCTTTGGTTACATCTCACTCAGTCACATTTATTAAGATGACATACCATGCAAATCAAAGATTTCGTCATCCACACTTTTGCTTTCTTA
>contig_3143
CTTGGAGACATCATGTTCAAAGTTTGAGTCTGTGAGAGACTCAGATTGCATAAATTTTATGTAGATATGTCGAACGTTAGATCCCATGGATCTGAACATGGTGATAACCTCTTCCAATCTCGCGGCAGGAGAGAATGACGCATCGTTGTT
>contig_3145
CAGAGAGCAAAATTCCTTCTGCTGCACTAACTGAAGAACCAAAAGAAAATGAGGCCACCAAAGTTGTAGAAGACCTAGCTGACAACATTACGGAGGAAGCTCGGATTCGAACATCTGCTGCTGAGAGTGAATTGCCTTCTATCACACAAG
>contig_3147
GTTTGACAAGAGGAGAAAATGGAGGAGAAGCTTGAGTCGGATCAGCTGGCAGCTGCAAGTAGAGGAGTGGTAGAAATACACTGAACACTGACGGAGAACACGAAGCCGATCAAACGGCGATGGCGACGGAGACTGAGACTGAAAAAGAAA
>contig_3148
AGAAACTCAAAAGATCGTAACTTTATCGATCAGAAATCTCTGTGGGGCCATGCCATCGTTTCAGGATCGGGTTTCCAAGCACATATTTGCTGCAGTTTCTAATCCATTTCGCCAATCAACGAGCTTGTCGACGAAGCTGCATCGTTTTAG
>contig_3151
CTCCACCAAACGCGTCTGGATCTCGCCCACCAAACAATGAACAATCTTCCGATCCATTTAGATTGAATTGCCCCATCCGCCTCCAAGTACTACAGGCAACCGCCAAGGTCACTCACTGACCCTCTGAGCCTGGTAAACATGCTTCGTTGC
>contig_3152
CCCAGTACAACAACTGCTGCTTCGTCGATGTCACAAAGGCTTCCCGATCTCCGGGACAGGGAGGGTGTCAGAACGTCCCGTTCGTATGTCGAGAGTCTGGCATAGTACGGCACTCTGCCACAAGATCCATTCAGGTGGTCCTGAAAAGCC
>contig_3153
CAACCATCTTGTTACGTATAACACTGCTATTGAGAACCCGGGTCGGATCCAATGCAAGAGAACAACAGAACACGAACACCCTTTCGTTCCTCTCGCCCTCTAGAATGTGAACCGCCCGCACCACCACTAGAAGAGGTTTCAGCGTTGGTG
>contig_3154
CACTCATCCATTCCCTTGATCAACTACTCTGAACTTCTCGACACAATGACTAATGACTCTGCTGGGACTGAGGAGAAGAGACAGGTATCGAACTGCGATTCCGAAAGTGGCCTTGAGGCAGGCCATGTCGAGTCCCAAGCGCATCCTCAG
>contig_3155
TGAAAATCCGGGGGAAATCTGGGGAATGTATGATCTGGGGTTGTGAACTGGTCTGCGCCGAACATTAGCCTTGACTGGTGACGACCAACCGTGTTTAGTGCATGTTCCGGGAGGTCCGTCAAATGCCATGAATAGCCAGACATGCTCATG
>contig_3156
AAAAATTCGGTTATTCCATTACGTGGATACACATTGGGAAACAACATAGTAGTTGTCCAACGAGATACTGCACATCCTAAAATATTGTCTTGGGCGAGTCACATATTGCGCCGCTTGTTTTAGTTTTACTATTTTAGAAATTTTATTTAT
>contig_3157
GGCGTTGACGGAGACGTCAATCTGTTGATAGCAATTATTATGTGGAGTCGATAAAATTAAGTCAAGAAGTGACCCGATTCCATCCGGTCGATGCCGGCACCGGAAAAGACATTTTTGGTTGCGCCGGCGTTGTGATTCGTTAGATCCCCT
>contig_3159
GCAAAAATCATGTTTTACGCAATAGTTCTACTCGAGCACGGAGGACATCTCTTTCCAAACTTGCTGATTGGCTCCATCCCCTCTTCAGCTTCAGCTTCCACTTCCACTTGTACACCGCGAAGCAAAGAAACTCTCACGCCGCCGGCGGCA
>contig_3160
GGCGATTCATGGCAACGTCCTCGTTCGCTTCTGGAGCTGGAGCTGACTCTCTTTGTCGGCGATCCATGTCAATATCCTCGTCTTCGCTGGCGCTCCTCGTCTTTGACACCATCCTGGAGCTTGGCTGGGCTATCTTCCTAGAATCTAATT
>contig_3161
ACGTTCCTTCCAGTACGAGGATAAAGCCAATGTATACCCACCGTAAATCCAGCAATTAAATGCAATATGCCATCAATATCTTTCACCAGCTTCCAAATTGTTTGATGTTGCAAACGTGTTTTCCAAAACAAGAGCAGCGTTGGATAGTGC
>contig_3163
AGGCTGGTATGAGATGCGCTGTCCCAAATGTGGAGCAAATGCCTCGTTGAAGTCCAATTCTACGCCAGGCGGCTGTGGCTATTTCCTCGGCGTCGCAGGCGTCGCAAAGCATGTGAAACACTGTACTGGCAAATCGCGCAACCACAAGTG
>contig_3164
ATTTCATAATGGATCCTCTTGCAAGCTCTTCAATCTCCCAAATTAGGAATTGAAATTGGAAGAAGCAGAGCGCCGAGGGAACAGGAAATGTCACGTCTTCAGCCATGTGCCTGCGTCACATAGAACGATCTTGCGGGTACGAATAACAAG
>contig_3165
AGGTCCCAATCATCATTGCCATTGGTCTTGCTTTTCCTGGAATTGAACTTCTGGTCACCAAAATTTCTTCTTCTTGTATACTTATCCGATCTTACAGGTCTTTCAATGTCGGAATACTCGTCGAGATCATCTATAGAGCTTGCAACATTT
>contig_3166
CGTGCATGCGGATGGCAATGATTGACGTCTTATGAATATATAACAAAATAATCCTTGATGAGAAAAATTAACCGCTTTAAGAGGACGGACGACCCTGAAGAATCACCAGCGAGAGTACCGAATCCGTAGGACCAGTTCGTGTCGTTTCTT
>contig_3167
TCGATAAAGCTACGGAAGAGCAGTTTGGTGTTGATGAGGGAGAGTTTGGGCCGCCTAGTTTAGAAGACGTGACGATTGACCTTGGAAGGGGGAACGGCGATTGTGGCTGAGAAGTATGCATACTACGGAGTATACCTATCGATATTGTCG
>contig_3169
CGCAGAGTTTCGCAGTATGCTGCGCGAGCATCGCCGGCAGGAAGACGAAGCTCGTGATTCCCTGATGAGACAAATTCGCGACCATCGAGACCAACAAGATGATATGCTCATGAGAATAGCCATGGATTTACCTCGTACTTTTGATGAGGG
>contig_3170
CGGAATTCAGGTAGAGTTGCAAGCTACTGATCCGACCGAAGTGGGTCTCGATGTTATTAGAAGCCGCGCTAATTGAATGTAAGGCATCAGCTGTCCAACAGGGGGGTCGTCTATACGATCTGGTTTTTCCGGCGACATGTTTATAGCCCT
>contig_3171
GTTGTTGTTGTTGTTGTTGTTGTTGTTACTGCTGTTGTTGTTCTCGCCGGGCAAGTCGCTGAAGTGGTCGGCTAGGGCGCCCGGGGTGCATGTTTGGGGTCCTGGGAGGGCGCCGGCGGCGCGGCTTTGGGAGACGAATTTGGCGGCGGC
>contig_3172
ATCCCAATTCCAAATCAATACAACATTTAGAATCTTTCCGCCAAGCTCGAAATTGTTTTCAACCTCAGTTCAATACTGCTTTAGAGTCTTCACTGATATTCATAGGACACTAATTCCCTCGAGTATTTAAGCTCCTTGCACATAACTTGA
>contig_3173
CTTGTTCATCATCAATTGCTCGACTGCCATGATTTTTTCTTGGGACGCCCAGTTCACCTCGCTGAATCCTTGGCTCCTTTCGAGGCCTCTTTTCTCATGCTGTGGCAGGGAGAGTTTGTTTTCGACTTCTTCTGGGAGAACCACTTTGGC
>contig_3174
CCAGTGAGAATCTCGGGCGTAGAACAATATGGAGCCACGAAGCTGGGTCTGTTTACGAGTTGGTGGTGCATGTGAGGAATATAAACGCTGCTTCAGAGTCTGGCTCCGAGAGTGGGAGAGTTTGAGGAGGATAGAGTGGGGGGAAAGGAG
>contig_3175
TTGATCAGAAACAAAACAAAGAGAGTCCCCTAATCATTTCAAAATATGGCGAATTTGCATCATACCATCATATTTCAAGGCGTTTTGCGTGTGCTCGATTCGATGGAATTGTTCTTCGGGTCCCTGGCTTCATATCACCCTGAGATGGAC
>contig_3176
TGGATCAGAAGCACTTTGCCTGCCCATTGAAAAGCACCTTTTGAGCTTTTGATCTCTGAAGCTTTGTAGGTGTAGGGTTTGGTGGTTTTTTTCTTTTTTTTTTGGTTTTGGCTATAATTGGTGCTGAAGGGCCAAAACGCAATGAATGTG
>contig_3177
CTTGATGCTGAGAATGCTGAAGACTGCTTATGATGCAAGTGAGTTGCCATGTCTCAAAGTTATACGTTTGGTGGCCAAGAAAGACGCACTGGGTTGCCACGGGCAAAGGAAGTTTTGCGACGCGCAAGCAAAGTATGCCAATGTTGACTT
>contig_3178
TATAGTACGTGAAAACCACACGAATTTACAATCTCCGAGATGACGTTTTGAGTGCAACAGAATAATGTTACATCTATAACACACAAAATACAGAAGCGACCCGAGGTATATGTTTGATTTACAAAGATACAACACAATTGACATGATTTA
>contig_3179
TGATAAGCCTCGATTTTGCAGATCTGTAGTGTACAAGCCTTGGCCCTGACCCCGGCAAGCGACCTGATCCACGAGATGAAGTCAAAACAAGAGGTCGTTTCGGCTACTTTACACAACCGGATGTGTAGCTCTTGAGGCTGATTCTCGCGT
>contig_3180
CCACCATCTTCGATCTTCGTTGGGCCCCGCCTGGCACACCTTGTAATGTAGGGTTTGTCAGCTACCGACGTACTTTAGCAGAGGGAAGGCAGAGAGAGATGAGAGAGAGAGAGAGAGATGTAATAAGAGGCGCAAGGAAATGGTGATTTG
>contig_3181
CCAGTTCTACGTCGAGTTCGTCGACCGCGCTCTGATTTCCCGCCTCAATTATCCCCTCCACACTTTCCGCCTCTCTTTCCTCTACGACGAACACTACCGCTCCACTGTCGACTCTTGGGTGCGATCCGCCGTCGCCCGCCTCCGCGCTCG
>contig_3182
TGCCATCGAAGAAAAGCTCATCATTTCCTACCCACGGCAACAAGAGAGGTGCAAGTATTGTATAGGGAAACATACGCAAGACGAAGAGCATGGTTAGAGCGTTATCTGAACGCAACTCTTCATCCCGTTAGATGATTCTTCAAAGTTAGG
>contig_3183
CCACCATGCCGTTGGGCGACTTTGAGCCTCCGCGTAAAGGCGAAACATACCGTACTACGATCCTATGGCCACAAAGATACTTCGATATCTGCCACACTCGCACGGATATCGGTGATTTGACGGTGTTGTATGCGACCCCTTACGCGCCCT
>contig_3184
TTCTCCTTTGCCTCTTTCTTGGCTTTTTTGAGATCCTCCGAGGCTTTTAATACTTCCTTTTCTCTAGCGGCCAGTTTTGCAGTCTCTTCGTCTTCCTTCTTTTTTCGTTCCCCGTCTTCTTCCTCCTTCCGTTTCGCCTCTGCTTTTTGT
>contig_3185
TGAAAAGGTTGAGTATTCTTCATTGACAAGGTTACGCGAAGAAGATGAAGAGGAACCGAATCTTGATGTTGAATCTCAAAAGAAAAGTAAGCTTGGAGAGACAGGGAGTTTTGTTAGTCATATGGGAAAAACAGCCTTTGCGTCCATGGA
>contig_3187
GTTGTGGGTGTGGCAAGCTGCCGCAATGAAGATGAAATTCTAGGTGTGGGACGGCGCCAATCATGATCAGTGAATGGGTGAGAAACAAAGTCGAGGGGTTGTGAATTGTTTCGAGTTTGAAAGGGGTTTGCCATGGCTCGGAATAGCTCA
>contig_3188
GATGACTTGCTCAAACTCAACCGGACGCGAAACCAGATCCTCACCTTGAAATTAAAGCAGAAATTCTTCCCCAGTTGAAAGAATGAAGAGAATTTGAAGCGAATGAAATGCTTGGTGGTTATCTTTTAGATTTAAAGCAAGAAAAAAAGG
>contig_3190
TGCCACTGCTCCGTCGCAAAAGAATAAGAATGCGCCGGTTTCTGGTTCTCGTCAAAGTATTTGGCGTGCGGATACTTGGCGAAGAATTTATCCATGGCTTCTTTGGAACCATCTTTGATGGCTTCGAATTGGTCTAGGAATGCTTCGCCC
>contig_3191
AGATAATCCGGTATACAAGGACGGTATCACGACATGTTTAATTTCCAAGTCTGGATCCAGGTTCCGCACGGACAGGATCTATGAACACAACCCATGCCCACACACCAGTACCTTACTCAAGCTTGCCAAATAAACAACATATCAAGCCTG
>contig_3192
TGGTTTCTTCACCACCGCCACTACCACCACCACCAATCGCAATGTTGGTGCTCATCACTGAAACTGCATCAACAACATTCTCCTTGGCCTCAGCGGCAGCTGTGCCAATTGCCGGAAAAGCACGAATTTCTTTGCTGACTTGAGTTTCAT
>contig_3193
CAAATTTTACTGTTGTGTTCTAAATTAAAAGAAGCAACTTCTCGACTGGCCCAAGATTTCCCGCATTTCCTACAGTCAAGTATACACTTTTATGAGACCAATTTTGTGTAAGCTACACTCAAGAAGGGAATCCAATAGGAGAATTGCATT
>contig_3195
CATAAGCCTCTCCAACAAAGTATCAACTATCACATGCCCCCATCCACACCTCCCAGCACGCTTGTGGGCCCCACGTCCCGCCTTAGTACCCTTGTCACTCATGACAACGGATATATTTACAGGTCAAGATCACTCAATTTTTTGATTTTT
>contig_3196
CAACTGGGAACTCCCTCGCTTAACCCGCGAGAAGCTTGCGAGCAGCGCACTTGTCTCGAAAGCGAGAGGCAACTGCGGCCAATGCAGCGAGGATCTTTACCACGGCTTTGCTGGTCGCTCCCTTTGACATGGCTAGGTGCTCACTGCCTT
>contig_3198
TTTCAATACATAACAAATGTGAGTTGTGGCATTAAGCCATAGCATGTGACGTTACAACAAAATACTTTATTTGATAAATTAGTCGTACCAAATGTGGTTGCTGAAGAATCGCTCATCGACTTTTGAACATTGACCCAACTCGTTCTGCCA
>contig_3200
CCCACCCTCAGATCGAGATCGGTATCGCTATTTCTGTTGTAATGCCATTCTTCCAATTTTTCACAAATGTGGCGATATCAATCACGATCCAAAGTGCTGCATGCAATTAAGTTATCTCTTACTTGGCGGACGCGAATTGAGAAACCAGCT
>contig_3201
GGTTACCATCCTCATCGGAACTTTCATTTCAACAATCGTGAGCGATGTAGTCTTCATATCCCCTTTAACTCTCGCTCTTCTTGTCTAAAACTTTCTCTATCATCTGCGAGGCTGAATACTCTTCTTCCAAAGCACGCGTTCTAGTATGAG
>contig_3202
TCTCAGAAACTCCGGAAGGAGCTGAGGCAGCAGTAAATTCGCTGGGGGGTGGTTGTCGTTTAGAGGGAAGGCTTTGTCGTTTCGGAGTCGGCTAGGCATCGGATTCGTTTTTTTCTTGGTGATTAACTGCCAACACAGCATTATTTTTTC
>contig_3203
GGTTTCAGCCTCTGACAATCAATACCATTCACACCAAAAATCAGTGATCTGCAGCTTCATATTTAAAAGAAAAAATAGTTACTTAGTGGACATCTATCTTATAATATTTATTCATGATTATCCCTTGTTTCAGTTGTGTTATAATGTGGT
>contig_3206
CCAGTTCTTGTTCATAATTGCGCTCTATCTACAGCATTAGCGCGTAAAATCTTAAAAGCGGAATATATCGTAGCTTACACGGGAGATCTCTACCGAAATCTCCAACTCAAAACCAACATCACAAAATATATGTTGACATTTAATCCCCCA
>contig_3207
ATTGCTTCTTGTGATGGAAAATCGAATCCTATTTGTTGTTATTCTGCTGATGAGCTCACGAGGGCAACCAACAACTTTGATCCTTCTTGCATTATGCAAGATTGTTCACCCACTGAAAATAGTCAATTCCCCAGTTCTATACATGTTTAT
>contig_3208
AGTACGACGATGTCGAGCGCTTCCAGAATAAGCTTCGCGACCAGCTCCGCGACTACTCTGGTGCTGCCAAGTTGCTCGAAGCAAACTTGATCATCCGCAATGAGATTCGTGATTCGAAACTTGTCTGGCGGGCTGAAGAGGCCATTGCCG
>contig_3210
CTCATGGATAACCTTCTTCAGCTCGGCGCTCGACACAGCGATCTTTCCTTGCATTTTGCTCTCTTTGGTGTTCTTGCCCATGCAAGCCTTGCCTAGCGTTCGAAAACCCACGTGTGGAAAAATCATTGCAATCACCTCCGCAGGCACTGG
>contig_3211
GCTGGCATCCAGGTAAGTCCAGACATGACTCCTTGTCGCAAATGCTTGAGTTGGAAAGGACATGGAAGCGTTAGGTATGAGGCCGTTGAAGTAGGCAGTATTGTGTCATGGTCCAACCCAACTTGCTGTTCCCTCACGTGCGTCTCTTTC
>contig_3212
GCTAGCGAATCAGGAGCAGAAACCAAGTGAATTACTTTACTTGGATCTGTTTTTAGCTATATTTCAACCTTTTCTCCGATGGCTTTTGACGATTGGATTTCTCGAGTCTACTTTCCATGCTTTGACCATTTCATTTGGCAGAGAAGAAAA
>contig_3214
ACAAGTACTTTATCAGGAGTTTTTTTTTTCTTCTGTAAATTGGAAGCCGGTTTTCGCAATGAATCGAATTGTGGTACGAGCTATGATCTGGCTCCGCTTCAACTTATTTTTTACTTCGAATCGATAAATAAATGCCTATTTATTTCTTTT
>contig_3216
ATAAAATATTCAACATCGTTAATCTATTATATCAGTCACGTTGTCATCGCTACTGTAAAAGTTTACTTGATCTCCAAACTGCCTTCCGGAGTACCAAAAGTTATGACCAGTTACTGCTATGCTCACTGCGGAAGCGGAGGAGGAGGCATA
>contig_3217
AACTTCTGACCCCACTGTCAGCAGTACTTCTAATTCTGATAACTGCTCGTCATGCCTAAGTGAGGGAGATAGCAATACAACCTCGTCACATCATGGACATCAGGAATCTTCATCCACATCAGATTCAGAAGATGCCAGCCAGCAATCAGG
>contig_3218
TCCCTTCTTCAATGACCCATCAAAATCCTCATGAGAAACTATCGGAAAGGAATCTCGAGACTCTTCCCTGGGATTGAAAGTTAAAACATCTTGTCCTGTCTGGGGTGATGCTTGAGGTGGAGGAGGAGGTAAGTAGTCCGTATTGGCTGC
>contig_3219
GACAGACTGGGAAAACGCTTTCCCTGGCTGAGATGGCAGATTCAGGAACCATCGCTGGACAGATCAAGCTGCTCAAGTCGCAGCCTGTTGCTGATGTTAAGGAAACCACACATCGACGAGTCATCAGGCAAGGCCCACCTAGTGCAGAAG
>contig_3221
GGCCCATGGTAGGTGTGCCAAGACCCAGTCGTAGCAGAGTGATCCCAAAATACATCAGAGCCGTCAGAATTCTCGTAGTCTTCATAAAACTCACCAGCATTCCCATTGTTCCCGGCGGCCGCGGCTGAATCTGCCTCATCATCTACCCCA
>contig_3225
GAGGGTCTCTTTTAGTGACGGATAGTGCAAGAGGAGGCTAAATGAGCGATAAAGTCCTGCGGAAGATAGTCGAATTTCGTTTCTTGAAGGAATGAGACAGTCTATATGACTATCGAAAGACACACTCACTCGGCAATGTAACAGCCCAGCA
>contig_3226
GGGATCAAATTCAACATATCTGAAAGTGTACGTTTGCGAGGTTTTCTATCATTTTTTGCAACATCAAGATTAGGGCTATGACATACTCCAGAATCTGGGGCCTGGGATACGGGAGTTGTTGCACATGTTGATACGGAAACTCTGAAAGGTC
>contig_3227
ATTGTTGAAGAGAACAATATACGTGTCTCCACCCGAAGCGTGAGTGTCGAGCGTCTGACCACCTGGTTCAATCGGTGAGGAATTAACTATGGAGCAGAGAGCGAGCACACACGCGGCGGCCACTGAGAATACCTTCATTTTAAGTGATTGT
>contig_3228
TACCCTTCGTACGTTGTTCATCTTCAAGCTGCAGTTTAGCTTCGTTCTTGCGCAACGCAGCAAGCTCATTCTCAAGAGAAGCACATTTATCCTTGAGTTCCCGAATCGTCTTTTGCTTTTCTGATTCATCATCATCAACAGAATCATCCCA
>contig_3229
TGAATTCCAGCCTGCCCAATATGAATGCTTATAATTTCTCTCATTTCTCTCTCTTTTCTTCGATAAAAATTGAAACTTTATGAACTGCAGAAGTCTCTCGCGATCTCTGTTATTTCTCTCTGCGTGCTATTGGTATGGTATCCCCTGTTTT
>contig_3231
CTGGAGAGTACAGGCAGGGACTGACGATTTCGAATGAGGCCGCGACCCAGCATCCCTTGCATGAAGAATAGTCAACGTCGGGATGGTCGGCGGTAGCCGTTGTGGCACCAGGCTTCCTGAACATGTCCGATTGTCTGTTCCGCAACCCAAC
>contig_3232
CTAAGAGGGAGTTTCTGAAAGAATGGGGTGTTAGGCAATTCGCCGGATAAGTTATTGAAAGAGACATTGAGGGAAACAAGGTTTTGAAGGTTTGTGAGAGTGTTCAAGTTTCCAGAGAGCTTGTTGTGGGAGATGTCAAGGGTTCCTAGCT
>contig_3233
CTCGGAAAGATTTCAATGGCTTGATCTGATTTCCCAAAAGCTGCATCAGCGGTCTCGCGATGATAGATCTGCAGAGTGGCCACCGGCATGGGGCCATGTTTTTCATTTTGGCGGGCCATCCTCCGCTCCTATCCCCTCACATCCCACGGCA
>contig_3234
CTGAAAATGGTCCCATCATTTCCAACGGTATCAAACACGGTGCCATCAAAGCCATGAATGCTCAAGCCGATGCCCTCAGGAAAAATGTCCCCATCTACGACTTCTACAACATTTACAACTCCGGCGTTTGTTGGGGCTTCTACAAACCCAC
>contig_3236
TCCAAAGAAAACCGAAGAACAGAAAGAATGGTAAGGAGGAAGAAGATGAAGCAGCGCTTCACCTTCTTCTCCTCCTCTTGAGATTCATGGCCGCTTCTCAGCACCGCTGCGTTTTTGTGGGGAATATACCTTATGATGCCACTGAGGAACA
>contig_3237
GATGGAGGATGCTCTCTTCGAAGACGACTCGGAGCCTAAGGCCAAACCAGATGCAGAACATCAACCCGTTCGAGAGATCAGAGAGGTATTGTCCATGTTGAGGGAAACCGACGGATTTGCCACATGCACCTCCTAGGAGGTAATCAGGCCT
>contig_3239
CCTTCTCGAGGGAAGAATGTGATAGATTAATAAAGATTATTAAATCAAGAGTCGTAGGTTTTACAAATGCTGAAGATGCAGAGAATACAAGACCAGATGTAGAGTCTCCTGTTATGGAGGCAAAAAAAATGGTTGAGTGAGAAGAGATTGG
>contig_3241
CTAGGAAGCAGAAGCGGAAGCAGAAAGACTTGCATGGAACGAGTTCACCGTTAAGATGAGATGATCAATTAGTCTTTTATGTAACGAGTTTACCGAAGTGAGAAAAAGCCTGCACATGAAGCCCTGCAGCCCTTTTTTTGTTTTTTTTTTT
>contig_3243
AGTTCATCCATATCGAGCTGGATCAAAGCGGCGAGGTGGTTCGCGGGCTGGCTTCTTTCATGACTATAGGTTGTGCAGTGAGATGACCATGGTCTCGGTGGTTTGATAAAAATGCATCTGAATCAGTTGATAGATATACAGCGAAAAGATG
>contig_3248
CAAAATTATGCGAAATGCTATGATGAAAACAGAGTGATGAAGAAGTGGAAGAAGAGACGACTTCGAAGAGAATAGATGACTAGCGCCAAAAGGTCACAAGTTCATACAACGCGTTTGAGGAAGGAACGCGTCCTGGGCTGGGATATTTGAG
>contig_3249
CTTAGAAGAAGGACTTTAACCCTGCGGATACTGCAAAGAAGCTCAAGTACATTGCCAAAGTCATTGTTATCTGCCTCATGGTTCAGAAAAATTTCAGCCGTTTCTAAGCACATAAAATTCCCAATATTTTGGTTATTCAACAAACTCCCAG
>contig_3250
AAAATACTTTCTCAGTAATCATAGGCACCGTACTCATCAGGCTCAATTCCGAATGAGACAGGAGAATCCAGCACATAATGAATTTTCATTTGAGCCAGAGCATCAGGTTCATAACTTATTCAAGGCCCAAGGACCATTGGAAAATATTGTG
>contig_3251
CGACGTCAGATTAAAGTACTACTGGGTCAGCTCACTAGGAAAGGTTTGCCGAAGTGATTTCTGGAGGTGGTCGCGACCTCTGCACGCTGTGAAGGTCGAAGCGAAGATGTCTGATTGAAGTTATCTTGTCGGTCTTGCCGAAGGATCAACG
>contig_3252
GGCTCTGAAAGAGGAAAAGAGGAGGAGTCTCAAAATGGAGTCTGCCGGGCCTTTCAAGTATGCCTACAACGAAAAGGCTGGAAGGAAGACCGACCTGGTACCTGATCCTACGAAAATAACAACTGCGGCTACTACGCCGCCTGCAGATGAG
>contig_3253
GGGAGATGTAGGATGCACAACATTGTACATTGCTTTCAACACATGCTCAGAAGGATATAGCCACAACGGTATCATCCCCCTCATCGACCTGCAGAGTCATATCTCGAAATGGACGTTCCCAAGATGAGATCGATAGGTTATTGAAAACCTG
>contig_3254
GAGAGTGAGCGTCTCGCAACGAAAATTGAAGGTAATGTCATAAGTTTGGAGCTTGGAGTGGATTCTGAAGTGGGTGGGGAAAAGAATTCGAATTCGGGTTTGAGAGTTGATGGTGGGATTGAGGGTGAGGATATTGGATTGAGTTCTGGAG
>contig_3255
AGATCCGCAAGGAACCTTGGTATCGTTTCTGCTTGCCGCTGAAGTCGTTGCAGCCTCTCCTGAGTGTTGTGTTATGAAAGAATTTCCTCAAACATGGCATTAGCTCTTCTCATGGTATCTCGAAAAGTTTCTTCAATTTCACGAGCAGCTT
>contig_3256
GCCGTTTGACACATCCACCACCACCACCACAATTGCCCTTTTTGCCCTCCTTACACCATCTTACTGATTATGGTTCCGGGGACATGATAGGGTTGAATAATTTTGGGGGTATTAATCAACCCGGTGATGTTGAATTCCAACACCATCAGTA
>contig_3258
AGGAGATGGAGTCAATCGTTGTTGCCCTGGCATGACCAGAGGTGTTGTACATAGACTTTGACCTCCGTATCTGCTGGAAAGGTGTAGCTGAACTTCCTGCCGTGGATTCGTCCATGTATCTTGACATATCATCTTGCAGCTCACTGAGTCC
>contig_3259
AAAAAGAAACCGATATGGTTATGAGTGGTAGGCGCTCCCGAGGGATGACCAACACCAATTCAAACTGTAAGGCGTATGATCACACAATTAGGCCATGATGGTGACGACTTTTCTACTCAACGTAGATATCACATTGGGTATGGCCGCACCA
>contig_3260
AAGTTGCAGAGCGCGTTGTTGATTAATCTTGGTATTGCATGCCATTCGTCATTGACCGGTCGAGATCGTCGTGTAGTGTAGGTTCAATGAGGTAAATACTCGCCTTGAATCACTCTTTCTGCAACTAAACACACTCTTACATAAACCAAAT
>contig_3261
CAGAAGGATTCTGCAACAGGGGGCTTTGTCAGATGCTCAGAAGTGTTAAGCCTTCTTGTCTCAGACTGTCCTCTCTTCATTTTGGAAGTGCCTGAAGGAAGTTTGGAAGCAGTTGTAGGATATAGGAACTTTCCAGCAAGATGTTGGTGGG
>contig_3263
CACGCTGCCCTTCGCAGAGACCTCCTCAGAATCCATTAAGCTTGGTACTTGGCGTAAATTAAAGGGCATTCGTGGGGTTTTCTGCAAAAGGTCCAGCCACCGGAACCATTTATCCGGTGAATGGAAACCCCAGTCCAAGAGCACTGAACAC
>contig_3264
ATCACATGAATTTCCAAATCCTTTACTATATTTGACCCATCAATGCCGCCCTCCTTATTTAAACCTCCATGGCGATGGCACTGGCAACGCTGTTCATCTCCTTCTTCTCCCGGCAAAACCAAATTCCTCCTTCTCATGGCTTCCCTCTTCC
>contig_3265
ACCCATATTCTCTATTGAATATCGGTGTTGACTCCGTCCCTAGCGACCACGAACAAGAATGGTAGTGAGTGAATAGTGAAATGAATATTATGGTGCGGAAACCATGGTACACCTGTTTGCCTTCCGTTCGCCAAGGCACGAAAAGTTTGAT
>contig_3266
CATCATTTCGTTTAGCTTGTCTTCTTGGACCCTCACCCAATCACAGGCGTGAGATGAAGAAAGAGATGAAGAAGGAGAGGAAGAGCACTGGGGAGTTGAAGGGGAAGTTGGCGCAGTGGTTTCGCAAGAGCCCACTGACTGGTGGTGAGGA
>contig_3268
GTATTCAACCGGGCACTTCTACATTCCTCTGCACTACATTAGTAATGGCAAAACGAAATCCCGAATAGGTTAGTCTTCGCCTTTGGCAACAGAGTTTTTATTTTTATTTTATTTTAAACAAACGATATTATCTACACTAAGAGAGAGGGGT
>contig_3270
AGCTTAGATTACAGCCGCTAACCGGATAACCACTGCTGTGGAACAAACTGCCTCAATATTCATATGGTTGTAACGTTGTATAAATACTCATCTATGTACAAGCGAGAGTTAAGGGGAGCCCCCAAATTGAACAACCTGCCCCGGGTATATC
>contig_3272
GTTCATCTCGAAGCACCAGCAGACAGGCTGAGAGCAAAGGGCAGCCGGGCTTGGTTCTGCACAGACCCCATGATTCAAACCTGGTGCGCTGCCATCGACCCCGAAATACACCAAACCAAGCTGCAAATGGAGGAAATGATTTCAGAAGAGA
>contig_3273
TCCGCTTTAAGAAGAAAACCGAAATTAACAGCCGATTAATTACTAATTCGTCGCCGGAGAATGGTTGTGCATGAATAATACAGGATACCATATTATAAACAAGGGATTTCTCTCACGGGGAGAAATGAAAAACAACAAAACTTAGACGTGC
>contig_3275
CCAAGAAAACCTCAATAAGCTTGTCACATATTCGGGTCATCTTGTGGTCGTCCAATCCCCCAACCCCACCTTTCTCTTCCCCTTTCTCACCATTTCCACTGGGCTGATCTTCCACCGATATGGGATTAGAAGAATCAGAAACGGGCAACTC
>contig_3277
CGGACTTTCTTTCCGCTTTCCATGTGTATGATTGGTTGGATTTGTGGAAGCGGGAAGGCGCGTACGGTACGAGTACTTTCTACGAGTATGTATACTAAAGCCGTGCAACCCTATGTACTTGAAAAGCCGAGAAGCGACGAAAACATAAGAG
>contig_3280
TGGATGGAACCGGGTTCAGTCTATCAAAGCGTTTTTCGTAGTCGCCGAACATGGTCACCATGGCATTTTCAACATCGAGTTCTTTGTCATTGGCGTTGCTTTCATCTTTCAAATCCTCCTCATAACGGCTGGGAGTGGTGATCCATTCCCG
>contig_3281
GTTCTCCCCATTGAACGATAGAACTCACTGGCCGCGCAATTTTGATGCCTATAGCTGGAGAAAGTTCTTGAATTTCATGTTGGTGCTTCTCCGCCCGCTGAGCGGATCATTGCTGATTTTGGTACGGTCGAAGCACTAACAAGAAAACTCG
>contig_3282
AGGAAAGAGAGTCAAATGAACAAGATAAAAGATTTTCTTCTGACACAAAGGGGTCCAGTTTGCTCACAAGCCACCACGACAAAGAGGAGAGAACTTAGATGTGTGCTCTGACAACACTGTCTCTCCTCCAAAACAAAACCACAAACAACAG
>contig_3283
CCAGCATCCTTTCACGTCCCGGTAGCCATTGCTCGCCATCCTTCATCCTCCTCAACGACAGCGTCAGCACTGCTAGCAGCACCTGCTGTGATGGTGGGATTCGACAATGGGAGCGCTGGTGCCGAGGGCGACAAGAGTGTGGCTGTAGACA
>contig_3284
AGGCGCAACTCTGTTGCCGAGCTGCCGTAAGTTCAACGAAGGCACCGATTCCGCCAGCAGCTTCCACGATCCCTTCGCATTAGACTATCTCCTGGTCCCGGTGGAATTCCTGCTAACTAAATTTAAGGGTGGACACAATGCAGGTCACTCG
>contig_3285
GGCTCTCAAGGGTATTGCCTGATGTGTGCAGGGAATATTTCGTGCGTCCCGTTAGCTACTAGCTACAGAGGAAACGTGAGACAGAGCAGTCGGACTGCTGACGGGAGAACGAGCGCGCGCCTGAGGAGCAGACTCAGCAGAGTAATATCTG
>contig_3287
GATCAAAGAACTACAAACAACATTTTGTCGAATAGACCATCACCTACTGTACATTTTGACGAAGGAATAGACCTTAATGTGGTGTCCTCACCTCGTCCACAATTTACTCAAGGATTACCCCCTCGATTTCCTGTTGGAGGCTTTCAAGCAC
>contig_3288
TGCTGCTCGAATAGAGTGCTGATTAGTTTCTTGTCAGTAATACGTTAAAGTATGACATCAGAATTTTGATCGTTTGCTATTGCATCCTGGCTACCAGAAGAAAACTCTCGTGGCATTACGAGTTTTGCAATCCATAGAATCTGGATTGAGA
>contig_3290
CACCCTGGTTACAAGCCCTAACATGCAACCTGTCCGGGCCATTGTGTGCGGTTGTAGCTGCAGTGGCGGCCATTTTAAGGACGCCCAACTTCGGACATGGTGCCGTTCATCCCTTGCATCGCAGCGCTGTTCAGAAGCTTCATGCCCTCTT
>contig_3291
GTTCATGGTTTTGTTCGTCGTTGAGAAGGACTTGACATGGCTATTAGTTGTTGAAGATAGCTCCTGATCGCGTTGCAGGATCGTCGGTCTTGTCGTTTGTCTGCTCTACAAAAGTTGAATCCATTTCTCGAAAACAGAACTCTTGATCTTA
>contig_3292
TCCTTCCACTGCTCTAGGAAGCTGCGAAGATGAAGGCGGTGGAGGAGGAGACGAAGAAGAAAGAGAACGATTTAGTACCAAGTCTGCTTTCTTCCGTTGAAGGAACCTTTGCATCGGTATACTCAAAAGCGGTACATCCTGAAATACGAAT
>contig_3293
CATGATTCCAAGAAAGCTCCCCCACAAATGTGATACTTCAACCCACTGCAGCTTACAGAATTCGAGAGAAGCCACATTGCCTGGAAGTCCCACTATTGCAATAAACACTGACTAGAAGAACCACTTAACTAAAACCGGCACCCATTTCCTT
>contig_3297
CAAAAACGTATAGCTATGTCAAGGTCGGGGGAATAGAAGTATGGGATTTGGATGAGGGTTGCAGTGCAGAGTGGACGGCTTGGACGGCTTGGGGTCTCTTCTACGACGGTGAGGACTACAGCAACGTCTCTTATAAAGACATACACAATGC
>contig_3298
TGCACAAGAACTCCGATTGTGCTCCAGAATCTTTAATTAAGCTCTAGAATCTCCGATTGAATCTCTAATTGGATGGATTAGGGTGAGAGGAGCTCCATACTTTTAGTCGAATAGGTAAAAGAAACGGTTGAGGGAGAGAAAAACATTTTTC
>contig_3301
TTCCCACGCGTTTTCTTGTTTTATTCGCTACCCTTTCCACCCCATTCCCACCTCCATAACCTTCAGATCCGCCCGCTGCCTCCATTTGGGCAATGCCATGCTTCTGCTACGCCCATATGACCAACAGGGTACATACTTCTGCAGTCAAAAG
>contig_3306
GTGGTCCTCCACCGGCACCGCCTCCTCTAACGCTGCAAATGGCCCTTCCTCCCACTCTAATGGCGTCAATAACGGCGATTCGTCTTCTTCTGAAAACACTTCTTCCCATTACCATGGAGACTTGGTTGGCGCTGGTGGTCCTGGCACCGGT
>contig_3307
TCCGATTCCGATAATTTTGGACGCTTCACTTGACACTTCGTAAAACCCTCGCTACCAGTCTCGCTACCGGTCTTTGGTCGAGTCCATCGGTGAATCGGCTGTGGACGGGTCGCTTGTAGGGGCGGGTTGGACGCAAGGTGTTTGTTTCAAG
>contig_3308
CTCGGCGTATAAGGAGTAGGATTGGCAACAAGATAAATAAAAGAAATCCCTATGTTCTCAATTCCAACGGAAGACACTGGGAACCTTTACCACGGACAAACAAGAAAAATACCTCACAATCTGCTGTACAAGAGAGCACGATGGATCCCCA
>contig_3309
GGCCTGTGGCTGTTAATAGTTCTGGACAGGCTTGGCCAGCAGCAACTCGGGGGCCTGTAGTACAACCTACTAATTCAGCTCAGGCTTCGCCTGCGACAAGTGTTTCATCTCGTGTTTCTGGTCAGAGCAATATGGCCTTTGGTAATGGACC
>contig_3311
TGGATATAATAACTTCGAATCTAATATGAGGATGTAGTTGGCAGATTTTTATAATTCAAGGACTAATTTTTTGAAATAGTTTAGGCACTTAACTTTCACTCACGTGATAAATTAGGGACGAAATTTGCGGTTCGCCCCAAAACTTATATGG
>contig_3312
TATCCAGTCCACCAAACATTTTGTCTCCACAAGACTCACAAATATCGACGCCCCAAGAACATCCTCACTACTCTCTCGTATAGACCGTGAACTAGCTGTGGAGCGATTCTCTTGGCACCTGGCTCCATTCCAGGCTCTGCTCAAAGTCCAT
>contig_3314
CGAGGAGATGACATTGAAGATTTAATCAAGCTCATACGGAATGTTTATGTGCACCACGCCCAAGATGGAGACTTCACCGAGATTAACAATGAGATAAACGAGACGTTTTCAGGTTTATTGAGTTGTCTACATGCTATCTTAAGGAAGAAGA
>contig_3316
GCCCCACCCCCCGAGAAGCTCGTCAGTCCAACCTCCAAACAATCTCGTCCATGTTCCCTCCCATAATTTCTTTTACCAAAAGGGACCCGTCAACTCCTCGCCTCGCAGAAACCATCCTCCTCTCCCCAACATCCACCAAAATCCCCTCACC
>contig_3317
AACCATGCGGCTGGGGCGGAGCTGAACCGCCCGAGTCCGCCTCCTCCTCGACTCACTTCGCCGCCGCTGCTTCCGCCGGCTGCCCGTTGCATCTGCCTTGGACTCACACTCACACTCAAACTCAAACTCAAACTCAGCTCTTTGCTTTGCT
>contig_3318
CGCAAAGAACGACTCTGTCATGGAAAGCGGAGAGGTGTAGGTGAGATGGGTTGTCCAAATTCGCTCTCTCAATATAAGAGGAGGTACCTACCTACCTCCTTTCTCCTTCCTTCCTTCCTCCCTTCCTCTTTAGTAATTAAAAAGAAGAGTA
>contig_3319
TGAATACGGCAGCACGAAAGAGCTGCATGTTTTTATGTTGCCAACAACCAGCGCGCAGCCAGAGGAACCCAGCATGCAAGAGGGTTGCCACAATAAATGACCTAACTTTTCGGATCCCGGCTCTCGCTTTCTTGGCCCAAAACCGGTTGTC
>contig_3321
AAGCGATCCCGCTGTACCGAGTATATCCAAAGTAGACACGAAAATGCAAGACCTTTGGCAGCTCCATGGCGAATGCTCCTTGGGCGCCTTAAACCAATGGTTCCCACTGCTAAATACAACCCCAACAATGCAAATGGATGCTAGCAGTAAT
>contig_3322
ATGGAACCGGGGTGCAGATGGCCCAGGGATTGCAAACAAATGCCATCAAGAGTATTTGCGACGGACTCACCAAGCAGACGGGAATCGATGGATTGGAATGGGAAAAATTGTGTCTGGCCGATTCAAAGGGCAATTTACTGAGGGTGTTGAG
>contig_3327
GTGGTTTGTTTGTGTGAAGGGTTGCAGTATCCCGACTTAAGAAAATGGAGAACAAAGATATGGTTGCGTTCTTCAACACGTCGCTCTCGGTGGCGCGACCTCACCATCTGAAAATCTGATGGTTGAGTGTATGTTGGTCGGTAGTCTATGG
>contig_3328
CAGCAGTCTATCCTGTAAGACATCTGTTGCGAGGAATGCGAATGTTTTCCAGCTGACATCGTCATGTGGTGAGACCACTTCCTCGCCTTAACTTTTGCAGAGCGGTTCGAGAAACAACCTGGCGCCTTACGCGTGTCGTCGCAAGGACGTA
>contig_3329
CCTCAACATCGTCATCAGCCTTGTGCTGTACATGTTGCCTCTTGTCCTCCAGAGCATCAACTAATACTACTTACTGATGTTTGAGCATACTGCTGAGACTCACGCACCATGTAAGACTCGTCTCTTCCGCGTCCGCCACCGCGACGCCTAA
>contig_3330
TCTGCACAAGACCTCGCTCGAGCATACCACACCATGGTTGTAAACTGCTAGCAATCTCGATGAACAATTGCTTGGAAATTGGCCAGCTACTCGCGAGGTTCGAAGGAATCAAGGTGTACACTGGAATCTCTTGTTGCCATGTTTACCAAAA
>contig_3331
GTAGCAATGCTGCATCAACCTCGTCTTCCTCCTCTTCGAGGACATCAAAGAAGGGTACAAGATCGCCGTTTGAGAGTAAGCTCGGGGGGTTCTTTTTACACCAGCTCGAAACTGACATGTCCCCGGTGTATGGAGATGGATTCAGGGCCGG
>contig_3332
ATTCCTTTTAAGAGAAACTTGAATTTTCTTGTTTTGAGGCTGAGCCGAGGGCTTTGAGGGTTTCTTACCAATCAAGATTCAAGTCTGGCCGTGGGAGAAACTGGCGAACCCAAGACACAGCACAGATGAAAGGTTATTACTTTTTCGGGTC
>contig_3333
CGGCAAGGTCAACTTCAGCGCGATTTCTCAAGAGAAGAACTGCTGCTTCCTCGTGGAGCTCAAGCGGTCGAGGCGGCGGAAGAATCACAATTACCAGGTCCACCACCACCAAGACTTCCAAGAAGACGAGCACCACAACACGGCGTCGTTG
>contig_3335
GTGGAAGGTAACGAGGAAACTAGAGCTAAGGTATCGAATACATTGGCTGCATACAAAAAGAATTTATTAGGTCAATGGGGTCATCATCTTAAGAGTTTAGTTAAAACAACAATAGAAACAGCTTAGAAAGATGAACAACCGTTGGAGGAAC
>contig_3336
ACTGATTATAGCAGCTCTGACACCGTATTCCTTGGCTGCAGCGACGATGGCTTCTTCAACGTCGCGGTGGATATGCGATGCGTCAAAGGAGAGAATCTCAGCGACATCTTTGGGAGACATGTCATTATAGATTTTGGCGGATTCGTTGCCA
>contig_3337
ATGGGATCGTCGGAAGTCTAAGATCTTGATTAATGCAAGACATATCTGAGCCTGAAATAAGGAGATGGGAGAGAATATATTTTGGTCACAGGCGTAGGTAGGTTCACCGTCAAAGGGCAGAGAGACCAAAGGACAGAGAGACGGAGTTGAA
>contig_3338
GTCTACCCTATCGCCACCTCGATTCAGCCATCCCATCGCTTTCCAGTTTCCACCAACCTCCCTCTCTGCCTCTGCCTCTGTCCCTGCCTCTGTCTCTGCCGCTGCCTCGCTCCACGCAATCTGCAATCTACAAACTACAGTGCATCTAAAT
>contig_3339
CAAGCAAAGCAAAGGAAATAATCTAGCAGTAGTATTGTGCTATGGAATTTATGGTCCAATTTTTACGTGGAAGATAGCATGATCGGGCGTGGTTTGCAAATAGCCTCCAAGGGCTTCACCCTTGGCATCGTAAGCCCCAAGCCCTCACTCA
>contig_3340
ATACTCACCCAGCATACTCCAACCTATCCTGTAGTTCCAAAAACTCAATCTCACAGCCAAATACTCACCCAGCATACTCAAACCTATCCTTGTAGTTCCAAAAACCCAATCTCACAGCCAAAATACTCACCCAGCATACTCCAACCTATCC
>contig_3341
TGGCTGTAAACAAGAATGAGTGACATCTTCCATGCGAAACCTGTCTGGAGGAGAAAAGTTTAGAGGAATTTGTAAACTGAGGTTGAATTCTACACTCTGAACAGGCTCAGACTCTTCAAGGAGAAGCAAGGATAGCGACCCTCCAAATCCC
>contig_3342
GTACACACCAAACTTCTGCAGGTCGAGATTTGCCTGTGTTAAATGAGGAAGGTAATTTGATATCTGCGGACGCTACCAGGGGAAGTTGGGTCTCTGAATCTTCGACTTCAGAGTCTCAGGCCAGCGGGAGCAGCAAATGCACACTCTGTTT
>contig_3343
TGATGGCACTTACTAAGTACGACTATAACCTCAGAGTAATACAATCAGGCTATACTGGATATATTACTCTTCAAAATCCCAGTGCAATCCTAATCCCCCTGCTGACAACCAAACAGACAGTCTGTACCACAGATCCTGGTACAGGCTTTTG
>contig_3344
CATCCCAGTTTCCATTCGATGTTAACATCTCTTCATTCGGAGTATTCAGAAAGCTTATGCACGAGTTTGGATTGTTTACGTCGTCATTTAAGCTCAGCCGGCCTGGGGAGAATTGGTTCCCTTCATACGTATGAACATTATTGAAAAGAGC
>contig_3345
ATGGTTCGTCATGTGACATAAGCAAAAGCAAAACCAAACCTGTAATGAGTTCTGGGAAAGTGTGCGCCGCTGAAAAACAGGAGAAGAACTATTCAGAAAGAGAGACTTCAACACGTAGATCTCCACGAATGTCGAATGGCGAGTTTGCGAA
>contig_3347
TAGCTATAGAACTTATGAGGAAAGAGATAAAATGTTGATGCAGTGAGGCTTCCACTGTATTTTACAAAATAGTAGTACAAACTTTTGTCTATGTTAACTGCAAGATAGATCATAAGCTTCAAGTGAGCTCTTTCTCCTTATTGGTTTCTTG
>contig_3348
CCTCAGCCACATTCAGATCAATGTCAAGGCAATTTTGCCTCTGCTTTGAGCTATCACTGGTGGCCCCTGTAGAAAGATTCTTATCACCATCTGAGGGTCTGCGAGGAGATGCCCGGCGAAAAGCACTATTCGCAGCAGATCCTATCCACCC
>contig_3350
CCCAGCTATGGCTTGTGGCGAGAAAGCAGGAGCACCATCTTTGAAGGCGATAGCACGTCCAGGAGCAGAGGTGAGTGTTTCGTGGACTAGTATCATTAAGATGCATAAGGGTCCTGTTCTTTCTTACATGGGCTATTTACCAACTCCTGAG
>contig_3352
TACTCGAGAAAGCGGCGGGTGGGATCGGTCACTGCTAGTTGGTTCTAGGAATTACTCCTGATCGGCTTCTTGGTTAGGGTCAGGGTTGAGAGCGATACGGTGGAGAGCCTCGTTTTCGATTCTTCTTTCATACACGTCTGAGAGGCGAGAG
>contig_3353
GAGCAAACGTATCATATTTCTCGGTACAACCAAGTTTCAAACCCCGGCACCAAAATCTCAACATAAGGGTGGCCTCCAGAAAAAAAAAATCGTAATAACAACACCGGTAGAGCCTAAAACTTAAAGTCCCTCTTCTTGTTTTTCCCATCTTT
>contig_3354
CCACATCCGCCACAACAGTCTTCTTCTCCATCATAGCATCTCGAACTTCCCCAATAATCCTATATAATCCTTCCTCCACTTGTCCATTACATATTCACACCCCACATGAGCTCGCCCAACCTTAAACGCTTTCAAAGGCGCCAGCATTCTCT
>contig_3355
TCGCAGCGTGGTGCTCTTAAACCTTATCGAGGATCGAGGGCCCGTATGCGGACACTGAAGACCGATAACGCAATTCAAGCTACCTACCTTTCTTTCGCATCCCATAATTATAAATCTACTCAATTGTCACCACGGCACTCGCTGTCCTCGCC
>contig_3356
TTGAAATAAGCATTAACCATCAAATAACCAAAGTTGTTTTAAAGTATAACGATGGTGTTGCCAAGATTATTTAATGCTACTTCACGTACTGCTGTGCAAGCAGCCAGATCATCCACCAGATCTTTAGCTACTGCTGCCAAAGCTGCTGATGG
>contig_3359
GTGGACTATGAGTTTCAACCTTCGCGATGGTGTTCACTGAGCGCTCTTACATGAGTGGCCAAAAGAAACTTTTTTTTTCATTGATTGCCTTGTCTGAGGACAGGAAATCGAAGAAGAAGAACACTTTGTGATTTGACGATGATGATGATGAT
>contig_3361
AAGAACAGCTATGATGGCAAGATCGCAGAACTGCAGGTCCACGAGCAGCAAGCAAAATCCAATACCGAAGATATTTGCAAGCTCCGAACCGAAGTCGAGCACCTTCAAGCCTATGCTCAAGAACTCGAGGTCCCCGGCCCCGAAAAGGAGAA
>contig_3362
CTCCATTCAATCTGTTGTCCTGCGACCTCGATGTTTGTACGGCAACCATCCTCATGTCTAATGATTGAATCCAACTCTCATCATCATCTTGCGCCGAGAGGACTGTGCGAGCTGCTAGACTTACACAAACTCGATAAAGTCGGATATATCTA
>contig_3363
AGCTTTCTCAAGGGGGAATTATGATGATAAATGACTAATTATTTATGAGAGAGAAGAAATTAAGTGTAGAAATGTTGTGTTTTGAGGAGAGGCTAAGAAAGGGTGCTTAGTTTTCACAGTTTGATAGGTTGGTAACTGTGTTTAGGTTGGCA
>contig_3364
GGACGACACCTCGACGACAAACGAGCAAAAGGCTATCCAACGCTTCGCATGTCCAAAACGACAACATACGGACGCGGCGCGGCGCCATGAGCTCCATGGACAGCGTTAGTCCGCACAAGAACCACGACAGGGGACTCAGTGAGCTGCAAGAT
>contig_3365
GACAAGGTACTGTAGCATATGATTGTTGCCTTGGGACAGCGTATGAACTTAAGATAAAAGATTGGTAGCAAAGCGATAGCTGGTCATATTGGAGATAGATTACTATGAGTTCAACTGTTAAGCTCACTGATTGCTTCCACCATATAATTTAT
>contig_3367
AAGCTGCAAGAAAGAACAGGCTGGCTGGGTTGAGACGATGCATCTTAAAGTGGCTGCCTTTGTAATGTTGCCGATGGACGGTTGTGTATCGAATGGAGTGGGTGATGGTGATGGTAGCGGTTATGGTGGATTTATTGGAGTGGGTGATGGTG
>contig_3368
TTCCCCAATGCTGTCACCAATGAAGGTAGACTTGAAGCAGGGGCTTGGCTATGAACATTCAGTTTTAAAAGATCAATTCGGTGGAGTTGAAATCCTCCCTTCGCTGAACAAGGTTGCTAAGGATGTGAAGTTCGCAGCTACTAATGAGATGC
>contig_3370
CTAAGATCCTTTGGAATTGCATCATTTGTTAAGTTGCAGTTCTTAAGATATAAAGACCGAAGCTTGGAAAGGCCACTGAGGGAAGGTAGCCCACTAAATTCATTGCCACTGAGATCTAAAACTTCTAAAGAAGATAGACCCCCAAGATCCTT
>contig_3371
AAAAACGATGGCCGACAGAAGCAGATGCGATTAGGGTTTTAATAGATGAATGGGAACCCAAATTGCCCAATTGGGTTTCGCTGGAATGGGATTCCCGGGAAAAGCGAATCCCAATCGGAGGTTTTGCAATTGGGTTTTTGCCTCTACGAGTC
>contig_3372
AATGTACACCGGATGGGATTATTTCCCCATCAACCTGTGTCTACTTCGCAAAATGGTTGGACTTCTGAATCGAAGTAATATCTTTTTCACTCAACTTATACCGTCCTGCTGTATTTTTCCAGGTTTTTTTCCTCCTTGCCTAAATATAACTT
>contig_3373
GGACTTCAATAAACAAACATCGAGTCGTCTCGTCGTCGAAATTATTGTAATGATTTTTACAGCATTACTGCTGTTATACGGTAGAAAGTTTTCCTGGTCTTGATGTGTTGCATATGTATTCTCTTCTCCTGAACCTGGTTGCAAGGTTAAGG
>contig_3374
GAAAAGAGGGGCTGGATAGAGTGTTTAGTCAGATAATATGGATATACGGAGTACAGGAGGATCAAAGTATATAAATTGGGTTCTGAGCGTTCGGTAATCGGTACGGCCCTGACGAAATGGAAAGCATGTCGGAGTTTGCGGAGTGCGTTGAT
>contig_3375
GGAAGAATCATTCCTCAATATCCATAGTATGCTTACTGCATGTCCCAAAGATTTCCGCAACGACAAACGGGCGGTCGAATCCGAGGACGGCACAGCGGACAACCAATACCATGAGGACAGGGTTGCGCTTTTTGAATTTCTCTCATCTCTGC
>contig_3376
TGGAATTGGTTCAAGAGGGGTAGCCGACCACTGAACGATTTCGAGGTATTCGATAGTGCCACACGCGGTCCATTAGGCTCTTTTTGGTTGCTCTTGGGCAGCAAAGGAAGGTAAGAACTTTAAACCCCATATTCCGTTTTCACAGAACATAT
>contig_3378
CCGACTTCGACTCCGACACCCGTCCGAATACCGTTCGACAAAGTTTCGAAGACGTGTCGCTGTCTTGATTCGACACCAACGTATCACCGATCATCCAAATGTCATGTATTTAACAAAGGTTTCGAGACGTGTTGCCATCCGTCTTGTCGAGG
>contig_3380
ATGATGTATATACAATATATATGCACAAATGTTCACTAGCTGCCAATTGTTAGTATAAAATGGTTGCTTCTTATTCCCCCTTTTTGCCCCAGAAAGGCTTGTTTTGCCATTGCCAGAATCTTGAGAACCCTTCCATGTTTATCTTCCTGCTT
>contig_3381
AGTGTACTGAAAAATAAAGTACATTTGTTCTAATTTTCTTTTATTTGTCTCCTTTCTACCATCAATTTTACAGTAAATCTTTCTTAACTTATTACACAAACTGCACATGAAGCGCAGCGTTACTTGTTGCCATCAAATTCGATATGTTTTGC
>contig_3382
CTTCTATTACAGCCACTTGAGGAAACTCAAGAAGAAGAAGAAGAAGAGGAAGAGGAAGGATGCAGGGTCTCCGGTGAGACGTGCGCCAGGCGAAGCTGGGAAACAAATATCCTTTCTTGTAACTGATTTCATCGGGTGGACCATGGTCTCCC
>contig_3383
GGCCAATGTCTAAAAAAATGAGTAAAACGATCCTAACGTGGATTTAAATCCAAAGCATGTACTCAAGAAGCTCATCTTTTGGTACATTGGAACGGGATCAATCCGCAACCTATCGGAATCATAAAACTTTTGATACTTCCCTTCCTTATCAC
>contig_3384
GGTCAATATGGACATATCGTCCTACCCTAACATCACTAAGGCACTCTTCGAAATGCTCAACATCCGCAACTCTGGTCGAGAACACATCAGAGCTGTGGTGTTTGACCAACTGAATCTGGAAGACCAACAGAATCCACCAGCTGGATACCAAC
>contig_3386
GGAGAGTCGGTGGAGGAATGTGGCGGTCATGGTCTGCTTCGTCTTGTTTTACAGGTTTATTTCTTATGTCATTCTTAGATGTAGATGTCGATGCTCCCAGTCCCAAAGGGGCTTCAAACCTACTCCTCCTCCAACCCTCACTGCAACTCCTT
>contig_3387
ACAGTACCCGGATGATGTCTACCACAGTTAGTATCTATTTTTCTTGCCGCCACACAGACTGATGTTGCTGAGCCGCGCGCTGCCACTCAAGCAGCATGCTGCGACGCAACTCTTTTGCCGGTGACGTACGATTACGAGGCTTATACGAAAAC
>contig_3388
CGAGGCGGTAACTCCGGATAAGTTTAGAAAGATTTTAGCGGAGGCGGGAAGGTGGGACTACTCTATTATTCCACGATGGCCTTCACATGCCTTTCCTCTCTGGATTGATCAGATGAGTTCTCTCTGATGGTTGCGTTCGCTTTGGAAAGGAG
>contig_3390
GGTGCCTTATTCCCGTATCAAACGTAAAAATCCCATCCTCTTTCGATAGACTGTACGAAGTTTCCCCTAGCCAGGTTTTTATTTATCACCGCCCAAAGTTTCACAAGCCCGGAGTCAATGGCGACGACTCCTTACTCCTACTTCTTCCCCAT
>contig_3391
TTCAAGAAATGACACAGCCAGAACTCCTTCGATATCGATCGGAATTCCAGCGCAGATTTAGTAAAAAGCAAGCATCGTGATTCCTGGACAACGGAGAGCAATGAATTGACAGAACCCCTTCCTTCGGACCCCTCCATGGATCGCACCGCTGA
>contig_3392
TGTAGGCAAAGCCACGGATAAGGCGACCGATATCGACGGGTCGATCGATACAGCATTGGCATTTACAATTGTAGGCAAAGCTACGGTTAAGGCGACCGGTGTCGACGGATCGATCGATACAGCATTGCCATTTACAATTGTAGGCAAAGCCA
>contig_3396
CCTGATCGTTTGGGGCCCGGCAATTCCGTGTCAAACTGTCAATAGCAGGAGACTTCTACCCTAGGCTGGATTATCGTAGCTGTAAGATAGTGACCAGGACGCATAGAGAATTGAGCGTTCGAAATTTCGCAGCTGATTGTCTCTCGTTCTTC
>contig_3399
CTTCACCAAGCCCATGACGGGCGATGGGAATGAGAAAGAAAGAAAAAGGATGTGCTTCCAGACGGTGCTTTCAATTTGTCAGATAAGATGATTAGAGCAGGAAAAATCTCTGGCCCCTTTTCAGCCAAAGAAATGCGCCATGGGGATTTATC
>contig_3400
TTCCTGTTACATTTTGTTCCATAAGCAAATAATGCCCTTTTTCGTCTTCGTCGATCTTGTTGGTTGTCTGTAGCTTTGGAATCTGTTAGATGTCCTCTCGGTGATTCTTTCCAAAATTTTACTTGTATTTATGTCCGGCGTTTTCAGTCAGG
>contig_3401
GGCGGTGAAGTCAAAGATCATGGACAAGAGGCCTTGGTGCCTCGAGGTATTCGGAATGGAGCGAATCCATGTCCATCGATTAGGCATCAAGCTCGAATTCGGCAGAATTAAAAGGCTTCTACGCCCATGGCTGCTCAACTTGAGGCATCAGC
>contig_3402
CTTGCACCCCGGGTGGCAAATATGACCATATGACTTGAGGCTCGTCATTCAACATTTCTGCTATCTCGACCAACGAGGTCTTCTAACGCTCAAATGGCTCCTGCCGAGTTCGATCACACAGCACCACGTGACCCGGATAGAACAATGCTGAT
>contig_3403
CCTTACTCTTTAAAGTAAGCAAGTAAACTTTAATTTGAAAACCTTACTAATAGAAAGGGGAAAGATGCGCTCAAGCATGCGAAGAAAGCTCGAAGAGCTTCCCTTATATTATAGAAAGGTTTGTTTTGTAGAAAGGGACTTCTAAAAATATC
>contig_3404
TGACAGAATGAATGAAAGCCATGTCCTAGAAGAAAAATGCCACGGTATATTGAAATGCATCATCTCCCCGTCCATTCAAATGCCTCGTCATCGTCATCAGGAAGAGGTTGGGCAGCTGTTGCCGCAAGCTCAGCTTCATGCTATTGTTAGGC
>contig_3405
AGGTTCTAATCCTAAGGTCCAGCCGTATACTATATATATAATCCCGTAATCTATTCCTATTCTATATTCCTATTCTAGAACTATATCTATTATATATAACTATTATCCCTCTTATATCCCCTCCCTAGCCTAATAATACGTCGCCCCTTGAC
>contig_3407
GGGAAAGGAGAGCTTACGCACAAGATTTTCGAGAGTGTACTGGGCGACAGCGTGTTTGCTACGGATGGGAAGGAATGGCTTAGGAACAAAGCCCAATTGCGACCGCATCTCGCCAGGCACAGAGAGGATGACCTTGCGAAGACGGAAGTGCA
>contig_3408
ATTTCCACCTATTCCGCACAAGAGGAATCGGTGCAATGAATTTTGATGCATCTTTATTCATGGCAAGGACATTTTAAAACGGCTATTTTGTAGCGTTGGCATCAGAAGCTTTGATGACATGTATAGGCCGCGAAGAATCTCACAACCTTCCC
>contig_3409
CCCTCACAAGCCTCTCCCCAGCTCAAGTTAGTATAGCCCCAGTTTCTTCTACTTCTTTTTCTCCATTCTCCTCGTCTTCTGGCCAGTCCCCTATCACCGCGACTACCACGACTATCACGATTCCCATCACCGCGACTACCACGACTACCATG
>contig_3410
TTCAGATTTGACTGTGGGGTGGGGAAGTTGAGATCCGCAACCCATTGTCCTTTACCCCCTACGCTTAAAAACGTGTTACGCATTGGATATGTGAGAAGCACCGTGTATTGGATATCCAAGTTGGCCTCACCACCTGGCGGCTTGCTCTCGGT
>contig_3411
CTTGACACAGGGGAGTACAAGAATGATCCGAAGAGCAAGAATGATCCGAATCCGAAGATCAAGGAGCCCAGCGACTCGCACGCAAATCCAGTAGAGGGAGAGGGGAAAAGGGGATCGAGAAAAGGAACCAATGGAGACAGGTACCATTGGGG
>contig_3412
CTCCTCCTGGCGGTGGAGAACGGAGGAGGAGACGGAGATGAGGGCTTTGAGATTTGATTGCGGTGGAATCTAAGCAGGCCTTGGATGATCCCAGACGAGGGTTTTGACATTTGAATTTTGGGCGTGCGTGTAATTTGGGGATTCGATTAGGG
>contig_3415
TTTGATGAGATTGAGGAGGTAGAGAGCGACGAAAGCAGGCGACATGAGGTTCAAACACCCAACAGAGTTGTTGAAAGGGAACGTGTAAATGGAAGGGGAAATGTTTTGATCAGTTCTGAAGTGGAGCAAGCTCTAGGAACATTAGAAAAGGT
>contig_3416
GAGTGCCTCTTGTTCAATGTACGGTGATGCTTCCCTTGAATCAAAAAGCGCAATTGGGGAAGGTCAGGAGCCTTCAGTTCCAATTCCTTCTGACAGTGATATGACACCTTCAGTTCCAGAAACCAACACCACTAGTAATGCATATGGCATCC
>contig_3417
GAGCTTGAGTTGTTGGAGAGAGAGAGGAATTGATGAGAGAGAAGGGTTTCTTTGTCTCCCTCCAATTTTGCATGCGGAAGCAGCTGCTTTCATTGCCATTGCTTCTTCTTCCTCCTTCTGTAACCAAAGACAAAGCTCTTGGGATTTGAGAT
>contig_3419
CGCCTATATATACCCAGGTTTTTTGAAAGGGATAAGGTGCTGTAAGGTTCTGATAAAGTCCCAATTGATTAAGCCAGGTTGTACTTCGGAGTTGCGTGATATCATGGATCAAGGGCAGTAGTCGTTTGTTATATGGGATTTCCGGTGGAGTA
>contig_3420
CATTCTCAAAGTGCTCTGAATTTGCTTCTATCGGCGGCGGCGGCGGCGGTGGTTAGCAGGTTTTTCCTTTTTACTTCTTGGGTTTTGTTTTTAATTTATGAGTATAATACTGTGTTGCGGCCTTTGCGGGCTTGTAGCTTAGTTGGTTAAGA
>contig_3421
CCACCGACATAAATCCTCAACGACCACCAAAATCCGAAGAAAAGCCAGAACCAGCGCTCACTGCTATTCTATGGACACGTCGATTTTATAGGAATCGTCCCCGCAAAATCCTTACACGCCTCCTTAAAGCAGCCATGATTCGGATGAGAACA
>contig_3422
GTGCCACATTATTAATTAACTACACCATAGGAACAAGAAACATATCAACTGAATTCTACTCAATCTTAAACCATAACAAGAAACAGGTCTTCCCATCCTCCGTTAAATTTTTTCTTAATTTTGAGAAAATTTCACGGGGACAAGGTTGAGAG
>contig_3423
GGAAGAGAGAACCTTCCACCCTCTCTCTGTCTAGGAAAAGGAAAACAAGAGCTTCATGAAATGGGGTGGAGAGAAGAACACAGACACAGACACAAACTAGTTGTTTAATCAAAAGTGACAAAGAAGGGGATAAAGATGGCACCAATCAACGT
>contig_3425
CTTCTCACCGTGCTTCTGATGCTGTTCCATCCAGCTCGGAAAGATTATATACGTCTTCATTAGTTCAGAGAAATGCTGGTATACGACCAATTCCTGGTGCACCTCAGAGGATGTTTCCTCAAAACTCGATAGCTTCGATGGATGAATTTCCC
>contig_3427
TGCGGCCATTTGCTCGGCTGTTGGTGCCACTGGAGCCCACTTGGATCCCGCCATGCCTATACCGAAAACGGTTTTTCTGGTGTTGGTAGAGCTTGAGCTGGCTTTGACTTCAACACGTGTCTCGGTGACTTCAACTGCGGCCATTTGCTCGG
>contig_3428
CCTTGCACATTACTGATGATAAGGATGGAACTCGAGAGCGAGTAGCAGCCATGAGAAAGTCTCCCGAAGCCGTGGTCGTGGTAAGAAGGCATTGTTGAAGGAGGGCGACAGGTTGTTATCGGCGAGTGCGAAAACTTTCCAAGACGTTGAAG
>contig_3429
AGCATACGACCCATGGCCTCACGCAAGAAAGAGGTCGAATCAGCCATCGCACTGGGTTGGCGTCCCGAGCATCCAGCTCTACTTCAGAGACTGCAACGCTGCAACGACTTGATCGCTGGGAGTATTCCCGAGTGGGAGCAAGAAGAACTCCT
>contig_3431
CAAGGTCTGCACATTGACATCCTAAAGCTAACTGGGAAAAGAATCCCAGGACAGCGGGAATAAGTAGAAGCTTCATAGTAAGACGTGTGAGATTTGGTGGGCGTGAAAGTGTATTTGGTTGAGGTATCTTGTGTTGAGGAAGATGTAAGTTG
>contig_3433
AACAAACTGACCCAGACAATCAATCTCTTCGATATAGTAAACTGGTTCTGCCCAACAATCTCTTGGAACCGGCAACACTAGATACGTTGGCGACTAGAACGCTCAAAAACGACGGGATTTTTCAATACATTTAACCTAACGCATCGTTTCCG
>contig_3434
AGGAAGAGCAAAGGGAGGCAGAGAAAATATATGTTTTTCATGGAAGTTAGAACAGATCTCGATGATCAAAGTAAAATAAACTCAGAATTACAATTCTTTAATCGAACAACCATCGCAGCCGCCACGGACAATTTCTCTGTAGCGAACAAGCT
>contig_3435
ACTAGGAAACTACTTAGGATCTTATTATCGTGAAAATCCTACTATAATACTAGGAATAGTTCCTATACCTATTCTAGTTAGTCCGATACTAACTTATCCGCGTATTCTAGGTATTATATTATATAAGCGTCACGTGCCACCGTCCGGGGCCG
>contig_3437
GAGGACTGCGGTTGAGTGCGTGGACTAGTTCGTGTGAAGCCTTAATGATGAGACATTTCAGGCATCTTTTGGCAAGATGTTGGAGGACTGCGGTTGAGTGCGTGGACTAGTCCGTGTGAAGCCTTGATGATCGGGTATTTCTGATATCTTTT
>contig_3438
ATTTGGAGCTGGTAGATTGTAGAAAAATGACTAAAACCAACTTCAAGCAAGCAGATGAGTTTGGGAAGAGACGTGCTGAGTCTCACTCCGGCATTCAGCCCTCTGTCCTCAAGCATCTAATTGGAGGAGGATGCTCGAGTTATTCTTCTGAT
>contig_3440
CATTTGCTCCTGCTCGAACTTCTCAATCTGCGGGAAGTAGTCGACATGATGATCCAGGTGCTCCACGGCTACGAATCCTTGGCAAATTTCTTCCTCCTTTCCATCGGTGCTAGTTTCTGTCCACTTGATGAGGTAGAACTGTTTCTCCCCAG
>contig_3441
CCTTGCCTCCAATCTTGGAGTCGACACACGCAGAGGGATTTGAAGAGGGAGAATATAAAGGTTTTTTATTGAAGGCGACGATGGCTAGTCAAGGCGGTTCTTCGAAGAGAACAGAATTGACGAACACATCGTTGCAGGACAAGAAGAAACCC
>contig_3442
ATGGTCCCCAGCCGGAACTTCTGGTTCTCTCCCATTTTCTACCGTCTTGCACTCTTTCCCTGAATTCAAAGCCCCAACCTTTATACGGATCTCATCATCCGAAATATCAGATTTTTTTTTCAGGCGCAGAGCAGCTCAAAACGTACGGAAAC
>contig_3443
CTGATAAATCCCTTAGTTCTCTAGGCGGCACTGATGCAGGTGCCGATCTCTTGGAGGCAGCGGATGGGAATAAGAATGTTACCGTCTTCAGGGGGGAGGGATTTACTTGGAGATGTGAGTAGAGTATTGATAGCGGAACTACTCTGTAAGGG
>contig_3444
TGACAATACTGGTGTGTCTACTCAATCAGCCAACCATCCACTATTTCAACCAGCATTCCTCTCAACGTCACTCTTTTACGCCAACACCACCACCACCACCACGCGTTTAACCAACATGCGCCATCTCAACCCCCTCGCCCTCGCCCTTGTCC
>contig_3446
AAACCATGTACAATACGCCAAGCCAAAATAACAAACCCTAGCTAAATCAATCAAGTAGGTTGCTACTGTAACCATACAAAAACCAACGTCGTATTAACATTTCCACAAGCAAGGCTAGAGAGCTTGAGGCACCTCTGGTTATCGATTCTTTC
>contig_3447
ATCCTCACAAACACCTTTCCTCCACTCCTCATCAACAACCTCGAAAGATTTTTGGAGTTTTGAAAACAATCAAGGCTCTCTCACCAAAATGGCGACAAGAGCAATTTCCGCCACGGTCTCGACAGATGTCGCCGAGGTTTTGCAAGCCTTTG
>contig_3448
CGTACTTCTCGATGGGTATCGATATCCGGATTACGGCGATAGCAATCGCATCCCCAAGTCTAACACCTGCTAAAACACACAATGGACTCACCCATATCTTTCCTCGTTTGCCTTCAGCCACTCAAAATAAGCAGTCAGCTTCCCAACTACCC
>contig_3449
AGAAAAATCCATTCAGTTATCTTCACCCAAAAAAAATCCATTCAATTATAGATGGGATACAGTGGGCCGTCTATTTCTTCTTCTTGGCGAGGGTTGGCTTCTGAACAGTAACCTTGGACGTCCGGGCACTCTCACTGTTCGGTGCAGGAGGG
>contig_3450
ATTACGTTGTTCATTCGGTGAAGCGAGCGGTTCGAGAAGCGCTGTGGAATATCGATACCATGCACGAAGATCAGACTCTGAAGTGTATTTTCCATGTTAAGAAGACATCGCTTTACCATCTTGCCCTGTTAAGACAGGGCGGCGACGCGCGG
>contig_3451
GCAATGTACAAGATGGTATTTCAACTTGCTTTTGTAATATCCCTTTGTCGAGTGTCTGACTAGTAATGATCTCATCTTTCGAAACTACATCAATGCTCCGAGAATCACATTCAGGAACTATTTCAGAAGCTTCTTTGAATTCTTCTTCAGTA
>contig_3453
CTACAGTGTCAGTGCGGGTGATGAAGATCCTCGAGGTTGTTAGCGATTCAGATGATGGAGACCAATAATCAGAGGTCGAGCTCAAGATTCCGGACAAATGTGGGCATTGTTAGCGGTTGTGGAGCGGGTGCTTGGGGATGTGTGGCGCTCCA
>contig_3454
GGACTGTTGACAGGCCTGGTTCTGGGTAGATAAGGGCGTCGAGGGTGTTTCTTTGGAAGGTTTCGGCGAGGGAGATGGTCAGATTGCGGATCCCTGATTGGACGGTTGTGTAGGTTGTGTTGGAGGTGGAGGATTTGAGGGATGTGGTGACG
>contig_3455
TTCCACGTCAACAGTATACCCGGCCGCAAAGCATTATCTGGCCATCGGAGCAAGTCTGGTACTTGTCGTTGCCACTGTGCTAACACAACTTTCGTCTGAGAGAAGGCAACATGAAACCCACCCGAGTGACCAGATGTTTGGTCAGCCCTTTT
>contig_3457
ACAGGAACAGGACCCTGGGAATTCCTCCGAGCATAAATGCGAACCCGGTTTTACTCGTTCGAAAGTTAATACAGTTTTTTTCCGCTTCCATTCGTTGCTGCTACCGATTTCATTTACATGAAGATAAATCATACAAAAACCATATCTGCGTG
>contig_3458
GAATGGCCTTGCAAAAGCTTTAGCTAAGTTAACATTTACAATAAAGTGCCACATATGAAATTCTACTATTGATTCACAAGATCAACTTAAATGATGATCGATACACCGAATCGTCATTGTGACCAAGCTGATCTCTCTTAGGATTGTCCTGC
>contig_3459
TAAAGACGAAAAGAGGGATGCCAATCAACGTTTATCAGCCCGACTGCCTGCTATCTCATTCCCAGCTTGACTGAGAAGTCAAAATGTCAAGGTTCGGCATCGGGGTCAAGGTTGTCGGCAGATCCATGCATGGCAGGCAACACTTGGCGAAG
>contig_3460
GCGCATTCAAACACGATCGGTTACTCGGGCATTCGGGAGGTACTTTCAAGTGTTTACAGGGGAAATGTGGGTTTGAGACGCTTTTTGAGGGGTTGCTTGTTGAGCATTGTGAGGAGGTGCATTGTTTCCAGGGCGAAGCTGTTGGGAAGGGG
>contig_3461
GAAAGCGGTGAGTCGAAGAAGAGGAAGGTAAGTGGGAAAGCGTAATGAAGCAAGACTTCTAGAATCGAGGCGAGTTCGGATTTTAGTATGCCGGCATAGAAAGCAAGAGAGACTGAAGTTCAATCAAAGAGAAGTATCTCCCAAGAGAGCTA
>contig_3462
TTATGTAGATTCAAATACCTTTTGATTTCGTTTTATATCCCCATTTTCCGTGCACCAGCTCACCTCATTTTGTATGTCCCGAGTGGCCTTAGTTTGCACGACAGATCCAGCCCCATTTTGTGTGCGACGGATCCATTCTCTTTTTGTGTGCC
>contig_3464
ACGAGAAGATGAGTTCGCCAAAATTCAATACGCTTTGAAGACCTGCTTTCAAGGTGATTGAGTGCTTAATCCAATGCGAGGACTCAAAAGTTGATATCAGACGAGAGCTCTGTGGTTCAACCCTACAGAGGTGAAATTAAATGAAGGGCAAGC
>contig_3466
CTCTGACTAAAACTACAGCCGGAAATCTATCAGGTAGCGGACGCAATGCAACTTTGTTTCTATGATTGCGTATATGGGCTTGACGGTATTTTGGTAGGTGATCTATGCTTGCTTCCAAGTCGCAGATTGTGAGGGTGATTGGATCGAGACCGG
>contig_3467
ATATGGATGCTTAGATGTGTTTTGCCATTTAAGCGTTTGATGTAATGAGAGAGAGAGGGAGAGGTGCATGGGGAGCGGAAGAGATGTGTGTAATGAAAAGTGGATGGGCTTTAGTGAAGTTTATGGAATGGGCTTGTGATGAAGAGAATAGGG
>contig_3468
GATTTGTCCGAAGTGACCCCCTACTTAGCCTTGAAGAATCTCGATATCAGCTTTGGAAACGACCCCTATTGATTCATGAGAAAGCCTTCGACATTGACCATAAGTCGCAAGTGTTGGTTCGTAGGTGATAGTCTTCATAAAAAATGTGTAACA
>contig_3470
CTCAGATTCCAGTGTTCTCGAAGCCCATGTGTTAGCACCTAGTCATCAAGACATCTTTCTAAAGGCGTCTCTTTACCAACACAACACTTCTAAAATACCACGACCAAAACATATCATGGCGAAAGGAGACAGCCCAATGTTCAAATTCTTCGA
>contig_3471
CTAAGAAAGAGGGAATGAGACTGACTAAAACAGGCTAAACATAAGAAAAGATGTTGACAGAGCTATATGGTATCAAGAAAACGCAATAAAAAGGCTATGGGAAGTGGGTTCCTAGCCAGATGTCTCGATCCAGCAATATCCATTGCCATATTC
>contig_3472
CAGGCCTTCTCTATGCCCACAAGAGACGCCTGCGACTATGGGTGATATTCAAGACAATAAATCGAACCCAATATGTTCTAACGTGGAGCTAACATGTTCATTGTCAGCTAGGTGATGATCAAATTGTTGAGAAAGTGCAATAATGTATTATTA
>contig_3473
GATGGATCGATACCTAGTGTTGAGTGGACAGTGAAAAGTCTGTGAGCAAGTGCCCACAATTCACAGATGAGGCGGAACGATGATCTTGTGGTCGATGTCAGCGCCGATGGCTTCGAGAAGGTTATGGTTGTATTAAATATTGTTGTATATTTC
>contig_3474
GGAGCGCCCCAGGGCGAGTTTGGAGGGCCTAGGTAGCAAGTTGGAGCGCCCCAGGCCGAGCCAGGGCTCCAAGGGCCTTCCCAAAGCCAAGGAGGCCCGCCCCAGGACGAACCACGGCTTCAGTGGCCGCCCCAGCCTTGTATTCAGCCTTGC
>contig_3475
TTCACATCATTTGCGCTTCTTTTTGTATTAGCACACATTCTACAACTGAGAGTTGCTAGTTTCATGGCAATATCACGCCCCAGTAATGAGTATATAATGGTGTGGAGCGTATACCTTCGCAAAGTTGCTCCGACCGCGCCAACAACAGTTCCG
>contig_3476
GCGGGGTTGACTTTCCCTTCTTAGCACGTATCACCAAGCACTGCCTCACTAGGAAGTACAAGCACTGCAAGCACTGCCTCGCTAGGAGGTATACGGGCTGAGCTGTTGCCGTTCCCCTTTATTTCTGCTTCAAATGGGCAGAAAATGTCACCG
>contig_3477
GTGGTAGTAGTGAGTTTGACTATCAGTATTGGTGTAAAAGTGGTTTTTTGGGTCACGGATGATGACTTCTCTCCATGCCTATTTGCTTTCTTTCCCTTTCTAGGCTTGGCTTATGCGGTTTTGCGATGGGATGGGCAATGCCCTAGATCAGGG
>contig_3478
AGCAGGCGATCAAAGAGGCGGCCTCGAGGATTGCGAGCGACCAATCGGTGCTGACAACCAAAGCAAAGCTCGCGCAGAGGCCGCCGCGCACGCCCCAGCACATTCGCCCCCGGACGGATTGTACAACGCGGTACCAAAAATACAAATTCCCCG
>contig_3479
CGCGCTACGAGCCGTTCGCTCGAATCTAAATACCGCACTTTTGAGATCGAACAAACCCATCCCATCGAGTCCAGCATCTCTTACCTCCCGCCTTGCCAACTCCTCATGCTATCCGCGACCTCCAGCAAAGAGTCAAAAAGCATATGCCTTCCT
>contig_3480
CGAATTTCCACTTCTTGAGGGGCCTCTCTGCAAATTCGAGAAGTTGAGGACTGCGCAGCTAGGGCTTGCTACGATTTCGCTCGCCGGCGAGCTTTTGGCGGTAAATTGGGGGCGGGTGGATACCGACCTAATCGACATATTTTGGCGGCGAAC
>contig_3481
GGGGGGTTGTGCTGCCTGCTATCATGCCCTGAGTAATTCCAATCCCCACGAGACTCTTGACCTCTCCCAAAACGGCCGTTTTGGTTTCCATTCTTGCGGAACCCTGTGTCAAAATGCTGCTCTTGTCTAGCATCCATACTAACAGGAGCTGTT
>contig_3482
AACAGGTCCAGTCAGAACCATCTAAATTCCATCGCCTCCGACCACCGTTTGGACTATTCGCCTCCAAGAAGCGGTAACAAGCGTCTATAATCTGCTTATCCTCCACCATTTCACAGATGCCATGTTACACTCCTGCAGGCCTACACGTCATAC
>contig_3484
TCGGACTCGACTACATCATATGTGCCTAGGTACGTCAGCTTTTCGAACTTCTAGGCGGGATGTTGTTTCCCATTAGGCGAGACCATGGGGTAGGCATGCAAAGGTGGAAAATAACAAGACTTACAGAACTCAACATGGTAGCGTACGGTACCA
>contig_3485
TCACAAGCTATTAAGCATTCAGAAAAGTCTCACAGCACTGATACTGTTGTCTGGGCACCTGTGCGGTCACAGAACAAAGCTGATGTAACTGATGGAGCCATCCCTAAAAATGAAGTTGAGGCAGTTAGTGCTGTAAAAGCTGAATGTAAAGTG
>contig_3486
TCGTTACCCGAGCACAACCTTGCTTCGGGAGTTGACTCCGTGGGGGCTGCTATTGGAGGGATAGTTTCTGGCTCTGTGGGCCGTGTATCTGTCAGTATCTGATCGGAGATACGATCTCGTTTTTGGATATGGAAGCATCTCGGTTGTGTAACG
>contig_3487
AGATCTATTTTTGCGCTTTTCCTCGGTGGGTCATAGATGATACCCTGTCGGCTAATTTGGATTTCACTCGTGGTGGGTGGATGGATTGGGACAGCCCTTGTTTTCTTCTGTTTGGACTTTTTTTCTTAACTTAGTTGATTCTCGATTGTGGTG
>contig_3488
AAGCCGTCACACTAGTCGTGCTCCTTGAGGCTCAATCCACAAGTCACAGCCTTTCCACGACCACCCTGATGTCGGAGCTGCAAGTCTCAGTCTTTCCACGACCATTCAGAGCTGAAAGCTTTCGAGAGGAAGAGCCGACATCGAAGGATCAAA
>contig_3489
GCATCCCGATAACAGGTCCTCTTGGGGCTCTGGCGCCGCCTCCATGCTGCACCACGACGGCCAGTTCATCCATTTTACACGACCGCGACGGCAGACAGGACACCACAATCACCACAGAGCCTCTAGGGACAAGCAATGGCATGCTCACTGCGC
>contig_3490
CCACAACTTGGGATGTTCCAAAAAGCAGCGTCAGCAGAAAGCAAAAGTCATTCCATGTAACAATCAATAAACCTCCGCAAATGATTCTGCTCAGAAGAGTTGGGGATCTTTCACTGTATCTCTTTGAACATGAAGCAGAAGTGCTCAGCAAAA
>contig_3491
TTTGAAGGTGTGTGTGTTTGTGAAGAGTAGAAGGTTGAGCAATATTCGTTTTATGGCTAGCCCAAATGCCAAGCCCGGTCCACCACGTTGTCGTCGTTGTCGATTGGAAAGGCGCTGGGTCACTTAGTACACTCTCTTTTCCCGAAGCTTCCA
>contig_3494
TCCTATCCGGGTCAAGGAGTCTGCTCGGAAAACAATAGTCATAAAGTGAGCACCACCAAGGAGTCTGGCGTTTGTCTTCGTTTGTGCATGAGTTAATGAGATCAACGAAAGTCACTTTTATGCTTTTTTAATCACCGGACTTCTTTGATCTTT
>contig_3495
ATTATATCTCCCTCTCAATCTCTCAAACCGTTACCTGTGCTTAGAGCATGAATTTCATTTCCTCACTCTTCAAACCTTAACTTCTGTATCCAAAAATTTATTAGGATGACACAATTAGCAGCTGTAAAGCCCGTTTTAGTATTATTTTCCGCG
>contig_3496
ATTGAGAAACCAGAGAGAGAGAAATCGTGAAGGAGGGGACTAGATGCGACAGAATGAACTGGCAAACGTAAGGTAAAGGAGGAACTCTGGAAAACCGACTTGGAAAGCCATTTTCTCACCCAGGATGCGTTGATCTCATACTCAAGACGGGCT
>contig_3497
GTAACTACCATTGGACACTATGAAGACTACACTCCTAGCTGTGGGCCTGTCAGTCTGCGGCTTTGCCTTTGGTGCAGTATTTAGTCGTCCAATTGGCGGTTATGCTGATGGCTCTTTTGCCTCTCCTGGACAACTCGTCAAACCAAAATTCAG
>contig_3498
CTACACAGCAACCCGCTTCCTCCCCCCAGCAAAATGTCCACCCCCAATCAAACAAAAGCGGCGAAGAAATCGCAGACCCTAAATGCGCACCAAAGGCAAGGGATGCGCTTTCAAATGCCCTCTCCCACCCATCTCTACCGCAACGATACCGCC
>contig_3502
AGCCAATATCTTCTCAACCACCATCCTCCTCCTCTACATCACCCCTTCTCTCGCCCTCGAGTATGCATGCTGTGGTGTCACTCCGGGAAACGCGATTTACAGAAGCACAAAATACACAAGGAGGTGCTGTGCACCAAAACGTTTCCGCTTCGC
>contig_3503
TTCAAACTTCATCATTCTTTAAATATCTGTATATATTATGCTCACACGTTTTGTAATCCTGCAGCAACGCACGGGCACTATTTCTAGTGTTTACTAAACCTAACTTCAAGGTTTACTAGGTCCAGACCCAAAAAAAAAAAAAAAAAAAAAAAA
>contig_3504
AGTTTCTTGGTCGTAGGAGTAGCTGCCGAGGTAGAGGAATTCGATCATCGCCTCTACTGCCACTGGGTCGTCGTCTGGAAGGTCTACAACACCGGTTGCTCCCTCCATGAACGTGTCCTTCTTGCAGGCCTTTTCGAAGAAACTTGACTGCAT
>contig_3505
GCAAGCACTAGTTGGATAATTAGTCTTCGCTACAAAATTCTCAACGCTCGGAGAGAGACGATAAAGATAGATTGGTTCAATCATATAGTATGACCCTCGGCTTCTAGGTAGTACTTTATCGTCTTGGATTTCTCCAATTGCAGAACACAATGG
>contig_3506
GAATTTCAGTATATAAACCTCCTTAGACCCGCAGTGCATGACCACGCTAAGGAATATTTTCGTGACGTTGATCGAAGCCTCTAGCATACGAGTGAAAATATCGACATCAACCAACTTTTCTTCACAAACATCGACCACAATGGCACGGTAAGT
>contig_3507
GTATCGACACTGGCCACCCTCTGTCGTTTTTGCAGCTGTACCCCCTCTCTGGCCTCTGTATCGTCGCACAGCTCTGAGCGCGGGTTGCGATGATGACAGTCGCAGTCGAAGAACTGACTTCAACTCGCCCTTGCGACAGCTCCAGGATGCGCA
>contig_3508
CATCAACACCATCCCCCATCACCACAGCCGCCATCCCCTCCTCCCTCCGTCTCCTCTGCGTTTCCGTGTCCGAGGGGAGCGGTAACCAGGGGTTTGCGAAGAGGGTGCTTGGGTACCATTGTCCGCAGTAGCGGCAGTGTTTTCTGTTGGTGC
>contig_3509
AAGAATAGCAGCGAGACTTTTGGTATCATCGACAATGTAGACGATCCGGAAGAAGATGCTCTGAAGCTATCAAGCTCAAACACAAGGCCAGCACGAGAAACGACAGTGTACCAACGCGTTGGTCCGTGGTTTTCAATCCTTTCGATATGCTCC
>contig_3510
CGTTTGGAGATGCTATGACTGTCGTACAACCACCAGTGTGTCGTCTGCTGCTTCGTCATTTCTTCCCACTTTTCTCACCTGTGTTTCTGGTTAAATTTCCAGGGAGCTCCTCTCTCTCTCTCTCCTCTCTCAAATATGGGGATGCAGTTCGAA
>contig_3511
CTTCCACGCCGGGTTCAGACCGAAATCCCATTCTCGCTCTTGATGTTTTGCGCCGGGAATGTTTGAGTAGGTGAGGATGTACATGTCCGGATCGTCCAAGATCGTTTTGATAGCCGCGGTGATGTTTGCCAGATTCGCTGGGTCGGAGAGGGC
>contig_3513
GAAAAGTTTGAAAGTCCAGAGAGATTTGTACGGAAATCTGAAAACCCAGAAGCCAGAAAAATTTAGAGATGGAGAAAATGAATGGTGGTACGAGAAATGAAGAACCTGGAGCGACCCAGAAGCGCGTCTGTGATTACTGTGGGACTTCAATGG
>contig_3515
AGAGGCTGCTCCCAAGTCTCGAACCCGAGACCTACCGCTCACGGACGAAGACATTTGCCATCGCACCCAGTGCGACCTGGTTCTTATAGAGTGCAAACGGAAAATAATATCAGCGCCAGTTGGTACATTTGAAGCCAAATTTGACAGCACAAG
>contig_3517
CTATCATGTCCTGGAGGTTTTCGTTACTGGGATGAAGCTTGTGTCTTGAGTTGCGCAGAGTGATGCCAAACGGTTCTTCGAGTATGGCTTTCCAAAGGGTCTCGTTCGCGTAGAGTCCAAAACTACAAAGTGCAAGATTATGAGCGGCTTTGT
>contig_3518
TGTTGAAGGTTGTAAAGAATGCAGTTACAACTTGCGCCAATCTACGGAGTAAGAATAGCTTTCTCCAGAGAATCGAGTCACAGGTACCGTGATTACTTGCGAAGCTGGCTAGTGCCTCGGATTCTTATAGACTCGTATAGACCTCGTAATAAC
>contig_3520
CGAGATGGGTGTGGCTGAGAAGAATGAGAGGTGAAGAAGGTGAAGCGTGGGTATATATATAAGGGAGGAATGTGGCAAGGCCGCGTGGGGAGGTGGGTGGAGAAAATCAACTCGACGCGGTTGCTTTAGAAGGTAGAAGGGGTACGTTTTGTG
>contig_3521
CGGATAGAGAATTGCTACTAAGATCCAATAAGTACCTCAACTCTAAGTTGCCAATCTCAGCCGGGATATTACCTGATAAATTGTTGTGGCTCAAGTTCAAGCTCGTTAATTTGTCGAATGTGCCAGGATCAATTGGTATGTCTCCCATGAAAC
>contig_3522
GAATTATATTATAATATTGCTCGTATAAAAAGAGATTTATTTTCTGATAATCTACAAGAAACCCACCCAAAGCCTGCATATTTCTGTCGCTGGTTGCATAATGTTACACTATACACGACTTTACATACTCCAGAGAGGAAAGTCCTCGCTGGT
>contig_3525
TATCAACAGCTAGAGTCGCTGTCCGTCCTCACCCATAATTCACTCCTTCGGTCGGACTACAGTCATTACCATCTTCACGCTGGGAATAATGAGCTCAAGGACGCGGCGATTCATCGTTGGCAAGCTCACATGTAGCACTGTGTGAGACAAACT
>contig_3528
CCCAAGCACGCGCGCTACGATCCACAAGATCGACTCTTCAAGTGCGTCAAGTGGCCGTGTAAGAAGTGGTACCATGTCGGCTGTTTGAATATCAAGTACGAGATGAGGGATACGTATATCTGCATTGGGAGATTTGCACCGTGTGTTGCGACG
>contig_3529
TAGCAATTTGGTTCGGAGACAGTCATATAGAAACCAGCCAACAAACACTCTCTAACGTGAAAAGTTCGGAAACTGATGATGCCTGTGATTCTGAATGGGAGCTCCTGTAAATAACGTGTCCCTGTAAATATTTCAACGGAGTGGTTAAAAGGC
>contig_3530
TCCGATAGTTCACTGCCTCCTTCAAATGAATCCTCAGTGTAAGAAAGTTGGTCGTAACTCCATCTTTCATACTCTTGCTCAGACTCTTGAATCTCAAAATTCTGTTTAATGACATCCTGTTCACTGACATCACCATCATTCTGCAGTACTCCA
>contig_3531
GCAGTTAACTTGGCCAATTGGTTTTGCACAACCTGGTCTTTCAATAGTTCTACACCATTGTGGCTCTTGAACAGTTACAAGAGCCACACTAGAAGGCATAACTAAATCCTCCGCCTCAGACTGAGAATTCTTCCTACGCTTACTTGTCCGTCT
>contig_3533
CCTTCAAGCTAATTTTGTTTTCAGATTTTTCTTCCATGAACCAAATCCAACAATTTGAACCACCTTCTTACAGCCCGGCTCGAACTCAATCTCCCAAACACAACCACGAACCAAATATAGACAGGAAGCTCACGATGAGAGGATCACTTTTGC
>contig_3534
GTTAGATACGATGTATTTACCGAAGCGACTGGAAGACTCGCCTATTCACTTGGAACATCTGTCCATGAACACCTTAAGCCTGGATTGTCCCATTCAGCTAGAGGTTAAGAGCTGTAGACCAACTCCTGAAAGATTTTCAGACACAGATCCCAG
>contig_3535
CGACAAGCCGTTGAGGCCGCCACTTCGGTATCCGCTCAATTCATTGAGGAGCACTCGGATGGCTTGCTGGGCCTGGGATTCGGAAACACCAATACGATCAAGCCAACGAAGCAACCTACCTTCTTTGAAAACATCAAACCATCGCTCAAGGAG
>contig_3536
CGACGGAACGAAGGGCTGTGGTCATTGGTTGCCCGAAACGACGCCACCAATCACGGGGAGGCAAGGACACGTTGTTCTGCTGCGATTCTTCATGGCGCTCGCGATGGATGGGTTTCTTGCTTTTGAGTGGTTCGGTGCTTGGTAGTAGTGGTT
>contig_3537
TAGCCCATTTTCCAGTGTTTGGCTTAAGTTTCTTAGAGGTCAAGTGAATCCGATACACCTTTGGTAGATATTGAAGGAGAAGAAACGCATTCAAAATCTTACTCCTTTTGTAAAAATACTCAAAGCCATTCAGATCTAGAAAGAACAACAATA
>contig_3539
CTTGGGGAGTGTGCTGCATACTGCGCGACGTGTCATGTCCAATGTACGTGGTCCTGGAGTTGTCTTAGGGTATGAATGGAGTCTCCTTCTTTTTCTTATCGCGGGTTTTCGTTGTGCTGCGGGGCGCTTCCAACCGTGCTGAGTGAGTGGCTT
>contig_3540
TCGAAACACGGCCCGAAGACGATGGTGAGTAGCAAATACTAAACTTGCGGTGGGGCAATTCGCCAGGCATCTGATAAGGATGTCTGTGATCGAATCTATCTGATGAAAAGCAGTGGATCAGTTGTTTGTATATGAAGCAGACGGACTGGGCCG
>contig_3541
GTGCTACAAAACTTCAGTTCCATAAGTTGTAATAGTTAAGGGGTAAAAACAATTTTACAGAATTCACAGAGAAGCAGCAAATTTCACCCCTTTGAGACTTTAAGGTTGTTTGAAAACAAACAATAACAAAGCCTTATCCCTTCAAGTAGGGTC
>contig_3542
GGTTCATCAGTGTTGACCTTGTTTGATGAGGGATTGTGCCGTGTTTGCGATCTTTTGGTTCGATGTGCTCATCCGTGTAGTAATTTGATTAAATGTGGGTGATTACGATGTATTAACAAATGTATGAATTGAAAGGCTCTATTAGAAAAAAAC
>contig_3543
TGCGCGTTCATCGGTTATTTGGCAACATTGCGCTGGTGAGCCCGTGGAGGAGCAAGGGATATCGGGATTATCCAGCAACGATCCGGAAAGGTCGTAACATTTCGCCATATTTTGACTTGTACTCCAAAGAACTTGGGAGGGAGAAGTGAAAGC
>contig_3544
GGGGCTTACTCTTGAGGAAATTGAGGCCAAGTGCCTTTAGGCCATCTGAACTTCTGGACTTCTGGACTCCTGGTGTTGCAAGTTGCAACCAAACATTAGTCATAAAAGTTGAGAAACCAATCTTCATCTATGTTATATATTATAGTTCACCTA
>contig_3545
CAGCTGTTGATCACAAATGGACGGATATGGAATTTGTGATCAAGCTGTACGGCGACACGCGATTCTTCTACGGAGCACGCCCCCGAAGTCCCGAGGAGTATTTCAAACAATTCTTCCTGACCTTGGGCTACTCCGCTACCAACTTTGCGAGTC
>contig_3546
CCATAATCGCGCTGCTTTGCGATTTAGCCTTGCCAGCACGGCGCGGCCGTGGACTCAAGCAGGACCGTTTCCGCTCTACCAGACACCAAGGCTGCTACATCTTGAAGCGTTTTCCTTCGATACAAAATCGATACTGATAATTTCCAAATTCCA
>contig_3548
GCTGAATGGGCGTGGGCTTATGAATTTTCTTCTTGTTTAGGGCACGGATAAGGCGACCATCAAGCCCGAGGGTTTCGAAGGTCTGGTCCTCTTCTTCTTCGCTTTCAATTTCCTTGGGCGGCTTTTCTGTGGTTTCAGCCATGGGAGTCTGTA
>contig_3549
CCTTTGCGAGGACGGGCGATCCGAATAAATTCCGGAGTGAGGGACAGACGATTGAGTGGCCGAAGACTACAGGCGTTGAAGGAGTGACGTTGAGGAATACGCTGCAGGTTGACAGTTTGAAGGGCAGGGAGGGGTTTAGACTTGTTGATGATG
>contig_3550
CTGAAACTGTGGTGTTCCGATCCACTACATTATCGCAGCCCAATCGAGGAGGTGAGCCTGGAATACAAACAAAATTTCCTCTTCTGACTGAAAATTCTGTTTGTGGAGACCCAGTCCAGCTTGCTTGTCGAATCATTGCATGGGTTTCCAACG
>contig_3551
GTTGCCCACAACCGGAGGGTACAAAAGCTCCAGAGGGACCTCCCTCACTTGACACTGCGTATCCGCGGCGCAGGTGCCCACAGGAGTCAGCTCCACGATGTTTCCATCCCCGTACTCAGGTGCTGTGAGAACTTGAATCATCTGTTCAGCGAT
>contig_3552
CTGACTCACATCAGAGAGAGAAGAATGAATCACAGTCGATAAACCAGCTATGTATTCCTGAAACGCTGATTAAACTAGCAAAAGACGCCGCACGACCCATTACTCTCGCGGTGGATTCGAACTACAGGGCGTAGCAATTAACGTTTAACTCCT
>contig_3553
TGGGTTTTTGGTTCTGTGATCTCTGCTAGCTTAGCTGGGAAGGAAATGTATTTATAAGGAGGGTAAGTTTCAATTGGGAAGAATTAAAGAGCGGTAAGTTTTGTTTGATGGTTTTTGGGGTGATTTATTTGATTTGATTAGGCGGCGTAACTG
>contig_3556
TACTCGACTCTGACTTCTACCAATTCCCTCTCGAATGACGCCCTTTCCACCCCACATTCTTCAGAGCCCCCAGGTTGTCCTCGGTCGCTGCCTCCAGTCCAACTCAGCACTTCTTCGCGTCTGTTACGCCAATATGGCCCCAAGGCGCAAGAG
>contig_3560
CTCTTTCTTTCATGAAATTTTTATCGTGATTAGTATGAAAGTAAAAAGCAACACAGAAATTTGAAGTAGAGGATCAAATTTCACTATATACAACTCGAATATACACATACAAAACTTAGAACTCAGAGCATAAAAAAACAATCCTACTACATC
>contig_3561
TATTGTCGACATTGGGGCACTTTTTGCCAACTGCAGAAGATTCACTTCTAGAGACCGGAACAGATCAGCCAGAAGTTCTAAAGAGTAGAGATGAAAGTGTGACTGGTGTTCCACCAATTTATCACAGTGGAGAATCAAGTCCACTCAGTCAGT
>contig_3562
GCAACAATAGCCTCGTCGTCCGAATGGTCTTGCATGATGTATGTTAGCCTACGCCGCGGGAATGGAGGAGAGTAGAAGAAGATGTAAAGAGTTGCTGTAAGATCTGAGTCGAAGTTTCTTCCAGCAAAGCAAATCAAGGCCAGAAGTGGTGAG
>contig_3563
ACCAAAATCAGATCCGGACATTAAAAATAACCGTCACTAAACAACCCAACCGCCAGCATCTACACCAGCGCAACCACCTCCACCACACAACTCAATTCGATCTGATCAAAAACAAAGTCTCACATGACCATGTTGGGGGTCGAACCCAAGACC
>contig_3564
CAGCGAGGCTGCGAGGTGCACCAAAAAAAAGATTCCCTAAGGAATTTCCCTCAGGACGAACCCAAGGTACTAGTGTGTGGTTTTCAAAGATTGCTTTTCACTCAAGACTCCCTGCAAGACCATACTTTGTGGGCGGCAGGTACAGAATGCTTC
>contig_3565
ACTCGATGAGATAGTTGTGATGGAATCTCCGAGGAGGGTTTACGTTCCCGTCAATTTAGCGAAGAAAAATTCGTCGGCGACAAGGAAGAGGAAAAGACAAGTGTGTCGTAAGTTCACAAAACCCATTACAGTTTTAGACCCTTGGAATGACGG
>contig_3568
ATGACCGAAGCAATTAGGGCAGTCAGGATCCATCCATTTTTACGAAATTGTCTCTGGTTTGGTCAGGCTGTAGGCAATTTAATTCTTCTAGGTTATATAGGGAAACAAGTACATATATTTTTACGTGGATACGATTGTCTTCCTAAGAACTAG
>contig_3569
ATATGAGGTTGTCGATAATCGGGCTGTGAGACTTGCGGGCGGCTACGGACGGCTGGCGATGAATCTGTGGGGAGTTAATGAGGTTATATCGGGATGGTTTTGGTTACGAGTGCAAGGGAGCTAGGTATACTTGAAGACTCAGGGTCTAACGGG
>contig_3570
GAGGTCTCGCTTGCCGTCACCCCCGATACATACTGCTAACTGAAAAGAAAATACATATTTCATACGTAAGGACAGATGAAATTACGAACGAGACTGGGATCGATCGATCGATTGATCTCCTTTGTGTTTTCTGTAGTCTAGAGCAGAACAAGG
>contig_3571
TCGAAGAATGGTACAAGCAGATGCCCGTCATCACCCGCTCGTCCTCACCGCAGCTGTTCTCACCAACATCGGTTGCTCCCTCGACGTATGCCTCTCTCCCTCTCTCTTAGTGAAAATTTTCAATCTTTCTCGCTCTAGAATCGTCCCTATTAG
>contig_3572
CATCACTAGAATTGACAACATCTGCAAGTGCAGTGGTCCTTGCAAGTTCACTATTATGCAAACTTTGGCCATCCTGCTTCATGTTCCAGCTCTCTTCAACCTGTTTATCATCCACTCCAGCTGGGTTCATACTCTTGTTCCTTCCATCATCCT
>contig_3574
TGATGATTGAATATCGCACTTTAATCAACAAAAACCAAATATCATAGAAACCAGGACTCTGCAAAGTATCTCTCCACTAGTCAATTCCCGCAAAAGTCAACCTCGTCGAACTAGTCACATTGAATCCAGAACCCATCGCACCGTTCAAAATCC
>contig_3575
TGAGAATCCGGAGGATGATACCGAGCTTAATCTAGATGACTAATGGAGGTTTGTCAGATTCAAGTCAGTGTATACTGCATACTGGGGGTCAGTAAATCATCCCCACAACGCATTGCCACATGAATATGCAGCTGTGGAAATAGGACTTGTAGC
>contig_3576
TTTATTTCTTCCAGTAGTTTGGCAGATGCTAGTCCATTAGTGAAGAGAGCTCAGAGTTTCAGTGAAGGGAATTTGGCTATCCCACCATCTTCCACCTTAACTCATTCTGGTAGTCAGAGTCATATATCTGTCATCTCTGATGCAGGCTCCGAT
>contig_3577
CGTAAGTCATGGTCATGTAAACGGTCTTATCCTCCATGTTCATGTTCATCAAATCAACGATGAAAGCCATGCGGTCGGTGGTCTTGATATGGTAACCGAATTTAGTGTCTGCACCGCCACGGTCGGGGTTGATGAAAGTTCGCTCATTTCCTG
>contig_3580
ATCAAGGCAGCAAGATACAGAATTCCAGTGGGAATGAGCAGGTGAAACTCAAATATACAAATTGCCGAAATCGAATATGTTCCTATTGTACTCTACTGCTAAACAACCATAGCTATTCCTGCACCACTTTTGGCTATGGCTTTGTACAAATCC
>contig_3581
TAACTTTGCTTCTCCTGAGATTATCTCCCGAGTTCTTCGTTGAACCTTGGAAACTTGCCTTATTAACTTCAACTTTAGTCGAGTAACTTCTTTTTAAGTGCTGATGTTTTGCAGTCTTATTAGTGCCAACATCTACAGATGATTTTTTGGTGC
>contig_3582
ATCCTTGACAGTAGCCATTCTTTTATTCAAGTCATCTAAGCAACTTTGGAGGACCACACGCAAACTTTCCTCTGACTCGAGAATCGAACCTTCAGATAATTCTGTGCATTTGAGTCTCCATTTCTCTATAGGCTGATTACAAAGTGACCCTCC
>contig_3583
TCGCCATGAAAGTAATATTTGGTTGGGACATTTATCAAACAATACGCTTAATGTGAACGGTGGGGACAAGATAAATGTTGGTGCAAACTTTGTAGGACACGGGAGTACAGACGATATTCATCTGAGGGTGCAGAAAATAGGGGTTTACCTGGA
>contig_3584
GCGGTTTAAAACGGTATGATGGGAACTGCCAGATTATTAGCTTGGTGATATGGACAAAAGAAACACGTGGGAGAGAGAGGAGGTAAGTCACAAAATTCCTTGCTTCGGCTTCCACGGATGACATACCGGGTTTTGGTGTTGATCTGCGCAGAA
>contig_3585
TGATCTCCGCTTCGAATTTGTCAAGCAGAGGGATGCATTGTAGGGACGGAATCATATCGATTCGAACTCTGATCAACGTGTTGTGATTCTTGAGCAAATCTGCAATAGTGTCACGAGCCCGGATTTGGGACTCATGGCTGAGGGCTGTCCAAT
>contig_3586
GGGGAATTGCCCCAAAGATGACTGGGAGATTTGAACTGAATTTACAGCTATCTATTTTAGCAGAGAATTCCTATGCCTTTAGTTGCTGATATCGAAGTATTTCGGATCGGAAGGAAAGTGATATTCCACATGTAACTTGCCCTCATCAGCATC
>contig_3588
GTCAATGGTGATTTAGGCGTTTTGGAGCAATTGAGAAAAGAGAATCATGAACTGAAAGAAAGGTTGGAGGCGATAAAGGACAGAGGAGCTTCTGCTGATTGGGAGCAGGCATTGCAGCGTGAAAAGGATAGGTCCAAATCACTTGAAACCCAG
>contig_3590
CGCCGTCCGATACACTGCCTGCGCTTCTGCAAATACACAAGGACATCCACGCAACAAGTTCGTCAGGATCCTCCAGCCAATATCTAGCCGAACCTCTCCGCAGTGACATTATCCTCCCGTTCACCTATTCGTGTCGCATCCCATTCAGCGCCC
>contig_3591
AAGAGACCGCCGCCGCCGCTCTTTTCCACATTTCCGATCCTACCCTATATTCCTCTGCCAATTTTGGCTTCTGGGTCGTTAAGAAACTAGGTTCTTCGGGGCAATTCGGGAACAAAATATGCTCAAGTTCATGCCGCCTGCCGCCAATTCGGG
>contig_3592
GCGTCACCATCAATAAGCACAAAGAAAATGGTCCAAAATTCTTACTGTGCATAATGGACGGAGGATATCCAATCAACTAGTCATAGAGGCCTTCTTCTTGCCAGATATTAGCTAAAAAATCCACCATTTCAGCTAAAGGTATTGGCTCCTGAA
>contig_3593
AAGGCCTCCTTGATCTCCATGCAAGCCAAACCAGCCCACCCATCCCGCTTCAAAATCACAACCGAAATCCTGGCCCAAGATACCTTCACGCCAGAATCCGAAAATCATTTCTGGCGGGAACAGATGGAAGAAGCGAGACAGAGGTACTACGGC
>contig_3596
AGATGCCCAAGCGTGGAGGGAGCATTCTTACTCACGGTTGGAACTTGGAAGAGAGGTGGGATCTTTCGAGGGAGCGTACAGGATTTGTAGACGTCCGTATCATCAACCGCCCTGGCCAGATGCTCAGGCTGGAGTAAGACGTGGCGCATGACAA
>contig_3603
CATTCAAAACATTCGCCACATTCCTCGTATCCAAATCCAGAAACTCTTCACTGACACCACTTTTCTTGAGCCTATCTGAATTTGCTACCGCACTTCCCACCTCATTACTGTCCTTAAAACTCTTAGATGACAATTCAACATTCGGGTAACCCCC
>contig_3604
CCCCCTCCCACCTTCTCCTTCAACAATCCCAATCCCACCACTCATCAACTCCATCCATCTCCAAATCTACCAACTCGCATTCATTCCCAACCTTCACAACCAGCGAACTGCTCTACTCGTCATCCATCCATTCCCAATCACAACCATGCCATCC
>contig_3605
TTGGTACGACCGACGAGCTCCTGTTCACCTGTAGGAAATTAGCTAGGTACCAAATCCGTGAAATGGGGGTGCCACAGCGGGACTAGTATCTCCAGGCCCTTCTTGAAACACTCTCTACACAGCTCATGCGTTCTAACTCGAGCTCAATATCGAT
>contig_3606
CCACTCCTCCTCCCATCCACCAGCTCACTACTTTCACTCGGTCTCTCTAACTTAAAGCAACTCCACTCCCCTTCTCAGTTCTCACTCAAAACCCACGAAGATCCCTTACCTTCCCTCTCTTTCTCTCCCATCTTCCTCCAAACCAAACACAACC
>contig_3608
ATCCTCAGAATAGGACACAGGATTCACACTTTGCGGTGCGTTCGACCTGTCGGAATGAGCCCTGAGTTGATCATCGCTGGGAAGAAGAGATGCGGTAATTTGCTCGGGTGGCATGTATCGCAATTTTTCTGGGTCGCAGATCGGGTTGTGCACT
>contig_3609
GGCTGGTCAACGAATTGAAGTGTGCGAGATAGGTACTGCACGGCTTGGAGAGCGCGTGTTGGAATCCTTTGGAAAAATGTCTTCTTATCACCAGAATTATGGCACTGGTTTATCATGTGTTAGGAGAGTTGAGATACTCAAATGTCCATCTCAT
>contig_3610
CTTGCTGTGCTGGCTGAAAGTATGGAGTTCCGGCTCGAGGATATGCTGGTTCGTGGGCTGAGTGACATGACAGGTCTCTGCTTTCCAATTTGACCGGTCCTCGAGCTAGCGCCAAAGCCCGGCGTGCGTTTTATGGGCGATTCCGACATCTCTG
>contig_3611
CCCTCACCCACATCCTCTCGATCAATCATATTTCATCAAGTCCTCCAAATTCTAGTTACATTCTACATCAACCCACACAGTTCTATCTCATCATCTACTCCCAACTCCTTTCCTTCCACACACATCCCCATATCTTACCTCTGCCCTCCTCAAA
>contig_3613
GTGAATTAGGCCTGGGTGATGGGGGATTGTCGCACAAAGTATGATATGTTACCTGGCTTAAATAAAGCACAGTCATCGATTTTTAATCGGCGGTTTGATGCCATTCTGAGTCATAAATGTTGTTACAGTCATTCCTAATATCTGCTCAACCCTC
>contig_3615
CAGGTCCAGAATGTCCAATAGAATGGACGCCAAACTTTTTCGGAATACTAGTCGTCGGAGTCTTCGACATTGCCATTATCATGTCGAAATAATCTTTTTCCTTCAGCACATCACTGATCATCTCCGGACCAACATATGTATCGTTGGCAGCCAG
>contig_3617
TGTGGCTCTTGTCAGCTCTTGCTGCACGCTGATGACTGAACAAGCGAGGCTTGAGGCAGGGACATGGTTGACCAGGTACGAACGAAAGCCTATTGAGCAGGGGTTTTTCCTTCGAGATAATTGATAGATGGTGATGAAGAACTGTTACGATTGG
>contig_3620
TTCCAGACCGCCAACATTATCAAATCCCCGGCGGTCTGATTCAAGCTCACGGATCTAGGTACATGCTCAGCAGCCCAGTAGCTCGGTTCTTGAAGGAATAGCATTGGCGAGTGTCAGAGCGTGGCATGTTTCGGCGGGAACCCTCCGTGCCCTG
>contig_3621
TGTGTATTGTTCTTGGAATGCGGTTAGGGTCTTGACGACCTCGAGTTCTCGTGGAAGGGGGGTTGTCATGGCTTCGGTGTTGGATAGGCGGGTTGGATGTGGTGTGGTAATCGGATCTTGGGTTTGACAATTGTTGGTGGTAAGTCTTTGCGGT
>contig_3623
AGTGCAGCGTGTATTCGAGTTCATATTAAGAGACTCATCTTTGGTTCCATTCCCCCGACCCGATAATGGATTTCCTGGAGGCATGCACTCAACTTTCTTTTGGCCAACAACCGTTCTTGGATGCTTACTACAACTCCCTGTCGTAAAATAAGTG
>contig_3624
GCAAAGAAGAGGTTCCGATCTCTAAGGAGTCTAAGCGGTAAGCAGTCGACGTGTTGCTGACCCCAACTTTTTAATATATGCCGATTCTTTTGAGCTACCTAGCAAAAGGAATCACAGGTACTCGAGATCCATCACCAATCGAAATAGCTTCGCG
>contig_3625
AACCACGTCCCTTGTCTCCTCTCCGTCCGACACCGCGCACTCACTCACACACTCCAACCACCGAGGGGTACCGGGGCCCATCCCCGGTCCCTCAGGAACTCTAGCCTTGGGGCAGTTAGCACTGTCCAGTAGAAAGGATTGAATCCAAAAGAAG
>contig_3626
ACCCTCTCGAAACATCGGAAAACAACAGAAACAACCTAGTAGTCATCGCCGTCGTACAGATCATCCTCCACTTTCTCAGCAGCGTCATCTGCAATTTTGTCCTCCATGTACTCAAAACCCTCCGCCAATGCCAGCCCACCCAGCACTCCCGCCA
>contig_3628
AAGTTCTGGAACCGTTACGGAACAGCATTGGCGAAGACTTTGCGTGTCTGATGGTCGAAGTATGATAGGAAATATCTTTACTTTGTCTGCTGGACAAAGTACCTTCCGGTTCTTCAGGGACCTGCTCTAGAGGCAGGTTGAATATTGGAGATTT
>contig_3630
CATAACTGCTGGTCTGCAGAAAAAACCTATGGCATTGATGCTGCTCAAGAACAACAATGGGAGAGGATGATGCATTGTCTCCCTATACAATTTCAGACACAACCACAAGTCGACATACCTGGAAGCTCGAATCATACGCAGGACGGATATTTAG
>contig_3632
TTTTTTTTTAAGAGCGTTGCAACCGCAATGCATGAATTTCTCATTAATACAAAAATAGATTGCGTACAGAAAAGTGAATATACAATGAACTTGGTACATAGCCTACTGCAGGAACATCAACTCTCACAAAGTACAGCGATCATGAAGAATATGC
>contig_3633
GTAGAACATCTTTGATCTGGCAAGATGTGATTCCTGACTGATCAGCTTTATTCCGTCTCTTATCAAGCAAAGTTGTAGCCATGTTGATGGAGTCGATGGAGCCGGCTGAGTCGCGTCGAGACACAAGATGAGCTCCGGAGTTGATGTGCTTTCA
>contig_3634
GCCTTGATCTGGAAACTGCGCCGCTGGGGCAGGGGCATTTTTGGAAGGGGGCTTGCGGCCGAGGGGAAGAGGGTTGTAGACATTGGGGATTTTGGCGATCCTGCGGAGGGCAATTTGGGAATCGGAAGAGATTTTGGGGAGGACGAGGAGGACG
>contig_3635
TTTCTGAAATTTCAAATGCAACCTGCCACTACATTTGCTTGTTATTTCACTTTCTTCCAAAAATAAACAATAAAAAAAATACAAAAACAGAATTTACATGACTAGAATGTTACTGTGTCAATTGGGTTTTATCTGATGGAGTCTATTGTACCAA
>contig_3636
TCTGCAAGCGGGCGGGGGTATCGTTTTCGGTAGGTTCAGCCACTCTTTGCGGGCCGTTATGCTGTGCATCACTGACCGAAGTTCACCAGATTCTGTGGAGAATGACGAATATGAGTAAGTTCATCGAGCTTACATGCAGGCGAAGATGGCGGCT
>contig_3638
GTGGGATCTGTCGATGGCTTGGATGAGAGTGTTGTAGCTGGCAGCTGGCAAAAGCTCGGATGTGTGAATTGGAGCCGATTCCCGAGGTGGATGTGATGGTGAGGCTCAAACGGTACGGGACGGTACGTCCAGCAGGGCGGCTCAGGTGGTGAAA
>contig_3639
TTTGACCTTCATTGTTCGCGCTGTATGTAGTGCTACTTGATAGTCTTTGGATATGGTTTATTCTTTATCGCGTGGAACTCTCTCTTGTGTTTCAATCGATGGGATGGACAGTAGACTGTCCTAGATTTATTTTGGGGGTTTGTTTATGTTATTG
>contig_3641
TTCTTTTAGATGATGTAAAGTTCTGTCTTTTATCGGGAAAACTGGCGAGGAAGTGTGCAATAAGTGATCTTGTTTTTTGTTCTCTCATGATACAAACTATAAGCATTAAAACACCAGATATTTCATCTTGCTCCTCACTGTAATACTTCACCAG
>contig_3642
CGTGGAACTAATCAAACAAGAAAATGAGTTGCTTGTTGATGAAACCACTCCTGATAAAGTAGATCCGCGACAATTTGTTGAGGAAGCGGTTCTTCCCGTAACTGAATCAGAAACCTTCAGCAGCCTTCGTGACACTGCTGAAGATGTTTCCGGT
>contig_3643
CTTCTGGTTCTTGAGCTGCTTCAGTCACCTGAGAGGACTCCATATCATGATTTGCCTCTGCCGAATGACTATGTGGAGTAGTGCCCAGATTTTCTGAACTATCTATGTGGTCCTCCCTCTCAGGATTTGGCTCTGCAGAATGACTTTGTTCAGT
>contig_3644
CCTGAAATTCTCGACCCAATTGATGCAGAACTGGGAGCCAAACATCTCGCTCCAGGCATCGATCATGTCCACTCCGACGTCGGCCTGTTTTTCCTTCCATTTTTTGTCGATGTATTCGTAATCCAGCTCAACCAGTGGTGCAGGAACGTTCCAC
>contig_3645
GGATTGCGTCTGGAGTCATCGTCGGAGTCGGTTTAGTATGGCTCAGAGATTTTCTGGAGCGAGATTGTCCCCGACCACTCCAAGCTCTCTGAAATCTTTGCGTAATTAGGGATTCGCGATCGTTTGAATTGCAGTTCCAGAACCAGACGGAGGA
>contig_3646
CACACTCCTCAACATTGACCATTCTTTTATGAATTATGAGTAACTATTCTTACTACATTGTGTACAAAACATTATCAATCGGAAATATTCAGAAAGTGTGGTCCATCTGAATGTGTGATCCAACTCTAACTAGTGGGAACTCAACTCTTCAATT
>contig_3649
CGGGGTGCTCAACTTGATGAGCGGGTAGGACAAAAGCGAACGCCGGCGCCGGCATACTAAAGAGAATGGGGAGCAAATAAAGAGCGAACAAGAGGACAGAGCATCGGAGGATCATGACATATGATGCATCCATCAGTTGCAGACCTCGTTAGAG
>contig_3651
GGACGGCTTCCAAAATCTTCAGTATCCTCAACAGGCCGGTCCGTACTTCCACCACACTCGTCAGCACATTCATGTGTCAACCAGATCGTCCACATCAAGACATCTTCGTCAACCCTCCCCCAACTGGACACGGCTTTGATTCTCCCATCTGCCA
>contig_3653
AGGTCCCATCTGTGGGAATAGGAAGTCCACCTGCCAAAGCCCTACCAGGGACGAAGTTGAGTTTCACAATGGATAGAGACGCCGTTGAGCTGGGAAGCGGAGGTAGAAATTCGACGAGGAGGACGTGGATCACGTGGTTTCAGACCGATTCTGG
>contig_3654
CGAACTTGTCTTCTGGATCAAGGTGGTATGCTGCCTTCTCAATACCGTCGATGTAGTAGGTGAATGGTGTTCGCTCGTTACCAGTCACAAAGTATCGCTCTGCCTTCGATGGAGATGTGCCAGAGACAACGAATGGAACACAGACTGGACTTTC
>contig_3655
CGCTTTGGGGTTCGCTCCGGTCGCTGACAAAGTCAAAGTCTGTGTGTCTGAAAGCACCGCCGAAAAACTTCGAGGTGGAGCGCAGAAATGGGGCCGCTACCGATCGGGACCGCCGGAACGAGGGCTCGCTCTCGAGAAGCTTCGAGACTCGGAC
>contig_3656
CTCAAATTTACCTCCTCCTCGTGGCCGGTCACATGACCAGTCACGATCACCGCACACGCCGCGATATTATGTCGAACGCGCACAACAAGTACGCCGAGACGGCCCTCGCCAGGGCGATATCGTGTCCCATTTATACAATCTCTTCCGCGATGCC
>contig_3657
TTTGAAGAGATGACTGGGTTTTCGATGAATTTTATTAGGGAGGATGGGGCGGAGAGAAGTTTGCTCATTTTGACTTGTTGTATTGGGACTTTGATAGGCAGATTGAGAGAAATATTGATGATAGAGAGGATGTCTGAGTTGGTACTGATAAAAG
>contig_3658
CTTATTTCTAGGCCTACTTTTTATTTTGTAGGTCATGTTTACTGACGGTGATGGTTGTTGCGAGTCGTTTACAAAACCCTTGTACGTGTCTGCAATGTTGATGGAAGAGGATTCTAATTATCTTCCCAGATTTGGCTGCAATTTTTATATGCAT
>contig_3660
ACGCAATACAGACCACAAACATTAAAGATAGAATAGTAGAAAAGAATGTATTTTCTATGCCTACTAATATAAAGACTTTAGATAGTATAAGTCATATTACAAAACAAAAAACAAACCATATACCTTTATCTTATAAGGATATGATGTTAGTCCC
>contig_3663
GACGTTTTGGATCGTCCAGCGTGCCGCGACGTGTTGGTCCTTGTTGACCTGTTGGTCTCTGTGGTGTAGCTGGTGGGTGTCCTTGTGAAGCTGGGGGGTTTGCTGGTGGAGTTGGATTGATGAGGCTATCGACCGTTATTCTATTCCCCGTCCG
>contig_3664
GCCTCAATCGCGTCATCCGCACACCGAACCAGAGAAGAAGAAGAAGAAGAAGAAGCACTGATAAACGGCCATCCGAGTATCCTATCCCGCAGGGCATCTTTGCGATCGCTGGTGCGACTCAGTGGAGTACGTAGAATATCCTGCTCGTCCGTCC
>contig_3667
TTGGCTGGAGTTAGGTACTATTTCAGAAATGTGCATCGACTCGTTCCCCAGATCCTACCAATTGTCCTCATCGAGATCGAGATTGCATCAAGCAGGGCGCCATCCCCAAAAGCACCGTGTTGGAGTCCATGCGTTCGCCTCCAGCTTTGTGAAT
>contig_3668
ACAGCATTTGTCTTCCTTTCATCAACTTTTGGATTTTTCGTGCTTCTAGCCATCGTAGACTCTTTTACATTACACTTAAATCTCGTATTATGATCGAGCCCTCCGTGGAACCTGCTAAACTAAAAGTCTGATATATACTCCTCCTAAGCCCGTA
>contig_3669
ATCAAGCTCAGATCCGACGAACTCATCCGCCATGGTATAAGAGCTGGACAGCATGGTTTGCCTCGGTGGCTAGGACGCGACGGTGGAACGAAGGGCACACAGTGGCAAAGAGAAGGAGCGATTCCATACACAACAACAATAACGGCATTACGCC
>contig_3670
TGCGCGGATCCCTACAGCCTGTTCCTCTGGGGCCGGAATTCAATTGTGGTACGACTACGTAGGTCGAGGGATGGATGCCTGTTTCACCACCCTTTCCGTTGTCGGGGAGCTCTTGGGGTTGCGGTATCTTCGTTCACTTCTTTGACTATGTATT
>contig_3671
CATCGTCTCCCTGACCCAAACGTCTTCCGATACTTAACACAATTGTCTCTCGCACTCCTATCACAAAATTGCTGCCCCACCTACTCATTATCTCCGACACCAACCATCACCACCCGTCTTCAAACTCTGTTTCCCATCTCCAACTTCCAACTTT
>contig_3673
GCGGTAGGGAGCCATTGCGGTTATTGAGTTGGGCTGGAGGTAGTTGGGCTGGAGGTAGTTCCAATTGGACTGGAGGTGGTTGGACTGGAGGTAGTTGGACTGGAGCCAATTGAATCTAGCGCCTCGATTTTCAATCTGGCTGCTCTCATTGGAC
>contig_3674
TGCGTAAGACTCCACGTTGAAACACCTGTATTTCGTAGGATCGTGGCAAGCAACTGCCAGAATCCTTCAAATTCTAATATGGATCGTAGATCGACCTAATCAGCCTCAAGCCTCTCATCATTTAGACACCCCAATAAAATCATAGCCTTTTATC
>contig_3675
AAGCCTTATCCCACTAAACAGGGTCAGCTATATGAATCCTACAACCCCGCTGCGCTATGTTTTGTGCATAAAAGTTTTTCATTCCAATTTACAAAAATCTACAATCGTTTAGAGTACCTGTTCTTACCATTTTTACCTTCAGTATGAGACATCT
>contig_3677
AATTGCTCATAATGTCTCGGCTAAGAATAGAGTTGATATTGTTGCTAAGGCTAAGAAGATTGGTGTCAAGGTTACTAATCCAAAAGGTAGAGTTTCTTTGGAAGCTTAAGGAGATGATAACTTTTTGGATGGTGTAATGATGAGAGAGAGAGAG
>contig_3678
CTATCTGGAAAAGTTCACCAGAACAATACACCAGAAGAACTGAGTTCGAGTGGATGGAAAACATAGCGTCTAGGATGAGGTAGCAACATAGACGACTTGAATCAAATAGAAATGCCTCGCCTGTACGTCTATTACGAAGGGAGAGCGCGATCAC
>contig_3679
TAAATTCCCAATTCCTCTAATTTCAAAACCCTAACGGCTATTCCCTCTCGTCTCTCCGGCGACCCCGCGCTCTGAAGACGCGAGATTTCTTCTCCGAAATCCAGGCGAGAGAAACCTAGCCATGGGCTCCTACAAGGACGCAGACCCATCCCTA
>contig_3680
GCCAACACTAAAATCTCTCCTTGCAAGCACACGTTCACGACAAGGTTTCTCTCTGCTGCGATTGATAAAGCTGCGAGAAGAACCCACCGTTTGCGAGGAGGGTGTTTGGACTATCGAATTCCACCAATTCACCGGCATCGAGGACGGCGATTTT
>contig_3681
ACCGGCTGCGAATCCCAAGTGGCCCAGAGCCTCTTCAAGTTCAATCCGTCGCAGAAACGCTAGCAGTGGTACTAGGCCTTCATCTTCACCTTTGGTCGTGGAAGTGGAGAGCAAAGCTGTTTCTGATTCTGAACAAACTCCTCCTCCATCCGTT
>contig_3682
TTGGGCACGGTCTAATACACCAGAATGTAGTCTTGATACTTACGGCCGTAGCTTACAAAATGAGAAGGACAACAAACTGTGTACTATAGATGGGCCTCGGACCCGTGTTTTATTTACTTGGACTGAGTCTCTGCTTCTAAATAATTAGTTCGTT
>contig_3684
CTATTTTGGTGAGAGGCCTGATGCATATAGGCAGTACTGCCGATATTCTTTCTTTTCGCGATGTCATTATGGAGAGGTCAATATTGTCGACAGAAGATCTTGCCCGTTTGCAAACCATGCATGAGAAAAAGAAGAAGGATTGCACTGAAGTTGC
>contig_3686
CTGGAGCAGATGTGACCACAACATCTGCTCTACCTGACTCAACATCGCCGACAAACGACCCTACGCAAGTCGTTGGGGATAGCCTTGCCCAGACACTGGCATCGAAGACCGTTACGCCAATCTTCAAAGCGAATGTGAGACCGTTCACTGGGTC
>contig_3687
CATTCATCTCAACTCATCCCCCTCTCTCTCTCTCTGAAACTTGCCTTCACTTGCATCCCCGTTATCTAAAGCACAAGAGGCTTGAATACCGTCATCACTCCTTTTTTCACTCTTTTGCGCCTGTTTTTCAATCTTGGCCTCATTCTGGTTGCTT
>contig_3688
GGATGCGCAGAATCCGCCAAACCCCGATTTGTATAATCCAGATCGCGTTTGCCCACCACATACCCACACGTCACTTCCAGGCCGCAGCACACATTTACCCAACACGTTGATCTTGCCATCAGAAGAATCCACTGTAAATGCGAACAGGTGTTCA
>contig_3689
TGCGAGCAGAGCTAGTTAAGGTACAAACTACTCTCATGAAAAGACGTCTTACTCGTGTTCCTAGAGTACGCCAATTTCTCTATTCGTTACTAATCATTCTCTCATTACTCTCCATATTCTATTCCACTATTTTACTACTTGGCGTAGACCCGAC
>contig_3690
CCGTCGTAATAACATCTGTTCCCCGACTTCTTACAAGCGCTGGTCTATTTACAATTAGTTATTATACCCACACCGGAGACACGGAGGATGTGGAGGGTTTTGCTCTTACCTTTAGACATCCTCTCGGCGGAGGATGACCGTATTTCAACTGTCC
>contig_3691
AATTGGCTAATTTCAAAGGAAGTGTTTTGGTTTATCAGTGGCTTGAGGACAGCTTGAGCTCAGGAAAATTGGTGTCTGAGGATTTGTACCCTCTAAAATTGGAAGCAGAAAAGTCTTCCAGTGATTATGTTTCGAGCGATGACGAAAAACCAAA
>contig_3692
TTGCTTTGCGTTTGTCTCCCATATCATAGCAGAATTCTGATGCATGCCCATATATTTTTGCGAGTGAAAGCTGGCGAAATCCAAGAGCAACATGAACATCCGCAACTCTCTTACACAACTCAATTTTGTCTTCATTCCGAAGAGTCTGACTTCC
>contig_3693
ATTGCTTTGTAGCACAGGGGAGGGTCGGGAGCGTTTGGGTTCTCTTCGTGAGGCCTTGCAAAATGGAATGAGCAAAAGTGTGCCACAGAACAGGCAATCCACAGGATCTAATCGAGGAAAAGGTCGTGGTAAGAAACTGAGTGTTAAAAAGGAG
>contig_3695
GCAAAGAAAGTTCCTTTCTGTTGGGTTTTCGTCACACAATTTTTACTGGAAAATTTGAAGTGCGATCAAAGAAGCTTGATTTCCCTGGAAAACGAGAGAACTCAGTTTTTTAGTTTGTCCCTTGAGAAATTGGGGAATGGCGTCGGTGTTTCTG
>contig_3696
TTTTTTAGTGCTGAATCCACATCCTTCAAGAGATTTGAAAGGTATTCCGCCCGAGGAGTCACGCCTCTCCAATCATAAGTATGCTCCTTTGGATTTGTAAAGTAATCATCCACAAATGGGGTTGTGTCCACAAAGAAAAAATCTACGATTTCTG
>contig_3698
TTGGCACGCGGAAGTGTTGGAGAGAGAGCCGAACATGGCGCAGGTTTTTCGAGAGCCAGAAGAAGCAGATTCGAAGAGTGGTGTGCGCCGTCGTTTTCTTCGGGAGCGCTCTAGTTGGCGGTTTCGTTTTTAGCAGCAGCAAGGCAGGCTTTGC
>contig_3699
GCGAGAGGTCCCGCGTTCGAGTCGCGGATCGACCCGTGTCTACTTTTTACTCTCATTGAAGTCGGGGGAACGTTCGAGAGTGTGTTGGTTTTGGGTTCCGTTGAGTTCTGATCGTTTTTGTGCTGTCTGGGGGCTGTTGGAGATGAGATTTCGA
>contig_3700
GATATGCACCAGACGCCATGGAAAATCCTGGCGTTGTGACTTCAAAGGATGAACCTCCCACCTTTGTCTTGGGAGTTGGGATGATGATGATTTCACCGTTTCTTTTCGCTTTGTTGCTTCCGTTGGAGGTTGGACGTGTCTCGGCTTTGAGTCT
>contig_3701
GACCTAAGCCAAGACCAAGCCCTCTCCTTCAACTCAGAAGCAAACGTAAACCCCTTCAGCAAAGGCATCGCCATGCGTAACGTCGACGACACCGGTGTCCTCAACGCTCATTTATGGTACCTGTACCAAGGCGGTTTCGGAAGCGGGTATTACT
>contig_3702
AAGCTTGGTGGGTGTGATTTGATTTGGGGGATATGGGTATAGGAGGTGTATTGGTGGGGTGGATTGTTTGAGTATTGTGTATATGGTGCATTGGGATTGGAGTGAAATGATTGATGGGTGTGCAATATCCGCAAGAAATGGATATAGAAGCAAG
>contig_3703
CTATCCTGAAGAATCCCGCAATCACATCCTCCACCTCGTGGACAGTGGACAGCACCAAGCACCAAGCACCCATGGCTGTGGTCTAATTCCAAATGGGCATCGGTGTCGTGGCCAAAGATAGATTCAGGTACAAGTCTGCGATGGGCGACAAGAC
>contig_3705
TGAAGTTTCATTATTACGACGTGCCCATCGTGGCACAATTCATATTCTTGCTAATCTTGCATTGGAAGAAAATACAATTGTCTCGTTGGATGGCAATCCAACGTTGTTTGGAAAATGGGATTTTTACAGCCATGTTATCACACCGTCGCCGCGG
>contig_3707
TGATGGTCCTCGAAGATTGGGGCAAAGTCTGCAACGTCTTCACGCACCTCGAAATGGTCAGGAGGGTTTTCGGGAACCGACATTTCGGCGAAAATACAGTCTGTACGATTGTAGACTGTGCAGAGGACATGGACGTCTTCGAAATCTAGCTTCA
>contig_3708
TTTGTCCCTTGTGCATACGGCATTTCTCTAGTCCTCTCCTCTCCCTCTTCCATCGCCTCTTTACTCATCTTTTTGAGCAAACTTTCCGGTTGTGCTTCTGTAGAGCTTGCGCCGGCAACTACCTCGTCGGATTCATCTTGACGCAAGAACTCTG
>contig_3710
CACGGCGCCATTACCGCCATCGTCTCCGTACCCGAAAACGTGGATCCGGCTGCCCGTACTCCCACCGTCAATGACAATCCCGTACCGTTTCGTACCAAAATTTATTGAATCTCGCGCGGAAACGAGAAAGTAGCATACTGTGAGAGCGAGTGCG
>contig_3711
GGAGCTTCTTCATGGCCAGACTAACACTTGGGCGCAGATTCTGGGTGTACCTAAGCAAAGCTCGGCCAAGAAGGGTGCAGCTGTGAGGAGTCAGGTCAAGATGGGCGCGGTTCTGAATGGCTCGACTAAAAAGGGAAAAACTGTGAAGGGTCCG
>contig_3712
GCCGGGGCCGTGAGGCGAAAAAAAGCAGCTCTGCCAGTTTGTCTTCTGTAACTACCGTGATACAAAAATCATATTCGCATTTCACCTTATCGAAAGGAACCAACCGTTTCCCCCGTCAAAGGAACTAACTATCAGCCCGCATCAAAGGAACTAG
>contig_3713
CCCAAACATATATACCACAATAGGAAAACCCCGATACTTATCTTGTTTATGCTCGCGTGAACTTTCGAAGAAGCAAAAAGATGATATGAATAGAATACAAAGGGCTTTATCGACAGTAAAATTACTAAAAATCATCGTCATTTTCTTCCTTTTC
>contig_3714
TATGATAGAACTACCCCGACCGTCTGGACACAGCAATTGGTTGGTGGACCCAAGAGAGCCCTGGCCAAAGAAGAGCAGAGTTGCAGATAAGAGATCCTGGTAGCGACGGTGCTGTAGCTAGTTAATATAGTTGCAACCACGACATCCGAGGAAC
>contig_3716
ACAACGACCCCGTTGCAAGCCCGTATATTCTCGTAATATGCCCGTAGTTAGGTTCACGCCCATTTAACGTGATGTGTCCGTCACGGACATATAACGGGACGTCTCGTAGTTACGAGGTAATAACGGGACTATAACGAGTTACTCCGTAATGCCG
>contig_3718
TGAAGAAAATTGTTGAAGAGAAAGAAAAATTAGAAAAATTACAAGGCATGGAGGAAGAAAGGCTGAAAAAGGAGAAAGATGCAATGCAAAATTACTTACAGAGGGAGCGGGACAGTCTCAAGCTTGAGAAAGAATCATTTGCGTCTAAGATGAG
>contig_3719
CGCGCGGAAATCAACCTGAGCCTCTTTCTTCCGCCGTCCCTGCGCGCGAATCAGGTCCTGCTACAACGTCTGGCGACTGTTTTGTGTGTTTGGATGCTGGCTCAGACTTATCCGCCGTTCAGGGCGATTCTCGGGTTGAGAGCGGCTGAGTTAT
>contig_3720
CCGGCACTCTTTCAATGGTCCCTTCATATCGCAGGTCTCTGACCCTGGAACAGTCCTTCATTGACACGCTAGTTTGGTATTTTCAAAAATGGAGTAAGAGCTACGGACACGCCGTGGAGATTTTCCAATTGGGTCTTGAAATCTATGCGGCCGA
>contig_3721
ACGGGGTCGGGCAGACAACGAGCATCTCTGCACGGAATACGGGAACCTTCAGCGATTGAAACAGCAGCATACTCACAGCACGGAGATTAAAACAGATTCCCATTTCGAGGATAGCGAGTCTTCTGCCACCATGGATCTTCATGCCCGCGCAAAG
>contig_3722
GATGTTCAGAAAACGGAGCACAAATGATTCAAGTGGAAGCAAAGCAAAGAGCGGTACAGAGAAGAAGCTCTCCACCCAGAAGAAGGAGAAGTACGCTTATATTCCTGATAACTTCACATCCATTGAACAGGTTACTGATGCCTTGAGGAGAGAA
>contig_3723
CCTTTACCCCACCAACTAGCTAATCAGACATCGGCCGCTCCTATAGCATGAGGCCTTGCGGTCCCCCACTTTCACCCTCAGGTCGTATGCGGTATTAGCTAATCTTTCGACTAGTTATCCCCCACTACAGGGCACGTTCCGATGTATTACTCAC
>contig_3724
TGTCGTTTAGATCATCCTCTCCATAAATTCATCACTGTTTATTCTACTAGCAAACTCCGTATCATCATCGTCACTGATAACATCTATTTCTTCATCACTGTCCACATCTGAACTTCCATCCAAGGTATGAAATGAGCTCCAATCAGGTGGGAAG
>contig_3727
TCCATTTCAAGTCCTCCAAGTCTGGATCGATATCGATAAATTTCTTGTAATTTAATTACAAGAGCTGACCAGAAGTTCATCGCTATTGCTCTCTTTTTAGAGCTGTTGAGGTCGCCCAGCGACGTTTTCGGCCGCTTATTCCTCCTACTGACAG
>contig_3729
CTAAATTACAGTTGCAGAGAGGATCAGAAAACCCTAAATTGAGTGACCAGAGAGAGATCGGAGATCGGAGGGAAGGAGACGCTGTTCCTCTGGGTATTTATATATGATACGACGAGGCGCACAGAGTGTTTGGTGAGCTCTCGGATTCTTTCAC
>contig_3730
AGGTGTCTTTTCTCAATCCGCTATAATCATGACAACAGCGAGGAACGAGTTCATTTGAGGAGATTGTGTCGGCGGCCAAAACATTAGATGTTTCGTGCGTTGTCCAAGTTTTTCCCTCAACGCCAGCTCAATTTTGTCAAGCTTTTTTGTACTCG
>contig_3731
CACATATAGAACAACCTGCTTTAATGCTATGAAAAAAGTTAAGGCTCCATTATAAAACCAATTTGACAATATGAAGAATAACCCCATTACTTGTAAGCACATTCAAAGTCCATTTTCTTCCGATGTTGGGTTAGTATGCTCTCAACAGAGTGTGC
>contig_3732
CTAGAGTGGCTTATCGGATGTGCTTTCTATTCTTTTGCTTTTGCATTGAGAGGATGTTTTGGATATTGGGGTTGAAGAGGGCCTGGGATGAGGAATCTCGGTTGGAGGATCTGCTGTTTGAGAAGGTCCTCCAGGATTCGGCTGGTATGATTGAT
>contig_3733
TCCCGTCACTACATGCCATAAATAGTACAATCAACCCCGCGTAGGGAGGGTTTCGCCATACAAAAGAAACACAGTACAACATACCACAGAAGAAACTCACTAGAGCCGACAACAAATTAGAAATTGGATCTGTTTCACATTATTGTTCAAAAAAA
>contig_3734
GCAGAGAGCATACGAAGCTTGCTCAGGATCATTGGTGCGGTTCGAAAAAGTGTCCTGAAAGAATCTGCAAGCAGAGAGAGGTTGTGAAGTGATCGAAGGACGGAAATTTGATCAAAGAGCATAGGCAAATGCTCATTGTTGCCAGAACGATCCAT
>contig_3735
CGAGAATTCGATTCCGCACGTACCGCACATGGAATAAAGCGGAGAACGACTTGTGTTTTTGGATCGGTTTTTGTTGTTTGGCTGCTCGGAAAACGGAAGAAAATTGAAGATTTGAAATCCGAGTCGTTCTGTTGACTTTTGTTTGTTTACTGCAA
>contig_3736
CTAGCTCCCTCTGTGTTGCGGTGGAATCTGAAATTTTAATTCGATCACTTGTGCTTTCGATTCGGTTTTCGGTTTCTTTTACTTTCATGTGAAAATTGGACTGCTTAATTCTACTGCTTTAGAACCAGAGACGGATCTCTACCGATTGCTGTGCC
>contig_3737
CATCTGTTCAAGTTACAAGGTACAGTTTGATTTGCATGTCCAGCCATCAAATGGCATAGAACTCTTACTACAATTTTCCAAAATCGCGGCATAAAATTACAAGAACATGAATCAAGTTTGTCCAGCTAATTTGATTGTTTCTTTGGATATTCTCT
>contig_3738
ACGTGCGGCATTCGCTAGTGCCTCGTGGTTGGAAGAGCCTCGTAGTCGCTCGTTTTCGTGTATTACATGTGATCGAGTATGAGGCTTGGTTGCAGCAGTAGTTTCAGAATATATACTATGTGAGAATCCTGCAAAGCCGCAAGTCCATGAAATCC
>contig_3739
CCATCCCCGACTCGTCGATGGTTTCGGGCAGGAAGTCTTCTAGATCCCGGCAAGTCCCAAAACTCCTAAAATGCTTTGACGTTTTCGACACCAACTGATCTCTTTCCGCGGTTGTCGGTGGCGGGGGAAGCAAAGAGAGGCAGACCATCCCCGAC
>contig_3744
TCTAGATATCCGTAAAATAGAAATCGGAAAACCAATGAATTGACGGTTTCTCTCAGTCCTAATTGCACCCGCACACTGATACACACATAGCCCACTCCCAGCTTATAGCGTTCCTATTTTCACTTACATAATTCCAGCACGAGTAAATCTTCCCA
>contig_3746
CAACGCTTCAACCCGGGGCAGTCAGATAGGCATCTCCAAAAGCAGAATTTCCATGCGAATCAAAATGAATAGGGAAGGCGGGGTGTTTTTGGACGGTGGGGAACGTGTGTTTTTAAAGTAGTATGGCGGTATGGATGTTAATATTGTGTGAGATG
>contig_3747
CTTCTTCCTCTCCAGACGCAGCCCCTCTCTCTGCTCCAGGTTCCCCTCTCTGTTCTTCTTCTGCGTTTCCCCTCCCTCTGTTCTTCCCCCTTCTTCCAACAAATCCCAAAACCCAATTCCTCCGCCGGCCACCATGAACCACCACCAGGTTCCAT
>contig_3751
GGGAGACTCAGACTGAGACAGAAACTCTGGCGTCAAGGTAGGCTCGGCAAGAGCGCGGAAATCATAATCATCACCAACGAAATCTGGCGCTTGAGCCTGATTCTCTGGATTGACGGCAATTCCTCCTTGTGAGTGGGCATTGAATTGGCTCACTT
>contig_3752
GTCAACCTTTGTGGTATACAATTCAATGGGGGACAGGGATTCGGAAGGGTCGAGATGATTACTGTTTCCGCGAAGTGTGCGGATAGGAGAAAAATGGATCTCGTTTGCAATTATACTCTTCCCCACAATGGGGGAAGTAGAGATAGCTTTCACGA
>contig_3755
CAATAATCATAAGGCTGACCGTTGGAGGCTTCTTCTTTGACAGAAAGACGCCGAGCAAGCCTTCGGTCTCATTCATCAGGGATGGTGCAATTTTCTACGGAATTACACACACCTAGCTGTTTTTGGGTTCTAGATGCTCACGACACTCACGGTTT
>contig_3757
TTCTCCAAACCCCACAATTTTCTTTTCCAACGCCAACGACTAACAAGCAGCCAATATCCTCTCTGTCCTTCTTTCTCTGAGCTCCTCAGGTCCTGAAGTGGTTTTTTTTGAAGCATCTGTTAACGGTTGACCTTTTGGTAATTGGCGTCTCTTAC
>contig_3758
GGGGTATTTGGATGTTCTCAATTCTAAAGTAGTGTTGAGAGAAGGGTTCAGTCACTGGTGTATGGATTCGTTGGTATTTTGACCGCTGTTATGATCGGTTTCTTTGGTCTTGGGTGGGTAAGAGCTGGGATGGGGGCGTGAATGGGATATCTGCG
>contig_3759
GGCGGCCTTTCGCTGTCCGAAAAGAATTGTGAAAAGCCCGGCAACTTTCTTCACAGCAACCTTGATATGCCTCAGGACAGGAAGACTTTTGTGCTTAGCTTTGTTCTTGTTACCATCTTCATACCGGAAACTGGAGATTTGCTTTCCCTGATTTG
>contig_3760
CACCATCTGGTTTGGTGATCTAATAGATATCAAACAGGTTCCTGTTGCTGGAAAGGAAATATATATTCGAACGTCAGCTGCTGAAATAGTCAACAATGAAGGAGAAAACAGCACAAAAGTGAAGATTGCAATTATAGTTGTTGGCATAGCAATAG
>contig_3761
GGTGGGATCCATTCAGCCTTACCATCTGAAGTCAGGGAGGTAGGCAGCGTGCCACCTCAGCGTGGAGGCCATTGTTCGGGATTTCCCATCAATGGCCTGCCTGTGCCTGCTCCAGCTCCTCATCCGCTCGCTCAGCTCACCCTCCCAGAGTCCCA
>contig_3762
ATCTTCTAATGCAACAGGAGATGCATCTTCGACGTTCACCATGAGGCCCATCTTTGGCGAATTCCTGAAAGGAGGCACTGCAACTTCCCAAGCTTTCTATCCAGTGTTCGCAGTAGTAGCCAATGCAGAATCCCTCCGAATAGGGCGGGACGGCT
>contig_3765
GGCCACCTTCGTTATTCCCTTCCTAGCTCAAGGGATCGCTGCTGGGATCGTTCAGAGGCAGCAGGGCTCATGCACAAACGACAATTGTGCTTTGGCTGTCAACCCGCCGGACTCAAGGCTGGCTCAAATTGCACGCGAAGATTGCAGCTCCTATC
>contig_3767
GGGCAATTCAGCAAACACCTTGAGCAAAGCGTCCTTGTCCAACCCGTAGTGCTTGCTCAGCTCCCTCCCTGTTCCGATTATCGCCACCGCAGCTCCGATTGTCCACCACCTCTTCGCCATTTTGCCTACTCTCGTCAACTCCCTCTCTCTGCGGG
>contig_3768
CAAGATCAGCTCCGAGTTTGTCTCAGACGCGTCCATGTCCGATACGCTTTTCCACTGCGAGTCTCAAATCATATGCGCTTCAAGTTCATTCTGTCGCCAAAGAAGAGACTCAAAAACATACTTTCGACACATATATTGCGAACAAAACCCTAGAA
>contig_3769
CTCCGACCTGGTACTCCGGTGCAGCGACGGCAAAGAGTTCAGAGTACACAAAGGTATCCTATGCGCACAGTCACAGTTCTTTCGAAAGGCCTGCAACCCAGAACACTTCAAGGTGAGTAAACAGATTTCATGAGCATTTCCAAACTCCGCGTCTT
>contig_3770
TTTCAGTGGCAATTCAGCCAGCTGCTCTCTCAGTTCCTCCGCAGAGAAAATCTCCATCTAGAAGGAGAAGAAAAAACGCCAGGGGAGATAACATTGCAAAGGTCACACCTCCTCCTCCTCCCCCTCCATATCCAAAGGTGCCTCATCGTTTGCAG
>contig_3772
CACACGCATTCCATCGCTCCTCCCACACTACCGGAGCTCCCGAGAAGAAGAAGAGCAACCTCGTCGACCGATCGGAATATTCTTATTCTCCTTATTATCTCCGAAAAACAACAGAAAAAGAGAACATGGGAAGCCAAGGAAGCCAAGGAGGCGGC
>contig_3773
TATGGTGGTTCGTTTCCTACACCGTCTTCGAGTGAATATCGTTAACGTTGAATTTAGCATTGGCAAAGATACCGGCGCGTCCGATTGCTCGGGAGGATGGATTGCAAGTCTACCTTTCCACAAGCCAAAATAATCCGATGCTGACAAAGTCAAGG
>contig_3775
CCCAGTTGAGAAGCTTGTCCTATAAATCCAATATCTAGAAGATAATCATCGCATGGGCTTGCAAGGCCATTTATTGCATCTATATCCTCCACTTCGTCAACTTCATCCAGCAATCCATCAAGAACTCCAAGTTCTAATTCATCGTGTCTTCCCCG
>contig_3777
CGAGTCTACATTGTACGCAGATAGGTAAGATAGCGTGTAGCAGAATTAGTATTACAAAGAACGGCCTTACTAATTGGCCCGCCATACCATGTCCAGTCGCTCACCATCCAAACATCTAAAACAAAAAGGCTATGTGTGTGACTTTGTCTGGCCAC
>contig_3778
GTCTGAATCATGCACCCTTCACACTCCATCATAGACTTTCTCCAACATTTCCGTGGTGTTGCAGCGCCCTGGTATCCGGAACGCTCCAAGCACCAAGGTCCTATCCACTTCCGTTTATCATAGATGATGTATTGGAGGGGGGTACTGGGTAAGTA
>contig_3779
GTACCATCCTGGAGAAAGACTTCTCTCATCTCCCACTGGCCAGATCTCGGGCAATCCTTCCTCAACAACACGTCCACGATTCAGCACGACAATGCCATCAAAATCAAAACAGAGCCGTTGTTGCGAGATAGGAGAGCAAGATGGAGGATGCTCTC
>contig_3781
CTGACGGATGGCGATGGTGCTCGGATAGCTAATGAACCAACAGAAAGAAGAGAGGAGGAGAAGTGTAGGTGATTCCTGAGCGATTTCTGGCCTGTGTTAAACTACCTGTTAGTACGCCTCCATTCCTAACCCAAATCCATCCGCCACTCTCATCC
>contig_3782
CTTTTGGACACACAGCCGAAACGAGTGAGGTCTGTGATAGCAAGGAAGGAAAGAATGTGATGAGCAACTCCGTCGGGAAGATCACTAATTCTGTCTGTCATACTCTTAGCAAAAGCTCTAACTCCACGACGTTGATAACTTCCAGCTGCCATTAA
>contig_3783
GCAAGATACTCACTCATCGGAGAAAGATGTTTCGTCGCTCAGTGGATCTTCGACAGATAGCAACACTTCAAGCGCATACAAATCTGAAAGCAAGCCGTCAGTAACAGCTGGATCAGAAACCGACCCTGGCGTAAGAGCGAGCACCAAGACACCAG
>contig_3785
CAAACAGCTTCTTCTGAAGACCGACAGAAAGAAATTCCCGTGCTTATGGAGCAAGTTCACAAGCCAGATCTAAATCATGTTCCTTCTTTCTTTTTTGATGAAGATCTTCAACAAGGCAATGATGAGGTAACTAAAACGAGTAGTAAAAAGGAAGT
>contig_3786
TACAAGGTCGGAAGGGTAGCCCAAAGGAGGTCGAAAGCACTGGAGTGAAGATTCCAAGCCAGAGCGTGTGGGCCAAGTCCCCTGCGAGTGCGAGGCCACTCAGATGCGCCAATACGCATAGAAACACGATTTTGTGGTATATGAGGTGATTCCAG
>contig_3787
GAATTTTCCTGCCGCAATATCTGCTCGAAGAGTCGGCTTTCCAGCGTCGAATTTAATGTGTGCTACGAGAAGATATGAGACTTCATACTGGACCTGGATTTCTAATCAGCTCGGTGAGTAGGAGCGACTTTTGTTATGACAGTAATGCAGCCAGC
>contig_3788
CGAAGAAAATATTATACTACAACTGTAAATTGGGATTGTCACTTCAATATCCTTCTTCGTTCATCGGGCACTTGAAAAGGGAGATACCGATGCATGAAAGGGAGGCGCGAAAGCTGGTTGTCACACAGACGCCCTGATAAGACTCGGAGAAGCAC
>contig_3789
TCAAGTCGCTGGCGGAGGCGATTGATGTATATAGCGGGAAGTAATCGACGTCTCTCAAGTTGGAACAAGGGAATCATTAGTGGATTGGTGAAGACGGAGAAGGTGGAGGTAAAAACACTCTGTTTAGTGATCCACAATCGTAACGCGGTATACCC
>contig_3791
ATGGAGTCGAAGGCTCGACTTGGAGAAAGGTACGTACTCGATTCTCTACTAGAAGGAATGTTGTTTGGTCGGTCCTACTACAGCTTATTATACTCTTCTCCCACCCCAACGTTAGAATTTGGAAATGGTTGAACCTCTTTGTAAAGAGGGGAGCG
>contig_3792
ATTCTATCCCTTCTGTCAGTTTGCTTTTCTTAAGAATGTGTCCTTTCTGTTTCAGAGAAGAACTGGAACATAATTGCAGAAGAAGAAGATAAAAATAGCAAGAGAAAACACCACCTAGAGAGAGAAAGAGAGGAGAGAGAGAGGAGGAGGAGGAG
>contig_3793
GTCGAAATGATGTTTGGGCCCGCCGGGTCCGGGGGCGGGAGCCGGAGCTAGAGACGGACCGGGAGCCAAAGCGTCGTAAATCGGCAGAACAGGCGGGGCGCCGGCTGGAACCGGAGCCGGCTTCTTCAAGCGGTGGGTTCTTGGGTCGACCTCGG
>contig_3794
CTCATTTCCCAAACTACCCCTCTCCACTCCGCTCTCTCCCCCACCTCTCAAGCTGTCAAATTTTCCCTCAAACCCTACCCCTTTTCGTTTTCCCCAATTTTGCTATCCAACCCCACCTGCAAATTTCTGAAGGCCGCAGGGAGCCAAACGTCGTC
>contig_3795
TTAAGAATCAAGACGAAGATAAAGTGCTCAATCGATGCCCGAGAGTGTGCCTTGTCAAGAGCTCAGAAAATGCCCTGATGACGATTGGCAAGGAAAACGAGCCCCACGCAAGTGACACTTCAAGATTGCTCTGAGTCCGATAGATTATTCCGGAG
>contig_3796
TTGACCATGTTGCCCATACTGATTGAATCTTGGGTTCTGTTGGGTTGGAGAAGTAGGCGACCGACGCCTCGCCATCACAGGCGATTGCAGCGTCATTCGGTCCTGAGAAAACGCATGCTGCAGAGATTGAGTGGCCGCCTGGGGAGAATACAGGG
>contig_3797
TTGAACAAGCCAAGGATGCGGCAGTCTTTGGGTTGCCGTGCAGGCTTAGGTATTGCTTGGGGGTGGCCGTAAAGAGCATCGTAGAAGTAGTTGCTCCATGAAGTAGGCGTTTCCAGATCATCTGTCGTCAATTCGGCCCGATCTTCCTTGGGTAC
>contig_3799
GATCTACCTTACTCTATTGTTCACCGCATGTGTGAAAAAGAGAGACATCCACACTCCATAGAACTGGTCAACGACCATCTAACCCACGTACGGATGAAAAGCTCCCTCCCACCGCACCAACGACTTTCATTCCTTCCTTCCTTTTTTGCTCCGTG
>contig_3802
GTTAGTGTTGGGTGGGCTTTTCGGAGGGATGGCATGGTGGGAGCTTCGAAGGAGGTTTGGTAGCCGTCTTCTGTGGATTGGGTTGTGGGGTCGTATTTTGAACGGGCAGGGATGGGTGGCCAGAGGGCTTGTTTGTGGGAGGCGATGGTTTGGAG
>contig_3804
AATCGCTTTATTACCTGAAAAAGCGTCGTCAGGAGTTCTTACAGCATGGACTCAGCTTGGCAGATGGACCAGATCGTCTTCGATTCAGGGACATCAAAAGCCGCTTGAGCCAACTTTCAGGCCTATACAGCAAAAATTTGGCGCGTTCAAACGAG
>contig_3805
TCTCAAACTATCCGACCCACCACCGCAGACACTTTAAAATAAAGTTTTGGTGATTCTATCGCATATTTTGGAGATGCTCTTAAAAACATGAAATACCACCTTGCATTATGAACAAATCAAATACACCGCAAATAATGAAGCAATATAGTACATCT
>contig_3806
CGAATGCTCATGACTTCATCGGTCGGCATACAGATCGTAGCTTGGCGAGCAATACGTTTAGGACGGATAGTCCGTATTGGCCCTCTCCAAGTAGCTCTGCGAAACCCAGGTTGGCGACCTGGATCATTCAAGCTGAGAGAATTGGTCGAAGTGCG
>contig_3807
CTGAATCGTGCACCATATCTACTATCGGATGAGAACAAAGAGGATCAATGGCATTGAGATCATGCAGTACGTCTTGATGTAGGGCATGACCATTGGAGAGGTTGTTGTCGACTCTGTAGCATCGTAGCTGTTGCTCGCTTGTCAATTAAACATCG
>contig_3808
GAAACGACATCGCACAAAGAAACCAAAAGGAAATAAAAAGTTGGTAGCTTTCGTCCCGAAGTTTGGGGTTCCTCTGCTGTTAATTTCTCTTCAATTTTGCTTCGACAATGATCCGATTCATACTGTTACAGAACCGGCAGGGAAAGACCCGGTTA
>contig_3809
TGAATTGTGTGGCCATTGGCCTTGGTGACGTTGATAACCGACCAGTCCGCCCATTTCCGTGTCTCACCTCCCAGATTTTGACCGTCACAGGTGTAGACCGCAACGCGACCTTCTGATGCAAAGCACATGCTTATTGCGAATTTGAGATGAGTTCG
>contig_3810
CGGAGATATAATTAGATGGTGGAGGCGGTGATATCGATGCGATGGACCGTTCCTGAAAAATGTGCACAGAAATCTTCCGGATTTAATCTAGGGAGGCGAAGTATAAACGAGACGAACGATGAGCTTATACAGTGTACCTAGCAGGAGACGGGAAT
>contig_3811
TGACATGCCGGAGCAGTATTTCAAACGAAATTTTTATTCTCTCTTGGGACATGGATTCAGTGAAAATTATCGACATCCATGAACTCCACAGCAAAGGAAGCCACACGCAAGTCGCACATTGAGCAAAGAGAACAATTGTCGACACTTAAAATACA
>contig_3812
ACGTGGGAAAGATGATTTCTTTCTTCTGTTTTCGAAATTGAGAAAATATTGGATCTTTGCTGTAGTGGAATCGAAGCTCGGCGACTCAGATGAAGGCAATTGAAATCTCGGAAGTTCAGAACGTCGATTGGGATTGGAAGCGTGGTGGGGGAATC
>contig_3813
ATAGGGCATCTTGGCAACCTGAATGAGGTAATGTCAATCCTTTGCATCTTACATTATTTACATATTTCAAGCACCATTCGACATCAGTTGGAATGGAAGTACAAAAGGAAGTGGACCTATTTTCGGCTTAAACTGGATATCATGTAATAGAGCAG
>contig_3814
CTTTTATCTTATCAACTCCTCCATAAGCGGACACATTCTGATGGTCCCGTCCATGACCATTCACCTTGTTCACCTTAATCTTGTCAATCGCTCCATAAGCCGACACATTCTGACTGCCCCGTCTGTAACCATTCACCTTGTCCACTTTAATCTTG
>contig_3816
TGATCTACACCCCACGCTTTCGGGGATGTACCGATCGTCGCAACAGAACTGCTGCGGGTATTCTACAGTAACTGTGCCACGTGGTGGTAGGGACAGTCTCGGTACTACCGGCAGGGCAGATTCTAGGGCATCGGAAGCCGTGGGAGAGGAAGGGG
>contig_3817
GAGTGATTCTGTCCCATCGAAATTGCTAGTACGCACAAACGATGGGGGTTTTCCAATGTATTGTTCTTTGCCGAACACCTCTAGATGGGGTTGAATGGGTTGGTTGGCTTTGGCCGCTAAAGTCTATCCTGTTTAGGCTCAATCCAGAGTTCTCG
>contig_3818
CCCCACGCTCCACGATGCACACTACCATTCCGAATCTTACCGTGCCAATCGGCTAACTCGGCTACCATTATCGCGCGCGATTCAGTTGAACTCATGAATAGAATACTTCTATCTATTCGGACATCTTCCCTCATCTATTCTTTAACGAGTAAAAG
>contig_3819
GATGTACTCGCTAGCTTCTGGAATACGACAAGTTCGGCAGGCTCGACATCGATTTCAAGGCTTGATCCCAGACTCTGAGGACCGAGAGATTTCTAGCAATTTTTCCCGAAATCGGATCCGGAGCTGCCAGAAATTTCGCAGACTTGATACCGGCT
>contig_3820
GGGTGCACGAGGATCATTACGGTCAAGAATCAAGACATAAGTTTTTTCTGTCTTTCCATAGCGGATGTTCTCGATGGCGGATAATGTGTGCGATGTTACCCGAGAGAATACCTGATTATTTTTGGTTGCACCAGAATAGCAGGAAGGCAAGCGAG
>contig_3821
GTGAACGGTTGGGCAAGACCTCTGGAGCATAGAATGCTGGTGCCATAGTCAAGAGAGGGGAATTAGGGGAAAGTGGCTGAACAGTTCGAAAGTAGCGAGAACGAAATGTATATAAATGAATGAAAAGAAGAATTGAATAATCTGCTTTCTTCCCG
>contig_3822
CCACATCGCCGGCGGAAATCTATCTGGAGGTAAGACAAAGATAAAGATAAAAAAAATCAAAAAAAACCCCAAGAAGCATACCCCTCCCCATCGTATCCGAACGCATGAATTAACGCCCCCACCCACAGCAATGGCATCCAACTTCTACCGCGCCA
>contig_3824
AATAAAAATTTAACCCCACAAGATAATTAAGCCCTACTGAAAGAGCACTGGATCCAAGCGTCCATGGAGTCATGCATCGAACCCGGGGAGGGTAAAATCCGGGGCAAGATTCACTACTCCTTACGGTGCCCATACTTCTGCACCCTGTAACCCTG
>contig_3828
AACTTTTCCGAAGAAGGCAGCTTGCTAACAGGCACAAGCTTGTCTCAAAGTTCCGATGCATCAAAACTGCAGTCTGGACCTGTTAAAGTGGCGTTTATACAAGTGAAACATCCCTTATACTTGACGGCGAATACAACTGAAATCCATTCTAAAGA
>contig_3829
AGAGGCGCAGATTTCTTTAGGGAGGAGGTGCTTTGAGGTCTTGCGAGACGAAAGGGAGACTTGAGATGTGAGAAAGTAGGATACTGTTGTATGGCAGCCATTTTGTCTTCCCTTGATACTGGGTCATGGATGCTTGTAACTATTCAGGTCTCGAT
>contig_3830
ATCTGAAACTTAGCACCGACAGCTGGTTGCCAGATTGCCTTGGAAGGGACCTGTCGTGGTTCAAGTGAAAATCCAGCGAGACCCGGAACGCATGATGAGAACGAAAGGCACAAAAGGAAAGTCTTCAACATATTGACAAGTAATATGAATGTGAG
>contig_3831
TGATTTCCACTTTGATAACTATCCGCTATTTTGCCAAAAACCTTGCTAACTATACCACCCTGAAGATTTCATACTGTACAGAGTAGTGTCTGTCCCGCATATTTACATGAGTCCTCTTGGCTGAGCAAGTTCTCAACCTTTACCAAAGTCACAGG
>contig_3835
CGAACATTTTATTTTTCTCTCTCCTCTGTTATATATAGCCATGATTTTATAATTTTTCCCTTGATTTTCTTGAGGACAAAACAGATGATGACCTCATGAACACTGAATTTTAATTCTCAGAATCTGCCATTATTGTTCGCAGACCCCAAATAAAA
>contig_3836
TCATGGGAATCGAACATTTTCTGGGGCTGTGAAAATTTCCTACCTCTCAGCCATCTTAAACCAGTAGTTGGGACAGAGTGCGCCCGCAGCTCCAGTAGTTAGGATGGGAGGCAGCGACCGAAAATTGCCTGGCGAATCTGAAGACTGTGGGGGTG
>contig_3837
AGTTACGATCAGTGACAGCCCGCAGTTGGAATCAACAGCCTCGAGTTCTGGACTTGCCGCCGATTCTTCTGGAAACCTAGCAGTTTTTGCGCAATCGTGTTCCTCGAACTCAGCCATATGTTGAGTAGTGTCGGGTGTGCTGTTAAAGATTTGCT
>contig_3838
TCACGACTTCCTCGACACCAACTGCGGTACTTATGGATTTCTATTCACCAAGGTTTCTCTGAAGAACAAGCACGTCACCAGATTCTTCGCTGCCCTTTCGATGTACCTCGCCATACTCTATACCCTTGGATCCATCTATGCAGTTGGTGCCCTAG
>contig_3839
TTCTGGCGATCTTGTCTGCGAGAGTTGCTCTGGCCTAGATTTCATTGCAATCGGTACCTAAGATCTCCTCGGACCATCCCCAGTGGTCGCGAAGACCAGAGTCCAGCACTATCTTCCATCTCTCAGTGTTCCCAAGTGAATGAAGGAATTGACAG
>contig_3840
GTCGGCGTGATGACCTTCTTGGTTGTCAAGGCTTGCCTGCGGGCATACGCCGAGGGTAGAGCCCAATCCTATTCCGCCAATTGGAGTGGAATCGCGCGCGAGAGAGCCTACGAACCTTGTTACAATGGGTGCGCCGACTGTTTGGACACGCAATT
>contig_3841
TGGAAGAGAGCGGAGCATGATGTTAACCCGTGGGTGATTACGTTTGGTGTTGTACTTGCTGCGTTGACCTTTGCACTCTTGTAAGTTTCTTCTCTCCTTGATGTCGTTGTGTACTGATGAGCTAAGGCTGGTTGATTGAGTAGGTACTGCGCGTC
>contig_3842
CGGCATAGTTGTATATCTTTCACGTAGGTCCTCTTCCCTCGTGATATCCGTGGTAGCTGCTCAGATCTTCGCTGTTGCTGCAGGTTCTTGAAGTCTTGTGGAACAACCATCGATTTGAAATCTGGCAGCGGGCACTGCCCAACTTTCTGTTCGCT
>contig_3843
AACCCGGGGTCCGGCCAAGCGTTCGCTTCTGTGTGTCTACTGGGAGGAAGACGTTTACTCTGTAGGCTACGCTTGCAAGTTTGAAAGTACGGGAATGGGACGGACAGCCTCAGGCATGAGACGTTAAAAGCACGACAACTTCAGATTCAGCTTTG
>contig_3845
GCTATACTCGCCACTTTTGGCTGTGACGCCTAAGGCGTTGTCCAAATCGAAGTGCAACACATTTCTGGTGTACATAACATTGATAGGCCCCCACCGCAGCTTCGAGCTTGTACCGCAATTATCGACGAAGACGGCATACACAGCCCCGCTCACCG
>contig_3846
AGCCGAAGTGGAAGCAACTCATCACGACCATCATCGACTATGAGGGCAGGCAAGAAACGAGGCCATGCATGAAAGCTGGACGACAAGTTGACAGCAAGGGTTGGTGGGAAGTGACGGGACTGGTGTGTTACTGATGGGATGGTCGTGGTCAGGCG
>contig_3847
AAAAAAGTATCCGGGTTTGAAGGTTATGCTATGCAATCCACTATGGATTCTTCTCCACGATCAGATTCATCCTTCTTGAAGGCACATTCTTCAGCTCCCCTTGTTGGAAGCCGTTCTGGCAGTGAGTTCATGAGTCCTCCACCAGAACAAGCAGG
>contig_3851
AGAGCATGTGATTAGCTTGGAGTACCGGCAACCAGTGATCGTGGTTTAGGAAAGCTGTCTGGCTTAAATTAGTTTCAGGCTTCCAAAGACTTGGGAGTGAGAATGGCTTTGTCTGCTTCTGGGTTTAAGTTTATGTACCATTCTTCTCAATTCTC
>contig_3852
TGCTGGAACTTCTGAGTGGAAAGAGCGCTTCGATTCTCATTTCAGCGCTTGCCAAAGAGTACAATGAGTGCAACCAACTGGTTCAATTTGTGACTGAAAAGATAAAAAAAGAAGGGCTTAAGCAAGTGATTGACCAGAGACTACTGCCTGAATTC
>contig_3853
CATTCTCGGGCCTCTCCAGCGCGGCGGCTAGAACCGCTTTCTCAAACCAGACTTCTGGAAGGTGGCTTACAGCCCATTGACAAGGCTCCCGGGAGCTAATGTTTCGGGGCTTTGGCAGCATATTCGACTGATTGGTTTGCCATAATCCCTTATCC
>contig_3855
CTCGACTGATTCACAGACCCAATAGTTTCCGGAGCTCTCCGTATCCGACTGATTACAACAGGAGGAAAACCAATCCAGAGGAAGAATGGGGGAGACGGGTAAGCGGTATCGGTCGCAGAGAGACCATGATGGGGGAAACAGGAACCAAAAGAGAC
>contig_3856
AAGCTTAGACCACTCTTGCCTTCGATTGGTGCTGGCATGGAGAATGCGAGGGGTATCAGTGCCAGCACTGCTGCGAGGTAGTTCATCATGACGAAGGAAGTTTCGCGACAGTCTGCATGCAGTAGCAGAGGCAGCCGAAGGTAGGCCAACGGAAG
>contig_3858
TCTTCGGCTGTCTCCCCTCCGGATCGATTGAGTACCAAGCAGTGCCACACCCATGCTCCCATGCTCCCCAGGGTTTCATAGAGGCATCAGTCGTCTTACAGTGATGGTCGTTTGCGAATGACGCAAAAGCATATACACATTGATCCTTATGAAAGC
>contig_3859
GCTGAGTCGCCTCGGTTCCACTCATCGTCGCTGCGGACCGTTGAATGGCCAGATCAAGTCTGTTAATCCACCATTCCTAGACAATCCAGTCCATACGTCGCACCCAGAAGGATCTTCCGACCCGTCATCCGAACCTGCGCATGAACTATCTCGAAT
>contig_3860
TACAAGGAAGGGTGCTGAACCTAAAAAGGAAACCAGTTCATCAAAAGCTCCAGCCAGACGCTGATCCCATCCATACAACATAAACTCAAGCACTAAGTCGCGGTTTCATCATCCGCGTAACCATCATGCTGCTTTGCACTGAGTCCAGGAAAAACC
>contig_3861
GCCCCTTGGTCATACCAGCCAGCCATAAATTCCCTTCTTCAGGAATGAATTCTGGCTCTAGGAGTCACCTGAGTCCCATACTGCTATCTAATGATTGTGATGATACCAATGATTTTGGAATCTCAGATGGGATTATCCAAGGATCAGGTTTTGCGA
>contig_3862
CGCATCCGCGCGCAGCAGGAAAAAGAAGCAAAAAAAACCCTGAAGAATCACTAGATTTCTTCATCCAAGCTCCAACGGCTGCCCTCCAAACTGGGAAAGAGATGGCGCGGAACATTCCCTTTCCATTTCCCAGGGTCAGGGATCGCCTCTTCCCGC
>contig_3864
GACGAATAGGACACCTTTGATCCACCGGTCCATCCACATCAGACCTGGTTGATGGATACCAATCCTTGACTATTCCAGGCATCGCTGTCTACTCCGTAGAGGCGACACGGAAATTGAAAGCGTCCTGAAACATGTAGCTATCCTTGAAGTCCCTCG
>contig_3865
GGAACTGTGAGCAGTTAGCTTTGCTAGTTTTTCAATGAAATGATTTCTAACACAATTATTCAAAGCATGAATTGTAGTTTGATCACTTAGTATACGACCTATAGCATTCAGCAATATCATGTACGCAGCATTTAAATGTGATTTCTGTCATTTGCG
>contig_3866
TTGGCACCCAACACATGCTAAAGAAAAGAAATTATAAAACAGGCCAGCGATGGGATGGAGGGAAGGGGACGAATGGGGACGGTGGATGGGAGTGCAATGTTTGTTTAGAAGAGTAAGGGTAAAATGGTTAGCAATGTGCTGGATGCCCACAGACTC
>contig_3868
TAGCCACCAATTCAACCCGGGCGTCAGGTTGTCGTAGATCATATCGGAATCACCCAGCAGCATTCATAAGAGTTCACGAACTGTTCCCCTGGATGCGTATCGTCATTGGATCGATGATTTGGCCCAACAGGGTTAGATAGAGAAAAGATAATCGAC
>contig_3869
CAGTTTGATAAGATGTCAAAGCACAAACAGACATCAGCATGGAGCAGTGGGTGGAAGAAACTAAGCAAACTCACAAAGAACACAAATCTAGAGAACCAGAACATCGGGCTGGAGCACACAACGGCCGCAGATCAGCTGAGTAGAAAGACACCTAGG
>contig_3870
ATCCGATTGGTCATGAACATCGTAAGGTGCTGCTCTTCGCGAATCCCAGCATACCCCTGGTTGGGATGGGTAGGCCCACCACTTCACTTTCACTTAGGCCCGGGCCAAGTCAGTGGGGGGACCCTGTCGGGCTCCCCCCCCCCCCAAAAAAAAAAA
>contig_3872
CCACACGCCGCTCCTACGGAATCCCCGGATCTTCCGTTCGAACAAAAGCCACAAAAGGAATGAAAAGATGCCGTGGCGACGGAAAATGCATGCGCTTCTGCTACGACGGAAACCCAGCAGTACCGTGCGCCTTTGCCGCATGTACTTTGAAACAGC
>contig_3873
GTTCAATATCCATGCGGCTCAAATCAAGTTTCCAACCCAGCACTGTGTAGAGTCATCAGGGAATCCTATTGTAGTATCGTGGGGCGAGGGTCTCCCAGTTAGTTAGGTCCGGATGAGAGACGGCACGGTTTCGTGAGGATTCGTTAGCCAAGTTCT
>contig_3874
GAAGAAAATCTAGGGCCACCAGGTCTGGGAGGAATAGGTCGTAAACCATAACTATGGGAATTAGGAGGGAGCATACTATCTGGTCCAAAATTCGGTTGCATGTGGAAGTTGTTCGGCCGCTGAGGAGGAGGAGGATACTGGTTTGGTTGACCTAGG
>contig_3879
TCGTACCTACAATGACATAGCCACCGACAAAGGAATACGATATCTCCAAGTATGCAAGCAAGACCAGCCCGTTCCTGCCATGGCATTCCCAATCCCGCGTTGAAGAGCCGGATCGATATTCCTCCATTGTGGCAATCGGACTGCGACGGACACGGC
>contig_3880
CTGGAACGGAACTGCAGAAATTCCAGAGTTTAAGCATCATAGCAACACTCGCAAGCATAGCGCACATGGCACAGGCGTCTTGCCCACCGGCTCTATCCCAACTGGCTCGTTCAGTCACCCAACCAGCGATGTTGTTAGTCGTGCAGCAGAAACGAA
>contig_3883
TTATAAGTGTTGCCCATAGACATGATGATACAGGGTTTGAGGAGCTAGGGTTGGACGAAATTGAACCACTGAAGTATGGGTTTCCTAGTGGGCAAGAATCTATTACACTTCAGGAGTTACCAATGGATTTGACAAATACTGCAGAGATGGAAAAGG
>contig_3884
ATTAGAATTGGCTCTATCTTTTGTTCTTGAACCACGTTATTATTCTTATGTGTCTATTTTAATCAACGGAAAAATTTTTGAACCTGCTAGAAGGTATTATGAGGACAGAAAGGCAACTCATGTGTGGCTTGCGTTAGTGGATTTAAGGGAGCAGGA
>contig_3887
GCTGGACGAGTTTTATACCTCCGGAATCACAATACAAACACTCCATTAGATGTCAGCTCGAGTGTTGATCACTGGCCATGATGTACTCAGGTGACGATGGAGCCAAGGTCAGTGTAACGGACAGATATTGCAACACAGAAACTTGGCGGCACAATA
>contig_3888
CGCTCAAATACATTAAGTATGCCACAGCCACAATTTGCAGCGGACAAAAATCTGTGTAAAGGGCATGCTACTCCTAAACTAGCTAGGCTTTGATGGGTTGTGCTGGAGGCCTCCAAAGTCCTAGCCGATACTTGTGAGTGTATTTCAAGATCAGCT
>contig_3889
CGAGAAGCAGGTTTCTCTTTGGTCGGGGACGGAAATCATCAAAGAGCTCGGGAAGCAAGATCAGGGCGAACTCTCCAACGGATATCTACGATGATGGATATGTGTCACGGAACCGCGAGTCAAAACATCGGCGAGAGACGTCAGGAGGAAGTCGTG
>contig_3890
GTCCGACCGTTAGCGAACGGATGGAATGGAGGGGCGCTAGGAGTTGGTATAACGAGCATGAGGATGAGCCGTGAAGAGATGGTGCGATTAGGAGTAGCCGGTGTGGCGTCGGTGAACGTCCATGGCTTGGTTAATGTTTACGACCTTATATACTCC
>contig_3892
AATATTAGAAAGACGTCTGTAACAAAGGATACTAGACAGTAATACACGTTCAACCCAAAATCAACTGTCAAACCTCGACCCAAATTCTCAATTTAAACCCCCATCCACGACCTCTCGTCGAACTGAGCCGCCAGACGTACCGCCCGTGCCGCATCA
>contig_3894
CAGGATTCTTGAACTACACCAAGTGGATAGGCAGTTTCCAAGTCAAGATCGATGGCCCAAGACCTCTGGAAATCTCCCTGCAAAGATTGTCTTCAAACATCGTCAATATTTCTGAAGGCGCGATTCCTGCTCAAGGACTTCAACCTAGCCTTGAGA
>contig_3895
AGGAACGTTTCTTCCACGATATCTACCGAGACATTCTCGCTGGATTCCCGAAGCTTAAATCAGTAGCCTTTAGTGCCGGAGGATCTCGCCAAGGTCGCTACATTGTACCACCAAGTCGGATTAATGGTTGGACTAGAGACACGAATGGGAAGGTGG
>contig_3897
ACAAAGGGGTCTGACAAACTCTTGGTGCTAGAGATGCATAACATGGATTGCTGAAACCGATTAGGAACCCGTCGCCGGAAACTTTGAATCTGTGCTTCACCGAGGACCGACGACTAGTCTTGAATAGGTGGAGTTAGCGAGTCTGAAAGATGCGAA
>contig_3898
CCACTGGGCCAAGGAGAAGGCGATGCCGATCACCGCACACAGCGGGATCAAAATCTCGGCCCAGAGATCTGGGAGTATCGTCGCCCCCATAGCTTCTTTGCCCAGAAGAGGAAACACAGAGAAACAGAGGAGGCTTTGGAGTTGTAGAGAGAGAAT
>contig_3899
AGTTGCAAAAGACGAGAGAACAAAATGATAATGTTCAGTGTGATGCTATGTAGTGAAGCTGGTGAGTTATAAGCATTAGTTTCCGGTTTGTACCATAGAATTGCCACGCAGTTACTCCCAGCCGTGCAGACTGATCGGACCGGCAATGATGCCCAT
>contig_3901
TAGAATTTTGCACAAATGTGCTTTTGGCTTCTGCTTGTTTGCTGATCGGCCTCACAGACTGATACACCATATCTGCTGATTTGCTATGGCAACCATGCGGTTGCTGCTGCTCTTTCTGGCTTTGTGCTTTTCTAGGCTTCATGTGATCTCCTCTGT
>contig_3903
GTAAATACGATTTTGAAATGATCGAATGTCAGATCTCAAAAACGGAATACGGAAATGCCACGAAATCCTCACCAGAAGTTCTCTCGTGCTGTACTCTTGCGAATCATGCGTATCCGACTAAACTTGGAGTGCCAGCCGACACGTTTCGAAATGCTG
>contig_3904
TTTTTATTCATCGCTGGAGCATCCGAAGCTTGACTTTCGTTCACTGGGTGAACTTCGGAGGTCAAGACAAGTTGCATTTTCTGATCCCCAACATCAGCACGTCTGTCCTGACCAACAGAATCCTCCAATAATGGTTCAGTTTGTTCCACAAAAGGT
>contig_3905
AATGGCTTACCGGCGGAGCCTCACGACGACGAGCAGTATAGCTCGACGGCACCAGTACCATCCGTCCGTCACTCACATCCTCCGCGACGACGACCGCAAGCAAGATGTCGTTTCCGAGCACGCATCTGCTTCGCCGATATTGAATCAATTTCTCAG
>contig_3906
ATGTCAAAGTCATTATTCTCACCGCTGAAAACGAGTACCTCAAAACAAAGATCATCTCCCAAGCCAAACATCACTCCCCAGGCTCCGACTTCAAAGTCATGGTCCTCAGAGTTGGACCTGACTGGATCGTTGCCGTCGTGCCGCAAAATCCCACGC
>contig_3907
TTTTTTTGAAGTGGAGAGTCCGAGCCAAAAAGACGACTCTTCAAGACACCAATTATTTGGTTTAACAAAATATTTAAAATGAGTTTTAGTGTCTCACGAATAACAATGACTAGTACTTTCTCCAGACCAAATACTTCACATTTTATTTCACAAACT
>contig_3908
CGCTATCATCCACTACCCCACAGTGGCTGTGGTGGAGTAGAACTACCCCGCGCCCGCGATACTTTAATCAGTAGCAGCACAGGCAGGAACGTCATCGATATTTGACTAAATACAAGCACCAAGACTTTTTGCAACGTGGTCCGACAAAGAACGATC
>contig_3909
GGGGAGGTGACATACCTCTGTGTCCGCATTGTGAGTTAAGTTTAACAGAGAAAGAGGAGGATCGTGGGTGCGAGTTGCTCTTCACGTATAAGTGCCAGACCTGTGACGAAGCTCTACTTAACGATAGGAATTATGGTGACCCTTGTAATCTGTTCT
>contig_3911
TGATTCAAAGTAGGCATCGAGGAGCTTGGCTCTCGATTGGCATCTTCTCCCTGCGACCAACACCAGAGTCCGCGTCACCCCATGCTCTAATCGAGTCCTAAACGGCAGCCTAGTTCTCACGCCGTACCCCATTCGAATAGATTGGTGGTGCCACAT
>contig_3912
GGCTTGATCTGGGTTTAGGATGACGCTCTCTTGCTGTGCTCACCATCGTGAGCGATTCCTTCGCTGGTGATGCACGTGTTGTTGCTGATCCAGATGTCGACGTCGAGAGCATAAAAATGCTTATCTCATAAATCAGACGCTACCATTTGGAGTTTT
>contig_3914
TTGGAGCTTCACCAGCCTTCGCTCCATCAGCACTTGCCTTAGGAGCGTTCCCCTCCTTCTTCGGCGCCGAAGCGTTAGGCATAGGGACAGCTCCAGCTTCTGCACTTCCTTGCCCGCCCTTCAATCCCCCAAGTAACCCCGCCAGCCCACCCTCGG
>contig_3915
AAGAGGGATATCGCTCGTTCCAGTGTGTCTGTCCAAAAGATTCCAATTAGCCATCGCTTCTCTAAAGCATTCTTGATAAATTCCCCTCCTCTATCCTCGAGGGGGAGGGTTGTGTGTATCGATGTAGTTCGCAGTGTGTAGTGGAGGGGAGCTATT
>contig_3916
CGCCAACAAAAAAACACTCGTTCCCACCCGATCCTACCAACCAACGTCGTCGGAATCATCTCCGGCCACATCTGTATATATGTAGTACCACAGTATCCTACCGATCCACACGCCCCTCCTTTCCCTCCAGCGGCGGGGGTATCGGGACCGTTTCCC
>contig_3917
GTTGGTGGCACGCAGCGGCCCGATGGCGGCATGTGGACTCGTACGACCCTCAGATACATCACCGTCACGGCCCTCGATCGCTTGGAAGTGTATGGCTTTACTGTCGATCCGGTGCTTGGACCCTACGATACTCGTGAGGCACTCGACTATGCTCTT
>contig_3919
CGCTTGCTGTTCAGTTTTTTGAAACAGCAGTCGCACAAAGTCACGATGGGGCGAATACTTTTGCCGGACAACAAAGGAATCGGGGATACGAAACAGGATGCGCGGGACCACACGTACGACGATGATGGAGACGGGTTGGAGTAAGCAAGACATGGG
>contig_3920
CACGTACTTACACAGTTGAAGTCATCTCTCTTCTACCAGCAAACACCTGCAGACCCTCCACCAATGGTTATGACAATAAGGCGGCATCCGTACTGAAAGTGGTCCACAAATACGGCCCATGCAACCAAGTCCACCAAGTCAAATCAAACACTAACC
>contig_3921
AATTTGATTTTACGTCTGTGCTTCATCACGTATACTGTTTAACATTCGAAGGGATCCCTGGCATATTCTAGTTTAGCATCTCATTCAAGCTCATATCAAAACTGGGATCCGCCGTTATGAAGGCCGGCTTTTATCATTGAAACAGATCACTCTCCC
>contig_3922
TGTGAGTGCCCGAAAGTCTGGACTTGCGATCTTCACTAAGCTACCATTCTGAATTCGTTTCTTTTCTGCGATTTCCTTACATTTCTGACACACTGCAATTGCGATAACGATCTTGACTAAGATCACCACCATGGCTATAGCAATAGCTGCTGTTTC
>contig_3923
GGAAGACCTGTGAGGAAGTCTTGCAAAGCTTGACAAGAAAGACATCAAACCGATTGAAGTGGTCGCACACGACTTCTTCACACTGCACCCGATCAAGGGTGCGAAGGCGTACTACTTGGAGAGCATTCCCCACTAAGCCAAAGACGAGGATTGTCG
>contig_3925
AGGTGACCACGACGAACGTAAACGTTGGCAAGAACGAGAGAAATGGGCAGCTCAAGGCCTTTGATCTGGCGTTTTCCAAAGCGTTGTTGCAGGTTCCTCAGAAGCTGCAAAATTGTGTAAAGTCGCAGCTAAGGAGACTGGTAAAGGATGACGGAG
>contig_3926
GAAGCCAGACCCACTTACCAGGAACAACCTACCCTCCACACCCCTAAACATAATCAAAAGTATCACAAGGGACCGCATATCTCAAGTACACAAATCACACTCCATCGCAGCATTGAAAAAAACTACAAATAGTAGCATCCCAATCCCACCTCCCCT
>contig_3927
AATATTTGCCTTCAGCCAGGGCACACGATTGAAATTTTTAGACACCAGGATCCTACGCTTTTCTGTGTTTAAATTTTTCTTCGAATTTTGGGTCAGTGTTGTTCTCGTCGTTAATAAACTGGGGGCTTGATCAACATCCGTCAAACTCCCACTTCA
>contig_3928
ATGACGGATACCTTCGAGGTAAGTATTCACATCACAACTCCCACATTCATCCAACAGTCAACCCCTTTTTCTCGACTACCACAGCGCAATTTTTCGACGTCTGAGGGTGTGAGGATAAGAAAAAGGTTGGGAATGATTTTCGCACCAAGCGCCAAA
>contig_3929
CGGCCACTGGCGTAGTCTCCACGAGGTTCAGGTGAGTATTCGTCCCGATAGGTGGTGCGACGAGCCCCGGACTGTCGCTCACGATGAGGATCATTCAGTCTTTGCTGCCGAGGCTGCGGTTGGACAAACTCTCTGCGCTTTTCTGGGGGGCGGTTG
>contig_3930
AAAGAAGCTGTACGCAAAAGTTCTGGTTCTTGAATACCCTCGAAAGCAACCTTCGTCCCAATTGTTTTAGCCTGCAGAACAGTGCCACCACTATACTTCCTCATTTTCAAGAGATTGACCATCTCAGCAGTAATTTCATTGGGCGTCTGACTCCCA
>contig_3931
CGATATCAAAACTATGTAGCAGAAAAATTCTTGAACGACCTTTCCAAAAGTATGCATATTGGGATATATTGGGATCAAACTGCCCAATCGAAATTAACAAAACAGGCTTCACTGTCCACAATCTCTAGCATTCCTCGAAATGTTCGGTACCAGTTT
>contig_3932
CTCTCATCAGAAAAGGCAACTTACATATAAGTAAAAAGATGATGGTTCAACCGGAACGGTCTAGAGTGCCACGTTGGATCCGAGTAGCACCGACCCGTTATCCTTCCACCGACGAGAGCAGGAGGTGATCGTTGCTCTGTGAGGCCAGCCTTACGC
>contig_3933
GGAATATGTTTGTCATTGCTCTCGACAGTGCAATCAGTAGCTTTTTCGATGGCAACGAAGAGGAGGGAGGTGAAGGCGAAGCAAGAAGGAAGAGATGGAAGCTCGGGCGTTGCTTTCGGCGGCTTTTCTATGGCGTGGACCGTGGGCATGTTTATT
>contig_3934
CAAAGGTTGAAGACATGTCGGAATGAGGGAGCTTTTACTCGAGGACGCAGGGTCTTGAGCGTGGGACGTTGCTTTCTTAGCTGCCCATTGATACTCCGGGCATTGCTTTTTGAAAACCGTGAGAGCTCTTTGGTGAGAATGGATGTTGTGCTTTCC
>contig_3935
GTTGAATCTCGAGACATCCGATCAATGCTTAAAACGGGATTTGCATTGAAGCCGTAGAACCCCATTAAACTCGGAAGGTACCGCCGCAAAAATGCCAGTGTTTTAGAGACGTCGTATAATCTTTACCGTAATCGACTTGGAATAATAATTCTGATA
>contig_3936
CATCAATTTGGTATTGGCATTCTAATCTGGTTTCCTGAAATGGAATTCGACGATCGATTCATGCAGGCTCAGAGGACTAAGTTCGACTGCCTTTTCTTCGATCTTGATGATACACTGTATCCCTATAGTAGTGGCATTGCTACAGCATGCAGAATC
>contig_3937
CTTTTCGATAAGAGCATCAGCGACGCCTGCCACAGCTTTGTTCAAACTGATCGTTGGTGTGAGGATTCCAAGAAGTCCAACGAGGGAAAGATCATCGGCGTTGCTGACTTTTGCTGTTCCAGTTTGGATAGCTTTGAGGAGGCTGTTGGATCCGGC
>contig_3938
TGTGAATGTGAAGGTCATTGCGAAAAAGGTTCCTAACACGGATAAACAGTGTGGTCATCCAGGACATAGCTGCTTCGAGAGTGCGTGCAAATATTTGTCGAGATCAACCCTTACGAGATCAACATGTGGGTCATGATGGCGAGCGCTGGTTCTGGC
>contig_3939
TCCTCTGGGTTTTTGATTTATTACACCTTACACCCCACCGGGTTTCCAACTATCCATCTCAGTACGGAGTAGAGGGGGTTTTTACGTACGGATGGGGGTGTGTTGTGGGGTTGTTGGGTTGTTGGGGTGGCTTGGCTTGGTACTAATTTCTACTTG
>contig_3940
ATTTGTATCGGCCGCGAGGAATAATTGATACAGTTGCTGCAAGGAGGAAGAATCAGCCGTACGGTCGAAGATGATGGCGGTAGGGAGATTGAAGATGTTGACTGTAGGGAGATCTGGCCACAACCATCACGCCTAGCAGAGTGAGATATACCTATA
>contig_3941
GCTCCAGCAGCACTACTAGTTAAATTAGTGCAATTTGCACCACTAGTTGTCACAGGCTTAGCTGCAAATCAATAGGCTTTCAGGCATGGAGGTGAAACAGATTTTGGCAGAGCTTCAATTTTGATGGACCTTCAGAAGTTCCTCAATCGGTTGCCA
>contig_3944
CATCACCCCATATCCAAATCCACCAACAAATACAACAAACAAAACAACCAGCCTCGATCTAGAAGACCAAACACCAATACCAACACCCCGATTCGCAGCTCTGCGTCCACGGTCGTCGGGGAATTTATGCGCAGATGTGCAAAGGGGGGAAGAGGG
>contig_3945
CTGCTAGCTTGGAGCGACGTCAAAAAGGACCGCCACCTAGAGGTGGACCAAACAGTCCATCCAGGAAACTCGCCAAGAAGAATACCGTCAACTTTGAAGCAGCTGAAGATACCATCGACTTTGAGCCTGCTAGCTTGGAAAGACGTCAGAAAGGAC
>contig_3946
CGTATTCATACGAGCTTCGTACCACTCGTATATAGCTTCGTAACCACATATTTTCCCCCACGAAAAATCTTTGATAGAGAAGAGTATCTATATAAAGGATTGTTGCGAAAGAGGTATCCTTGTATCTAAGAATAGAGATACAATCACGAGGCTCAT
>contig_3947
TGGGAAGAAATGTTACATATAATCAAGAGTCATATTTACATCTGCACATAAACTCCTTCGCGAGACTAAACTCTTTCCGCATACGGTAATTGGACAACCGTTGCTTTTCGTTCACCTAAACTGGGACCAATGGTCGCTAAGTTTGGATCATCTCTG
>contig_3948
CGGGGAGCTCTTTACTTCTGACAGAGGCTCAACAACAAAACCCATGGTTCCACGTCTTGCCGTCCGGCGATCAACAACATCCGACGAGGCCGAGATTGACAGGCCGGGATGTCAGCTCCGCTTTGCGGCTAATCTTCTATACCCGTCGGAGATCCC
>contig_3949
ATATCCGTCGAGAGTTTTGTCCTCAATCGGAAAGTAAACAACTATACCAGTCAACCAGGCGTACGTGTCGATGCTACAACCATCGACGGCGACTACGCTACATGAATTGGATTCATGGGTGGTGTATGTACTTCCTCCAAGAGACTACTCAACGAC
>contig_3951
GCCTCAGTAGAGGTCTTGTTCAAGCGCAGGCTATTGTTCAAGAGTTTATCTGATGGCATCTCAACGGGCAGAGAGAGGAACCACAAGTCCAGTGGGTCAGCAAGTATAAACATTTGCAGCATGACACATACCGCTGTCATAATGGCCCCAATAAAA
>contig_3953
AAGTTGACTTGCATTCGCTACCCACAATTTCGGGAGTTTTTTGAAATACGTATCTGACAGATTCGGTTAGTTGGAACCCAAATCCGCTTCTTTCAGAACTCCGTTCCGACGATCCCATTCCAGGTCACCTATTTCTACAGTGACTGAATCCTCATT
>contig_3954
AAGCAATGCTGGTGTCATGCCATTATGCGGGTCAAGCCATGACACGGGAACTGTTGGTAACGTGGAGGAAGAGAAGGCGGCTGTGGAACTATCTGTTCTGTACAACCAGGAGGGGACTTCTAGTCAAGCGAATATCGAAGTAACTGAAATACCTCA
>contig_3955
CCTATGCTCGAGAGATAGTCCATAACTGATAAAGGATCTATGGATTCTCAAGAAGAGAGGAGCCGTGGTGGTCCCTCCCGGACCGCCTGGATAACACGAATGAATAAAAAGTTGAACCGGCAGACTGGTCATTAGCCAGAGCTCAGGGGAGCTCCG
>contig_3956
GCCGACAAAGCGCTTTTCTCTTTACATCCCAATTCTTTGAACGATTTCCACGTTGATTTTCAAAGGCCAACATTCCCTAGTCTGATCGAAGCCCGGTAGTTGTCAGAAGGTTGTCAGGAGGTTGTCAGAAGGATGTCAGGAGGATGTCAGAAATAA
>contig_3957
CTCGAATTCCACCTCTTATAATATATCTGACCACTTCATCCTACATTTTTACGTCCTTCCCACTTCCTCTCGCCACACCCACCATAAATTCCCTCCCTTTCAATCCCCAATCTAATAAACTCCAAAGATCCTAGGCAAACCCCACCTCCCCCAAAC
>contig_3958
GGCAGCTGCTTAAGTGCTTCTCTCAGGTTGCTTCTTGTATCTATCCTGTATTCTTTTCTTCATTCAACTCCTAAAAATAAGAAAAGGAGAAAAACAATATTAGTAACTTCAAACTAAGACGGTGAATTGTGTGAGATCTTGACTGGCAATGTTGAC
>contig_3960
CATAAAATCAAGACCGCTGCTAATGCATCCATGGCTTGTGCTGTAGGGACGAGAAGAGCTTGGAGTAGGGCTCTGCTCTGGAAGATCCAAAACCAAGCGCGCAACAGCGGCGTTGTGAGGAGATCAATTGGCAGTAGCTCTCACTACTCCATGAAG
>contig_3961
CGGCGGCCAAATCGATAGTCCTTGAGGGGATCTCTTACTTCATTGGAACGGGAACTGACACAAAACTATGGATAGACCCCTGGTTGAACGGCTCACCGTTGATCCACCGGCCGTCTAGGTCCCACCCGGCCGCAGTGGAAAGGTTTCAGTCAGTTA
>contig_3962
CACTAACGGAAAAAGATCCTGCTCCGGTAACTTCACTTGAGAATGGAAATCGGAGCGTGGAATACCACGTTCTTGAAGATGAAACCGCTGCATCCAGAAACGAGTCTCCGACTGCACGAGAGGCGTAGAAGCAGTGGTGATGACAAGTAATACTAG
>contig_3963
GCGCTCTCACAGGAGCTCTAGGGATAGGGATGAGAGCTTTCACAGGAGGATCTCTAGGGATAGGGACGAGCATTGTCACAAAAGGAGCTCGAGGGATAAGGATGAGCGTGCTCACAAGCGGCACAAGTCCCGTCACCGTGAGAGGTCCACCAGCCG
>contig_3964
AAACGACGGCGTCAGGGAGGTCGGAGAGGGAGGCCATTGCGAGACGGAGTGGAGGACGGGAGAGAGGGAGGCGGAGGTGCGAGAGTGAGGGCTTGGGAGTAGAGAAACGGAGGGCGGGAGTATTGAGATTGGGAATCGGAATTGGAATCGGCGGGG
>contig_3965
AAAAAAGTAATCACAGTGCCCATTGTTCAATGAACAGTGATGCTTCCATCGAGTCAAAAAGCATGATTGAGGAGTGTCAGGAGCCTTCAGTTCCAATTCCTTCCGACAGTGATATGACACCTTCAGTTCCTGAGAACACCACCTCTAATAATGCAT
>contig_3966
ATTTACATGCTTACTCGCGATCCTAGCTACGCAACTGCATAAATTACGGATGATTCCGGTGGCGTTTCAATCATATGCCAGCGGAGATCGAGAAGGGTTTTCTAGAGGACATCTAGCCGGGAAAAGACGGTGTTTCTAAGTAGATGAAATCTTCGA
>contig_3967
ACAAAAACAAAATAAGAAGTGACACACACAACTGAGCATCCGATAGTTCATTCGAGAAAAAAGAAAAGAAAAGAAAAAAGCAAAAAACAAAACCAAATACTTCTACTAAACCGTAATAAATCTTTTCCAGTTATTATTCCTAGAAAACTTGGGCAT
>contig_3969
GGTCACCTACACGACGGTGGCGCGTATGTCGACGTATTCGCCAATTCTACCGACAAGCTATGTCAGTCTGTAGCTCGCTACTCAGAGAAGCCCGAATACATCTGGAGAGGAACATCGATGGATGGCGAAAAGGTTGCAAAGGACCACATCTCTTCC
>contig_3970
AAAATATGGCCACGGGAGTCAAGGACTTGTTGGATATGGGCATAGCTGATGCATACTCTTCAGTCTTCAAAGAGGTCTGAGCATACACTGACACTGGCTCAGATCACAAGCAATGACGAGGTACCAGGGATCGAGTTTTATCTTATCGTACCGATT
>contig_3973
CGGCCACCGGAGGCAGCTCCCTGGCCTCGTTCCCCTGTTTTCGTCCCGGATGGTTTCAATGACTACTCCTCAAGCAAGAAGCATTGGGCTTCCACTCATGAACCTTATCAAATTAAAAGGAATTCCCATTCTCCAACAGCTTCATTTAGAGGAGCA
>contig_3974
CACTGCCTCAATCCATGTCGTCGCCCCTCCTTCAACCAAGGCAGGAGGCTTGGGGGCATGGTGGGATGCAGCCAATGCAGCTGCAGCTACCCCTCCTTCACATCAAAAATATGACTGGGCTATGAGCTACCTGCTTCCCGATCACGCTCTGCCATG
>contig_3976
TCCATGGTCCCCTTCCCCCAAATTGAATTACGCCCGGTGTGAATGTTGGGTACCATTTCCAGCTCTGTGCATGCGCCTAGTGTCGCCTTGAGCTGAAGTCTTCTAACTGCCGAATTTGCGATAGAAATGTTGTTGTCCCGAAGATTGGAGAGAATAG
>contig_3977
AGACTTCGTAGGGGCGTCTGGGCCGCGTCTTTAGTGCTTCGTTAGCAAGCAATTCATCCATATCTTCGCTCTGTCTTGTCAACAGTATCCAAATTTCTTGCCACTTTTGACGGCAAACTAAAACGTACCCGACTCGGCTGAGGGATTCCACCACCAG
>contig_3978
ATAAAAAGAGGAGAGAAATTTTGGAAATCTACGAGCTAAAAAAAACATTAATCTCCTTCGTAGAACCCATGGTTCCCAAGTCTTTTTCTTCTCCTCTTTAGTCATACCCGGCTCATAGGGATTAATCATTGGGCCCACCATGGCTGCACCTGCAACT
>contig_3979
AAAAAATCAATCAATCAAAAGATGGAAGAACAGTCGCTCTTCTTCTGGTATACTACTTCAGCTCTCATCGCCATCTTCCTCACATTTCTGCTCACCAAAATTAAACCAAAACCCAAATTTACAAATCCACCCCCTTCCCCGCCATCTATTCCAATCA
>contig_3980
CGACTACCATGGCGATTGTTCGGTTGAAACTCCGGCGGATCGTAACGGAATCAGATCGATTCCAAGCGAGGGAGAAAGAAGGGGGAGGGGGAGAGAGAGAGAGAGAGGCCGATCCAATCTTGAAGAAGAGCCGCCACCAGGATGGGCAAGCTTACAG
>contig_3981
CAGAGACTCTGGGTCTCCAAGTAGCACTATATGGTAATAATCTTTTTCGAAACCGGGCATACGAACCATTTCACTTGAGGAGACCCGTTGACACTATGGCTTTTATTGACTAAGCCTACGAGATTCGCCCTGTATCTCCGCATCGGGTATAAATGGT
>contig_3983
GCGGAATAGTTTCAAACACTGAGAAGAACAAGCCGTGGAAGAACACGGAGAATTCAAGTTATGGCAAGGGTAGAGACACACCCCTCTCTTCCGGATGGATGGTTACATGAGCAGGGGAAATGCAGATGCCAGGAGACGCCACACATTCCAGGAGGAC
>contig_3984
TTTAGCTTTTGATCTGCTACTACATAAGCAACTCCATCTCTCCCTCGCCTTTCCGGTATCGTAAACTGGCTGTGCTAGAGATTTCATTGGCAGCGACCTTTACGTGTTCGATATATATGATTCCGGAAATGGGATGGCTCGAGTTGTAAAGAACGCC
>contig_3986
TACTGCGGATCTCAAGTTTTGCCGGGATCTCCTGCTTCCATTCGTCTTGCGCTTGATCGTATGTGGAATCTCCCGATACGTGGCTTGATGAGCACATGAATGTAATTTTTGTGACGAAGGGAGAAAGTTCGCAGGATGAGGATGATATTGCTGCGCA
>contig_3987
CCTGAGACTGCCGTGGCAGATGGCCGCGCACGAACTCGCGCACGAATCATCGAGTCCAGCACGTGGCGACAGAAGAACAGAAGGAGCGATTGATAGAGATATTTTTCGAGCGTGTCGAGTGTCGACGGGAATCAACTTCCTCATCGCAGGGTCGGTC
>contig_3988
TCGGAGAGCTCCCAAGAAGGGATTTCACGATCTGGAGAGAATCATACTAAAAAATGAAATCATTAAAAGCCCTTTCCATCGCCAACGACAAGCCTTTTTGGGCAGCCAAAGCTTCCGCTTGGAGGGGAGAGAACACGAAGCGAAATCGAATGACACG
>contig_3989
GAGATAGTAACTATTGGTAATCTGCATATAGATGGGCTAATGCTGTCAGGACCAGGGAAGGAGCAGAATCACACATCTTTTAGTGCATCTCCAGTCCAGAATTTGCCCAAACGTCTTGAAGGGAGCTTTCAGTCTATTAGCCTTGATGATGGTGGAT
>contig_3990
ATGTGAGGCACGTAACATCACTAAGGAATATTGTTATTCCAGAGCATGGGCAAAGCCGCAACATATTTGGACAACTGCTCGCTTGCAGTTTTTTGTCAATTCTGGAGCGGAATGAAGCACCAGCTCGGTGCTTTCAAAGAACAAGAGAGGATGACTC
>contig_3991
CTCGCCAATTATGGAATAATGACAGATGGGTTGTGATCGGAAAGGGTCCCGACAATCAGATGAGCTCGCAAGTCCCACAAATGAATGCAAAAATAAAGTTACCCAATGGAAATGGTTGTTTACCTCCTATGTACAACATCAGTTGTCAGGATTCCCA
>contig_3992
TTGATTACCCGAGAGATCCACAAATATACTTGGATATCCCATTTCTTGGCTTTCAACAGAAGAAATGTTCCACAACCAAGCCGGAATGGTACCTGAAATTCCTGTATTGGACATGTTAAGAGCGAGCAAATGTTTTTGACTCTGAAGCCATGCAGGC
>contig_3994
CTTTCGCTCCTCATCTATCCTGAGTTGATGGTCACATCACAGAATCATGTCGACACTGAGACGGGCATCGCGGAATCGCCAGCAGAGCCTCGCGGGCGCAGCGAGCTCATCATCGAGTATAGCACACCTCGAGAAGACTGCCAGCAGGTCGAGTCAG
>contig_3995
AGAATACGAAATGCATTCCAAAATTTAGAACTACTAATAAATCAATTCAGCCGACGTAACAAAATTTAGGAGAGCATACAATCAAGCAAAATGTATCGCAATTCCACGCACCCATTCACGCTTGCGGGAACTTTTCTCGGGCCAAAGTTCCAACTGC
>contig_3996
CAGCAACTGTGATGTGCCAAAGGCATAAGGCGACTCACCAAGAAGATGAGGGCCATCAGGAGGCGACTCCCTAAGAAGACCAGGGACATCAGAAGTTGGGATGGGCAAATACCTATTGGTTAATCGTAGTTACACGTTCGTTTAAATTTCACAGTTA
>contig_3997
AGAACCTTTCCACTTCCTTGACGCCTTCAACCTTCGCAGCCCAAATTGAAAACCCTAATTTCCATTTCCAATTTGATTGTGACCAATTCTTTCCAAATCCGTCGGATCTCCGATCTGACAGGCTGAGATAGTACCCGAATAGAACAAAACAATGAGC
>contig_3999
CTAAGAAATACTTTCGAGGTGCAATCTCGCATTGATACGCGAAGGACGTTCGATCGACAAGACCGTTGATTGTAAGATCCAGCGTTCTAGGTCCCGATCAAGGTACACGTACATCCTGGTTATGGTACACGTACAGGCGCCGCCGTAGCCCGTTGCC
>contig_4001
CGTATTTTATTGATCGATTTTATTATTTTTGAGATTCTAATTAACTATCGGCTACATGTTGCCGGATTCATTTGCTGCTTATCAGAATATTGTAATATTTCGGATTTGAGATTTGGAATTTTCATTGTTTACACATTTTATGAATATTACTTTTTTT
>contig_4002
TAACAGTTGTATGTACTGTAATGTTGGAATTGAATGCAGTAAAGATGTAAGCTGGTTCTTGAGATTGAATGTTAACCTGTTTATGAATGTTTCGAATTTGGTAATGCGATTGTTTATATATCTGTTTACTTAATTGCTTCGACGAAGCAAGCTACGG
>contig_4003
GAAACACACGTCTGTGAGGTTGTGGATGGCTGTGGGTAGATATCTAGTATTAGCTCGGATTCGCTTGGAGCTTGGAGGGGAGGATTGTTGGGCGGCTGTGGTAAAGGCAGAATTCTGATAAAGAGCAAGGGGAGGAAGGAAGGGAAGAATGTAAAAA
>contig_4004
ATCATCAGCTCCAGCACCAACTACTGTTGCTCCAATTGTCCAAACTAAGGAAACCGAAGCTGTTTCAACTCTCATCAACGAATCTGAGACTGAAACTATTACCTTTACTTACGATGTTACATCAACTATTTCTCCAGCTTCATCAGCTGCCCCAGAA
>contig_4006
TATGAACTTACGACATCAACTTATGATCTGTTGGTTGCCGGCTATCGAAGAGCAGGATTATCTGACAGGTTGAACGACATGAAATTAGCTGAAAAAAGGTTTTAGCACCGGTATATCCTATACATACTCTAGTTTCCTCAAAGTATCCCAACGGTGT
>contig_4007
CCCCCTTTTGCTTTGTCGAATGTTGTCCCTTGTAATCCTCCTCCCCTCGGCCTACGTACTTCCTCACACAGGTTCCAATTTACTCGCCACTACTCTCACCCAATCAGCACCTCTTACCATTAAGAACAACAAAACTAACAACCGTCCAGCAACCCCC
>contig_4008
TACCGTGGCTTTCGATTGAGGGAAAATTTGCAGATGTTCAGGCTGACGACCGACTTCGCAGATGGGGGAGATGCCGGCAGTCTGGTTGCGGAGTTTATGGCGGGCAAGAAGGAAACGTACCGCAGCATTGAAAAGATGCCAATCAATTATGCATGGA
>contig_4009
AGGGTGTAGGGTATGATTGAAAGATTAAGATGTAAACAGGTATAGCTTTGCTATCAGACAGCTTGAGAACGAAGGAGTGTCGACAACTCTATCAGACGTCTCATGGTCAGGAGTACGTCCCTTTGTACAAAGAAACGATTACATGTGCCATTCTTCA
>contig_4010
TCAAAATATGGTTGGTGATTGTTTTATTACCCTGTATTCGACGGATTCGACTGACGGCTAGGACTGGGGACTGTGGACAGCAATGGCAACGGCAATGGCAATAAATACTGCTTGAAGGCAATCAGCTTACCTGTTCGGTCGTTTTTCAGTAATAATG
>contig_4011
TCGATGTCGCTATCGATGGACTGAAATGTGAATGAGGACATCGAGTCCCTTTTTTGGACCGCGCGGGGCCATGAGTAAAATCGGTTGTCTTTAGTTGGGTTTGTCGGGATATCTTTTTGGGCTAGAATTAAGACCTCTCGCACAATTCTGAATTAAG
>contig_4013
CGATCACGCAATCAATGCACTGATAGCGGCCCAAGAGATGGAGGGGAGAAGTTACAATGGAGCATCCGAGGGCTCATCAGCCTTGTCATCCTATTGGTCCGCCTCGCTTTATCTGCACAAAACGAACGACAGGCTTGGCGGCAACGTCAAATCCGTC
>contig_4014
ACCTCGAACAGACTCGATAAACCATCGCAAGTGAGCGTTGGACTGACCTGTACGTGCGCATCCCACAGCTTTACAACTCGAGCTGTCCAATCACCATAATCGCGACTCCTACTCAACCTACCAATTCCAAGATGACCAGTCCAGCCCAGCGTGGACG
>contig_4015
TCATGCATCGATTTTTGTAGGAAGAGCTGAATCAGTACATTGGGATCATGCCTCCATCCTCTTCAAGAATTGAGGCTGTGCGTTTAACCGAGTCGATGCTGGAGTGTGATGTTCGAACAATTGAAGGTAAGATGCCTACAATGAAGAAACATTTAAG
>contig_4016
CATATGTCTTATGTCAGTGGTTACTTGGATGGGGTTAAAAAATTTGAGGCCATATCCAGAGTTAAACATTTGAGGACATTCCTGTCATTTCGGCCTTCAGAATTTGATAAGAATTATCTAACTCGTTGGGTTACATTTGACCTATTGCCAGAACTGC
>contig_4017
GCAACACCAGCTACCAGCCACCTCTCTTGGGATACCTTCAATAGCCATTGACACCCGATTATAAAACATGTTCAGTCGCGTAACATTCTTCATCCCCTTCCGCAGCCCTTCCGAAAAGCTGTTACAACTTGCGCCCTCTGGACATTGAGCAAACACC
>contig_4018
GATAACTGACCAGGTTCGCTATATCCTTCTTCAATGGTGTAGACGCGCAGGTGGTGCGGAACGATGGGGTAGGAGGAGGAGTCGGGAGAACCTCCTGGTTCCAGTCGCGCCATCGTGGATGTATCAAGCTGTCTATCAGGCAGTACGTGTGGCTTGA
>contig_4019
GGAAATAACACGCCACTGTGGTACTAACGCTATCAACAGCAGACTCTCAGGCTTTGCAGTACCAACACAAGAGTAGATACTGGGCGCGAAATAGATACCGAACATAGCCCGAAAGACCTACGAGTACTGTGACATTGTGGAGCAGCTTATCGTCTTC
>contig_4020
GGGAAATACAGGTGCAGTGCATCAAAATTCATTTCGTTCCTTTAACACCTTAACCCTTTTCTTTTTATTCTAACACCAACACTGGAACACATTGTTAATCCAATCCAACCCATCTTCTCTCTCTCTCCTTGTTTTAGTTTCTCAAAGTAAAAGGGCG
>contig_4021
CGCAACCCGGATGAGCGCAGCGGCAGCCAGTCCAGCGTGGACCCGTGAGTAGTCCCCAGGAAATATTCACTCCGAAGTAGGAGTAGAAGGTGATCAAGCAGTGTCGTGCGACTCATGAGAAGCAGGAGAAAGTGGAGAGGCGTTGAGCAGGAGAGAG
>contig_4023
CGATTCCGTTTTTGAAAGCTTCCCTTTTTATGTTTCTGGATTTATTTATTTATTTATTCGAGAGAGAGAGGATCAACAGCTGAATAACGAGTAACCAGATGGGGTGCACATTCTCTGGTTTAGGCGCTCTGTACGACGCCGTGAACGGCGGAGGCGA
>contig_4024
TTTCGCCCGTCTTGACTCAGCAACTGTCTGCCTCACTTCACTGCTTCTGGAAATTGGTCCTTTGCCAATGGCTGTCCCGGGCGTCGAAGCGCTAGATCTGAGCACCCTGCTTGCGGCTCTGCCTGCCTGTACACGGTGCAGGCACTCTAGGAGGCGA
>contig_4025
ACACCGATTGAGAGTAATCCATGCAGGGTTTCACGACCAATCAACCACGCTCAACCACTCTCCGCAAATGAGGCTGTGAAATTACCGTCACGGAACTCTTCGATGACACCAAGTGAGGCTCTTGAGGCTCGACTTGATGCCCATGCCCATGCACCCG
>contig_4026
TGGGATTGGTGGGGTGGCCACTAGGTCTGTTGTCACACTCGTGATTGATCCATATGGCCTTTGGTGTTAGTCTGCTCTTCTGTGCATAGCGTTTCCATTTACACTCGGGGAAGTGGGATGCATCTAGACTCAATTTTATGTTGTTTGTGAAATCGTG
>contig_4027
CTGAATTTGTTGCCTCTAGCCAAAGTATGGAGAAGGGAGCGATAGATTTCGTCCACAATCAACATGGTTTCCACTCGTCCAGATGCTCGCAGAGAGTGAGGGAGGTGATTCGGACAAGTTCCAAGAGCCAACGTTTACAGTAGCCAGTTCAGCCAGA
>contig_4029
CTAGTTTGCTAATGTCTCCGAGGACAAACGAGTTTGCTCTTCTGTTTTTGCCTCCGCTCGAAGCCTCATCAGGCCGGCTAAATCGCATCACAAAAGCAGGTTGCCTTCGGGACACGAGATGCCATTATCGGGACTGGTTATTCAGATATTAAGGGCG
>contig_4030
AGCCAGCCTCTCCTTATATCTTTTCGCACAACGACCTCAAACAATTTCAAACCCAAACCACTCACACATTCAAACTCCCAACTCACTCACACACATACACATTCACATTGCAACTTCAAACTCAACCGCAATGGCTTCCCAGCAGGCCAAGGCCAAG
>contig_4031
CATAAAAACAATAGATCGGATTTATCATCCCTTATTTTGTTGAAGAACAACATCAGGTATTTTCATTTTACAGTTTAGATCCTGTAGGAGTACTTAAATCAACAACTTTAAGAAAAAATCGGGTTTTTGGGATCGAAAGCTTGGACTCAAAAATCGT
>contig_4032
CCTCCGCCGCCTCCTTCTTGCTCCAGTCCGGATCGACGCGTCCCCGACGTTTCCTTGTTGCTGCAGTTGGAATCAACCTGCTCATCCAAATCAATTTCACCACCCATATTCTTCCACATCGTTCTAAACCCAAAACCCAGATCGCTGTTGCTCATCC
>contig_4033
CCATCTAGGGGGCGAATGACTTCTTCTCCGGAGCTGATAATGAACATCTGTCGAATTACGCGGCACAGAACAGTCTTATCAAAGCCGCAGGCTCTCTAATAATCGATGGCGTCAATTTCGAACATGTCTTATCACGGGCAAGGTGCCTCTGGGGTCG
>contig_4034
TCCCTACCTACGCAGCATTCAGCCAAGCCCGATCCGCCTATCGCACTATCTCCAACTTCATTCGATCACAAAACAGCCCTCTTCCTCTCCTTCTTCTCACCAACCGTCCTGGCAAGTCATAGATCCCAATAAACCTTTCGTAGGTCTATCTGAGCAC
>contig_4035
ATCTAATCAGATAATTAAATGCCACTTGCTTAATCCGAGTTGAAACTGTGTGTGAGTGAAGAAGTCCGAGATCAGAGATTCCGAAATTCTCTTTTGGAGATGACAATGGCGCTTCGTCTTCCAATTGCCGCGTTTTCTCTGGTGCTCCTCCTCCTCC
>contig_4036
GCTTGTTCAGCCAATTTGGCAAGGTAAACGGAATCTTCACGTGAGACAGTCATTTTCAAAAGTGTTGTGATGTTACTTGTATGTATGTGTGTGTATAGTTGTGTACAGTGATATCAAAAATTATAAACTTTCAGTGATGAACTCTTCTATGTTTGAT
>contig_4037
GAAAAAAGAGAAGGACATCAAATCCGGTAGCAAGTCTTCCCCATTCGTGGCGAGGGACAGGATGGCATGGCAGAATCCTAGGAGAACTCCATCAGGACACACCTCCAGCGGCTCCATACTCCAGACTAGATCGAAGGCAAAATACCGAACAGCCTGC
>contig_4040
TCAGAATCCATCGTCGCACCGGCCAGTCCTCAGCACATCCCAATCATATGTCCTCAGCAAGTCACTGCTCCAGCCGCTCCAGAATCAGTCGCTGCACCAAAGCCTAAATCCCAAGAGATCACCGCTGCACCAGCACCCAAGGCTGCCGCGATGCCAG
>contig_4041
CCATCGTCACTCACCAAGCTGCTGCTACTGCTGCTGCTGCTTCCATTTTCTTCATTCATCATCTTATGAAATATTACACGGAGTGATTCCTTTGCTGCTGCCTGCGATTCCAGCCCAGAACAAACTAGTTGCTTCAGTTGTTGTCTCGGGTAAGGAC
>contig_4042
TGCCTATACACGGGAAGACGCTTTCAACTCGGAGTCGACACTATTAGGTTTCTAGCGATGTGAGCTTGGAAGATAATGAGTACAGGGTTTAGGAGAGAGTCCTTCGCGAAGACACCTAGCGATCGGGCCAGTATGGATTGATTGAATTGAAGCAGGA
>contig_4045
CCAAGTCCATTTCTTTCACTCACAGAGCTCGCTTCCAATGGCGGAAAAGCAGAGGAGTAATGGGTTTGTGTGCATAGTGTTCTTCGTCTGTTTGATTCAATGGAACCCCATTCCGATTCCAATCGCCGTTGCCATTCTCGACCCGGTTGATTTCTTG
>contig_4046
CTCCCTGAGCCTTTTCATAATTGAAGCTCACAATTGAAGCGTCCCTGTTACACGTACCTAAGTATTTCCCTCTCTCTGGTTCACCACTGCACCGTCGCTAAAGCCGTCGCTATTCGCCGTGGGTTGTACCAAATAAACGCCGAGAGGAACAACACGG
>contig_4048
AAGAGAGTTCCGTTTTGGCAAATTTTGTTCATCTGTGGCCGTTGTACAGTCCTGTTCCAGACCGGAAGTGTTTGTTCGCTCCTGTTATGGAAGTGGTGGAAGTTTGTCAGGTCCACAAGTGGAGAGATTCTTACCAAGCCTTTCTTGGTAGCGTGCA
>contig_4049
ATAGCGGTGAGGGGACGGATTGGAATATGCTGGAAACTGATAAATAGGGGAAGATTGGATGTGGACCTCTACTGATACTTAAGGGACTTGGAGAGCATTGGAACAGATCGCGACCAAGACGACAAGGCTGAAAATTCTGCTACTACCCGAAATCGGC
>contig_4050
TGGGCATATCTGGTGATCTCCGTCTACTTGCCTCGTCTCTCCAGAGCTGCGCAAGTTCAGCAGCCAGGCCATAAAAGCCAAACGTGGTGAGTACAACGAGTACAAGCCTGACTGCTCCTGCACGGTGGGGGCTGTGAGGCAGATCTCGTACCTCGTT
>contig_4052
ACTTTGACGTGGGTTGCGACGTGTGGGACGGTATGGTCTTTTTGTTTGTTGGTTACCAGTGCGTTGCATGTTAAAGTCCATGGGCCTCTTTCGAAATACGGCAGGGAAACTGAGGCAGGGGAAATGAGAGATACAGCGGCGAAAAACAATGGGATGG
>contig_4054
GTAGATGCACCCTGTACGGAGATGGAGACTGAGTGGATGGGTCATTTTCAACGTGCCGAAGGCTTGCAGACGATGGCTTGAGAGATCCACTGAGCGACATGGAGCCCGCATGAGGTTGTTGGTCAGGTGAGATGGCGTCAACTAACATCTCCACAGA
>contig_4055
GTCATGAAATTCACAACAAAAAGGCAGTTCGGAACAAGGATAAATTCCACAACTATGCGTCCCTAAAAGGCATTTAACATTCCAATTTCCTCTACAAAGTCGTATCTTCTTCATTGAAAACGATAAAAAGGAGAGAAGTAGTTTTCTAGTGCAATTA
>contig_4056
GTAACGTACCATTGGCCGCACGCCACGGACCTGGAGATTATGACACCCCAAAGATGGTGGGCCGATCTGCTCACGGTCCTGGAGACTACGACACCCCAAAAGCGACGCGTGTTGTCGCCCGTAAGCCTCACGGCCCAGACGGAGATGATGACCACAC
>contig_4058
TAATTCCACAGTGGACCAGCAACAGAACTTCCGAAACTTGATTGGCCTCCGTAAGAATTACAAGCAACTCCTCCAATTTCTCCACCATCTTAAGTTCAATGTACAATCCCACAACCATCTCAGCCATCTTCTCGTTGATCTTCAATCCGGCATCTAA
>contig_4059
GCCGCCTCCGACCGCGTCACCGTCGTTATCCACCTAATCTCATGTTTCCCAGGGAGAGAGCTGGCCATGCATTAACCAGCAGTTCCATCAACTCCATACCACTTTCACTATGAAACTTTCACCATGGCTATTGATACACACTTTCGTTTTGTTTCGG
>contig_4060
GATGCTGTTACTGGGTTTGGGACACCGGTATGTTTCTGTCTTCGCCTCTCTTCAACTTTCCTTCTCCCTTTCTATTCTTCTCTCCTTTGATACTCGTCATCAAAAAGCCCCACTAACATCCACTAACAGAACTTCCCGCAACTCCAAAAACTAGCCC
>contig_4061
GCTGTACTGTGTACTGATTGTTGCTGCAAGCCTGCAACAGAGCGAGGTCGCGACTTGGGAGAGGTTGGATACTGGATATTGATATTGGATATTTTGGTCGGCACAGAGCAGTGTGCACGTCATGTGCGACTGATTGAGACGAGCAAGATTGCCATGG
>contig_4062
CCTGTGTTGCCGGAAGATGCGTGGCGGTAGCTACTGTGAAGCAATTCGCCAGAATGCCTTGCGTATCGCCGCTGTGCTGGGAGGGGCTGGTCAAGTTACACGGTACTTCGCTGTCTGTTGGGCAGGATGAAGTCTCTGCCCCAGTGGTTCAGCGTCG
>contig_4065
TAGAGATTCCGCTATCAACGCGACATACTGGTCGCTTACTCGAAGTCGGCTAATGGCTTGACTACGTATGCATACCCATCCTCGTGTTCTTGCCAAGATACCAATCAGTCCAACTAGAAAACAAACCATCGCAGTACCCCATGATACCGCCACGAAT
>contig_4066
CCACAGTACATTATATTTGTAATCAAGGAGGAATGAAGGATTGAAACTTGAGTCAACGTCCAACATTCAAACAAGAAATACAAGTAGATAGACCAAGACCTAAAATGGTGACCGCTATATGTAGACGTACATACGGGAGCACGAGTAGTGCTCTCCT
>contig_4067
CTGATAAGACTTTCAGACGCCACCTTGATACTGATACTCCACGAAGATCGCAAAGCTCCAATCGAAAGAGGTGTATCTTCTCCCGTCGACTCACGAGCTCACAGGTCGATATCAGGATTAATCCAAATTTTCGTCGTCCACTACGAGGCGATTTGGT
>contig_4068
TAAGATTGCTGGATAGTGACTATTCTGTACTACTTTGTAATTTAATTCGGGGATCCGGCAGTCGCACTCCGGGATCCGGCGGCGACCGTCGTATTGTTTTGAGAGAATTTGTACCTTTTGTTTGGAGAATAATGTATTCACTTGGTGTTTTCTATAT
>contig_4069
TTCGCATCCGCACATGGGGATTTATGCGTCTGCATGCCCCTCTTCTGCACCACCTCCTAGGAGCTACCCCTCCTGCAGACGTTGATTCCATCCTTTGTTGACAAACAGACGGCGACGCGTCTCCTGTGGAACAACAAAAGCGCGTTGCAAACTCAAA
>contig_4070
CCGGGTCAATCGTATGCCCATCTTGATGATGGAAGAAACTTTTTCTTAACTTCCAATACATTTTCGAAGGCGAAATAATCCAAACTTTTACAAGACTGACTTTTTCCCTTCGATAAAGCTATTCCCCAGACATAGAATTAGTTCAGCTGAACCTAAG
>contig_4071
TTGTGACCAAGGTGGGTTAGGCATCATTTCTTAATTTTCAAACGCCGAAGGTGCACTAAACGGAACTTAGATGGCACTAAGCGGGAATTTTTAGAATAATGGTATATACACACCATATGCAAAACCAAATCTCTATGAATGTTAATTGTGTAGGCGA
>contig_4073
GTTCACATTTTGAAGGGCTTGGAGTCGTCCTTGTGTCCCGACGATGGTAATGCTTTATTGGGTATTAAGCTGGAAGTTTAAATCTGCTATTTATTTTCTCCTTCGTAGATGCGATTAGATCCATTTATTATTTTCCACAACCGAGCGATTCAGATTC
>contig_4074
AAGTCAAAATGGTGGGAGAGAAGACCCATCTGCATCCACAGACCCACCCCTACACCCAGAGCACAGACGCCATAACAAAGAAAATCTTAAGAAGGCAAGATCCAGATCTCAAGGTTGGGGGAAAGAAACAGGAAGGGAGAGGAAGGCGGAGGGCTGA
>contig_4075
GGCAGTGGGGCGAATGGGACTGAGGGATGTGAATCACGAAAGGCAAAGGGAGATGCTCGTACGAAGGACCGGTGGCGTTGAGAGGTAGAGCTATGGCGTCTGATGGGCAGCTGTATACTATTCAAAGTTTAGAACTAGAGGTACCTCTAGCCTTCTC
>contig_4078
TTTGCACAATCACTTTTGTTTGTTACAGCATTATATCTCTCGTTTCAACGTTAACCCAACACTCATATCATCAACAAATTAATGATGTTCGAACAGGAATCATCGATCACCTGTTCTAGACACTAGAGTTTGACAGACGATGATTACGTTTACGCGT
>contig_4079
CTTCTGACGTCTCTTTGCCGTCTTGCTTTGCGGTTTTACTTCGTCTTTCTTCTTCCTTTCCCTCTCCTCTCTCTCTCTCTCTCTACACATGCCTTTCCCTCCTACCTCGACGACCTTGTTGTTCTTTCTCCACCTAACTCGCCAATGAATTCCCCAC
>contig_4080
TGGCATGATAGCGTCGATTGTGTGTCCACGTCACAAGTCATACGAATCGCTCGAGTCGAGATCGAAGGCCATCTCCGGGTGACAGCTTTTGAGACAGGGGATATTTTCCATTGGGAAAAATTGGTAAAATACCTGCACAGCCATGAGTATAGCACCA
>contig_4081
AGAAAATGGAGACACTAACTTACATGGCAAGAATTAGTTTTCAACTGTATGTACGACGAATAAATTTGGTGCATTCATCCTCAAATGGCTACGAGAGGGTCTCGGACTTAAATTATGGGTTAAGATACATAAAGTATGTTCTAATGAAAAATCCTCT
>contig_4082
GCTCAACATGCAACCAAATCCAAAACAAAAGAAAGGACACCTTAACTGTAGCCTCAGTAAAGTGAGGATGTTCAAAGAGCCAAAAACCGAAAAGTACAGAGATGCATCCGTAATGCAAAATCGACGAAAACAAGTTTCTAACTTCCATGACGCCTAT
>contig_4083
ATCACAACCATCACAACCATCACAACCATGCGTTTCCTATCCATCCTCCTCTCAGCTGTCCTATTCGCGCAGTCCGCCTTCGGATGGTACTACTGCTGCTTCGAAGTGAGGAAGAAAAATTCAAATGCGGGTTATCAAAAGATCTTTAAGAGCGACG
>contig_4085
TCGGTTCGCGATCCTGTCAACGCTACTATTTGAAGAAATCCGAAAACTGGACGCTCAAACTAGGGCCCATGAAGAAGAGCAGAAAAGTTCGATCAGCTTCTCCAGAACCACAGAGCGGTTGGGGTGAGGCAGGATGGGGAAACGGGAATGTACTTCC
>contig_4086
TCCCTATCTCTTGCAACAGAAGTAGGACAACTGAATAAGGTAAGGTTAAGGATTTCAAAATATGACGAGTGGTTACTTTGGGGAGACACCAGGATTTCCAGACGCTTGTAATCTATGTTTGTGACTTCGACAGGCTTTAGCAGCAGGCAATCACTTG
>contig_4090
CCCTAACCATCACTCCATCCCAAACGTCACGCCTCACGCCACCAGATTTCCTTAACGCTGCATTCTAACCACCTCCCCCCTCCAAATCCCCAAAATGCACTCTTAACAAACGCTTTTTACCGCGCTAGAGTCTTAGCGCGCATGTTTGTGTCACTACA
>contig_4091
AGAGAATCAGGCTTTGTTATCGGAGCTCAAGCAAAAACTCTCTAGAGGCAGCTCAAAACCAAGCCCGAATTCTGACGTTGATGTTACTTCTGCTTCCTCAGATTCCACCAGTTGCAATAAGGGTTAGCCGGGCACACATATTTGCCTAGCAGAAATAA
>contig_4092
CAAAAATCCGCCAGTGATACTGCTGCATTATTACCGCTTCATCAAAGCTGTAAAGCAGGACTAGGAGCAAATTCAGTTGATGGTAATTCCCTGCAGGTATCCAGACCTCACAAGCTTGCCTCCACAAGTTTATCGGACAGGTTGTCATTAACATCTCA
>contig_4095
TCTTAGAATTACCTTGGTTTGTATTATTTGAACTTGAAAGCTGCTTCACCTGATTGCTGGAAGCTGCTTGATCACTGGGGACTTTAGCCACTTTTGGTGTATTTAACGGTTTCTTGGTTCCACTTGCAGAACCTTCATTTGAAGGTGGTTTAACATAG
>contig_4096
GAAATATTTGAGGGGAAAACGCACCACATGCCCGTATCGATATTCGCACTGGTCCCATTACCATACTCCAACCCAGCCACCTGTTTTAACAAGGTACATTCACCACTACACGGTCTCTCGATTTGGAGGTCAGGATAATTCCAAAGCATGCCCCTCTC
>contig_4097
GAAACCATATTCTACTCCGTACGCCGACTTATCGACTACATACAGGCACATCCGCTGCCTAGGCCTCAAGACAAGTGCTCATCTTGCATCTCCAGATGCTATGAAAGTGCACTTGACAATGGGGCTTGTTCCCTAAGCCTGTTCGTCCAACTTCCAGC
>contig_4098
CGAACAGAAGATATACAGATTCACAGCGCCGCTACGCACCGACGATGAACGGCTGGTGGCAGCCAGATTTCCTGAATGTAGGGATATCGCCCTCAGATTCATCCCATGCTGCTCGGATTATGGAGACTAATTTGGGAACCGAGCTACCACGAGAGGAG
>contig_4099
CAAATCTCCAGGTTCAACGTGCGTAAAGGATATGTGCTGCCGTTGAACTGTAGCATGGCCGTGACATAGTACTTGAACCAAAGCATGTTTCTCGAACTACTTGGGTATGGTAATGAATAAAGTAGTAGCATACATCTTTCAATTTTGTAGTTTTGGAC
>contig_4101
GTTAAAGTTGTATATTGTATGAATTGTCTCGTCATTCCCGAGGGTAGGACAGCTCCAGAAGTAGTTTTTCATCACTCGAGCGACTGCATGCACGATTCTATTGATATCTTCTATCTACTGCAGACGTACCTGGAGAGTTGTAGATGCAGATGTCGATG
>contig_4102
GTGGAAAGAAACAGAAAAAGAGGAATAAGAGTAACAAGAGTAAAAGCGGCAGCGACAAAATTGTGACAAAGGTGAAGACTAAGCTCAAGAGTTGAATAATGCAAAACTATTTTCGGGTACATTGTTTTTCCAGTTCCATTCTTTCCATGGCGTAAGCG
>contig_4103
CTGGTGGAGTTTCGTTGAGGTTTTAATGTAATAAGCTGATTGAAGAGGAAGAGAAAACTGATGAGGTCGAGGTTTCAATTCTGTACCAAGTTAGTAGCATCATCAATTATCGATCAACCCATCTCGCATTCATCCCCTGAGACCGCCGTCGATGTGTT
>contig_4104
CGGTTCTTTACTCGTAGATTGCCCGGGATTGATTCATGCATGGCGTTGCTGGAATGCTGGAGTTGTTCTCGGTATGCGGATTTCGGTGGTTCGGTGCCCGGTGACGAAGTCGCGAAGGAGGAGGATTGGCAACGATGGGGTGAGCGACGTGATACCTG
>contig_4107
CATCCCAGGTGTCCAAGGCGCTTTCTGACTCTGGAGACGTGGCACTGAAGTGTTGTAATTGAGGTAACAAGGGCATTCTGCGCATTGTGTGGAAAATTGACCATGTTCCGCCGTTTGGAATGAGCTTTAAGAATTTCAGTTGAGAGCATCGATCGACA
>contig_4108
CGTACATATTTTCAGAAAAGCGATCAAAAAGCCAACAATTGATGTATTGCCGAACAATCCTCTACTCGAGCATCCGTTCAGCGAGGTTGTTGGCGCCAGGAAGCTATTAACGAGACAGCAATATATCAGCAGTGCCTTCGCACAGTCTGGGATCGCGG
>contig_4109
TGCCCTTGCCCACTGACTTCATTAGGTTTTTATATACAGGCCAATTGCCAGACAAATCGATTGAATTTGTTTATGTAACAGGGGAGAATGGACTAATTTTCTGTAAGAATCGTATTAAACTAATTTTATTGATATATGCTACTCACAGAGCAGTCATC
>contig_4110
CAAAGAAATAGTCTACCCATTCTCTGCCGTCGTCGAGCTGGTGGAAAACCCTCCAAGAACAACTGGTCCACCACCTTTCATCTTGTAAAAGACTAGTTAGCGGTGTACAAAGGGCGGTGTATCATTCCAAACCAACAAGATCTAAATCACAGAAGACG
>contig_4111
CCGCGAAGGAAGCCGAAAAGAAGGCCAGCCAGCCCGCTTTCACCGAGGATAGCAACACCGACAGCAAGACCTGGGCCGACCAGACCAACGACGCTGCCGCCGGCGGATTCACTTCCGATGCTACCAATGGCGGTGGAAACGTCAGTGAATGGGGTATG
>contig_4112
ATATCCCGACAGAAGTAAGAGATGGACAGCACAGCCATATTTCGACTACAGAATATTGGATATCCCAACCCCATATGTCCCATTCCCACCTATCACTTCCGCCGAAATGAGAAGAGAGGACCTACTCGAGGCAATCGACCGTGTCGCCAGAAGAGCGG
>contig_4113
TTCTCTTTTCCCATACTCCACACGTTTTGGATTGTCTCTCTGGGATGATCAAGGGGCGCATATGCAGGTATCGTATGACAGAAAGCCGCTTCAGTAATCGGTTTACTCGTGCAATCATCATGGCGTCGGCCCAGAGAATTTCGAAGACTATTGCTAAA
>contig_4116
GCAGTACTATTCAAGCATGGAGCAGTATCCACGTACAGAGAAGAATTCACTGGGTTTCTACACCTCAAGTAAAATATTGATGTTGAAAGTCGTAAATTGGTGGTGGGATTATACGAACGATATGGATCTCTTAGTGAATAAGGGCCGGGAGGAAAATT
>contig_4119
GGGAAATCGATTTCCAGCCAACCCCATGAGAGAATAGCTTCTTCTAGTTCCACTGCCTGCTACATTCCTTCGGTTTTGCCTCCACGTCCACACCCGCGATTTGATTCTTGCGTTGAAAGCAATCCGGTGCTGGCCCGGGATAATTCCTTCCTGCTGCC
>contig_4120
GTGAAAGGGGAGGAGAGGCACATAGGAGGAGCAAACCGGGAAACGGAGGGAGCAAGAGTGAGCCTATGAATGATTTTGATCGTAGTAACTTGTCTCCAAATTTTTGTGTCACTTGAAAAGTAGCTCCTACGTACGTTAAACTTGTAACTAGATAATGG
>contig_4122
TGAACTATCTCGAATTTGGGATTGCACTGTGTGTTGTCCCAGGCGCGGTACCCAAACCATGAATTGTCTGCTGCCAATTTGATACTTTGAGCAGCTGCAGCCTGCTCTTTTACGGAGATACAGTGTTGCAGCTTTGATATGCTTTGCTATTCGACGAG
>contig_4124
GTAAGAGCAACAAGGGCTCGAGCTACTGACGAATTATAGTCATAATCTAGCTGAATTTTAAAACCGCTTTTAGCTGAAAGGGCATTCGAGAGATGGGGTTTTCTCTGTCTTCCTCTTGGGTCATTAAAGGACATTTTTTTAGCAGACCCACTTCAAAT
>contig_4125
GTGAATGAGATGGTGCTTGGTGGGGCGACGCATCTGAAGAATAATCTGGAGCAGAATGGGTGGGATACTTTTAAGGGGTTGAGGGCTTATAATTCGGGGAGGATCGATTGGGATTTGAATAATCCTATTGCTGCTACTAGGGATTATGTTTGGGATTG
>contig_4128
CGCGGACTTGTCCCTGAATGTACCGGAACCTTGCGGCTTCAGAGACTATTTGAATAATCACAATAAACGCGGCGGCTTGGGAGGATGCAGATTCTGCGTAGCGCAACTGGCTTATTGCGTTATCTAGTTCTCCGGGCCCCAGCGGGATCCGCTCACGC
>contig_4129
AGGAATTGTGATCTCCACTGTTGACAGGTAAAAACTGTCTGTTGTCTCAGATACGGAATTGGCAAGATAAAGAACTTATAACACATCATTCAAAGAACTCCCACTCAAATGTTGAATTTTACGTCTTTTCTTAATTTGTTTGATAGCTGTGTTGAAAC
>contig_4130
TTCGTCCAGGCTATCGCAGAGCGGGCCGATTAATCTTCTTGAAAACCAACGACTTGCGCCTACCAACATGAGATCTCACAATATACTATCATATCTTCTTGCAGGATGCGCGACTGCACAACAAGCAGCTGCGGCTTTAGCTGGCTCAGCACCACCCA
>contig_4131
GGAAATTTTCACCGAAGGAAAAAAAACAATGGTGGAAAGATGGGTGTCCTGTCCTGCTTTCTCTCATTTCACCGGGGATAGTTCTAATGCGTGGCGGTGGGAACTCCGTTCGAAATGTGGCTTCATGCACGATGCGGTGAGGGAAAGTGTTGCGCCTC
>contig_4132
GGCAATTCATCAGTACCTCCACCAATGGAGGAGCAGAGTTTGAAGGAACGGGTCTAGAGACACTGAGCTACCTCAATGCGGTGACAAGTGAGGTCCTCCGGCTAATGCCACCTTTGCCTTCTATTGTCAGGGTAGCGAGCACAGACCTTACAATTGTG
>contig_4133
CGGGTCTTTGGATCCCGATCTCCCGCCCCAGCAGCAGTCTTGTGATTTCGTTGGGTCTTTGTCCCAGTAACAGGCGAGCGTAGTCGTCGGAGCGAGGGAAAAAGCGGCAAGGCTTAAAGAGAGAAGAGTTACAAGTTGTATATTTATAATAATATAAG
>contig_4135
TCGAACTCACTACTACTAGTTAACTCTCGGACCTACGCGGTACAGCCGGTGGTGGGGGGTTTATCGCCTTGCGAAAAGAAATCTGTTCGAGTTCAAATTGACGGCGACGAAGCTTGAAAACACGGTGGAAATGAAGAGGCGGCATTTTTGTTTTTTTT
>contig_4136
CGAACTGGGTCAAACAATTCCCTCCAACGCCTATAACTATGGTTTGGCACAACCAACGAACTACAACATCCACCGGTCGATCTCTTCCAAACTTCAACGATGGGAATACAAGATCCGAGCATGGATACTTTTCCTAACAGATATTGACGAAAGACCTG
>contig_4137
CATCGCGCAGAAAGGGTTATCAACTCGACCCTTCCGAAGCCCTCTCCCCCATTGAGTAAATCGCCACAACAGTTCACTTGTATTGCACTTGTGAATTCGAGGATGACGCCGTAAGCGAATGGTAAAAATAGACAGAAAGCGCTGAAGACCTTCATTGT
>contig_4138
CTGGTTCGGGTGTCGGAATCATTAGAGAAGCAGGGGCAAGGACTGGCGCGATGGCAGCAGGAATAGGAGTAGGCACGACCGTAGGAGGCACCGGAGCAGCAACGTGAATACCATCGAAAATGTGGGAGAGTCCTGCGAGATCTGTGGAAGGCCTGTCG
>contig_4139
GCGCCTGTTCACGACCGCTTAGACAATGCAACTGCATGGGTCGGCCTCTCTGCTGGAAGAGCTAAGGGCTTCCTCCAACATAGGTACCGTCTTGCTCTCGGGAAAGATCAACAATGCTTTATCCAAGATTAGTTACCGAAATTTCTCATGCGACTGGC
>contig_4140
TGTCTTTCGAGTCTTGGAACACGACCCTGCCGATCGCGCCCGAAGCGATGCAGTCGGTGCGTAGATAGAAGTCGCTCATTTCTTTGAAAGCTTCGGCAGAGAACACTGTAGTGACATGATGCGATGTGTTCTGGTCGCGACAGCGGGCGATGGAGACC
>contig_4141
[truncated: 7,524,792 more chars]
