# Supplementary material for: De Novo Transcriptome Sequencing and Analysis for Venturia inaequalis, the Devastating Apple Scab Pathogen
Source: PLoS One. 2013 Jan 17;8(1):e53937. doi: 10.1371/journal.pone.0053937 (PMC3547962; doi:10.1371/journal.pone.0053937)
Supplement: File S8 — Assembly validation with known V. inaequalis nucleotide sequences. (XLS) [file pone.0053937.s008.xls]

## Sheet: Sheet1
Table S8: Assembly validation with known V.inaequalis nucleotide sequences
Query id	Coverage	Q-len	Subject id	S-len	Q. start	Q. end	S. start	S. end	Alignment length	% identity	Q. start	Q. end	S. start	S. end	Alignment length	% identity	Q. start	Q. end	S. start	S. end	alignment length	% identity	Q. start	Q. end	S. start	S. end	alignment length	% identity	Q. start	Q. end	S. start	S. end	alignment length	% identity	Q. start	Q. end	S. start	S. end	alignment length	% identity	Q. start	Q. end	S. start	S. end	alignment length	% identity	Q. start	Q. end	S. start
gi|123229557|gb|EF114712.1|	100	833	contig_53038	2749	1	833	2021	1188	834	99.64
gi|123229558|gb|EF114713.1|	100	833	contig_53038	2749	1	833	2021	1188	834	99.52
gi|123229584|gb|EF114737.1|	100	1076	contig_44247	2187	1	1076	1049	2124	1076	100
gi|123229585|gb|EF114738.1|	100	1076	contig_44247	2187	1	1076	1049	2124	1076	100
gi|167460227|gb|EU282477.1|	100	538	contig_53038	2749	1	538	2584	2047	539	98.52
gi|167460228|gb|EU282478.1|	100	539	contig_53038	2749	1	539	2584	2047	539	98.89
gi|167460229|gb|EU282479.1|	100	538	contig_53038	2749	1	538	2584	2047	540	98.15
gi|167460230|gb|EU282480.1|	100	537	contig_53038	2749	1	537	2584	2047	539	99.26
gi|223469437|gb|FJ621510.1|	100	415	contig_40152	1516	1	415	635	221	415	99.76
gi|223469439|gb|FJ621511.1|	100	445	contig_57806	8867	1	445	2337	1893	445	100
gi|22347608|gb|AF531078.1|	100	522	contig_53038	2749	1	522	2584	2063	522	100
gi|259453965|emb|HB895654.1|	100	1575	contig_28657	2061	1	1575	1943	369	1575	99.87
gi|289188346|gb|GU349022.1|	100	920	contig_30749	3840	1	920	444	1363	920	100
gi|289188347|gb|GU349023.1|	100	800	contig_30749	3840	1	800	504	1303	800	100
gi|289188413|gb|GU349089.1|	100	819	contig_30749	3840	1	819	524	1342	819	99.39
gi|289657895|gb|GU456288.1|	100	787	contig_30749	3840	1	787	519	1305	787	100
gi|300648197|emb|HC953063.1|	100	1575	contig_28657	2061	1	1575	1943	369	1575	99.87
gi|351290262|gb|HQ434422.1|	100	461	contig_53038	2749	1	461	2567	2107	461	100
gi|351290263|gb|HQ434423.1|	100	461	contig_53038	2749	1	461	2567	2107	461	99.78
gi|351290390|gb|HQ434466.1|	100	368	contig_40015	2694	1	368	2035	1668	368	99.73
gi|351290392|gb|HQ434467.1|	100	368	contig_40015	2694	1	368	2035	1668	368	99.73
gi|37723095|gb|AY152606.1|	100	323	contig_53038	2749	1	323	1776	1454	323	99.07
gi|4185721|gb|AF065836.1|	100	461	contig_53038	2749	1	461	2567	2107	461	100
gi|4185722|gb|AF065837.1|	100	461	contig_53038	2749	1	461	2567	2107	461	100
gi|4185723|gb|AF065838.1|	100	462	contig_53038	2749	1	462	2567	2107	462	98.92
gi|4185724|gb|AF065839.1|	100	462	contig_53038	2749	1	462	2567	2107	462	98.7
gi|42495046|gb|AY491487.1|	100	461	contig_44450	2685	1	461	734	274	461	99.78
gi|57544870|gb|AY671913.1|	100	459	contig_53038	2749	1	459	2566	2107	460	99.35
gi|157325656|gb|EU035460.1|	99.9294	1416	contig_53038	2749	2	1416	2598	1184	1415	99.86
gi|283993224|gb|GU296205.1|	99.902	1020	contig_44247	2187	1	1019	1081	2099	1019	100
gi|294471009|ref|NG_016539.1	99.902	1020	contig_44247	2187	1	1019	1081	2099	1019	100
gi|283993223|gb|GU296204.1|	99.609	1023	contig_44247	2187	1	1019	1081	2099	1019	100
gi|194400336|gb|EU853839.1|	99.2318	1562	contig_40015	2694	1	1550	2608	1059	1550	100
gi|284192868|gb|GU301878.1|	99.0325	1137	contig_53038	2749	3	683	2021	1342	681	99.41	693	1137	1184	741	445	99.78
gi|2905758|gb|AF047029.1|	98.7362	1266	contig_31914	2101	17	1266	677	1926	1250	100
gi|18033870|gb|AF375878.1|	98.6764	4382	contig_40789	4941	1195	4374	1692	4871	3180	99.21	1	1144	550	1693	1144	99.65
gi|372468007|gb|JQ026121.1|	98.3146	534	contig_53038	2749	2	526	2598	2077	525	99.43
gi|372468004|gb|JQ026118.1|	98.1203	532	contig_53038	2749	5	526	2598	2077	522	99.81
gi|372468005|gb|JQ026119.1|	97.5791	537	contig_53038	2749	13	536	2571	2048	524	99.81
gi|195661027|gb|EU873167.1|	96.8479	1269	contig_48708	1516	29	1257	1	1229	1229	99.92
gi|167460231|gb|EU282481.1|	95.2297	566	contig_53038	2749	1	539	2584	2047	539	97.4
gi|372468003|gb|JQ026117.1|	95.1311	534	contig_53038	2749	17	524	2584	2077	508	100
gi|7960311|gb|AF262756.1|	94.8634	1830	contig_28657	2061	596	1830	1511	276	1236	99.84	1	301	2007	1707	301	99.67	350	549	1708	1509	200	100
gi|7960313|gb|AF262757.1|	94.8634	1830	contig_28657	2061	596	1830	1511	276	1236	99.84	1	301	2007	1707	301	99.67	350	549	1708	1509	200	100
gi|8570175|gb|AF227920.1|	94.8634	1830	contig_28657	2061	596	1830	1511	276	1236	99.84	1	301	2007	1707	301	99.67	350	549	1708	1509	200	100
gi|223469433|gb|FJ621508.1|	94.5652	1472	contig_53176	1814	676	1460	797	11	787	98.22	1	607	1459	854	607	99.18
gi|55982515|gb|AY748993.1|	94.3396	901	contig_57771	1431	1	636	564	1199	636	99.69	688	901	1199	1412	214	100
gi|18033872|gb|AF375879.1|	94.3189	4647	contig_33396	4568	2899	4582	1677	1	1684	98.57	586	2045	3891	2432	1460	98.29	2094	2848	2431	1677	755	98.94	1	261	4371	4111	261	99.62	316	538	4112	3890	223	100
gi|18152890|gb|AF227914.2|	93.966	5701	contig_54179	5498	1662	2926	1566	2830	1265	100	350	1458	359	1468	1110	99.82	4811	5701	4496	5386	891	99.66	2978	3741	2828	3591	764	100	4102	4752	3849	4499	651	100	1	317	27	326	317	94.64	3790	4050	3590	3850	261	100	1507	1605	1467
gi|289065683|gb|GU357757.1|	93.7173	764	contig_40174	6695	88	764	5877	5201	677	100	1	39	5913	5875	39	100
gi|284192869|gb|GU301879.1|	93.4231	1262	contig_53038	2749	1	735	2023	1289	736	99.59	819	1262	1184	741	444	100
gi|289065682|gb|GU357756.1|	93.1079	769	contig_40174	6695	96	769	5877	5204	674	99.85	6	47	5916	5875	42	100
gi|157325633|gb|EU035437.1|	93.0309	1521	contig_53038	2749	107	1521	2598	1184	1415	99.93
gi|372468006|gb|JQ026120.1|	92.5532	564	contig_53038	2749	16	537	2571	2056	523	97.51
gi|9454423|gb|AF279690.1|	91.5481	1195	contig_27327	1856	744	1195	842	1293	452	99.56	320	699	464	843	380	99.74	8	269	209	470	262	99.62
gi|223469431|gb|FJ621507.1|	90.2954	1185	contig_44222	1514	1	996	200	1200	1001	98	1079	1152	1283	1356	74	100
gi|372468002|gb|JQ026116.1|	90.2878	556	contig_53038	2749	19	520	2584	2084	502	98.8
gi|18152892|gb|AF227915.2|	90.1173	5029	contig_49781	4630	341	2734	1	2394	2394	98.33	2788	4053	2393	3658	1266	97.71	4107	4845	3659	4397	739	97.83	4897	5029	4397	4528	133	95.49
gi|14348861|gb|AF363785.1|	89.1853	2062	contig_27327	1856	1069	2057	842	1830	989	98.79	124	593	1	470	471	97.24	644	1023	464	843	380	99.21
gi|325588357|gb|JF498583.1|	88.8268	358	contig_53038	2749	9	326	2567	2254	319	94.67
gi|8468610|gb|AF269254.1|	88.6918	451	contig_57771	1431	1	264	936	1199	264	99.62	316	451	1199	1334	136	100
gi|158516732|gb|EU189193.1|	88.5	600	contig_32935	479	1	185	295	479	185	100	280	413	346	479	134	85.07	166	299	346	479	134	84.33	450	527	402	479	78	87.18
gi|194400338|gb|EU853840.1|	86.7974	765	contig_53477	1061	90	753	1061	398	664	100
gi|42495047|gb|AY491488.1|	82.8221	489	contig_44692	1981	191	435	246	2	245	98.37	4	163	431	272	160	99.38
gi|42495040|gb|AY491481.1|	82.5444	338	contig_49183	2032	1	249	2006	1758	249	98.8	309	338	1689	1660	30	96.67
gi|42795395|gb|AY502077.1|	82.2878	542	contig_44577	2848	1	446	2389	2839	451	97.12
gi|42495049|gb|AY491490.1|	80.2083	384	contig_53423	1805	1	143	1191	1333	143	100	229	321	1384	1476	93	100	126	197	1289	1360	72	98.61
gi|42495039|gb|AY491480.1|	78.0749	374	contig_31916	2202	44	257	321	108	214	98.6	287	364	78	1	78	98.72
gi|284192755|gb|GU348998.1|	76.776	1098	contig_53038	2749	1	843	2026	1184	843	99.88
gi|289623165|gb|GU456336.1|	76.7061	1099	contig_53038	2749	1	843	2026	1184	843	99.76
gi|325588351|gb|JF498577.1|	76.3554	664	contig_53038	2749	10	516	2567	2062	507	98.82
gi|162311166|gb|EU287891.1|	75.7622	1312	contig_48708	1516	660	1011	478	829	352	99.72	432	599	310	477	168	100	1061	1232	828	999	172	99.42	221	383	152	314	163	100	95	168	80	153	74	100	1	35	45	79	35	100	1283	1312	999	1028	30	100
gi|162311168|gb|EU287892.1|	75.7622	1312	contig_48708	1516	660	1011	478	829	352	100	1061	1232	828	999	172	100	432	599	310	477	168	99.4	221	383	152	314	163	100	95	168	80	153	74	100	1	35	45	79	35	100	1283	1312	999	1028	30	100
gi|162311170|gb|EU287893.1|	75.7622	1312	contig_48708	1516	660	1011	478	829	352	99.72	1061	1232	828	999	172	100	432	599	310	477	168	100	221	383	152	314	163	100	95	168	80	153	74	100	1	35	45	79	35	100	1283	1312	999	1028	30	100
gi|162311172|gb|EU287894.1|	75.7622	1312	contig_48708	1516	660	1011	478	829	352	99.72	432	599	310	477	168	100	1061	1232	828	999	172	99.42	221	383	152	314	163	100	95	168	80	153	74	100	1	35	45	79	35	100	1283	1312	999	1028	30	100
gi|162311174|gb|EU287895.1|	75.7622	1312	contig_48708	1516	660	1011	478	829	352	99.72	1061	1232	828	999	172	99.42	432	599	310	477	168	99.4	221	383	152	314	163	100	95	168	80	153	74	100	1	35	45	79	35	100	1283	1312	999	1028	30	100
gi|162311176|gb|EU287896.1|	75.7622	1312	contig_48708	1516	660	1011	478	829	352	100	1061	1232	828	999	172	100	432	599	310	477	168	100	221	383	152	314	163	100	95	168	80	153	74	98.65	1	35	45	79	35	100	1283	1312	999	1028	30	100
gi|162311178|gb|EU287897.1|	75.7622	1312	contig_48708	1516	660	1011	478	829	352	100	1061	1232	828	999	172	100	432	599	310	477	168	100	221	383	152	314	163	100	95	168	80	153	74	100	1	35	45	79	35	100	1283	1312	999	1028	30	100
gi|162311180|gb|EU287898.1|	75.7622	1312	contig_48708	1516	660	1011	478	829	352	100	1061	1232	828	999	172	100	432	599	310	477	168	100	221	383	152	314	163	100	95	168	80	153	74	100	1	35	45	79	35	100	1283	1312	999	1028	30	100
gi|162311182|gb|EU287899.1|	75.7622	1312	contig_48708	1516	660	1011	478	829	352	100	1061	1232	828	999	172	100	432	599	310	477	168	100	221	383	152	314	163	100	95	168	80	153	74	100	1	35	45	79	35	100	1283	1312	999	1028	30	100
gi|162311184|gb|EU287900.1|	75.7622	1312	contig_48708	1516	660	1011	478	829	352	99.72	1061	1232	828	999	172	100	432	599	310	477	168	99.4	221	383	152	314	163	100	95	168	80	153	74	100	1	35	45	79	35	100	1283	1312	999	1028	30	100
gi|162311186|gb|EU287901.1|	75.7622	1312	contig_48708	1516	660	1011	478	829	352	100	1061	1232	828	999	172	100	432	599	310	477	168	100	221	383	152	314	163	100	95	168	80	153	74	100	1	35	45	79	35	100	1283	1312	999	1028	30	100
gi|162311188|gb|EU287902.1|	75.7622	1312	contig_48708	1516	660	1011	478	829	352	100	1061	1232	828	999	172	100	432	599	310	477	168	100	221	383	152	314	163	100	95	168	80	153	74	100	1	35	45	79	35	100	1283	1312	999	1028	30	100
gi|162311190|gb|EU287903.1|	75.7622	1312	contig_48708	1516	660	1011	478	829	352	100	1061	1232	828	999	172	100	432	599	310	477	168	100	221	383	152	314	163	100	95	168	80	153	74	100	1	35	45	79	35	100	1283	1312	999	1028	30	100
gi|162311192|gb|EU287904.1|	75.7622	1312	contig_48708	1516	660	1011	478	829	352	99.43	1061	1232	828	999	172	100	432	599	310	477	168	100	221	383	152	314	163	100	95	168	80	153	74	100	1	35	45	79	35	100	1283	1312	999	1028	30	100
gi|162311194|gb|EU287905.1|	75.7622	1312	contig_48708	1516	660	1011	478	829	352	100	1061	1232	828	999	172	100	432	599	310	477	168	100	221	383	152	314	163	100	95	168	80	153	74	100	1	35	45	79	35	100	1283	1312	999	1028	30	100
gi|162311196|gb|EU287906.1|	75.7622	1312	contig_48708	1516	660	1011	478	829	352	99.72	1061	1232	828	999	172	100	432	599	310	477	168	100	221	383	152	314	163	100	95	168	80	153	35	100	1	35	45	79	35	100	1283	1312	999	1028	30	100
gi|162311198|gb|EU287907.1|	75.7622	1312	contig_48708	1516	660	1011	478	829	352	100	1061	1232	828	999	172	100	432	599	310	477	168	100	221	383	152	314	163	100	95	168	80	153	74	100	1	35	45	79	35	100	1283	1312	999	1028	30	100
gi|162311200|gb|EU287908.1|	75.7622	1312	contig_48708	1516	660	1011	478	829	352	100	1061	1232	828	999	172	100	432	599	310	477	168	100	221	383	152	314	163	100	95	168	80	153	74	100	1	35	45	79	35	100	1283	1312	999	1028	30	100
gi|209167947|gb|EU744581.1|	75.1011	1237	contig_48708	1516	624	975	478	829	352	98.86	1025	1196	828	999	172	99.42	184	346	152	314	163	100	395	562	310	477	168	98.21	58	131	80	153	74	97.3
gi|209167942|gb|EU744576.1|	74.6785	1244	contig_48708	1516	632	983	478	829	352	100	1033	1204	828	999	172	100	404	571	310	477	168	100	193	355	152	314	163	100	67	140	80	153	74	100
gi|209167945|gb|EU744579.1|	74.5586	1246	contig_48708	1516	633	984	478	829	352	100	1034	1205	828	999	172	100	405	572	310	477	168	100	194	356	152	314	163	100	68	141	80	153	74	100
gi|223469441|gb|FJ621512.1|	74.5149	1546	contig_39761	1418	501	1535	1367	333	1035	99.23	540	592	1418	1366	53	88.68	523	586	1411	1348	64	85.94
gi|209167943|gb|EU744577.1|	74.4988	1247	contig_48708	1516	633	984	478	829	352	100	1034	1205	828	999	172	100	405	572	310	477	168	100	194	356	152	314	163	100	68	141	80	153	74	100
gi|209167944|gb|EU744578.1|	74.4988	1247	contig_48708	1516	633	984	478	829	352	100	1034	1205	828	999	172	100	405	572	310	477	168	100	194	356	152	314	163	100	68	141	80	153	74	100
gi|372468008|gb|JQ026122.1|	72.8086	559	contig_53038	2749	10	416	2567	2148	421	94.3
gi|170599|gb|M97951.1|VENBET	71.0052	2497	contig_40015	2694	920	1712	2399	1607	793	99.75	1769	2331	1606	1045	563	98.93	316	463	2690	2543	148	100	2355	2497	1045	904	143	95.1	817	872	2452	2397	56	100	722	764	2495	2453	43	100	646	672	2520	2494	27	100
gi|42495042|gb|AY491483.1|	64.5161	403	contig_33197	1874	1	260	1590	1849	260	99.23
ViECP6	63.8577	534	contig_55159	3578	1	341	532	192	341	77.71
gi|42495050|gb|AY491491.1|	62.4309	362	contig_57766	4077	1	142	1184	1044	142	95.77	279	362	1045	962	84	100
gi|114795188|gb|DQ887774.1|	59.1684	938	contig_53038	2749	426	938	2598	2082	517	99.23	1	42	2635	2594	42	97.62
gi|223469435|gb|FJ621509.1|	58.2868	1074	contig_35844	753	1	626	128	753	626	99.84
gi|8570167|gb|AF227916.1|	56.7093	626	contig_28657	2061	236	590	2061	1707	355	99.72
gi|42495053|gb|AY491494.1|	51.3819	796	contig_52626	1221	307	715	1221	813	409	98.29
gi|325588355|gb|JF498581.1|	48.1562	461	contig_53038	2749	307	377	2240	2170	71	88.73	53	203	2529	2381	151	82.78
gi|325588361|gb|JF498587.1|	47.5515	776	contig_53038	2749	408	776	2598	2225	375	95.47
gi|339779443|gb|JF421968.1|	47.1814	816	contig_53038	2749	402	786	2598	2206	393	97.46
gi|372468001|gb|JQ026115.1|	47.1349	541	contig_53038	2749	282	536	2334	2074	261	93.1
gi|325588352|gb|JF498578.1|	46.2617	856	contig_53038	2749	409	804	2598	2200	399	98.75
gi|42495041|gb|AY491482.1|	45.1754	456	contig_46422	883	251	456	44	249	206	99.51
gi|42495038|gb|AY491479.1|	43.0502	518	contig_54185	1290	296	518	151	373	223	100
gi|4106758|gb|AF065831.1|	41.9697	660	contig_53038	2749	426	660	2598	2364	235	99.15	1	42	2635	2594	42	97.62
gi|8570171|gb|AF227918.1|	41.3753	858	contig_28657	2061	470	824	2061	1707	355	99.72
gi|42495044|gb|AY491485.1|	39.6419	391	contig_51380	4161	1	155	184	30	155	100
gi|42495037|gb|AY491478.1|	38.3202	381	contig_48904	2179	214	302	2179	2091	89	100	325	381	2064	2008	57	100
gi|223469445|gb|FJ621514.1|	34.6852	937	contig_9544	325	28	352	325	1	325	99.08
gi|8570169|gb|AF227917.1|	32.2667	1125	contig_28657	2061	791	1091	2007	1707	301	100	184	245	2061	2000	62	98.39
gi|325588353|gb|JF498579.1|	31.3697	679	contig_53038	2749	402	614	2598	2389	213	91.08
gi|8570173|gb|AF227919.1|	31.3327	1133	contig_28657	2061	745	1099	2061	1707	355	99.72
gi|325588358|gb|JF498584.1|	30.9883	597	contig_53038	2749	405	589	2598	2412	188	95.74
gi|42495045|gb|AY491486.1|	30.8468	496	contig_54179	5498	344	496	11	163	153	100
gi|325588354|gb|JF498580.1|	28.5714	441	contig_53038	2749	209	297	2317	2225	94	90.43	137	173	2398	2361	38	94.74
gi|351290141|gb|HQ434378.1|	25.5172	290	contig_30749	3840	217	290	243	316	74	100
gi|351290143|gb|HQ434379.1|	25.5172	290	contig_30749	3840	217	290	243	316	74	100
gi|325588360|gb|JF498586.1|	16.7015	479	contig_53038	2749	400	479	2598	2517	82	97.56
gi|372468000|gb|JQ026114.1|	14.6305	663	contig_53038	2749	39	135	2537	2441	97	90.72
gi|2760354|gb|AF004559.1|	11.6562	12311	contig_31914	2101	10344	10904	1520	2080	561	99.29	6717	6989	1203	1475	273	100	1	204	652	855	204	100	4928	5055	975	1102	128	100	2634	2756	853	975	123	100	5415	5515	1102	1202	101	100	8998	9042	1476	1520	45	100
gi|325588359|gb|JF498585.1|	11.6371	507	contig_53038	2749	420	478	2590	2531	61	93.44
gi|349502662|gb|JN159971.1|	11.5084	1790	contig_31704	659	1534	1647	659	546	114	100	1699	1790	548	457	92	100
gi|158516730|gb|EU189192.1|	10.1879	2022	contig_31704	659	1766	1879	659	546	114	99.12	1931	2022	548	457	92	100
gi|42495035|gb|AY491476.1|	8.29493	434	contig_35012	476	390	425	476	441	36	100
Note: V.inaequalis sequences used for validating the assembly in this study were downloaded from GenBank . Total coverage was calculated by considering partioned hits.
[truncated: 3 more columns]
