# Supplementary material for: De Novo Transcriptome Sequencing and Analysis for Venturia inaequalis, the Devastating Apple Scab Pathogen
Source: PLoS One. 2013 Jan 17;8(1):e53937. doi: 10.1371/journal.pone.0053937 (PMC3547962; doi:10.1371/journal.pone.0053937)
Supplement: File S10 — Blast analysis result against Fungal Cytochrome P450 database. (XLS) [file pone.0053937.s010.xls]

## Sheet: Sheet1
Table S10: Blast analysis result against Fungal Cytochrome P450 database
Query Sequence	CYP name	P450 name	Subject Organism	Subject length	Query length	Identity	Score	E-value
contig_483	CYP5224A1	P450_Rc034	Ricinus communis	294	53	44 / 52 (84.61%)	91.3	9e-20
contig_824	CYP5208C1	P450_Pt1002	Populus trichocarpa	496	66	46 / 66 (69.69%)	103	1e-23
contig_1517	CYP5205A4	P450_Rc161	Ricinus communis	458	47	37 / 46 (80.43%)	86.7	2e-18
contig_2356	CYP5210A2	P450_Mes056	Manihot esculenta	481	49	38 / 48 (79.16%)	81.3	9e-17
contig_2757	CYP53	P450_An048	Aspergillus nidulans FGSC A4	521	49	30 / 40 (75%)	62	6e-11
contig_3129	CYP51F1	P450_Rc234	Ricinus communis	468	50	40 / 49 (81.63%)	75.9	4e-15
contig_4888	CYP61A1	P450_Pt999	Populus trichocarpa	493	55	47 / 54 (87.03%)	98.2	7e-22
contig_5118	CYP675	P450_Ch030	Cochliobolus heterostrophus	518	56	45 / 55 (81.81%)	100	2e-22
contig_6042	CYP539	P450_Tvg032	Trichoderma virens Gv29-8	532	60	35 / 57 (61.4%)	77.8	1e-15
contig_6257	CYP509F3	P450_Pt891	Populus trichocarpa	519	61	49 / 60 (81.66%)	105	6e-24
contig_7290	CYP539	P450_Pm013	Penicillium marneffei	399	67	34 / 66 (51.51%)	75.9	4e-15
contig_8573	CYP675	P450_Ch030	Cochliobolus heterostrophus	518	82	66 / 79 (83.54%)	132	3e-32
contig_8924	CYP620H1	P450_Pt697	Populus trichocarpa	271	88	68 / 88 (77.27%)	144	7e-36
contig_9233	CYP547	P450_Sn260	Stagonospora nodorum	542	96	50 / 96 (52.08%)	112	4e-26
contig_9389	CYP617	P450_AnC025	Aspergillus niger CBS 513.88	607	102	39 / 92 (42.39%)	77	2e-15
contig_9489	CYP5095	P450_Ts136	Talaromyces stipitatus	480	106	47 / 63 (74.6%)	100	1e-22
contig_9752	CYP5080	P450_St006	Sporotrichum thermophile	518	71	44 / 74 (59.45%)	98.2	7e-22
contig_9860	CYP599	P450_020	Colletotrichum higginsianum	454	130	99 / 130 (76.15%)	205	4e-54
contig_10006	CYP68	P450_023	Cladonia metacorallifera	497	126	48 / 109 (44.03%)	104	1e-23
contig_10030	CYP52	P450_Mf065	Mycosphaerella fijiensis	539	141	58 / 128 (45.31%)	92	9e-20
contig_10168	CYP581	P450_Fv201	Fusarium verticillioides	449	253	133 / 251 (52.98%)	241	3e-64
contig_11033	CYP5025A2	P450_Ath443	Arabidopsis thaliana	451	34	28 / 32 (87.5%)	61.6	7e-11
contig_11794	CYP5148B1	P450_Sph334	Solanum phureja	528	34	23 / 34 (67.64%)	62.8	3e-11
contig_12579	CYP599	P450_020	Colletotrichum higginsianum	454	34	31 / 34 (91.17%)	73.6	2e-14
contig_14371	CYP5210A6	P450_Sph178	Solanum phureja	518	35	25 / 33 (75.75%)	63.5	2e-11
contig_14978	CYP548	P450_151	Mimulus guttatus	518	35	26 / 35 (74.28%)	54.3	1e-08
contig_15555	CYP617A2	P450_Gmx042	Glycine max	527	36	29 / 35 (82.85%)	69.3	3e-13
contig_15859	CYP5227A2	P450_Pt640	Populus trichocarpa	469	36	30 / 34 (88.23%)	68.2	8e-13
contig_16139	CYP5080	P450_Ate063	Aspergillus terreus	387	36	26 / 35 (74.28%)	55.8	4e-09
contig_19319	CYP547B3	P450_ZmB045	Zea mays B73	542	39	37 / 39 (94.87%)	77.8	1e-15
contig_21574	CYP620E8	P450_Mes294	Manihot esculenta	508	41	36 / 40 (90%)	77	2e-15
contig_22199	CYP5208A1	P450_Sph423	Solanum phureja	467	42	33 / 41 (80.48%)	80.9	1e-16
contig_24152	CYP618A1	P450_Vv086	Vitis vinifera	492	44	30 / 41 (73.17%)	66.2	3e-12
contig_24351	CYP675	P450_Ch030	Cochliobolus heterostrophus	518	45	30 / 44 (68.18%)	77	2e-15
contig_39799	CYP5208C1	P450_Rc259	Ricinus communis	501	54	38 / 53 (71.69%)	81.3	9e-17
contig_39800	CYP620H6	P450_Vv308	Vitis vinifera	498	410	231 / 401 (57.6%)	445	1e-125
contig_45511	CYP5093A2	P450_Vv342	Vitis vinifera	508	85	73 / 85 (85.88%)	162	4e-41
contig_27649	CYP5203A4	P450_Sph383	Solanum phureja	547	129	79 / 126 (62.69%)	167	1e-42
contig_59131	CYP620M1	P450_Pt564	Populus trichocarpa	466	86	69 / 85 (81.17%)	152	2e-38
contig_59221	CYP547B2	P450_Mes096	Manihot esculenta	575	52	47 / 52 (90.38%)	99.8	2e-22
contig_54652	CYP5208B1	P450_Mes239	Manihot esculenta	539	56	43 / 55 (78.18%)	88.2	8e-19
contig_50249	CYP5208C1	P450_Vv358	Vitis vinifera	425	59	37 / 57 (64.91%)	83.2	2e-17
contig_27883	CYP5148B1	P450_Mes244	Manihot esculenta	507	119	66 / 123 (53.65%)	125	4e-30
contig_54697	CYP505	P450_Bc249	Botrytis cinerea	1072	54	30 / 51 (58.82%)	57.8	1e-09
contig_36900	N/A	P450_301	Mimulus guttatus	445	47	34 / 47 (72.34%)	79.3	3e-16
contig_28033	N/A	P450_Vv123	Vitis vinifera	301	78	47 / 74 (63.51%)	106	3e-24
contig_32578	CYP5145A3	P450_Vv089	Vitis vinifera	450	64	50 / 64 (78.12%)	97.8	9e-22
contig_31003	CYP5148B1	P450_Mes200	Manihot esculenta	520	64	42 / 56 (75%)	99.8	2e-22
contig_31004	CYP5148B1	P450_Gmx083	Glycine max	526	111	79 / 110 (71.81%)	181	5e-47
contig_31006	CYP552	P450_Cg043	Colletotrichum graminicola M1.001	528	249	128 / 236 (54.23%)	257	3e-69
contig_30684	CYP51F1	P450_Rc264	Ricinus communis	474	229	188 / 229 (82.09%)	405	1e-113
contig_30685	CYP51F1	P450_Pt824	Populus trichocarpa	484	89	78 / 88 (88.63%)	178	4e-46
contig_59590	CYP5210A6	P450_Sph018	Solanum phureja	518	44	31 / 44 (70.45%)	72.4	4e-14
contig_44377	CYP5208A1	P450_Rc168	Ricinus communis	503	503	316 / 499 (63.32%)	646	0
contig_50648	CYP5061	P450_Acl195	Aspergillus clavatus NRRL 1	524	519	195 / 514 (37.93%)	364	1e-101
contig_28258	CYP65	P450_Mf024	Mycosphaerella fijiensis	493	503	313 / 471 (66.45%)	653	0
contig_55089	CYP504	P450_Ts166	Talaromyces stipitatus	546	539	384 / 520 (73.84%)	797	0
contig_46193	CYP559	P450_Mgr051	Mycosphaerella graminicola	546	556	239 / 525 (45.52%)	468	1e-132
contig_32842	CYP5148B1	P450_Rc120	Ricinus communis	505	129	117 / 128 (91.4%)	241	6e-65
contig_28338	CYP586	P450_AnA135	Aspergillus niger ATCC 1015	562	555	253 / 562 (45.01%)	493	1e-139
contig_35490	CYP620E8	P450_Mes123	Manihot esculenta	359	101	83 / 100 (83%)	176	3e-45
contig_35491	CYP5093A2	P450_305	Mimulus guttatus	512	80	59 / 80 (73.75%)	120	1e-28
contig_50776	CYP59	P450_172	Colletotrichum higginsianum	475	641	315 / 477 (66.03%)	664	0
contig_55215	CYP5093A4	P450_Mes205	Manihot esculenta	507	154	103 / 151 (68.21%)	210	2e-55
contig_50835	CYP599	P450_079	Colletotrichum higginsianum	500	435	161 / 425 (37.88%)	283	1e-76
contig_50847	CYP559	P450_Tr141	Trichoderma reesei	543	651	195 / 509 (38.31%)	355	6e-98
contig_30687	N/A	P450_LJ152	Lotus japonicus	483	264	197 / 266 (74.06%)	402	1e-113
contig_28475	CYP504	P450_Mo619	Magnaporthe oryzae 70-15	548	523	371 / 523 (70.93%)	756	0
contig_28489	CYP682	P450_Ts100	Talaromyces stipitatus	520	253	87 / 233 (37.33%)	159	2e-39
contig_50866	CYP682	P450_Pm030	Penicillium marneffei	500	508	317 / 494 (64.17%)	669	0
contig_37468	CYP644	P450_075	Colletotrichum higginsianum	564	574	168 / 574 (29.26%)	213	2e-55
contig_55319	CYP52	P450_Cg021	Colletotrichum graminicola M1.001	535	556	243 / 547 (44.42%)	415	1e-116
contig_55335	CYP5206J1	P450_Rc021	Ricinus communis	505	280	194 / 277 (70.03%)	397	1e-111
contig_41932	CYP504	P450_Pm042	Penicillium marneffei	546	155	52 / 156 (33.33%)	74.3	2e-14
contig_41933	CYP577	P450_Pm059	Penicillium marneffei	525	522	312 / 522 (59.77%)	615	1e-176
contig_50932	CYP553	P450_182	Mimulus guttatus	482	208	162 / 207 (78.26%)	329	5e-91
contig_31057	CYP53	P450_Mgr055	Mycosphaerella graminicola	504	504	359 / 502 (71.51%)	741	0
contig_28599	CYP5093A2	P450_Pt686	Populus trichocarpa	467	131	90 / 130 (69.23%)	205	5e-54
contig_59943	CYP576	P450_Mg003	Magnaporthe oryzae 70-15	561	518	304 / 533 (57.03%)	610	1e-175
contig_59968	CYP621	P450_046	Colletotrichum higginsianum	384	221	158 / 209 (75.59%)	332	1e-91
contig_37617	CYP545	P450_Mf028	Mycosphaerella fijiensis	570	536	356 / 539 (66.04%)	764	0
contig_51051	CYP504	P450_016	Cladonia metacorallifera	509	402	167 / 395 (42.27%)	334	6e-92
contig_28657	CYP51	P450_Af1029	Aspergillus fumigatus A1193	524	524	342 / 528 (64.77%)	715	0
contig_42058	CYP590	P450_Sn265	Stagonospora nodorum	392	170	85 / 173 (49.13%)	168	1e-42
contig_33250	CYP54	P450_Mc014	Microsporum canis	512	458	152 / 447 (34%)	273	2e-73
contig_55572	CYP505	P450_Mc019	Microsporum canis	1064	1065	688 / 1064 (64.66%)	999.9	0
contig_33279	CYP5080	P450_Cp112	Cryphonectria parasitica	512	511	156 / 514 (30.35%)	231	5e-61
contig_37741	CYP65	P450_217	Colletotrichum higginsianum	483	507	216 / 478 (45.18%)	406	1e-113
contig_46655	CYP5208A1	P450_Vv191	Vitis vinifera	312	116	57 / 103 (55.33%)	128	7e-31
contig_28788	CYP548	P450_Bc233	Botrytis cinerea	531	346	148 / 353 (41.92%)	254	5e-68
contig_30773	CYP5210A2	P450_Pt630	Populus trichocarpa	515	308	169 / 305 (55.4%)	355	2e-98
contig_46715	CYP52	P450_Ch021	Cochliobolus heterostrophus	449	480	314 / 446 (70.4%)	653	0
contig_44131	CYP543	P450_Ptr070	Pyrenophora tritici-repentis	599	615	370 / 622 (59.48%)	732	0
contig_46747	CYP59	P450_Bc197	Botrytis cinerea	556	429	160 / 430 (37.2%)	289	2e-78
contig_60258	CYP5078	P450_Tvg043	Trichoderma virens Gv29-8	484	479	245 / 475 (51.57%)	506	1e-144
contig_42238	CYP51F1	P450_Vv076	Vitis vinifera	482	101	78 / 100 (78%)	171	5e-44
contig_53382	CYP6004A2	P450_Sn157	Stagonospora nodorum	1001	185	92 / 146 (63.01%)	179	7e-46
contig_60334	CYP570	P450_Vd040	Verticillium dahliae VdLs. 17	496	500	216 / 493 (43.81%)	421	1e-118
contig_42319	CYP65	P450_Sn294	Stagonospora nodorum	512	506	243 / 497 (48.89%)	464	1e-131
contig_51344	CYP590	P450_143	Colletotrichum higginsianum	601	410	179 / 449 (39.86%)	302	2e-82
contig_46871	CYP504	P450_PCR055	Penicillium chrysogenum	552	366	119 / 370 (32.16%)	215	3e-56
contig_33547	CYP5203A3	P450_Vv346	Vitis vinifera	1011	121	95 / 120 (79.16%)	195	5e-51
contig_55937	CYP5093A2	P450_Pt993	Populus trichocarpa	508	73	56 / 73 (76.71%)	126	2e-30
contig_51480	CYP5210A5	P450_Vv207	Vitis vinifera	503	69	51 / 69 (73.91%)	109	2e-25
contig_33663	CYP51F1	P450_Gmx291	Glycine max	482	46	37 / 45 (82.22%)	90.1	2e-19
contig_29136	CYP5210A5	P450_Pt541	Populus trichocarpa	504	46	34 / 46 (73.91%)	73.9	1e-14
contig_42515	CYP547	P450_Mf067	Mycosphaerella fijiensis	554	544	324 / 554 (58.48%)	648	0
contig_31125	CYP5146A3	P450_Vv113	Vitis vinifera	515	532	308 / 529 (58.22%)	625	1e-179
contig_26579	CYP6004A1	P450_Lm039	Leptosphaeria maculans	1099	948	721 / 948 (76.05%)	999.9	0
contig_51577	CYP5093A4	P450_Rc228	Ricinus communis	362	66	43 / 64 (67.18%)	87.4	1e-18
contig_60827	CYP504B13	P450_LJ039	Lotus japonicus	503	34	29 / 33 (87.87%)	65.5	5e-12
contig_58012	CYP584	P450_Ch081	Cochliobolus heterostrophus	503	506	288 / 502 (57.37%)	590	1e-169
contig_43017	CYP5148B1	P450_Gmx489	Glycine max	506	40	39 / 39 (100%)	87.4	1e-18
contig_51980	CYP5144C1	P450_Sph256	Solanum phureja	497	40	28 / 37 (75.67%)	58.2	8e-10
contig_61048	CYP620A2	P450_Mes012	Manihot esculenta	500	48	39 / 48 (81.25%)	87.4	1e-18
contig_38589	CYP5224A1	P450_LJ037	Lotus japonicus	482	60	46 / 59 (77.96%)	94.4	1e-20
contig_56632	CYP5210A5	P450_Pt541	Populus trichocarpa	504	85	56 / 85 (65.88%)	119	4e-28
contig_34256	CYP5076	P450_Ate006	Aspergillus terreus	539	149	69 / 136 (50.73%)	151	1e-37
contig_56695	N/A	P450_Vv390	Vitis vinifera	571	74	58 / 69 (84.05%)	119	3e-28
contig_61276	CYP532	P450_St005	Sporotrichum thermophile	538	142	89 / 141 (63.12%)	194	1e-50
contig_47789	CYP687	P450_Tt057	Thielavia terrestris	387	159	113 / 159 (71.06%)	244	2e-65
contig_34430	CYP53	P450_PCR043	Penicillium chrysogenum	523	192	129 / 191 (67.53%)	271	2e-73
contig_29954	CYP52	P450_Afl172	Aspergillus flavus	518	71	46 / 70 (65.71%)	100	2e-22
contig_35689	CYP58	P450_Ate087	Aspergillus terreus	501	192	77 / 186 (41.39%)	153	5e-38
contig_47925	CYP5098B1	P450_Pt784	Populus trichocarpa	486	69	27 / 66 (40.9%)	55.8	4e-09
contig_34574	CYP581	P450_Fv201	Fusarium verticillioides	449	105	62 / 105 (59.04%)	144	7e-36
contig_47961	CYP617	P450_Fg127	Fusarium graminearum	422	128	48 / 126 (38.09%)	88.2	1e-18
contig_47998	CYP538	P450_101	Cladonia metacorallifera	384	119	56 / 116 (48.27%)	133	2e-32
contig_30112	CYP670	P450_Cpc7039	Coccidioides posadasii C735	563	82	34 / 73 (46.57%)	68.2	8e-13
contig_43523	CYP682	P450_Ur011	Uncinocarpus reesii	459	126	51 / 125 (40.79%)	103	3e-23
contig_48013	CYP578	P450_AnC014	Aspergillus niger CBS 513.88	526	126	60 / 114 (52.63%)	131	8e-32
contig_34672	CYP5047A1	P450_Vv361	Vitis vinifera	499	172	105 / 169 (62.13%)	207	2e-54
contig_40123	CYP54	P450_067	Cladonia metacorallifera	665	647	310 / 655 (47.32%)	598	1e-171
contig_43738	CYP504	P450_016	Cladonia metacorallifera	509	464	197 / 460 (42.82%)	374	1e-104
contig_30352	CYP65	P450_Ate100	Aspergillus terreus	517	272	107 / 262 (40.83%)	202	2e-52
contig_57280	CYP5093A2	P450_Pt993	Populus trichocarpa	508	61	52 / 61 (85.24%)	108	7e-25
contig_34947	CYP68	P450_Nc117	Neurospora crassa	528	246	125 / 240 (52.08%)	265	2e-71
contig_57411	CYP682	P450_An107	Aspergillus nidulans FGSC A4	531	217	110 / 216 (50.92%)	233	6e-62
contig_35064	CYP620H2	P450_LJ003	Lotus japonicus	512	58	36 / 59 (61.01%)	75.9	4e-15
contig_48483	CYP51F1	P450_Rc265	Ricinus communis	473	55	41 / 48 (85.41%)	91.7	7e-20
contig_39585	CYP620H9	P450_Gmx335	Glycine max	319	57	42 / 57 (73.68%)	92.8	3e-20
contig_35162	CYP52	P450_PCR082	Penicillium chrysogenum	520	207	126 / 207 (60.86%)	275	1e-74
contig_26809	CYP620H2	P450_Rc053	Ricinus communis	511	271	219 / 271 (80.81%)	452	1e-127
contig_35891	CYP570	P450_Sn291	Stagonospora nodorum	498	503	234 / 500 (46.8%)	456	1e-128
contig_35903	CYP540	P450_059	Cladonia metacorallifera	569	554	241 / 571 (42.2%)	454	1e-128
contig_44854	CYP52	P450_Ptr025	Pyrenophora tritici-repentis	540	530	266 / 540 (49.25%)	535	1e-152
contig_44859	CYP657	P450_Mgr060	Mycosphaerella graminicola	580	560	175 / 553 (31.64%)	239	4e-63
contig_35295	CYP58	P450_Ts098	Talaromyces stipitatus	502	547	196 / 507 (38.65%)	378	1e-105
contig_31534	CYP539	P450_Mf091	Mycosphaerella fijiensis	539	363	214 / 363 (58.95%)	405	1e-113
contig_27063	CYP5210A1	P450_Pt757	Populus trichocarpa	519	104	63 / 104 (60.57%)	127	1e-30
contig_58440	N/A	P450_LJ252	Lotus japonicus	196	108	80 / 107 (74.76%)	184	1e-47
contig_49473	CYP54	P450_080	Mimulus guttatus	505	120	105 / 119 (88.23%)	223	2e-59
contig_54013	CYP620H1	P450_Pt697	Populus trichocarpa	271	48	37 / 47 (78.72%)	85.5	5e-18
contig_45106	CYP617	P450_Ptr034	Pyrenophora tritici-repentis	532	547	309 / 532 (58.08%)	608	1e-174
contig_36220	CYP687	P450_An069	Aspergillus nidulans FGSC A4	409	315	158 / 289 (54.67%)	330	6e-91
contig_57759	CYP62	P450_Ao288	Aspergillus oryzae	473	276	132 / 280 (47.14%)	253	6e-68
contig_53201	CYP51F1	P450_Mes190	Manihot esculenta	477	136	104 / 135 (77.03%)	211	9e-56
contig_36254	CYP505	P450_Tr057	Trichophyton rubrum	1010	968	472 / 972 (48.55%)	902	0
contig_58703	CYP5144A12	P450_Mes155	Manihot esculenta	410	81	54 / 80 (67.5%)	123	2e-29
contig_40745	N/A	P450_Pm090	Penicillium marneffei	510	534	170 / 457 (37.19%)	273	2e-73
contig_36322	CYP61	P450_Ch134	Cochliobolus heterostrophus	535	537	389 / 535 (72.71%)	805	0
contig_40765	CYP5080	P450_PCR087	Penicillium chrysogenum	492	531	219 / 485 (45.15%)	417	1e-117
contig_36336	CYP5094	P450_030	Colletotrichum higginsianum	501	479	161 / 449 (35.85%)	286	2e-77
contig_36339	CYP5145A3	P450_Rc217	Ricinus communis	510	302	193 / 300 (64.33%)	392	1e-109
contig_40794	CYP645	P450_Ch104	Cochliobolus heterostrophus	1123	1122	581 / 1125 (51.64%)	999.9	0
contig_45289	CYP5125	P450_Ac117	Aspergillus carbonarius	485	504	166 / 468 (35.47%)	281	7e-76
contig_31956	CYP5210A1	P450_304	Mimulus guttatus	511	35	29 / 35 (82.85%)	69.3	4e-13
contig_54289	CYP5208C1	P450_Vv277	Vitis vinifera	525	75	51 / 71 (71.83%)	108	7e-25
contig_27507	CYP5093A4	P450_Mes205	Manihot esculenta	507	40	32 / 39 (82.05%)	76.6	2e-15
contig_32096	CYP5203A4	P450_Sph382	Solanum phureja	515	70	60 / 69 (86.95%)	138	6e-34
contig_26286	CYP5224A1	P450_Rc034	Ricinus communis	294	59	51 / 59 (86.44%)	101	7e-23
