# Supplementary material for: De Novo Transcriptome Sequencing and Analysis for Venturia inaequalis, the Devastating Apple Scab Pathogen
Source: PLoS One. 2013 Jan 17;8(1):e53937. doi: 10.1371/journal.pone.0053937 (PMC3547962; doi:10.1371/journal.pone.0053937)
Supplement: File S11 — Pfam domains predicted to be present in the secretome of V. inaequalis. (XLS) [file pone.0053937.s011.xls]

## Sheet: Sheet1
Table S11: Pfam domains predicted to be present in the secretome of V.inaequalis
Pfam	Domains	No. of domains
PF01565.18, PF01494.14	FAD binding domain	7
PF01083.17	Cutinase	6
PF00026.18	Eukaryotic aspartyl protease	6
PF00722.16	Glycosyl hydrolases family 16	6
PF12296.3	Hydrophobic surface binding protein A	6
PF00067.17	Cytochrome P450	5
PF00933.16	Glycosyl hydrolase family 3 N terminal domain	5
PF00933.16	GMC oxidoreductase	5
PF07732.10	Multicopper oxidase	5
PF00450.17	Serine carboxypeptidase	5
PF05730.6	CFEM domain	4
PF00295.12	Glycosyl hydrolases family 28	4
PF01764.20	Lipase (class 3)	4
PF05922.11	Peptidase inhibitor I9	4
PF00141.18	Peroxidase	4
PF12697.2	Alpha/beta hydrolase family	3
PF00149.23	Calcineurin-like phosphoesterase	3
PF00135.23	Carboxylesterase family	3
PF10503.4	Esterase PHB depolymerase	3
PF13668.1	Ferritin-like domain	3
PF13472.1	GDSL-like Lipase/Acylhydrolase family	3
PF01532.15	Glycosyl hydrolase family 47	3
PF03443.9	Glycosyl hydrolase family 61	3
PF00704.23	Glycosyl hydrolases family 18	3
PF04616.9	Glycosyl hydrolases family 43	3
PF12681.2	Glyoxalase-like domain	3
PF00544.14,PF03211.8	Pectate lyase	3
PF09286.6	Pro-kumamolisin, activation domain	3
PF00069.20	Protein kinase domain	3
PF00856.23	SET domain	3
PF00085.15	Thioredoxin	3
PF00025.16	ADP-ribosylation factor family	2
PF01425.16	Amidase	2
PF00491.16	Arginase family	2
PF08246.7	Cathepsin propeptide inhibitor domain (I29)	2
PF00150.13	Cellulase (glycosyl hydrolase family 5)	2
PF00264.15	Common central domain of tyrosinase	2
PF00080.15	Copper/zinc superoxide dismutase (SODC)	2
PF00190.17	Cupin	2
PF00226.26	DnaJ domain	2
PF08760.6	Domain of unknown function (DUF1793)	2
PF09362.5	Domain of unknown function (DUF1996)	2
PF02469.17	Fasciclin domain	2
PF00254.23	FKBP-type peptidyl-prolyl cis-trans isomerase	2
PF06766.6	Fungal hydrophobin	2
PF02704.9	Gibberellin regulated protein	2
PF03198.9	Glucanosyltransferase	2
PF00840.15	Glycosyl hydrolase family 7	2
PF01055.21	Glycosyl hydrolases family 31	2
PF00328.17	Histidine phosphatase superfamily (branch 2)	2
PF00857.15	Isochorismatase family	2
PF10282.4	Lactonase, 7-bladed beta-propeller	2
PF04991.8	LicD family	2
PF01735.13	Lysophospholipase catalytic domain	2
PF02065.13	Melibiase	2
PF02221.10	ML domain	2
PF13450.1	NAD(P)-binding Rossmann-like domain	2
PF03283.8	Pectinacetylesterase	2
PF01546.23	Peptidase family M20/M25/M40	2
PF04389.12	Peptidase family M28	2
PF01161.15	Phosphatidylethanolamine-binding protein	2
PF02298.12	Plastocyanin-like domain	2
PF01190.12	Pollen proteins Ole e I like	2
PF14368.1	Probable lipid transfer	2
PF06824.6	Protein of unknown function (DUF1237)	2
PF06516.6	Purine nucleoside permease (NUP)	2
PF03330.13	Rare lipoprotein A (RlpA)-like double-psi beta-barrel	2
PF09284.5	Rhamnogalacturonase B, N-terminal	2
PF03583.9	Secretory lipase	2
PF10342.4	Ser-Thr-rich glycosyl-phosphatidyl-inositol-anchored membrane family	2
PF13414.1	TPR repeat	2
PF01822.14	WSC domain	2
PF03171.15	2OG-Fe(II) oxygenase superfamily	1
PF00698.16	Acyl transferase domain	1
PF08028.6	Acyl-CoA dehydrogenase, C-terminal domain	1
PF00171.17	Aldehyde dehydrogenase family	1
PF00248.16	Aldo/keto reductase family	1
PF01263.15	Aldose 1-epimerase	1
PF00245.15	Alkaline phosphatase	1
PF00561.15	alpha/beta hydrolase fold	1
PF13147.1	Amidohydrolase	1
PF12862.2	Anaphase-promoting complex subunit 5	1
PF01637.13	Archaeal ATPase	1
PF00710.15	Asparaginase	1
PF05592.6	Bacterial alpha-L-rhamnosidase	1
PF00967.12	Barwin family	1
PF03856.8	Beta-glucosidase (SUN family)	1
PF00144.19	Beta-lactamase	1
PF04681.7	Blastomyces yeast-phase-specific protein	1
PF00651.26	BTB/POZ domain	1
PF00307.26	Calponin homology (CH) domain	1
PF12819.2	Carbohydrate-binding protein of the ER	1
PF00795.17	Carbon-nitrogen hydrolase	1
PF13620.1	Carboxypeptidase regulatory-like domain	1
PF05388.6	Carboxypeptidase Y pro-peptide	1
PF02900.13	Catalytic LigB subunit of aromatic ring-opening dioxygenase	1
PF04420.9	CHD5-like protein	1
PF03067.10	Chitin binding domain	1
PF00187.14	Chitin recognition protein	1
PF00504.16	Chlorophyll A-B binding protein	1
PF01217.15	Clathrin adaptor complex small chain	1
PF07883.6	Cupin domain	1
PF00383.17	Cytidine and deoxycytidylate deaminase zinc-binding region	1
PF00173.23	Cytochrome b5-like Heme/Steroid binding domain	1
PF01368.15	DHH family	1
PF00775.16	Dioxygenase	1
PF00930.16	Dipeptidyl peptidase IV (DPP IV) N-terminal region	1
PF03018.9	Dirigent-like protein	1
PF11807.3	Domain of unknown function (DUF3328)	1
PF13898.1	Domain of unknown function (DUF4205)	1
PF14273.1	Domain of unknown function (DUF4360)	1
PF00350.18	Dynamin family	1
PF13405.1	EF-hand domain	1
PF04137.10	Endoplasmic Reticulum Oxidoreductin 1 (ERO1)	1
PF00275.15	EPSP synthase (3-phosphoshikimate 1-carboxyvinyltransferase)	1
PF13449.1	Esterase-like activity of phytase	1
PF01116.15	Fructose-bisphosphate aldolase class-II	1
PF13802.1	Galactose mutarotase-like	1
PF03227.11	Gamma interferon inducible lysosomal thiol reductase (GILT)	1
PF01182.15	Glucosamine-6-phosphate isomerases/6-phosphogluconolactonase	1
PF12999.2	Glucosidase II beta subunit-like	1
PF07915.8	Glucosidase II beta subunit-like protein	1
PF13417.1	Glutathione S-transferase, N-terminal domain	1
PF03009.12	Glycerophosphoryl diester phosphodiesterase family	1
PF10290.4	Glycine-rich protein domain (DUF2403)	1
PF11790.3	Glycosyl hydrolase catalytic core	1
PF00232.13	Glycosyl hydrolase family 1	1
PF02838.10	Glycosyl hydrolase family 20, domain 2	1
PF02015.11	Glycosyl hydrolase family 45	1
PF03636.10	Glycosyl hydrolase family 65, N-terminal domain	1
PF03659.9	Glycosyl hydrolase family 71	1
PF03663.9	Glycosyl hydrolase family 76	1
PF07470.8	Glycosyl Hydrolase Family 88	1
PF07971.7	Glycosyl hydrolase family 92	1
PF00332.13	Glycosyl hydrolases family 17	1
PF00534.15	Glycosyl transferases group 1	1
PF04488.10	Glycosyltransferase sugar-binding region containing DXD motif	1
PF07250.6	Glyoxal oxidase N-terminus	1
PF12454.3	GPI-anchored cell wall organization protein	1
PF04588.8	Hypoxia induced protein conserved region	1
PF01008.12	Initiation factor 2 subunit family	1
PF01156.14	Inosine-uridine preferring nucleoside hydrolase	1
PF01521.15	Iron-sulphur cluster biosynthesis	1
PF08659.5	KR domain	1
PF08263.7	Leucine rich repeat N-terminal domain	1
PF03893.11	Lipase 3 N-terminal region	1
PF08212.7	Lipocalin-like domain	1
PF03200.11	Mannosyl oligosaccharide glucosidase	1
PF00557.19	Metallopeptidase family M24	1
PF02815.14	MIR domain	1
PF07942.7	N2227-like protein	1
PF03446.10	NAD binding domain of 6-phosphogluconate dehydrogenase	1
PF03169.10	OPT oligopeptide transporter protein	1
PF02225.17	PA domain	1
PF02089.10	Palmitoyl protein thioesterase	1
PF01569.16	PAP2 superfamily	1
PF12708.2	Pectate lyase superfamily protein	1
PF03572.13	Peptidase family S41	1
PF01328.12	Peroxidase, family 2	1
PF09423.5	PhoD-like phosphatase	1
PF04185.9	Phosphoesterase family	1
PF01048.15	Phosphorylase superfamily	1
PF06404.7	Phytosulfokine precursor protein (PSK)	1
PF02678.11	Pirin	1
PF06101.6	Plant protein of unknown function (DUF946)	1
PF01011.16	PQQ enzyme repeat	1
PF00234.17	Protease inhibitor/seed storage/LTP family	1
PF09430.5	Protein of unknown function (DUF2012)	1
PF11327.3	Protein of unknown function (DUF3129)	1
PF11913.3	Protein of unknown function (DUF3431)	1
PF04526.8	Protein of unknown function (DUF568)	1
PF07714.12	Protein tyrosine kinase	1
PF13278.1	Putative amidotransferase	1
PF10350.4	Putative death-receptor fusion protein (DUF2428)	1
PF00756.15	Putative esterase	1
PF12146.3	Putative lysophospholipase	1
PF13933.1	Putative peptidase family	1
PF10281.4	Putative stress-responsive nuclear envelope protein	1
PF13738.1	Pyridine nucleotide-disulphide oxidoreductase	1
PF13883.1	Pyridoxamine 5'-phosphate oxidase	1
PF05498.6	Rapid ALkalinization Factor (RALF)	1
PF00445.13	Ribonuclease T2 family	1
PF00297.17	Ribosomal protein L3	1
PF07738.8	Sad1 / UNC-like C-terminal	1
PF13577.1	SnoaL-like domain	1
PF10263.4	SprT-like family	1
PF00082.17	Subtilase family	1
PF00884.18	Sulfatase	1
PF07519.6	Tannase and feruloyl esterase	1
PF13019.1	Telomere stability and silencing	1
PF00314.12	Thaumatin family	1
PF03537.8	TM1410 hypothetical-related protein	1
PF01490.13	Transmembrane amino acid transporter protein	1
PF09792.4	Ubiquitin 3 binding protein But2 C-terminal domain	1
PF06427.6	UDP-glucose:Glycoprotein Glucosyltransferase	1
PF09949.4	Uncharacterized conserved protein (DUF2183)	1
PF01261.19	Xylose isomerase-like TIM barrel	1
PF00399.14	Yeast PIR protein repeat	1
PF00246.19	Zinc carboxypeptidase	1
PF00107.21	Zinc-binding dehydrogenase	1
