# Supplementary material for: De Novo Transcriptome Sequencing and Analysis for Venturia inaequalis, the Devastating Apple Scab Pathogen
Source: PLoS One. 2013 Jan 17;8(1):e53937. doi: 10.1371/journal.pone.0053937 (PMC3547962; doi:10.1371/journal.pone.0053937)
Supplement: File S13 — Candidate RxLR effector summary. (XLS) [file pone.0053937.s013.xls]

## Sheet: Sheet1
File S13. Candidate RxLR effector summary
						Length of ORF / Length of transcript	Signal cleavage site
	Contig Id	GO annotation	Organism*	Accession number*	Evalue*
Predicted RxLR (Stringent)
	CL4832Contig1_1	GO:0006098, P, "pentose-phosphate shunt"	Ricinus communis	XP_002512062.1	7e-40	125	25
	CL15891Contig1_1	-	Leptosphaeria maculans JN3	CBX93236.1	2e-76	249	18
Predicted RxLR (Less-Stringent)	CL1175Contig1_1	GO:0005737, C, "cytoplasm"	Leptosphaeria maculans JN3	CBX91408.1	0	1898	17
	CL1280Contig1_1	GO:0004553, F, "hydrolase activity, hydrolyzing O-glycosyl compounds"	Aspergillus oryzae RIB40]	XP_001817948.1	5e-41	399	22
	CL1335Contig1_1	GO:0006098, P, "pentose-phosphate shunt"	Vitis vinifera	CBI17768.3	0	477	23
	CL1359Contig1_1	GO:0008233, F, "peptidase activity"	Pyrenophora tritici-repentis Pt-1C-BFP	XP_001934961.1	1e-106	485	17
	CL1400Contig1_1	GO:0008152, P, "metabolic process"	Periconia sp. BCC 2871	ABX84365.1	0	878	19
	CL15891Contig1_1	-	Trichoderma reesei QM6a	EGR50668.1	2e-07	249	18
	CL16415Contig1_1	GO:0004573, F, "mannosyl-oligosaccharide glucosidase activity"	Phaeosphaeria nodorum SN15	XP_001792775.1	0	542	20
	CL16599Contig1_1	GO:0008171, F, "O-methyltransferase activity"	Penicillium marneffei ATCC 18224	XP_002152906.1	1e-07	964	19
	CL16700Contig1_1	GO:0008152, P, "metabolic process"	Aspergillus oryzae RIB40	XP_001825173.1	0	803	22
	CL16867Contig1_1	GO:0052615, F, "ent-kaurene oxidase activity"	Nectria haematococca mpVI 77-13-4	XP_003043954.1	9e-67	435	18
	CL18065Contig1_1	GO:0003824, F, "catalytic activity"	Leptosphaeria maculans JN3	CBX93958.1	1e-147	488	21
	CL18700Contig1_1	GO:0008152, P, "metabolic process"	Mycosphaerella graminicola IPO323	EGP86486.1	1e-107	605	19
	CL18766Contig1_1	GO:0016042, P, "lipid catabolic process"	Phaeosphaeria nodorum SN15	XP_001796872.1	5e-54	459	20
	CL18792Contig1_1	GO:0004650, F, "polygalacturonase activity"	Leptosphaeria maculans JN3	CBX96199.1	1e-160	424	18
	CL19010Contig1_1	GO:0005737, C, "cytoplasm"	Pyrenophora teres f. teres 0-1	XP_003305635.1	1e-180	1530	21
	CL19184Contig1_1	GO:0005634, C, "nucleus"	Pyrenophora teres f. teres 0-1	XP_003300905.1	1e-142	371	16
	CL19312Contig1_1	GO:0004497, F, "monooxygenase activity"	Nectria haematococca mpVI 77-13-4	XP_003049719.1	2e-51	511	19
	CL20714Contig1_1	GO:0004672, F, "protein kinase activity"	Leptosphaeria maculans JN3	CBX90173.1	0	1149	23
	CL21259Contig1_1	-	Ajellomyces capsulatus H88	EGC44875.1	1e-06	1267	32
	CL2874Contig1_1	GO:0005576, C, "extracellular region"	Penicillium marneffei ATCC 18224	XP_002150755.1	6e-75	590	22
	CL32550Contig1_1	GO:0005737, C, "cytoplasm"	Magnaporthe oryzae 70-15	XP_362227.1	2e-95	452	19
	CL3492Contig1_1	GO:0051301, P, "cell division"	Leptosphaeria maculans JN3	CBX95029.1	1e-176	770	23
	CL4722Contig1_1	GO:0005737, C, "cytoplasm"	Botryotinia fuckeliana B05.10	XP_001546159.1	6e-50	305	24
	CL4832Contig1_1	GO:0006098, P, "pentose-phosphate shunt"	Ricinus communis	XP_002512062.1	7e-40	126	25
	CL4913Contig1_1	GO:0016021, C, "integral to membrane"	Phaeosphaeria nodorum SN15	XP_001799493.1	1e-165	958	22
	CL5416Contig1_1	GO:0005975, P, "carbohydrate metabolic process"	Aspergillus fumigatus Af293	XP_749213.1	2e-83	325	20
	CL7487Contig1_1	GO:0008152, P, "metabolic process"	Aspergillus terreus NIH2624	XP_001210744.1	1e-100	670	21
	CL8231Contig1_1	GO:0030145, F, "manganese ion binding"	Leptosphaeria maculans JN3	CBX92837.1	1e-153	409	19
*:Obtained after BLAST analysis
