# Supplementary material for: De Novo Transcriptome Sequencing and Analysis for Venturia inaequalis, the Devastating Apple Scab Pathogen
Source: PLoS One. 2013 Jan 17;8(1):e53937. doi: 10.1371/journal.pone.0053937 (PMC3547962; doi:10.1371/journal.pone.0053937)
Supplement: File S15 — GO annotation of PHI gene orthologs of V. inaequalis. (XLS) [file pone.0053937.s015.xls]

## Sheet: Index
	Table S15: GO annotation of PHI gene orthologs of V.inaequalis
	Sheet 1	GO Biological process annotation of PHI gene orthologs of V.inaequalis
	Sheet 2	GO Biological Process annotation for Loss of Pathogenicity genes
	Sheet 3	GO Biological Process annotation for Reduced Virulence
	Sheet 4	GO Biological Process annotation for Effectors
	Sheet 5	GO Molecular function annotation of PHI gene orthologs predicted in V.inaequalis
	Sheet 6	GO Molecular function annotation for loss of pathogenicity genes
	Sheet 7	GO Molecular function annotation for reduced virulence
	Sheet 8	GO Molecular function annotation for Effectors

## Sheet: Sheet 1
GO Biological process annotation of PHI gene orthologs of V.inaequalis
Biological Process	No. of proteins	(%)
metabolic process	241	33.8959
protein transport	59	8.29817
transport	48	6.75105
lipid biosynthetic process	29	4.07876
rRNA processing	23	3.23488
alcohol metabolic process	19	2.67229
cellular metabolic process	14	1.96906
protein folding	14	1.96906
superoxide metabolic process	11	1.54712
tetracycline transport	11	1.54712
GTP catabolic process	10	1.40647
biosynthetic process	8	1.12518
culmination involved in sorocarp development	8	1.12518
ascospore formation	7	0.984529
oxidation-reduction process	7	0.984529
carbohydrate metabolic process	6	0.843882
protein-chromophore linkage	6	0.843882
pseudohyphal growth	6	0.843882
stomatal movement	6	0.843882
branched chain family amino acid biosynthetic process	5	0.703235
cellular carbohydrate metabolic process	5	0.703235
lipid catabolic process	5	0.703235
transcription, DNA-dependent	5	0.703235
leaf senescence	4	0.562588
negative regulation of cell proliferation	4	0.562588
nucleoside metabolic process	4	0.562588
response to singlet oxygen	4	0.562588
root development	4	0.562588
cell division	3	0.421941
cellular lipid metabolic process	3	0.421941
glycosphingolipid biosynthetic process	3	0.421941
nitrogen utilization	3	0.421941
nucleotide-excision repair	3	0.421941
positive regulation of calcium-mediated signaling	3	0.421941
response to heat	3	0.421941
visual perception	3	0.421941
ADP biosynthetic process	2	0.281294
auxin mediated signaling pathway	2	0.281294
blood coagulation	2	0.281294
cell communication	2	0.281294
cellular response to stress	2	0.281294
chromatin modification	2	0.281294
chromatin remodeling	2	0.281294
gluconeogenesis	2	0.281294
histidine biosynthetic process	2	0.281294
monocarboxylic acid transport	2	0.281294
negative regulation of signal transduction	2	0.281294
peroxisome organization	2	0.281294
protein ubiquitination	2	0.281294
regulation of nitrogen utilization	2	0.281294
regulation of stomatal complex patterning	2	0.281294
response to arsenic-containing substance	2	0.281294
response to brassinosteroid stimulus	2	0.281294
response to karrikin	2	0.281294
response to oxidative stress	2	0.281294
sucrose metabolic process	2	0.281294
sulfate assimilation	2	0.281294
tryptophan biosynthetic process	2	0.281294
actin filament polymerization	1	0.140647
activation of JNKK activity	1	0.140647
activation of protein kinase C activity by G-protein coupled receptor protein signaling pathway	1	0.140647
alpha-ketoglutarate transport	1	0.140647
carbon catabolite repression of transcription	1	0.140647
cargo loading into vesicle	1	0.140647
cell adhesion	1	0.140647
cell budding	1	0.140647
cell surface receptor linked signaling pathway	1	0.140647
cell wall macromolecule catabolic process	1	0.140647
cell wall mannoprotein biosynthetic process	1	0.140647
chemotaxis	1	0.140647
chromosome segregation	1	0.140647
conjugation with cellular fusion	1	0.140647
detection of glucose	1	0.140647
DNA endoreduplication	1	0.140647
DNA ligation	1	0.140647
DNA replication	1	0.140647
DNA unwinding involved in replication	1	0.140647
dorsal/ventral pattern formation	1	0.140647
embryonic meristem development	1	0.140647
entry into host	1	0.140647
female meiosis I	1	0.140647
flower development	1	0.140647
guanosine tetraphosphate metabolic process	1	0.140647
heart development	1	0.140647
histone demethylation	1	0.140647
histone H2A-S121 phosphorylation	1	0.140647
hormone biosynthetic process	1	0.140647
induction by symbiont of host immune response	1	0.140647
invasive growth in response to glucose limitation	1	0.140647
killing of cells of other organism	1	0.140647
Malpighian tubule morphogenesis	1	0.140647
mannosyl-inositol phosphorylceramide metabolic process	1	0.140647
MAPKKK cascade involved in osmosensory signaling pathway	1	0.140647
maturation of SSU-rRNA from tricistronic rRNA transcript (SSU-rRNA, 5.8S rRNA, LSU-rRNA)	1	0.140647
menaquinone biosynthetic process	1	0.140647
methylation	1	0.140647
mitosis	1	0.140647
negative regulation of microtubule polymerization or depolymerization	1	0.140647
negative regulation of ovulation	1	0.140647
nerve growth factor receptor signaling pathway	1	0.140647
oxidative demethylation	1	0.140647
pathogenesis	1	0.140647
phosphate transport	1	0.140647
pollen germination	1	0.140647
polyamine transport	1	0.140647
positive regulation of translational termination	1	0.140647
positive regulation of ubiquitin-protein ligase activity	1	0.140647
propionate metabolic process, methylcitrate cycle	1	0.140647
protein glycosylation	1	0.140647
protein import into nucleus	1	0.140647
protein targeting to chloroplast	1	0.140647
protein targeting to vacuole	1	0.140647
regulation of cell cycle cytokinesis	1	0.140647
regulation of cell shape	1	0.140647
regulation of fibroblast proliferation	1	0.140647
regulation of linear element assembly	1	0.140647
regulation of vesicle fusion	1	0.140647
response to drug	1	0.140647
signal transduction	1	0.140647
spindle checkpoint	1	0.140647
sporulation resulting in formation of a cellular spore	1	0.140647
steroid metabolic process	1	0.140647
telomere capping	1	0.140647
thiamine metabolic process	1	0.140647
TOR signaling cascade	1	0.140647
transcription from RNA polymerase I promoter	1	0.140647
uracil biosynthetic process	1	0.140647
vulval development	1	0.140647

## Sheet: Sheet 2
GO Biological Process annotation for Loss of Pathogenicity genes
Biological Processes	No. of proteins	(%)
metabolic process	69	46
cellular metabolic process	8	5.33333
branched chain family amino acid biosynthetic process	5	3.33333
pseudohyphal growth	5	3.33333
superoxide metabolic process	5	3.33333
GTP catabolic process	4	2.66667
lipid biosynthetic process	3	2
transcription, DNA-dependent	3	2
ascospore formation	2	1.33333
culmination involved in sorocarp development	2	1.33333
histidine biosynthetic process	2	1.33333
negative regulation of cell proliferation	2	1.33333
negative regulation of signal transduction	2	1.33333
nucleoside metabolic process	2	1.33333
oxidation-reduction process	2	1.33333
peroxisome organization	2	1.33333
positive regulation of calcium-mediated signaling	2	1.33333
protein transport	2	1.33333
regulation of stomatal complex patterning	2	1.33333
sulfate assimilation	2	1.33333
activation of protein kinase C activity by G-protein coupled receptor protein signaling pathway	1	0.666667
alcohol metabolic process	1	0.666667
cell adhesion	1	0.666667
cell division	1	0.666667
cell surface receptor linked signaling pathway	1	0.666667
cellular lipid metabolic process	1	0.666667
cell wall macromolecule catabolic process	1	0.666667
chromatin modification	1	0.666667
chromatin remodeling	1	0.666667
flower development	1	0.666667
histone demethylation	1	0.666667
leaf senescence	1	0.666667
nerve growth factor receptor signaling pathway	1	0.666667
pollen germination	1	0.666667
protein-chromophore linkage	1	0.666667
regulation of cell cycle cytokinesis	1	0.666667
regulation of fibroblast proliferation	1	0.666667
regulation of nitrogen utilization	1	0.666667
response to arsenic-containing substance	1	0.666667
response to brassinosteroid stimulus	1	0.666667
stomatal movement	1	0.666667
transport	1	0.666667
uracil biosynthetic process	1	0.666667
vulval development	1	0.666667

## Sheet: Sheet 3
GO Biological Process annotation for Reduced Virulence
Biological Processes	No. of proteins	(%)
metabolic process	104	26.5985
protein transport	49	12.532
transport	34	8.69565
rRNA processing	23	5.88235
protein folding	14	3.58056
lipid biosynthetic process	10	2.55754
carbohydrate metabolic process	6	1.53453
cellular metabolic process	6	1.53453
culmination involved in sorocarp development	6	1.53453
GTP catabolic process	6	1.53453
cellular carbohydrate metabolic process	5	1.27877
stomatal movement	5	1.27877
alcohol metabolic process	4	1.02302
root development	4	1.02302
superoxide metabolic process	4	1.02302
ascospore formation	3	0.767263
glycosphingolipid biosynthetic process	3	0.767263
lipid catabolic process	3	0.767263
nucleotide-excision repair	3	0.767263
ADP biosynthetic process	2	0.511509
auxin mediated signaling pathway	2	0.511509
cell communication	2	0.511509
cell division	2	0.511509
cellular lipid metabolic process	2	0.511509
cellular response to stress	2	0.511509
gluconeogenesis	2	0.511509
leaf senescence	2	0.511509
monocarboxylic acid transport	2	0.511509
negative regulation of cell proliferation	2	0.511509
nucleoside metabolic process	2	0.511509
protein-chromophore linkage	2	0.511509
protein ubiquitination	2	0.511509
response to oxidative stress	2	0.511509
tetracycline transport	2	0.511509
transcription, DNA-dependent	2	0.511509
tryptophan biosynthetic process	2	0.511509
actin filament polymerization	1	0.255754
activation of JNKK activity	1	0.255754
alpha-ketoglutarate transport	1	0.255754
biosynthetic process	1	0.255754
blood coagulation	1	0.255754
carbon catabolite repression of transcription	1	0.255754
cargo loading into vesicle	1	0.255754
cell budding	1	0.255754
cell wall mannoprotein biosynthetic process	1	0.255754
chemotaxis	1	0.255754
chromatin modification	1	0.255754
chromatin remodeling	1	0.255754
chromosome segregation	1	0.255754
conjugation with cellular fusion	1	0.255754
DNA endoreduplication	1	0.255754
DNA ligation	1	0.255754
DNA unwinding involved in replication	1	0.255754
dorsal/ventral pattern formation	1	0.255754
embryonic meristem development	1	0.255754
entry into host	1	0.255754
female meiosis I	1	0.255754
guanosine tetraphosphate metabolic process	1	0.255754
heart development	1	0.255754
histone H2A-S121 phosphorylation	1	0.255754
hormone biosynthetic process	1	0.255754
induction by symbiont of host immune response	1	0.255754
invasive growth in response to glucose limitation	1	0.255754
Malpighian tubule morphogenesis	1	0.255754
mannosyl-inositol phosphorylceramide metabolic process	1	0.255754
MAPKKK cascade involved in osmosensory signaling pathway	1	0.255754
maturation of SSU-rRNA from tricistronic rRNA transcript (SSU-rRNA, 5.8S rRNA, LSU-rRNA)	1	0.255754
menaquinone biosynthetic process	1	0.255754
methylation	1	0.255754
mitosis	1	0.255754
negative regulation of microtubule polymerization or depolymerization	1	0.255754
negative regulation of ovulation	1	0.255754
oxidative demethylation	1	0.255754
phosphate transport	1	0.255754
polyamine transport	1	0.255754
positive regulation of calcium-mediated signaling	1	0.255754
positive regulation of translational termination	1	0.255754
positive regulation of ubiquitin-protein ligase activity	1	0.255754
propionate metabolic process, methylcitrate cycle	1	0.255754
protein glycosylation	1	0.255754
protein import into nucleus	1	0.255754
protein targeting to chloroplast	1	0.255754
protein targeting to vacuole	1	0.255754
pseudohyphal growth	1	0.255754
regulation of cell shape	1	0.255754
regulation of linear element assembly	1	0.255754
regulation of vesicle fusion	1	0.255754
response to arsenic-containing substance	1	0.255754
response to brassinosteroid stimulus	1	0.255754
response to drug	1	0.255754
response to heat	1	0.255754
response to karrikin	1	0.255754
response to singlet oxygen	1	0.255754
signal transduction	1	0.255754
spindle checkpoint	1	0.255754
sporulation resulting in formation of a cellular spore	1	0.255754
telomere capping	1	0.255754
thiamine metabolic process	1	0.255754
TOR signaling cascade	1	0.255754
transcription from RNA polymerase I promoter	1	0.255754
visual perception	1	0.255754

## Sheet: Sheet 4
GO Biological Process annotation for Effectors
Biological Processes	No. of proteins	(%)
biosynthetic process	1	14.2857
DNA replication	1	14.2857
metabolic process	2	28.5714
protein transport	1	14.2857
response to heat	2	28.5714

## Sheet: Sheet 5
GO Molecular function annotation of PHI gene orthologs predicted in V.inaequalis
Molecular Function	No. of proteins	(%)
protein kinase activity	184	26.4368
ATP binding	58	8.33333
peptidase activity	56	8.04598
monooxygenase activity	55	7.9023
DNA binding	42	6.03448
catalytic activity	35	5.02874
substrate-specific transmembrane transporter activity	24	3.44828
polygalacturonase activity	15	2.15517
phosphotransferase activity, alcohol group as acceptor	13	1.86782
guanyl-nucleotide exchange factor activity	11	1.58046
binding	10	1.43678
identical protein binding	10	1.43678
histone deacetylase activity (H3-K16 specific)	9	1.2931
heat shock protein binding	8	1.14943
iron ion binding	8	1.14943
calcium ion binding	7	1.00575
laccase activity	7	1.00575
ent-kaurene oxidase activity	6	0.862069
hydrolase activity	5	0.718391
O-methyltransferase activity	5	0.718391
transcription activator activity	5	0.718391
xenobiotic-transporting ATPase activity	5	0.718391
carbonate dehydratase activity	4	0.574713
hydrogen ion transmembrane transporter activity	4	0.574713
magnesium ion binding	4	0.574713
signal transducer activity	4	0.574713
ATP-dependent helicase activity	3	0.431034
cholinesterase activity	3	0.431034
hydroxymethylfurfural reductase (NADH) activity	3	0.431034
lyase activity	3	0.431034
nitrilase activity	3	0.431034
pectinesterase activity	3	0.431034
RNA binding	3	0.431034
symporter activity	3	0.431034
triglyceride lipase activity	3	0.431034
2 iron, 2 sulfur cluster binding	2	0.287356
3{prime},5{prime}-cyclic-nucleotide phosphodiesterase activity	2	0.287356
actin filament binding	2	0.287356
alditol:NADP+ 1-oxidoreductase activity	2	0.287356
antioxidant activity	2	0.287356
DNA ligase (ATP) activity	2	0.287356
electron carrier activity	2	0.287356
electron transporter, transferring electrons within cytochrome b6/f complex of photosystem II activity	2	0.287356
lactoylglutathione lyase activity	2	0.287356
maltose:hydrogen symporter activity	2	0.287356
NADPH binding	2	0.287356
pectate lyase activity	2	0.287356
ribonuclease T2 activity	2	0.287356
tomatidine UDP-glucosyltransferase activity	2	0.287356
transferase activity	2	0.287356
transferase activity, transferring hexosyl groups	2	0.287356
2-(R)-hydroxypropyl-CoM dehydrogenase activity	1	0.143678
acetoin dehydrogenase activity	1	0.143678
adenylate cyclase activity	1	0.143678
alpha-1,2-mannosyltransferase activity	1	0.143678
aspartate racemase activity	1	0.143678
cAMP-dependent protein kinase regulator activity	1	0.143678
carbohydrate transmembrane transporter activity	1	0.143678
cellobiose dehydrogenase (acceptor) activity	1	0.143678
copper ion binding	1	0.143678
D-ribose transmembrane transporter activity	1	0.143678
dTDP-4-dehydrorhamnose reductase activity	1	0.143678
ferric-chelate reductase activity	1	0.143678
fucose:hydrogen symporter activity	1	0.143678
GDP binding	1	0.143678
GDP-mannose 3,5-epimerase activity	1	0.143678
guanyl nucleotide binding	1	0.143678
helicase activity	1	0.143678
hydrolase activity, acting on carbon-nitrogen (but not peptide) bonds	1	0.143678
hydrolase activity, acting on carbon-nitrogen (but not peptide) bonds, in cyclic amides	1	0.143678
inositol-1(or 4)-monophosphatase activity	1	0.143678
ion channel activity	1	0.143678
isoflavone 7-O-methyltransferase activity	1	0.143678
L-gulono-1,4-lactone dehydrogenase activity	1	0.143678
lutropin-choriogonadotropic hormone receptor binding	1	0.143678
mating-type a-factor pheromone receptor activity	1	0.143678
mRNA 5{prime}-UTR binding	1	0.143678
peptide-transporting ATPase activity	1	0.143678
phospholipase A2 activator activity	1	0.143678
phosphoric diester hydrolase activity	1	0.143678
protein binding	1	0.143678
protein phosphatase 2B binding	1	0.143678
protein phosphatase binding	1	0.143678
Rac GTPase binding	1	0.143678
salicylate 1-monooxygenase activity	1	0.143678
sequence-specific DNA binding	1	0.143678
sodium:potassium-exchanging ATPase activity	1	0.143678
sterol 14-demethylase activity	1	0.143678
structural constituent of ribosome	1	0.143678
superoxide-generating NADPH oxidase activity	1	0.143678
testosterone 6-beta-hydroxylase activity	1	0.143678
transferase activity, transferring acyl groups other than amino-acyl groups	1	0.143678
translation initiation factor activity	1	0.143678
ubiquitin protein ligase binding	1	0.143678

## Sheet: Sheet 6
GO Molecular function annotation for loss of pathogenicity genes
Molecular Function	No. of proteins	(%)
protein kinase activity	51	42.1488
ATP binding	14	11.5702
DNA binding	14	11.5702
phosphotransferase activity, alcohol group as acceptor	6	4.95868
calcium ion binding	5	4.13223
catalytic activity	4	3.30579
guanyl-nucleotide exchange factor activity	4	3.30579
peptidase activity	4	3.30579
transcription activator activity	4	3.30579
signal transducer activity	2	1.65289
aspartate racemase activity	1	0.826446
binding	1	0.826446
cAMP-dependent protein kinase regulator activity	1	0.826446
dTDP-4-dehydrorhamnose reductase activity	1	0.826446
GDP-mannose 3,5-epimerase activity	1	0.826446
hydrolase activity	1	0.826446
identical protein binding	1	0.826446
iron ion binding	1	0.826446
mRNA 5{prime}-UTR binding	1	0.826446
peptide-transporting ATPase activity	1	0.826446
protein phosphatase binding	1	0.826446
transferase activity	1	0.826446
xenobiotic-transporting ATPase activity	1	0.826446

## Sheet: Sheet 7
GO Molecular function annotation for reduced virulence
Molecular Function	No. of proteins	(%)
protein kinase activity	101	26.6491
monooxygenase activity	50	13.1926
ATP binding	39	10.2902
catalytic activity	26	6.86016
DNA binding	20	5.27704
peptidase activity	15	3.95778
binding	7	1.84697
identical protein binding	7	1.84697
ent-kaurene oxidase activity	6	1.58311
histone deacetylase activity (H3-K16 specific)	6	1.58311
phosphotransferase activity, alcohol group as acceptor	6	1.58311
iron ion binding	5	1.31926
O-methyltransferase activity	5	1.31926
guanyl-nucleotide exchange factor activity	4	1.05541
hydrogen ion transmembrane transporter activity	4	1.05541
hydrolase activity	4	1.05541
magnesium ion binding	4	1.05541
xenobiotic-transporting ATPase activity	4	1.05541
ATP-dependent helicase activity	3	0.791557
hydroxymethylfurfural reductase (NADH) activity	3	0.791557
lyase activity	3	0.791557
symporter activity	3	0.791557
actin filament binding	2	0.527704
alditol:NADP+ 1-oxidoreductase activity	2	0.527704
antioxidant activity	2	0.527704
calcium ion binding	2	0.527704
DNA ligase (ATP) activity	2	0.527704
electron carrier activity	2	0.527704
pectate lyase activity	2	0.527704
ribonuclease T2 activity	2	0.527704
RNA binding	2	0.527704
tomatidine UDP-glucosyltransferase activity	2	0.527704
transferase activity, transferring hexosyl groups	2	0.527704
2-(R)-hydroxypropyl-CoM dehydrogenase activity	1	0.263852
3{prime},5{prime}-cyclic-nucleotide phosphodiesterase activity	1	0.263852
acetoin dehydrogenase activity	1	0.263852
adenylate cyclase activity	1	0.263852
alpha-1,2-mannosyltransferase activity	1	0.263852
carbohydrate transmembrane transporter activity	1	0.263852
cellobiose dehydrogenase (acceptor) activity	1	0.263852
ferric-chelate reductase activity	1	0.263852
fucose:hydrogen symporter activity	1	0.263852
GDP binding	1	0.263852
helicase activity	1	0.263852
hydrolase activity, acting on carbon-nitrogen (but not peptide) bonds, in cyclic amides	1	0.263852
ion channel activity	1	0.263852
isoflavone 7-O-methyltransferase activity	1	0.263852
L-gulono-1,4-lactone dehydrogenase activity	1	0.263852
lutropin-choriogonadotropic hormone receptor binding	1	0.263852
mating-type a-factor pheromone receptor activity	1	0.263852
NADPH binding	1	0.263852
pectinesterase activity	1	0.263852
phospholipase A2 activator activity	1	0.263852
phosphoric diester hydrolase activity	1	0.263852
polygalacturonase activity	1	0.263852
protein binding	1	0.263852
protein phosphatase 2B binding	1	0.263852
Rac GTPase binding	1	0.263852
sequence-specific DNA binding	1	0.263852
signal transducer activity	1	0.263852
sodium:potassium-exchanging ATPase activity	1	0.263852
transcription activator activity	1	0.263852
translation initiation factor activity	1	0.263852
triglyceride lipase activity	1	0.263852
ubiquitin protein ligase binding	1	0.263852

## Sheet: Sheet 8
GO Molecular function annotation for Effectors
Molecular Function	No. of proteins	(%)
heat shock protein binding	8	88.8889
RNA binding	1	11.1111
