# Supplementary material for: De Novo Transcriptome Sequencing and Analysis for Venturia inaequalis, the Devastating Apple Scab Pathogen
Source: PLoS One. 2013 Jan 17;8(1):e53937. doi: 10.1371/journal.pone.0053937 (PMC3547962; doi:10.1371/journal.pone.0053937)
Supplement: File S16 — Sizes of selected protein families in V. inaequalis and other plant pathogens. (XLS) [file pone.0053937.s016.xls]

## Sheet: Sheet1
Table S16. Sizes of selected protein families in V. inaequalis and other plant pathogens
Protein family	V. inaequalis	F. graminearum	M. oryzae	B. cinerea	S. sclerotiorum
Fungal specific transcription factors	102	253	95	114	95
Zinc finger transcription factors	434	85	58	48	54
Major facilitator superfamily	290	274	198	225	167
Cytochrome P450	171	112	137	129	93
Pth11-like G-protein coupled receptor	0	51	60	22	23
Protein kinases	481	149	135	127	169
Heterokaryon incompatibility	49	88	41	59	34
Trypsin	8	3	3	1	1
Subtilisin	24	24	29	7	6
Aspartic protease	0	18	19	14	21
Lipase	31	31	23	28	25
Esterase/thioesterase	27	70	64	70	58
Glycoside hydrolase	345	219	235	171	171
Secondary metabolite backbone genes	0	37	32	37	29
Transposases	3	17	15	73	426
Cutinase	12	12	18	11	8
Pectin lyase	48	25	9	25	20
