# Supplementary material for: De Novo Transcriptome Sequencing and Analysis for Venturia inaequalis, the Devastating Apple Scab Pathogen
Source: PLoS One. 2013 Jan 17;8(1):e53937. doi: 10.1371/journal.pone.0053937 (PMC3547962; doi:10.1371/journal.pone.0053937)
Supplement: File S17 — Percentage of carbohydrate-degrading enzymes in ascomycetes fungal pathogens, arranged by GH family. (XLS) [file pone.0053937.s017.xls]

## Sheet: Sheet1
Table S17: Percentage of carbohydrate-degrading enzymes in ascomycetes fungal pathogens, arranged by GH family
GH Family	VI*	AO*	AN*	NC*	BF*	MO*
GH1	15 (6.3%)	3 (1.0%)	3 (1.2%)	1 (0.6%)	3 (1.3%)	2 (0.8%)
GH2	2 (0.8 %)	7 (2.4%)	10 (4.1%)	5 (2.8%)	2 (0.8%)	6 (2.5%)
GH3	22 (9.2%)	23 (7.8%)	20 (8.1%)	9 (5.1%)	16 (6.8%)	19 (8.1%)
GH4	0	0	0	0	0	0
GH5	11 (4.6%)	14 (4.7%)	15 (6.1%)	7 (4.0%)	16 (6.8%)	13 (5.5%)
GH6	2 (0.8%)	1 (0.3%)	2 (0.8%)	3 (1.7%)	1 (0.4%)	3 (1.3%)
GH7	3 (1.2%)	3 (1.0%)	3 (1.2%)	5 (2.8%)	2 (0.8%)	6 (2.5%)
GH10	0	4 (1.4%)	3 (1.2%)	4 (2.3%)	2 (0.8%)	5 (2.1%)
GH11	0	4 (1.4%)	2 (0.8%)	2 (1.1%)	3 (1.3%)	5 (2.1%)
GH12	1 (0.4%)	4(1.4%)	1 (0.4%)	1 (0.6%)	5 (2.1%)	3 (1.3%)
GH13	1 (0.4%)	17 (5.7%)	13 (5.3%)	10 (5.7%)	11 (4.6%)	10 (4.2%)
GH15	3 (1.2%)	3 (1.0%)	2 (0.8%)	2 (1.1%)	5 (2.1%)	2 (0.8%)
GH16	16 (6.7%)	13 (4.4%)	13 (5.3%)	14 (8.0%)	21 (8.9%)	16 (6.8%)
GH17	11 (4.6%)	5 (1.7%)	5 (2.0%)	4 (2.3%)	6 (2.5%)	7 (3.0%)
GH18	7 (2.9%)	18 (6.1%)	19 (7.7%)	12 (6.8%)	10 (4.2%)	14 (5.9%)
GH20	4 (1.7%)	3 (1.0%)	2 (0.8%)	0	1 (0.4%)	2 (0.8%)
GH24	0	2 (0.7%)	1 (0.4%)	0	0	1 (0.4%)
GH25	0	1 (0.3%)	3 (1.2%)	1 (0.6%)	0	0
GH26	0	1 (0.3%)	3 (1.2%)	1 (0.6%)	2 (0.8%)	0
GH27	2 (0.8%)	3 (1.0%)	3 (1.2%)	0	4 (1.7%)	4 (1.7%)
GH28	19 (8.0%)	21 (7.1%)	9 (3.7%)	2 (1.1%)	19 (8.0%)	3 (1.3%)
GH29	1 (0.4%)	0	0	0	0	4 (1.7%)
GH30	1 (0.4%)	0	0	2 (1.1%)	0	1 (0.4%)
GH31	16 (6.7%)	10 (3.4%)	10 (4.1%)	5 (2.8%)	4 (1.7%)	5 (2.1%)
GH32	1 (0.4%)	4 (1.4%)	2 (0.8%)	1 (0.6%)	1 (0.4%)	5 (2.1%)
GH33	0	1 (0.3%)	0	0	0	0
GH35	15 (6.3%)	7 (2.4%)	4 (1.6%)	2 (1.1%)	4 (1.7%)	0
GH36	0	3 (1.0%)	4 (1.6%)	1 (0.6%)	2 (0.8%)	2 (0.8%)
GH37	1 (0.4%)	1 (0.3%)	1 (0.4%)	2 (1.1%)	1 (0.4%)	2 (0.8%)
GH38	8 (3.4%)	1 (0.3%)	1 (0.4%)	1 (0.6%)	1 (0.4%)	2 (0.8%)
GH39	0	0	1 (0.4%)	0	1 (0.4%)	1 (0.4%)
GH43	8 (3.4%)	20 (6.8%)	15 (6.1%)	7 (4.0%)	4 (1.7%)	19 (8.1%)
GH45	2 (0.8%)	0	1 (0.4%)	1 (0.6%)	2 (0.8%)	1 (0.4%)
GH47	17 (7.1%)	5 (1.7%)	1 (0.4%)	8 (4.5%)	8 (3.4%)	6 (2.5%)
GH51	0	3 (1.0%)	2 (0.8%)	1 (0.6%)	4 (1.7%)	3 (1.3%)
GH53	1 (0.4%)	1 (0.3%)	1 (0.4%)	1 (0.6%)	2 (0.8%)	1 (0.4%)
GH54	0	1 (0.3%)	1 (0.4%)	1 (0.6%)	1 (0.4%)	1 (0.4%)
GH55	0	4 (1.4%)	6 (2.4%)	6 (3.4%)	4 (1.7%)	3 (1.3%)
GH61	10 (4.2%)	8 (2.7%)	9 (3.7%)	14 (8.0%)	9 (3.8%)	17 (7.2%)
GH62	0	2 (0.7%)	2 (0.8%)	0	1 (0.4%)	3 (1.3%)
GH63	8 (3.4%)	1 (0.3%)	1 (0.4%)	1 (0.6%)	1 (0.4%)	2 (0.8%)
GH64	0	0	0	2(1.1%)	2 (0.8%)	1 (0.4%)
GH65	1 (0.4%)	1 (0.3%)	1 (0.4%)	0	2 (0.8%)	0
GH67	0	1 (0.3%)	1 (0.4%)	1 (0.6%)	0	1 (0.4%)
GH71	1 (0.4%)	8 (2.7%)	5 (2.0%)	6 (3.4%)	11 (4.6%)	0
GH72	7 (2.9%)	7 (2.4%)	5 (2.0%)	5 (2.8%)	6 (2.5%)	4 (1.7%)
GH74	0	0	2 (0.8%)	1 (0.6%)	0	1 (0.4%)
GH75	0	4 (1.4%)	2 (0.8%)	1 (0.6%)	0	1 (0.4%)
GH76	6 (2.5%)	11 (3.7%)	7 (2.8%)	10 (5.7%)	11 (4.6%)	7 (3.0%)
GH77	3 (1.3%)	0	0	0	0	0
GH78	0	9 (3.0%)	8 (3.3%)	0	8 (3.4%)	1 (0.4%)
GH79	1 (0.4%)	6 (2.0%)	1 (0.4%)	2 (1.1%)	2 (0.8%)	1 (0.4%)
GH81	5 (2.1%)	1 (0.3%)	1 (0.4%)	1 (0.6%)	1 (0.4%)	2 (0.8%)
GH84	0	0	0	0	0	0
GH88	3 (1.3%)	3 (1.0%)	2 (0.8%)	0	1 (0.4%)	1 (0.4%)
GH89	0	1 (0.3%)	0	0	0	0
GH92	3 (1.3%)	6 (2.0%)	5 (2.0%)	2 (1.1%)	5 (2.1%)	6 (2.5%)
GH93	0	3 (1.0%)	2 (0.8%)	2 (1.1%)	1 (0.4%)	1 (0.4%)
GH95	0	3 (1.0%)	3 (1.2%)	0	2 (0.8%)	1 (0.4%)
GH105	0	4 (1.4%)	3 (1.2%)	1 (0.6%)	1(0.4%)	3 (1.3%)
GH114	0	1 (0.3%)	2 (0.8%)	1 (0.6%)	1 (0.4%)	1 (0.4%)
GH115	0	4 (1.4%)	1 (0.4%)	1 (0.6%)	1 (0.4%)	0
GH125	0	1(0.3%)	1 (0.4%)	3(1.7%)	3 (1.3%)	5 (2.1%)
*Number of genes/transcripts encoding carbohydrate-degrading enzymes were identified for each pathogen and the percentage of each family is provided in bracket. VI: V. inaequalis, AO: A. oryzae AN: A. nidulans,NC: N.crassa,BF:B. fuckeliana, MO: M. oryzae
