# Supplementary material for: De Novo Transcriptome Sequencing and Analysis for Venturia inaequalis, the Devastating Apple Scab Pathogen
Source: PLoS One. 2013 Jan 17;8(1):e53937. doi: 10.1371/journal.pone.0053937 (PMC3547962; doi:10.1371/journal.pone.0053937)
Supplement: File S18 — Protease genes in different fungal genomes, arranged by MEROPS family. (XLS) [file pone.0053937.s018.xls]

## Sheet: Sheet1
Table S18: Protease genes in different fungal genomes, arranged by MEROPS family
MEROPS family	V. inaequalis	M. oryzae	B. cinerea	S. sclerotiorum	F. graminearum
Asparagine Peptide Lyase	43 (2.38%)	-	-	-	-
N09: intein-containing V-type proton ATPase catalytic subunit A	4 (0.22%)	-	-	-	-
N10: intein-containing replicative DNA helicase precursor	31 (1.72%)	-	-	-	-
N11: intein-containing chloroplast ATP-dependent peptide lyase	8 (0.44%)	-	-	-	-
Aspartic peptidases	88 (4.88%)	20 (5.73%)	15 (5.02%)	36 (11.39%)	19 (4.37%)
A01: pepsin	37 (2.05%)	19 (5.44%)	14 (4.68%)	21 (6.65%)	18 (4.14%)
A02: Transposon peptidase	2 (0.11%)	-	-	-	-
A11: endopeptidase	39 (2.16%)	0 (0.00%)	0 (0.00%)	14 (4.43%)	0 (0.00%)
A22: presenilin	5 (0.28%)	1 (0.29%)	1 (0.33%)	1(0.32%)	1 (0.23%)
A28: DNA-damage inducible protein 1	2 (0.11%)	-	-	-	-
A31: HybD peptidase	3 (0.17%)	-	-	-	-
Cysteine peptidases	291 (16.14%)	41 (11.75%)	39 (13.04%)	44 (13.92%)	59 (13.56%)
C01: papain	26 (1.44%)	1 (0.29%)	1 (0.33%)	1(0.32%)	1 (0.23%)
C02: calpain	8 (0.44%)	4 (1.15%)	4 (1.34%)	4 (1.27%)	3 (0.69%)
C04:nuclear-inclusion-a peptidase	1 (0.06%)	-	-	-	-
C12: ubiquitinyl hydrolase	13 (0.72%)	2 (0.57%)	3 (1.00%)	3 (0.95%)	3 (0.69%)
C13: legumain	10 (0.55%)	1 (0.29%)	1 (0.33%)	1(0.32%)	1 (0.23%)
C14: caspase	23 (1.28%)	1 (0.29%)	1 (0.33%)	1(0.32%)	4 (0.92%)
C15: pyroglutamyl-peptidase I	2 (0.11%)	0 (0.00%)	1 (0.33%)	1(0.32%)	1 (0.23%)
C19: ubiquitin-specific peptidase	62 (3.44%)	13 (3.72%)	9 (3.01%)	12 (3.8%)	14 (3.22%)
C23: carlavirus peptidase	10 (0.55%)	-	-	-	-
C26: gamma-glutamyl hydrolase	30 (1.66%)	5 (1.43%)	6 (2.01%)	5 (1.58%)	13 (2.99%)
C39: bacteriocin-processing peptidase	13 (0.72%)	-	-	-	-
C40: dipeptidyl-peptidase	0 (0.00%)	0 (0.00%)	0 (0.00%)	0 (0.00%)	0 (0.00%)
C44: amidophosphoribosyltransferase	16 (0.89%)	5 (1.43%)	5 (1.67%)	5 (1.58%)	6 (1.38%)
C45: aminopenicillanic acid acyl-transferase	3 (0.17%)	0 (0.00%)	1 (0.33%)	1 (0.32%)	1 (0.23%)
C46: hedgehog protein	12 (0.67%)	-	-	-	-
C48: Ulp1 peptidase	11 (0.61%)	2 (0.57%)	1 (0.33%)	2 (0.63%)	3 (0.69%)
C50: separase	3 (0.17%)	1 (0.29%)	1 (0.33%)	1(0.32%)	1 (0.23%)
C53: pestivirus Npro peptidase	4 (0.22%)	-	-	-	-
C54: autophagin-1	3 (0.17%)	1 (0.29%)	1 (0.33%)	1(0.32%)	1 (0.23%)
C56: PfpI peptidase	18 (1.00%)	4 (1.15%)	2 (0.67%)	3 (0.95%)	6 (1.38%)
C64: Cezanne deubiquitinylating peptidase	3 (0.17%)	-	-	-	-
C65: otubain-1	1 (0.06%)	0 (0.00%)	0 (0.00%)	1(0.32%)	0 (0.00%)
C69: dipeptidase A	4 (0.22%)	0 (0.00%)	0 (0.00%)	0 (0.00%)	1 (0.23%)
C74: pestivirus NS2 peptidase	2 (0.11%)	-	-	-	-
C78: UfSP1 peptidase	2 (0.11%)	-	-	-	-
C85: DUBA deubiquitinylating enzyme	6 (0.33%)	1 (0.29%)	1 (0.33%)	1(0.32%)	0 (0.00%)
C88: OTU1 peptidase	2 (0.11%)	0 (0.00%)	1 (0.33%)	1(0.32%)	0 (0.00%)
C89: acid ceramidase precursor	3 (0.17%)	-	-	-	-
Glutamic peptidases	1 (0.06%)	2 (0.57%)	3 (1.00%)	2 (0.63%)	1 (0.23%)
G01: scytalidoglutamic peptidase	1 (0.06%)	2 (0.57%)	3 (1.00%)	2 (0.63%)	1 (0.23%)
Inhibitor family	141 (7.82%)	-	-	-	-
I01: ovomucoid inhibitor unit	1 (0.06%)	-	-	-	-
I02: aprotinin	14 (0.78%)	-	-	-	-
I04: alpha-1-peptidase inhibitor	12 (0.67%)	-	-	-	-
I08: chymotrypsin/elastase inhibitor	2 (0.11%)	-	-	-	-
I17: elafin	5 (0.28%)	-	-	-	-
I25: cystatin	7 (0.39%)	-	-	-	-
I29: cathepsin propeptide	1 (0.06%)	-	-	-	-
I31: MHC II invariant chain p41 form	4 (0.22%)	-	-	-	-
I32: BIRC protein	7 (0.39%)	-	-	-	-
I35: timp	1 (0.06%)	-	-	-	-
I39: alpha-2-macroglobulin	17 (0.94%)	-	-	-	-
I43: oprin	14 (0.78%)	-	-	-	-
I51: serine carboxypeptidase Y inhibitor	6 (0.33%)	-	-	-	-
I63: pro-eosinophil major basic protein	46 (2.55%)	-	-	-	-
I87: HflC	4 (0.22%)	-	-	-	-
Metallopeptidases	380 (21.08%)	100 (28.65%)	76 (25.42%)	76 (24.05%)	112 (25.75%)
M01: aminopeptidase N	34 (1.89%)	4 (1.15%)	4 (1.34%)	4 (1.27%)	4 (0.92%)
M02: angiotensin-converting enzyme peptidase unit	1 (0.06%)	-	-	-	-
M03: thimet oligopeptidase	8 (0.44%)	2 (0.57%)	2 (0.67%)	2 (0.63%)	4 (0.92%)
M04: thermolysin	1 (0.06%)	1 (0.29%)	0 (0.00%)	0 (0.00%)	2 (0.46%)
M08: leishmanolysin	1 (0.06%)	-	-	-	-
M10: matrix metallopeptidase	9 (0.50%)	-	-	-	-
M12: astacin	38 (2.11%)	-	-	-	-
M13: neprilysin	6 (0.33%)	1 (0.29%)	1 (0.33%)	1 (0.32%)	1 (0.23%)
M14: carboxypeptidase	10 (0.55%)	10 (2.87%)	3 (1.00%)	3 (0.95%)	8 (1.84%)
M15: zinc D-Ala-D-Ala carboxypeptidase	1 (0.06%)	-	-	-	-
M16: pitrilysin	23 (1.28%)	5 (1.43%)	6 (2.01%)	6 (1.90%)	6 (1.38%)
M17: leucyl aminopeptidase	3 (0.17%)	-	-	-	-
M18: aminopeptidase I	7 (0.39%)	2 (0.57%)	3 (1.00%)	2 (0.63%)	2 (0.46%)
M19: membrane dipeptidase	2 (0.11%)	2 (0.57%)	1 (0.33%)	1 (0.32%)	2 (0.46%)
M20: glutamate carboxypeptidase	30 (1.66%)	8 (2.29%)	9 (3.01%)	7 (2.22%)	15 (3.45%)
M22: O-sialoglycoprotein peptidase	9 (0.50%)	3 (0.86%)	3 (1.00%)	3 (0.95%)	3 (0.69%)
M23: beta-lytic metallopeptidase	44 (2.44%)	3 (0.86%)	3 (1.00%)	3 (0.95%)	3 (0.69%)
M24: methionyl aminopeptidase 1	26 (1.44%)	9 (2.58%)	10 (3.34%)	11 (3.48%)	10 (2.30%)
M28: aminopeptidase S	22 (1.22%)	16 (4.58%)	5 (1.67%)	6 (1.90%)	15 (3.45%)
M35: deuterolysin	1 (0.06%)	4 (1.15%)	2 (0.67%)	2 (0.63%)	1 (0.23%)
M36: fungalysin	1 (0.06%)	0 (0.00%)	0 (0.00%)	0 (0.00%)	1 (0.23%)
M38: isoaspartyl dipeptidase	20 (1.11%)	9 (2.58%)	10 (3.34%)	9 (2.85%)	17 (3.91%)
M41: FtsH peptidase	22 (1.22%)	2 (0.57%)	2 (0.67%)	2 (0.63%)	2 (0.46%)
M43: metallopeptidase MEP1	1 (0.06%)	1 (0.29%)	0 (0.00%)	0 (0.00%)	1 (0.23%)
M48: Ste24 peptidase	5 (0.28%)	2 (0.57%)	1 (0.33%)	1 (0.32%)	2 (0.46%)
M49: dipeptidyl-peptidase III	2 (0.11%)	2 (0.57%)	1 (0.33%)	2 (0.63%)	2 (0.46%)
M50: S2P protease	11 (0.61%)	3 (0.86%)	2 (0.67%)	3 (0.95%)	3 (0.69%)
M54: archaelysin	3 (0.17%)	-	-	-	-
M56: BlaR1 peptidase	1 (0.06%)	-	-	-	-
M67: Poh1 peptidase	26 (1.44%)	7 (2.01%)	6 (2.01%)	6 (1.90%)	7 (1.61%)
M76: Atp23 peptidase	1 (0.06%)	1 (0.29%)	1 (0.33%)	1 (0.32%)	1 (0.23%)
M77: tryptophanyl aminopeptidase	4 (0.22%)	3 (0.86%)	1 (0.33%)	1 (0.32%)	0 (0.00%)
M79: prenyl peptidase	4 (0.22%)	-	-	-	-
M80: Wss1 peptidase	3 (0.17%)	-	-	-	-
Serine peptidases	769 (42.65%)	165 (47.28 %)	145 (48.49%)	137 (43.35%)	223 (51.26%)
S01: trypsin	64 (3.55%)	3 (0.86%)	1 (0.33%)	1 (0.32%)	3 (0.69%)
S08: subtilisin	57 (3.16%)	29 (8.31%)	7 (2.34%)	6 (1.90%)	24 (5.52%)
S09: prolyl oligopeptidase	321 (17.8%)	67 (19.2%)	73 (24.41%)	71 (22.47%)	96 (22.07%)
S10: carboxypeptidase Y	34 (1.89%)	6 (1.72%)	10 (3.34%)	9 (2.85%)	9 (2.07%)
S11: D-Ala-D-Ala carboxypeptidase A	3 (0.17%)	-	-	-	-
S12: D-Ala-D-Ala carboxypeptidase B	16 (0.89%)	3 (0.86%)	4 (1.34%)	4 (1.27%)	16 (3.68%)
S14: peptidase Clp	36 (2.00%)	1 (0.29%)	1 (0.33%)	1 (0.32%)	1 (0.23%)
S15: Xaa-Pro dipeptidyl-peptidase	5 (0.28%)	2 (0.57%)	2 (0.67%)	1 (0.32%)	4 (0.92%)
S16: Lon-A peptidase	4 (0.22%)	1 (0.29%)	2 (0.67%)	1 (0.32%)	2 (0.46%)
S26: signal peptidase I	19 (1.05%)	1 (0.29%)	1 (0.33%)	1 (0.32%)	2 (0.46%)
S28: lysosomal Pro-Xaa carboxypeptidase	12 (0.67%)	6 (1.72%)	4 (1.34%)	3 (0.95%)	2 (0.46%)
S29: hepacivirin	1 (0.06%)	-	-	-	-
S33: prolyl aminopeptidase	162 (8.99%)	33 (9.46%)	27 (9.03%)	27 (8.54%)	54 (12.41%)
S41: C-terminal processing peptidase-1	1 (0.06%)	-	-	-	-
S46: dipeptidyl-peptidase 7	1 (0.06%)	-	-	-	-
S49: signal peptide peptidase A	2 (0.11%)	-	-	-	-
S53: sedolisin	7 (0.39%)	5 (1.43%)	10 (3.34%)	9 (2.85%)	3 (0.69%)
S54: rhomboid-1	10 (0.55%)	6 (1.72%)	1 (0.33%)	2 (0.63%)	4 (0.92%)
S58: DmpA aminopeptidase	1 (0.06%)	1 (0.29%)	1 (0.33%)	0 (0.00%)	2 (0.46%)
S59: nucleoporin 145	4 (0.22%)	1 (0.29%)	1 (0.33%)	1 (0.32%)	1 (0.23%)
S60: lactoferrin	5 (0.28%)	-	-	-	-
S63: EGF-like module containing mucin-like hormone receptor-like 2	2 (0.11%)	-	-	-	-
S68: PIDD auto-processing protein unit 1	1 (0.06%)	-	-	-	-
S72: dystroglycan	1 (0.06%)	-	-	-	-
Threonine peptidase	84 (4.66%)	21 (6.02%)	21 (7.02%)	21 (6.65%)	21 (4.83%)
T01: proteasome	52 (2.88%)	14 (4.01%)	14 (4.68%)	14 (4.43%)	14 (3.22%)
T02: glycosylasparaginase	5 (0.28%)	3 (0.86%)	2 (0.67%)	2 (0.63%)	3 (0.69%)
T03: gamma-glutamyltransferase 1	23 (1.28%)	3 (0.86%)	3 (1.00%)	3 (0.95%)	3 (0.69%)
T05: ornithine acetyltransferase	1 (0.06%)	1 (0.29%)	2 (0.67%)	2 (0.63%)	1 (0.23%)
T06: polycystin-1	3 (0.17%)	-	-	-	-
Peptidases of Unknown Catalytic Type	6 (0.33%)	-	-	-	-
U32: collagenase	1 (0.06%)	-	-	-	-
U69: AIDA-I self-cleaving autotransporter protein	5 (0.28%)	-	-	-	-
